# Supplementary material for: Transcriptomic and Metabolomics Joint Analyses Reveal the Influence of Gene and Metabolite Expression in Blood on the Lactation Performance of Dual-Purpose Cattle (Bos taurus)
Source: Int J Mol Sci. 2024 Nov 18;25(22):12375. doi: 10.3390/ijms252212375 (PMC11594596; doi:10.3390/ijms252212375)
Supplement: Supplementary file 1 [file ijms-25-12375-s001.zip]

Archive with 11 entries (11 files):
- Figure S1.jpg
- Figure S2.jpg
- Figure S3.jpg
- Figure S4.jpg
- Figure S5.jpg
- Supplementary File S1.xlsx
- Supplementary File S2.xlsx
- Supplementary File S3.xlsx
- Supplementary File S4.xlsx
- Supplementary File S5.xlsx
- Supplementary File S6.xlsx
