# Supplementary material for: Transcriptomic and Metabolomics Joint Analyses Reveal the Influence of Gene and Metabolite Expression in Blood on the Lactation Performance of Dual-Purpose Cattle (Bos taurus)
Source: Int J Mol Sci. 2024 Nov 18;25(22):12375. doi: 10.3390/ijms252212375 (PMC11594596; doi:10.3390/ijms252212375)
Supplement: Supplementary file 1 [file ijms-25-12375-s001.zip › Supplementary File S1.xlsx]

## Sheet: lightyellow
Category	Term	Count	%	PValue	Genes	List Total	Pop Hits	Pop Total	Fold Enrichment	Bonferroni	Benjamini	FDR
GOTERM_BP_DIRECT	GO:0016310~phosphorylation	363	3.07107	2.46996e-36	PI4K2B, TRIO, PANK3, TP53RK, CERK, ARAF, WDR83, MYLK, RPS6KA4, RPS6KA3, RPS6KA6, RPS6KA5, TBK1, HYKK, CLP1, CHEK2, RPS6KA2, AKT2, AKT3, CHEK1, RPS6KA1, CDK20, PIP4K2A, PDK3, AKT1, PIP4K2B, PIP4K2C, SEPHS1, PRKACA, PRKACB, XYLB, PDK2, PDK1, ACVR1, PRKCI, PRKCH, DAPK1, PRKCB, PRKCE, CSNK2A2, PRKCD, PRKCA, CSNK1E, HASPIN, PRKAB1, MAPK8IP3, PRKAR1B, PRKD3, CSNK2B, AKIP1, ULK3, BTK, PRKCQ, ALPK3, IDNK…	10231	463	20393	1.56275	2.03352e-32	2.03352e-32	1.98486e-32
GOTERM_BP_DIRECT	GO:0015031~protein transport	216	1.82741	3.04965e-33	PGAP1, KDELR1, PHAX, SCAMP5, GLE1, SCAMP4, RABGEF1, ARL6IP5, DAG1, SIL1, ARRDC4, ATG3, ARRDC5, GABARAPL2, COG8, COG6, ARRDC1, COG5, COG4, ARRDC2, ARRDC3, COG2, COG1, ACTN4, SCAMP1, SCAMP3, SCAMP2, RUFY1, TXNIP, KDELR2, KDELR3, KIF20A, SEH1L, LMAN2L, PIK3R2, NMD3, PIK3R1, GABARAP, SNX3, SNX4, AP5M1, RAB11FIP1, MYO6, ATG7, SNX5, RAB11FIP5, SURF4, RAB39A, RAB39B, CPLANE2, PPT1, CORO7, GDI1, CETN2, G…	10231	250	20393	1.72217	2.51078e-29	1.25539e-29	1.22535e-29
GOTERM_BP_DIRECT	GO:0051301~cell division	174	1.47208	8.21183e-29	MAP10, RB1, ERCC6L, ANKLE2, CCNT1, ZWILCH, CCNF, CIB1, SMC3, CCAR1, PPP1CB, PPP1CC, CCND3, CDC23, MAEA, CCND2, PTTG1, CCND1, CDC26, CDC27, OIP5, FBXO5, KMT5A, LZTS2, TIPIN, ANAPC7, IST1, SPICE1, VRK1, KNL1, CDC25C, CLPX, CDC40, CDC25A, CDC25B, SGO1, SGO2, MAU2, CCNE2, KATNAL1, CCNE1, ZW10, SPECC1L, ANAPC4, ANAPC5, ZNF830, ARL8A, ARL8B, ANAPC13, ANAPC15, SEH1L, CDCA2, CDCA3, ANAPC16, EPB41, CDCA5,…	10231	198	20393	1.75165	6.7608e-25	2.2536e-25	2.19967e-25
GOTERM_BP_DIRECT	GO:0006281~DNA repair	134	1.13367	4.35862e-28	SMARCAL1, TRRAP, FMR1, UBE2D3, BCCIP, PARK7, TTF2, SMC3, BACH1, ALKBH3, RDM1, ALKBH2, ENDOV, KAT5, PTTG1, TRIM28, RUVBL2, CHEK1, RUVBL1, KMT5B, FBXO6, WDHD1, SUPT16H, LIG1, FBXW7, KMT5C, USP3, WRNIP1, CHD1L, INIP, EID3, PSME4, TIMELESS, HDGFL2, PIF1, RTEL1, INO80E, VCP, PARPBP, PAXIP1, PDS5B, PDS5A, ZMPSTE24, MRNIP, HLTF, EP400, ZNF668, DMAP1, ATRIP, ZRANB3, FANCI, PRRT2, UBE2B, FANCL, SMARCA5, I…	10231	144	20393	1.85484	3.58845e-24	8.97112e-25	8.75646e-25
GOTERM_BP_DIRECT	GO:0006974~DNA damage response	141	1.19289	1.39066e-25	SMARCAL1, MDC1, CCNK, FMR1, ALKBH7, ALKBH8, STK11, HERC2, CCND1, HMCES, MYC, CHCHD6, PCLAF, MTREX, MEN1, IER3, TIPIN, ARMT1, ENDOG, FBXW7, PRKCD, METTL3, NSMCE1, VRK1, PPP4R3A, PPP4R3B, CHD1L, INIP, WDR76, CCNB1IP1, FOXP1, TRAIP, SLFN11, PSME4, MAPKAPK2, NUPR2, TP53, VCP, UBA7, DCUN1D5, UBA6, FBXO45, PSEN1, ZBTB4, CDKN2AIP, FOXO1, HSP90B1, FXR1, MRNIP, FXR2, OARD1, ZMAT3, UBR5, PMAIP1, NAE1, ZRAN…	10231	157	20393	1.79012	1.14493e-21	2.28985e-22	2.23506e-22
GOTERM_BP_DIRECT	GO:0007049~cell cycle	147	1.24365	3.46325e-25	RB1, MDC1, ANKLE2, SMARCB1, RIF1, CCNT1, CCNH, CCNF, BCCIP, CCAR2, CCAR1, PPP1CB, STK10, PPP1CC, CDC23, MAEA, CDC26, CHEK1, PIM1, FBXO5, KMT5A, TRIM21, TIPIN, BORA, CSNK2A1, IST1, CSNK2A2, PRKCD, USP2, MTUS1, VRK1, THAP1, THAP5, KATNAL1, DDIT3, SPECC1L, TIMELESS, ANAPC4, TXNIP, KCTD11, ANAPC5, NUPR2, ERH, TP53, RHNO1, ANAPC13, ANAPC15, CDCA2, ANAPC16, HEPACAM, EPB41, KLHL13, ARPP19, ANAPC10, ANAP…	10231	166	20393	1.76511	2.85129e-21	4.75215e-22	4.63844e-22
GOTERM_BP_DIRECT	GO:0006511~ubiquitin-dependent protein catabolic process	163	1.37902	1.75164e-23	UBE2D4, UBE3C, UBE2D2, UBE2D3, KEAP1, RNF19B, CBLC, UBE2D1, UBE2L6, UBE3A, UBE3B, UBE2Z, LOC512869, UBE2L3, HERC5, HERC4, NUB1, RNF115, HERC3, RNF114, RNF19A, PSMD3, FBXO4, LOC780968, TRIM25, RNF111, HERC6, MYLIP, RNF43, KCTD19, AREL1, RC3H1, UBE4A, UBE4B, FBXO10, LOC788183, FBXO11, TRPC4AP, KCTD6, RC3H2, RBX1, LOC509283, RNF123, RNF126, RNF125, CDC34, RNF128, WDR81, LOC504548, CUL9, CUL7, PSMD11…	10231	192	20393	1.69219	1.44213e-19	2.06018e-20	2.01089e-20
GOTERM_BP_DIRECT	GO:0006886~intracellular protein transport	188	1.59052	3.43e-22	VPS29, TOMM20, TOMM22, AP1S2, BCAP29, AP1S1, ARFIP2, VPS35, ARFIP1, AP1S3, VPS39, AP2M1, TRIM23, NSF, VPS18, COG7, STX8, VPS33A, COG3, STX7, VPS33B, SYTL1, AP1B1, FAM91A1, SYTL4, SYTL3, SYTL2, RAB32, STX1B, LOC785503, SCG5, RABL3, C19H17ORF75, RAB38, TSNARE1, COPB2, RAB5B, COPA, TMED10, RAB5C, SAR1A, STXBP3, ARL6, SAR1B, COPB1, STXBP2, ARL1, VPS26C, VPS26A, VPS26B, DNAJC27, SNX1, SCFD1, GRK2, SNX…	10231	232	20393	1.61522	2.82392e-18	3.5299e-19	3.44544e-19
GOTERM_BP_DIRECT	GO:0006915~apoptotic process	209	1.76819	1.80638e-21	CYFIP2, APP, ERRFI1, IFI27L2, AHCYL1, TNFRSF6B, C1H3ORF38, NOC2L, PDCD2L, LGALS1, KAT5, LOC616200, ZC3H12A, BCAP29, AKT1, MEF2A, DAXX, MEF2C, CSNK2A1, PRKCB, MAP1S, CSNK2A2, PRKCD, PRKCA, CD2AP, MFSD10, RRAGA, DDIT3, DDIT4, VDAC1, RIN1, TP53, BEX3, CDCA7, BCL10, NRADD, PDCD10, RAD21, HMOX1, FADD, S100A14, ATG5, XBP1, PRELID1, GADD45B, RMDN3, GADD45G, AIMP2, TPX2, TP73, RARG, FASTKD2, ING4, MYDGF,…	10231	266	20393	1.56613	1.48719e-17	1.65244e-18	1.6129e-18
GOTERM_BP_DIRECT	GO:0043161~proteasome-mediated ubiquitin-dependent protein catabolic process	152	1.28596	1.59197e-20	UBXN2B, UBE3D, UBXN2A, UBE3A, FBXO22, PSMD8, PSMD6, HERC2, PSMD7, MAEA, KAT5, NAGLU, PSMD4, HERC1, PSMD2, PSMD1, AREL1, NHLRC3, FBXW7, KCTD2, UBE4B, ARMC8, KCTD5, KLHL42, RNF126, KCTD10, DDIT3, KCTD13, PLAA, NHLRC1, RBCK1, KCTD17, CLOCK, RNF122, VCP, PSMD14, RHOBTB3, NEDD4L, FBXO45, AGAP3, DTX4, RHOBTB1, COP1, SHARPIN, RNF216, LOC785873, PSMF1, KLHDC2, KLHDC3, HACE1, SMURF2, UBE2B, SMURF1, SIAH2,…	10231	182	20393	1.6647	1.31067e-16	1.31067e-17	1.27931e-17
GOTERM_BP_DIRECT	GO:0045944~positive regulation of transcription by RNA polymerase II	424	3.58714	6.19826e-20	RB1, GABPB2, SPI1, HNRNPU, GABPB1, RBPJ, DCAF6, IL4I1, CREB3L4, LOC511386, SOX15, MYC, ZMIZ2, NAMPT, MYB, GPBP1, ZC3H12A, PKNOX1, IER2, CDK5RAP3, DDX17, MEF2A, MED1, MEF2C, RFX3, BHLHA15, SOX12, MED6, HCFC1, TFR2, HOXB4, ATF7, ATF4, CTBP2, PRKDC, AGAP2, GATA6, PRDM15, GATA3, GATA2, HIF1A, PRDM10, GALR3, GALR1, ZNF148, PPARGC1B, DNAH12, JUN, ZNF263, ZNF142, CREBBP, JAG1, NFATC1, NR1D2, INO80, NR1D…	10231	624	20393	1.35439	5.10303e-16	4.63912e-17	4.52811e-17
GOTERM_BP_DIRECT	GO:0006468~protein phosphorylation	310	2.62267	1.10165e-19	EPHB6, APP, TRIO, TP53RK, ULK4, ARAF, TESK1, TESK2, MYLK, RPS6KA4, RPS6KA3, RPS6KA6, RPS6KA5, CHEK2, RPS6KA2, AKT2, AKT3, CHEK1, RPS6KA1, CDK20, PDK3, AKT1, PRKACA, PRKACB, PDK2, PDK1, ACVR1, PRKCI, PRKCH, CSNK2A1, DAPK1, PRKCB, DAPK2, DAPK3, CSNK2A2, PRKCD, CSNK1D, PRKCA, HASPIN, BCR, PRKD3, SIK3, TYRO3, ALPK3, TRIB3, SIK1, PRKD2, ALPK2, SIK2, EPHA1, TRIB1, TRIB2, EPHA2, PIK3R4, WNK4, NLK, PRKCZ…	10231	434	20393	1.42375	9.06988e-16	7.55823e-17	7.37738e-17
GOTERM_BP_DIRECT	GO:0016567~protein ubiquitination	247	2.08968	3.01256e-19	WDSUB1, CCNF, KEAP1, CBLC, CBLB, DCAF4, UBE2L3, DCAF1, HERC5, HERC4, RNF115, NUB1, HERC3, CDC23, HERC2, CDC27, TRIM24, LOC780968, FBXO3, FBXO6, FBXO5, TRIM21, FBXO7, SKP1, HERC6, TRIM23, FBXO9, VPS18, FBXO2, RNF126, RNF128, KCTD10, KCTD13, TRIM13, KCTD11, TRIM10, UBA52, CBLL1, TRIM11, ANAPC16, MYCBP2, NEDD4L, ANAPC11, LOC785873, BRAP, DNAH12, HACE1, SIAH2, PLK1, SIAH1, RNF223, RNF103, CDC16, FBXL…	10231	333	20393	1.47848	2.48024e-15	1.90787e-16	1.86222e-16
GOTERM_BP_DIRECT	GO:0006888~endoplasmic reticulum to Golgi vesicle-mediated transport	95	0.803723	1.43005e-18	PGAP1, GOLT1B, KDELR1, MIA2, MIA3, IER3IP1, NRBP2, TFG, TRAPPC12, TMED3, BCAP29, TMED2, TMED1, TMED7, TMED6, TMED5, TMED4, TMED9, TRAPPC2L, COG3, NRBP1, LOC101906131, RINT1, TRAPPC6A, VAMP7, TBC1D20, TRAPPC6B, ZW10, PREB, KDELR2, MPPE1, KDELR3, ERGIC3, SEC22B, ERGIC2, SEC22A, ERGIC1, SEC22C, RAB1A, COPB2, COPA, SEC23A, TMED10, LMAN2L, STX17, SAR1A, SAR1B, RAB1B, GOSR2, COPB1, USO1, GOSR1, TEX261,…	10231	104	20393	1.82076	1.17736e-14	8.40973e-16	8.2085e-16
GOTERM_BP_DIRECT	GO:0006397~mRNA processing	97	0.820643	2.12036e-18	TDRKH, LOC101907835, FMR1, GPATCH1, CASC3, VIRMA, PNN, ALKBH5, KHSRP, MAGOH, ZNF326, PRKACA, THOC3, THOC2, THOC5, PUS7, THOC7, JMJD6, SRRM1, ERN1, PDE12, XRN2, SNRNP27, PPIH, AURKAIP1, KHDRBS1, KHDRBS2, RBM8A, DDX1, PRKRIP1, SUPT4H1, HNRNPLL, ZMAT5, SMN2, CPSF4, HSPA8, LOC100299503, ALYREF, LSM1, LARP7, MAGOHB, QKI, PAN2, HNRNPL, HNRNPK, PAN3, SON, HNRNPF, CDK12, CLASRP, RBM27, RBM25, RBM26, DDX4…	10231	107	20393	1.80697	1.7457e-14	1.1638e-15	1.13595e-15
GOTERM_BP_DIRECT	GO:0006357~regulation of transcription by RNA polymerase II	815	6.89509	8.94585e-18	ATF1, ATF2, ZNF296, SPI1, ZNF292, RBPJ, SPIB, BBX, SUPT20H, PKNOX1, PKNOX2, ZNF287, MEF2A, ZNF18, ZNF19, ZNF283, ZNF281, RFX2, ZNF10, RFX3, ZNF12, RFX1, ZNF16, RFX7, RFX5, NOBOX, ATF7, ATF5, ATF6, CLOCK, CGGBP1, ATF4, ZNF276, ZNF275, URI1, ZNF274, MYNN, ZNF23, ZNF24, ZNF25, HESX1, ZBTB7B, ZBTB7A, ZNF268, JUN, ZNF263, ZNF260, PBX3, ZNF32, PBX2, ZNF34, PBX4, SNF8, ZNF35, PBX1, FLI1, MLLT10, ZNF496,…	10231	1328	20393	1.22327	7.36512e-14	4.6032e-15	4.49305e-15
GOTERM_BP_DIRECT	GO:0016192~vesicle-mediated transport	126	1.06599	1.22605e-16	RAB43, RABGEF1, ZFYVE27, RINL, KIF5B, AP1S2, AP1S1, TRAPPC11, AP1S3, ZFPL1, VPS39, TRIM23, RAB2A, RAB2B, VPS33A, STX7, VPS33B, AP1B1, GAPVD1, MAPK8IP3, MAPK8IP1, RAB30, BRMS1, RIN3, RAB38, TSNARE1, RIN1, RIN2, RTN3, RAB5C, STXBP3, ARL6, STXBP2, ARL1, DNAJC27, BLOC1S5, CRACR2A, KIF3B, SCFD2, VPS11, AP4S1, RAB6A, RAB6B, AP1M2, AP1M1, TBC1D8B, HSPA8, RAB4A, RAB4B, CACFD1, HPS1, CCZ1, RAB39A, HPS4, R…	10231	152	20393	1.6523	9.14047e-13	5.93769e-14	5.79561e-14
GOTERM_BP_DIRECT	GO:0006364~rRNA processing	70	0.592217	6.51377e-15	POP5, DDX49, POP7, DDX47, NVL, SUV39H1, RPP30, POP4, RRP1, EIF4A3, PPAN, FCF1, PWP1, RRP9, RRP12, UTP14A, RPP38, PELP1, UTP15, LOC505600, WDR36, RPS7, UTP11, IMP3, PIH1D1, TEX10, DDX56, WDR74, WDR75, DDX10, DDX54, IMP4, UTP18, REXO4, MRPL44, EBNA1BP2, MRTO4, GEMIN4, SBDS, RPL27, DDX27, DDX1, UTP23, RPL11, NOL8, AK6, RBFA, NOL6, LOC112448582, EXOSC4, PDCD11, YBEY, DROSHA, RRP36, UTP20, BRIX1, LYAR…	10231	75	20393	1.86037	5.39288e-11	2.97933e-12	2.90804e-12
GOTERM_BP_DIRECT	GO:0007030~Golgi organization	78	0.659898	7.53703e-15	USP6NL, PI4K2B, UBXN2B, UBXN2A, LRRK2, GOLGA2, GOLGA5, NAGLU, TRAPPC12, TMED3, TMED2, TMED1, TMED7, TMED6, TMED5, RAB8A, TMED4, RAB2A, RAB2B, COG8, TMED9, COG7, FBXW8, COG6, COG4, TANGO2, COG3, GOLPH3L, COG2, VPS13B, COG1, CSNK1D, GAK, RAB30, GORASP2, ZW10, GORASP1, KIFC3, OBSL1, PI4K2A, BLZF1, RAB1A, TMED10, LMAN2L, STX17, RAB1B, ARL1, HTT, LMAN1, ARHGAP21, VPS51, LMAN2, RAB29, DYM, RAB6A, RAB6B…	10231	86	20393	1.80784	6.21552e-11	3.26592e-12	3.18777e-12
GOTERM_BP_DIRECT	GO:0000398~mRNA splicing, via spliceosome	140	1.18443	2.82898e-14	DBR1, SLC4A1AP, TXNL4B, EIF4A3, LOC101904962, CWC25, WDR83, CASC3, EFTUD2, SNRPD2, RBMX2, SNRPD1, CWC22, SNIP1, SNRNP35, TXNL4A, CEP97, LOC614922, SRRM2, AQR, IK, SNRPN, METTL3, ZCRB1, CRNKL1, CDC40, PRPF4, DDX39A, PRPF6, DDX39B, PRPF3, SNRPG, SRSF2, SRSF3, PPIE, SNRPE, SRSF5, SNRPF, SNRNP25, SNRPC, SRSF7, SNRPA, SF1, SNRPB, TBCEL, DHX8, RBM8A, YTHDC1, CWF19L2, LOC785761, SNU13, HTATSF1, RNPC3, E…	10231	179	20393	1.55897	2.33082e-10	1.16455e-11	1.13668e-11
GOTERM_BP_DIRECT	GO:0006260~DNA replication	65	0.549915	7.02692e-13	MCM7, MCM8, MCM10, POLB, CHAF1A, SIN3A, PCLAF, POLL, POLE, RMI2, SUPT16H, RFC1, RMI1, KIN, GRWD1, CINP, SDE2, MCM3, MCM4, RBMS1, MCM5, TOP1, DNA2, MCM2, PIF1, BLM, RTEL1, NFIX, DHX9, REPIN1, RECQL4, POLD3, TBRG1, ORC5, ORC4, WRN, ORC6, CHTF8, SLX4, RBBP4, ORC3, POLD2, ORC2, E4F1, RBBP7, DTD1, GINS1, GINS2, STN1, RRM1, TREX1, RPA1, RPA2, LRWD1, SSRP1, TICRR, FAM111B, POLA1, POLA2, NASP, NFIA, NFIB…	10231	71	20393	1.82481	5.785e-09	2.75489e-10	2.68897e-10
GOTERM_BP_DIRECT	GO:0000278~mitotic cell cycle	85	0.71912	4.39352e-12	CETN2, CLTC, CETN4, LIPA, LOC100295712, TUBA1D, TUBA1C, TUBB6, TUBA1B, TUBA1A, TUBB3, KIF5B, ENSA, MYB, TUBB1, CEP250, MYBL2, POLE, MYBL1, SKP1, WDHD1, PPP1R12A, TUBB, TUBG2, TUBG1, MASTL, HASPIN, TUBA4A, GEM, ASPM, KIF9, TUBB2B, TUBB2A, ZW10, MCPH1, LOC100141266, LOC533307, TUBGCP2, TTYH1, MIS12, TUBD1, ABRAXAS2, SNX33, SKA3, ARPP19, SKA1, SKA2, AURKA, PPP2CA, PPP2CB, TUBA3E, LOC112443216, CAMTA…	10231	101	20393	1.67749	3.61716e-08	1.64417e-09	1.60483e-09
GOTERM_BP_DIRECT	GO:0051726~regulation of cell cycle	91	0.769882	4.83259e-12	ITGB1, CDKN1C, HSP90AB1, CDKN1B, DOC2A, CCNF, JADE3, FOXM1, ING5, ING3, RUVBL2, RACK1, PCLAF, WDR5, EPC1, KAT7, BTRC, PRKACA, SKP2, JUNB, HRAS, NFRKB, PHACTR4, NUP214, CSNK2A1, TSC2, TSC1, ACTR8, UHMK1, BCR, TRAF7, MORF4L1, RAD51D, TFDP1, TFDP2, CCNE1, DDIT3, IRF1, NUPR2, BIRC2, BIRC3, INO80B, USP16, UHRF2, HEPACAM, ZBTB49, PRCC, XIAP, TXLNG, LIN9, CCNDBP1, PPM1G, MBTD1, TBRG1, MNT, PES1, ZNF703,…	10231	110	20393	1.64897	3.97866e-08	1.72986e-09	1.68846e-09
GOTERM_BP_DIRECT	GO:0045893~positive regulation of DNA-templated transcription	186	1.5736	6.24083e-12	GPATCH3, RNF115, MYC, GPBP1, RPS6KA1, PIM1, PIM2, NFRKB, ATXN7L3, SOX4, RNF111, CDK5RAP2, ZNF287, MAP2K3, EOMES, OSR2, SMARCC1, PCID2, MEF2C, ANKRD49, SMARCC2, MAP2K2, FBXW11, F2R, DYRK1A, DYRK1B, ILF2, RUNX3, FOXP3, JMJD6, LBHD1, ILF3, DDIT3, ZNF318, TFAM, ATF4, INO80B, ENY2, KMT2A, SHC1, MAZ, KMT2B, CREBL2, PSEN1, GATA3, BCL10, MRPL12, HIF1A, RAI1, HMBOX1, MED30, DEAF1, NUP85, INPP5K, HIVEP3, B…	10231	261	20393	1.42048	5.13804e-08	2.0592e-09	2.00993e-09
GOTERM_BP_DIRECT	GO:0000209~protein polyubiquitination	106	0.896785	6.25288e-12	UBE2D4, UBE3C, UBE3D, FBXO28, UBE2D3, RNF19B, UBE2D1, UBE2L6, UBE3A, JADE2, UBE3B, FBXO22, UBE2L3, RNF114, RUSC1, RNF19A, FBXO4, BTRC, TRIM21, RNF111, AREL1, WSB1, NHLRC3, WSB2, FBXW11, UBE2E3, UBE2E1, RC3H1, UBE4A, UBE2E2, MUL1, UBE4B, RC3H2, KLHL42, RNF41, RNF123, RNF125, CDC34, NHLRC1, LOC100336369, TNKS, NEDD4L, UBE2J2, UBE2J1, RNF217, UBR5, UBE2H, HACE1, SMURF2, UBE2B, UBE2C, SMURF1, UBE2A, …	10231	133	20393	1.58861	5.148e-08	2.0592e-09	2.00993e-09
GOTERM_BP_DIRECT	GO:0006338~chromatin remodeling	102	0.862944	6.95031e-12	SMARCB1, JADE1, YEATS4, TTF1, LOC511386, RUVBL2, MYC, RUVBL1, SCMH1, NFRKB, PIH1D1, CHD1L, HCFC2, FOXP3, HCFC1, CFDP2, SLFN11, CFDP1, PADI2, HDGFL2, HDGFL3, INO80C, INO80B, ZNF274, INO80E, PAXIP1, MEAF6, GATA3, BRCC3, BRIP1, ZNHIT1, ZNF827, SUDS3, DMAP1, BPTF, CHTOP, DR1, PHC1, INO80, SMARCA2, COPRS, TADA2B, TADA2A, YEATS2, EZH1, EZH2, RERE, KDM5B, KDM5C, DOC2A, CHD8, CHD7, HMGB2, CHD6, PSIP1, CH…	10231	127	20393	1.60088	5.72221e-08	2.20084e-09	2.14818e-09
GOTERM_BP_DIRECT	GO:0008380~RNA splicing	70	0.592217	1.1441e-11	LOC101907835, DDX47, FMR1, PPWD1, YBX1, VIRMA, CCAR2, PTBP1, LGALS3, PNN, SNRPD2, C1QBP, MAGOH, DHX16, ZNF326, CTNNBL1, MBNL1, NCBP2, LIX1L, THOC3, THOC5, PUS7, THOC7, JMJD6, RPUSD4, SCNM1, PRPF18, SDE2, SNRNP27, LOC788414, LUC7L3, PPIH, RP9, PABPC1, NSRP1, SLU7, RBM48, RBM8A, PRKRIP1, WBP4, TRA2B, ZMAT5, SMN2, SAP18, SMNDC1, SRSF11, RBM38, IVNS1ABP, HSPA8, WTAP, FUS, ALYREF, YJU2, LSM1, CRIPT, L…	10231	80	20393	1.7441	9.41934e-08	3.48866e-09	3.40518e-09
GOTERM_BP_DIRECT	GO:0006897~endocytosis	97	0.820643	1.20947e-11	DENND1C, DENND1B, APP, HIP1, DENND1A, LRRK2, USP33, ITSN1, LY75, INPPL1, VLDLR, PIK3C2A, FNBP1L, LIPA, CLINT1, RAB22A, MRC2, EEA1, GHR, RABGEF1, RINL, DPYSL2, DNM1L, HRAS, CSNK1G3, RALBP1, DBNL, FNBP1, CSNK1D, TBC1D2B, EPS15L1, SYP, CSNK1E, GAPVD1, EPN1, NME1, EPN2, RABEP1, BIN3, NPC1, HEATR5A, RABEP2, HEATR5B, RAB34, PIK3C3, RHOU, RHOV, STEAP2, RHOQ, CSNK1G2, CSNK1G1, RAB1A, RAB5B, RAB5C, LRP5, …	10231	120	20393	1.61122	9.95753e-08	3.55627e-09	3.47118e-09
GOTERM_BP_DIRECT	GO:0043123~positive regulation of canonical NF-kappaB signal transduction	114	0.964467	2.3218e-11	TRAF3IP2, IFIT5, TNFSF10, TRIM25, PIM2, TRIM21, MAP3K7, TICAM2, S100A1, PRKCB, PRKCE, F2R, SHISA5, TICAM1, JMJD8, CLEC4D, TRIM13, S100A4, RBCK1, LOC504548, CARD11, ANKRD17, DDX1, BCL10, MTDH, SHARPIN, IRAK1, CLEC7A, UBD, DHX36, ABL1, RIPK1, TGFB1, NEK6, IRAK1BP1, CLEC6A, TAB3, TAB2, CCDC22, MAP3K14, TMEM9B, MYD88, CD40, LOC786870, TRADD, FASLG, LITAF, TRIM8, TMEM101, AKAP13, CASP8, TRIM5, C24H18O…	10231	147	20393	1.54579	1.91154e-07	6.5915e-09	6.43378e-09
GOTERM_BP_DIRECT	GO:0006302~double-strand break repair	49	0.414552	7.20895e-11	MYSM1, BABAM1, BABAM2, HPF1, SMCHD1, EME1, EME2, UIMC1, MEIOC, TNKS1BP1, NBN, PARP3, PARP1, CSNK2A1, DTX3L, ZGRF1, PARP2, CSNK2A2, LIG3, ESCO2, ACTR8, PARP9, RNF168, MARF1, RNF169, MSH2, MPND, VCP, ABRAXAS1, PRKDC, CDCA5, DDX1, LOC101902204, RNF8, BRCC3, MTA1, EYA3, APTX, LOC112445063, REC8, SETX, MAD2L2, RAD50, TDP2, TDP1, ERCC1, APLF, TRIP13, ATR	10231	52	20393	1.87826	5.93513e-07	1.97838e-08	1.93104e-08
GOTERM_BP_DIRECT	GO:0070936~protein K48-linked ubiquitination	51	0.431472	1.17991e-10	UBE2D4, UBE3C, UBE2D2, UBE2D3, UBE2D1, UBE3A, RNF115, UBE2Q2, ARIH2, TRIM25, TRIM65, DTX3L, UBE2E3, UBE2E1, UBE2E2, RNF126, UBE2R2, PELI1, RNF34, RNF8, NEDD4L, FBXO45, NT5C2, DTX4, RNF5, ZNRF1, ZNRF2, RNF216, UBR5, RNF170, RFFL, HNRNPA0, UBE2H, HACE1, UBE2B, UBE2C, AMFR, FBXO38, SYVN1, UBE2G1, BFAR, KLHL3, NMI, UBE2G2, RNF146, ITCH, KBTBD6, UBE2T, UBE2K, TRIM32, RNF187	10231	55	20393	1.84829	9.71417e-07	3.06356e-08	2.99025e-08
GOTERM_BP_DIRECT	GO:0050821~protein stabilization	94	0.795262	1.19074e-10	USP36, HSP90AB1, HIP1, MCM8, CTNND1, CBLC, PARK7, PHB2, CLU, PIGY, RASSF2, LAMP1, LAMP2, PIM1, ZNF207, EP300, CHP1, MFSD1, FLOT2, PIM2, GOLGA7, SOX4, MORC3, HSP90AA1, COG7, CAMLG, RPL23, USP2, COG3, P3H1, MUL1, HCFC1, LOC781741, CREB1, SMO, WDR81, CDC37, TCP1, DNLZ, RABL3, CEP63, PPIB, GAPDH, TELO2, PFN2, USP13, STX12, GRN, RPL11, CREBL2, PIK3R1, NLK, USP19, RTN4, SAV1, TBRG1, RAB21, BAG4, BAG5, …	10231	118	20393	1.58785	9.80337e-07	3.06356e-08	2.99025e-08
GOTERM_BP_DIRECT	GO:0042981~regulation of apoptotic process	94	0.795262	2.76393e-10	USP36, TNFAIP8, RBM25, RTKN, PPP1R13B, HIP1, DDX42, SRA1, IKZF3, CLU, PYCARD, CASP9, LOC104975368, SLK, CASP8, MYC, CASP4, TNFAIP8L1, TRIM24, CASP1, AKT1, CASP2, TNFAIP8L3, TNFAIP8L2, JAK2, IFT57, JAK3, TGM2, TOMM70, CARD10, DAXX, DFFA, HSP90AA1, APAF1, USP42, NME2, FRS2, TRAF2, TRAF1, FBXO10, FBXO11, CREB3, BRMS1, TRAF4, LOX, PLSCR3, IRF3, TRAF3, TRAF6, MADD, TRAF5, ALPK2, ATF5, RIN1, CARD11, AT…	10231	119	20393	1.5745	2.27554e-06	6.89558e-08	6.73058e-08
GOTERM_BP_DIRECT	GO:0000724~double-strand break repair via homologous recombination	70	0.592217	3.79224e-10	SWSAP1, ANKLE1, MRE11, WDR48, FBH1, MCM8, MCM9, ZMYND8, TONSL, SMC5, CHD4, NUCKS1, SMC6, BRCA1, BRCA2, ZFYVE26, KAT5, SFR1, REV3L, EPC1, TOPBP1, NBN, AP5S1, GEN1, RMI2, RMI1, RECQL, NSMCE1, HUS1, SPIDR, MMS22L, MORF4L1, RAD51D, SFPQ, RNF169, SLX1A, FAN1, BLM, PSMD14, SAMHD1, RAD54B, RAD51AP1, RECQL4, MBTD1, WRN, RECQL5, PPP4C, RNF138, SWI5, RBBP8, ZSWIM7, STN1, LOC101907965, XRCC2, INTS3, XRCC3, …	10231	83	20393	1.68106	3.12214e-06	9.18279e-08	8.96306e-08
GOTERM_BP_DIRECT	GO:0018105~peptidyl-serine phosphorylation	63	0.532995	5.05188e-10	DYRK4, DYRK3, DYRK2, MAST4, MAST3, MAST2, MAST1, IKBKB, TBK1, CSNK1B, TLK2, AKT1, TLK1, PRKACA, PRKACB, IKBKE, CSNK1G3, CAMK1D, CSNK2A1, CHUK, PDPK1, PRKCE, DYRK1A, DYRK1B, VRK1, CSNK1D, PRPF4B, CSNK1E, VRK2, MASTL, VRK3, UHMK1, LATS1, LATS2, MAPKAPK3, MAPKAPK2, ULK3, ULK2, PRKCQ, MAPKAPK5, ULK1, CSNK1G2, CSNK1G1, PKN3, TTK, TTBK2, GRK2, STK35, MKNK1, MKNK2, STK38, STK38L, MAPK1, PCK1, CAMK2G, CS…	10231	73	20393	1.72021	4.1592e-06	1.18835e-07	1.15991e-07
GOTERM_BP_DIRECT	GO:0000122~negative regulation of transcription by RNA polymerase II	421	3.56176	5.37208e-10	RB1, ZNF177, ZNF175, ZNF296, SPI1, ZNF174, EHMT2, EHMT1, HNRNPU, SLA2, NOC2L, DCAF1, ELK4, SOX15, MYB, ZNF169, MEF2A, MED1, MEF2C, RPL23, LOC112445044, ZNF705A, SOX12, ZNF16, BIN1, DDIT3, RFX5, HOXB3, TXNIP, ATF4, URI1, ZNF274, MEPCE, GATA6, ZNF22, GATA3, GATA2, MTDH, ZSCAN12, SFN, RREB1, ZNF268, ZNF389, ELANE, HEXIM1, HEXIM2, CREBBP, ZNF260, PLK1, LARP7, IRF2BP2, ZNF32, LOC112445144, NR1D2, NR1D…	10231	681	20393	1.23225	4.42283e-06	1.22857e-07	1.19917e-07
GOTERM_BP_DIRECT	GO:0043065~positive regulation of apoptotic process	123	1.04061	6.31947e-10	MTCH1, MTCH2, C1H3ORF38, UBE2Z, CLU, MYLK3, CCAR1, RASSF2, FAM162A, RPS6KA2, ARL6IP5, TNFRSF8, SOX4, PHLDA3, TGM2, PDIA3, BNIP3L, DAPK1, DAPK2, DAPK3, LOC784541, SCRIB, CLIP3, SHQ1, MELK, BIN1, TP53, LOC504548, GPLD1, PPID, RNF122, SLC27A4, NOTCH2, LOC112445390, DCUN1D3, KLHL17, HTRA4, HTRA1, HTRA2, PSEN1, OMA1, FOXO1, SAV1, SCIN, UBD, INPP5D, MAP3K20, BMF, ECT2, ZNF268, MCL1, JUN, ZBTB16, LOC510…	10231	166	20393	1.47693	5.20281e-06	1.40617e-07	1.37252e-07
GOTERM_BP_DIRECT	GO:0035556~intracellular signal transduction	221	1.86971	1.12898e-09	ITSN1, CBLB, RPS6KA4, PREX1, RPS6KA3, RPS6KA6, RPS6KA5, RPS6KA2, AKT2, AKT3, CHEK1, RPS6KA1, PRKCI, PRKCH, WSB1, WSB2, DAPK1, PRKCB, PRKCE, DAPK2, DAPK3, PRKCD, PRKCA, HASPIN, BCR, DEPDC1B, ADCY9, PRKD3, DDIT4, SPATA13, SIK3, BTK, MTCP1, PRKCQ, SIK1, PRKD2, SIK2, WNK4, NLK, PRKCZ, ABR, INPP5D, STK38L, PAG1, SRPK2, DNAH12, SRPK3, MTERF4, SRPK1, NET1, WNK1, WNK2, PPP1R1B, ITK, CAB39L, PRKAG2, VSIG1…	10231	331	20393	1.33084	9.29484e-06	2.40229e-07	2.34481e-07
GOTERM_BP_DIRECT	GO:0006406~mRNA export from nucleus	35	0.296108	1.13797e-09	FYTTD1, LOC101907835, NUP107, DDX25, POLDIP3, FMR1, NUP160, NXF1, ALKBH5, XPO1, NUP85, TPR, NUP88, EIF4E, NUP214, LOC100299503, CHTOP, LOC101907965, NUP155, NCBP1, ALYREF, THOC1, THOC3, THOC2, THOC5, LOC511229, THOC7, THOC6, SEM1, MCM3AP, DDX39A, DDX39B, HNRNPA2B1, SRSF3, NCBP3	10231	35	20393	1.99326	9.36889e-06	2.40229e-07	2.34481e-07
GOTERM_BP_DIRECT	GO:0032456~endocytic recycling	47	0.397631	1.27997e-09	DENND1C, RAB1A, DENND1B, VPS29, DENND1A, SNX12, VPS26A, PTPN23, SNX30, SNX3, SNX4, VPS51, SNX27, VPS50, VPS53, VPS52, MICALL1, STX6, EPG5, VPS35, ENTR1, RAB11FIP3, ANKRD50, WASHC1, RAB8A, VPS39, RAB11FIP4, RAB8B, ANKRD27, LMTK2, RAB27B, SNF8, RAB11B, ARL4C, EHD1, EHD3, EHD4, RAB14, HGS, SNX17, RAB12, RAB13, RAB35, EVL, CCDC22, RAB17, VPS35L	10231	51	20393	1.83692	1.0538e-05	2.6345e-07	2.57146e-07
GOTERM_BP_DIRECT	GO:0036503~ERAD pathway	66	0.558376	2.88811e-09	CALR3, CCDC47, FAF1, FAF2, AUP1, CLGN, UBXN8, TRIM25, UFD1, FBXO6, UBXN4, UBXN6, FBXO2, DNAJB12, UBE4A, UBE4B, YOD1, RCN3, SELENOS, CANX, TRIM13, RNF121, VCP, DERL3, SEL1L, DERL1, DERL2, UBE2J2, FBXO44, RNF5, USP19, HSP90B1, UBE2J1, DNAJB2, BAG6, ERLEC1, FOXRED2, OS9, DNAJB6, RNF139, TMEM67, UBQLN1, DNAJB9, UGGT1, ANKZF1, UBQLN2, EDEM3, TOR1A, HSPA5, WFS1, AMFR, EDEM1, EDEM2, SGTA, SYVN1, TMUB1, …	10231	79	20393	1.66525	2.37775e-05	5.79946e-07	5.66069e-07
GOTERM_BP_DIRECT	GO:0016579~protein deubiquitination	59	0.499154	4.18489e-09	OTUD4, USP35, OTUD5, USP36, USP37, WDR48, USP38, USP31, USP33, USP34, USP39, UCHL1, OTUD6B, USP30, USP46, USP47, USP48, USP7, USP49, USP5, USP42, USP4, DESI2, USP3, USP45, USP2, ALG13, YOD1, JOSD2, JOSD1, UCHL3, UCHL5, LOC512323, USP40, USP13, USP14, USP15, USP27X, PSMD14, USP53, USP54, USP10, USP11, USP12, USP18, USP19, ATXN3, USP1, USP24, USP25, USP20, USP21, USP9X, USP22, USP28, CYLD, OTUD1, B…	10231	69	20393	1.70438	3.44536e-05	8.20339e-07	8.0071e-07
GOTERM_BP_DIRECT	GO:0006457~protein folding	84	0.71066	4.794e-09	ERO1A, CALR3, HSP90AB1, CWC27, CLGN, CCT6B, NUDCD3, NUDCD2, ARHGDIB, QSOX1, QSOX2, CCT3, PDIA3, CCT2, MKKS, HSP90AA1, NUDC, VBP1, AHSA2, P3H1, AHSA1, CLPX, PDIA5, PDIA4, PDRG1, DNAJC1, CDC37, TCP1, DNAJB11, CANX, PPIF, DNLZ, FKBP8, PFDN1, PPIE, PPIH, PFDN2, LOC615521, ERP27, FKBP9, PPIG, PFDN4, PPIB, PPIA, PFDN5, PPID, PFDN6, TBCEL, HSPA4L, ARL2, DNAJC25, MESD, HSP90B1, HSPD1, HSPH1, GRPEL1, GRPE…	10231	107	20393	1.5648	3.94682e-05	8.97345e-07	8.75873e-07
GOTERM_BP_DIRECT	GO:0006914~autophagy	67	0.566836	4.79572e-09	LOC786870, PHF23, CLTC, CISD2, PARK7, HMGB1, FNBP1L, NAGLU, HERC1, TRIM5, LOC516599, GPR137, ANXA7, LOC787679, VPS39, RAB8A, ATG3, RUBCN, BCAS3, TMEM150B, COG3, VPS13A, DNM2, ULK3, ATG4C, ATG4B, ULK2, TMBIM6, NHLRC1, ATG4A, SMCR8, ULK1, RAB7A, ATG4D, USP13, BECN1, VCP, PRKAA1, RGS19, USP10, TGFBRAP1, CLEC16A, AMBRA1, NOD2, FOXO1, STK35, VPS51, ATG101, CREG1, VPS11, TMEM208, NRBF2, DRAM2, ATG5, TI…	10231	81	20393	1.64874	3.94824e-05	8.97345e-07	8.75873e-07
GOTERM_BP_DIRECT	GO:0032543~mitochondrial translation	44	0.37225	7.49115e-09	MRPS17, MRPS15, MRPS16, MRPS35, FASTKD2, GFM2, MRPS14, MRPS11, MRPS12, MRPS34, MRPL16, MRPL57, SLC5A3, MRPL2, MTG1, IARS2, CHCHD1, RARS2, MRPS28, PTCD3, NDUFA7, MRPS26, MRPS24, MRPS25, MRPS22, MRPS23, GATC, MRPS18B, GATB, MRPS21, MRPS2, MRPS18A, MRPL47, MRPL23, QRSL1, MRPS7, MRPS6, MRPS5, MRPL43, MRPS18C, MRPL52, LARS2, MRPL51, DAP3	10231	48	20393	1.82715	6.16727e-05	1.37055e-06	1.33775e-06
GOTERM_BP_DIRECT	GO:0032436~positive regulation of proteasomal ubiquitin-dependent protein catabolic process	55	0.465313	1.10221e-08	DET1, GSK3B, GSK3A, RNF14, ZFAND2A, LRRK2, RNF19B, FBXO22, CLU, SH3RF1, DDA1, NUB1, RNF19A, RACK1, ARIH2, BBS7, ARIH1, ZYG11B, FBXW8, USP5, AXIN1, CSNK1D, AXIN2, CSNK1E, CBFA2T3, SIRT2, PIAS1, RNF144A, TRIB3, TRIB1, TRIB2, PSMD10, VCP, PSEN1, RCHY1, HSPBP1, GABARAP, DNAJB2, MAPK9, MGC137055, DNAJB6, DVL1, RNF217, LOC100139549, SOCS4, SOCS5, ANKIB1, HSPA1L, CSNK1A1, PLK1, SH3RF3, DAB2, NOP53, HSPA…	10231	64	20393	1.71295	9.07404e-05	1.97271e-06	1.9255e-06
GOTERM_BP_DIRECT	GO:0070534~protein K63-linked ubiquitination	47	0.397631	2.19562e-08	TRAF3IP2, UBE2D4, PELI3, UBE2D2, UBE2D3, RNF8, XIAP, PRPF19, RNF5, RNF135, TRIM8, RNF115, HECTD1, TRIM3, ARIH2, RNF151, TRIM27, TRIM65, TRIM21, ARRDC4, UBE2B, FBXW7, UBE2E3, UBE2E2, ZFP91, BFAR, WWP2, TRAF2, UBE2G1, TRAF1, RNF41, RNF168, RNF167, ITCH, RNF126, TRAF4, TRAF3, UBE2S, UBE2T, TRAF6, TRAF5, UBE2N, PELI1, UBE2V2, UBE2O, UBE2V1, TRIM56	10231	53	20393	1.7676	0.000180749	3.84608e-06	3.75405e-06
GOTERM_BP_DIRECT	GO:0000045~autophagosome assembly	51	0.431472	2.89584e-08	UBXN2B, TMEM41B, UBXN2A, TCIRG1, AP4M1, MAP1LC3B, MAP1LC3A, RB1CC1, CTSD, ATG3, GABARAPL2, GABARAPL1, ATG9A, ATG10, ATG14, ATG13, ATG12, RAB33B, ULK3, ATG4C, ATG4B, ULK2, PIK3C3, ATG4A, ULK1, RAB7A, ATG4D, BECN1, RAB1A, STX12, RAB1B, AMBRA1, PSEN1, GABARAP, ATG101, RAB23, TP53INP2, TP53INP1, UBQLN1, EMC6, ATG7, UBQLN2, ATG5, VMP1, NSFL1C, ATG16L2, ATG16L1, ATG2A, RAB19, CNIH2, ATG2B	10231	59	20393	1.72298	0.000238386	4.96697e-06	4.84812e-06
GOTERM_BP_DIRECT	GO:0007249~canonical NF-kappaB signal transduction	36	0.304569	3.62131e-08	ROCK1, ROCK2, NLRC3, BCL10, TANK, RELA, RELB, TRIM8, RASSF2, IRAK1, IRAK2, NKIRAS1, PRDX1, NKIRAS2, TIFA, ABL1, EP300, AZI2, MAP3K7, RIPK2, NFKBIL1, TIRAP, NFKB1, NFKB2, NFKBIA, IRAK1BP1, BCL3, REL, TLR9, TLR8, TBKBP1, TLR7, MAP3K14, CARD11, BCL2L2, FAIM	10231	38	20393	1.88835	0.000298098	6.08455e-06	5.93895e-06
GOTERM_BP_DIRECT	GO:0006325~chromatin organization	77	0.651438	4.75452e-08	RB1, HDAC10, PHF1, NUCKS1, NR3C1, ING1, CISD3, CABIN1, BABAM2, HMGN4, ING2, HMGN5, TRIM28, UIMC1, HMG20B, BANF1, EPC2, BUD23, HMGN2, JAK2, HMGN3, ATXN7L3, BAHCC1, HMGN1, PRKCB, EED, LOC101904753, LMNTD2, MSL3, RNF40, RBL2, MMS22L, DNAJC2, MORF4L1, RBL1, AEBP2, MORF4L2, MTF2, WAC, L3MBTL1, HDAC4, KMT2E, HDAC5, SMARCD1, L3MBTL3, ENY2, SMARCD2, L3MBTL2, USP16, MEAF6, ABRAXAS1, RNF8, SUPT4H1, HDAC9, …	10231	99	20393	1.55031	0.000391363	7.82879e-06	7.64146e-06
GOTERM_BP_DIRECT	GO:0006606~protein import into nucleus	66	0.558376	4.96635e-08	IPO13, RPAIN, ATF2, IPO11, NXT1, NUP107, TRAF3IP2, NUP188, CSE1L, LRRK2, HIKESHI, NXT2, ING1, PHB2, IPO7, IPO4, IPO5, PPP3CA, EIF4ENIF1, IPO8, IPO9, NUP62, FAM53C, FAM53B, TNPO1, TNPO2, SPG11, APPL2, TNPO3, APPL1, NUP214, MED1, SEC13, SYK, NUP133, NUTF2, NUP93, SMO, NUP50, CRY2, TXNIP, NUP98, SQSTM1, KPNB1, NOTCH1, PTTG1IP, PIK3R1, NUP85, TPR, HEATR3, E2F3, NUP88, RANBP2, AKIRIN2, NUP155, STAT3, …	10231	82	20393	1.60433	0.000408796	8.01725e-06	7.82541e-06
GOTERM_BP_DIRECT	GO:0000723~telomere maintenance	29	0.245347	6.00278e-08	DCLRE1B, PIF1, BLM, RTEL1, MRE11, DCLRE1C, RIF1, PRKDC, RECQL4, WRN, ZNF827, RUVBL2, FBXO4, NBN, NFRKB, ZNF365, STN1, PARP3, XRCC6, XRCC5, MCRS1, HUS1, INO80, ACTR8, TERF1, RAD51D, CCNE1, ATM, ATR	10231	29	20393	1.99326	0.000494087	9.50402e-06	9.27661e-06
GOTERM_BP_DIRECT	GO:0006470~protein dephosphorylation	92	0.778342	1.03926e-07	PTPRS, PTPRN, DUSP19, PTEN, PTPRJ, DUSP18, PTPN23, PTPRH, DUSP15, DUSP16, PTPDC1, PTPRF, CDC14A, DUSP14, CDC14B, DUSP11, PPP1CB, PPP3CA, PPP1CC, DUSP12, PP2D1, PPP4R1, DUSP10, PPP4R2, PPP2R1B, PPP2R1A, PPP2R5E, ACP1, CC2D2B, ILKAP, DUSP5, DUSP3, PPP2R5B, PPP2R5A, PPP4R3A, PPP2R5D, DUSP28, PPP4R3B, PPP2R5C, DUSP26, CDC25C, DUSP6, CDC25A, CDC25B, DUSP7, DUSP22, CTDNEP1, PTP4A1, PPM1A, PTP4A2, DUSP2…	10231	124	20393	1.47887	0.000855258	1.61439e-05	1.57576e-05
GOTERM_BP_DIRECT	GO:0017148~negative regulation of translation	46	0.389171	1.29542e-07	GRB7, DDX6, LOC508646, FMR1, YBX1, MRPL13, FXR1, RBM4, SYNCRIP, EIF4ENIF1, RIDA, PAIP2B, FXR2, RNF139, ZAR1L, TRIM2, DHX36, TRIM3, LOC786126, PAIP2, EIF4E, NANOS1, NHLRC3, DAPK1, WFS1, ANG2, EIF2AK1, DAPK3, PCIF1, SAMD4A, EIF2AK2, SAMD4B, RPL13A, CNOT10, PUS7, QKI, ILF3, CNOT1, CNOT11, CAPRIN1, CAPRIN2, ANG, NHLRC1, CALR, CNOT9, LSM14A	10231	53	20393	1.73	0.00106595	1.97504e-05	1.92778e-05
GOTERM_BP_DIRECT	GO:0000226~microtubule cytoskeleton organization	89	0.752961	1.77635e-07	TSSK1B, DOCK7, BCCIP, LOC112445177, CDC14A, LOC100295712, CDC14B, TUBA1D, TUBA1C, TUBB6, TUBA1B, TUBA1A, TUBB3, CHEK1, TUBB1, APC2, SS18, GAS2L3, MAP1S, TUBB, HAUS6, TUBA4A, EML2, EML3, PARD3B, EML4, DYNC1LI1, TUBB2B, DYNC1LI2, MELK, TUBB2A, PARD3, MAP7D1, MAP1A, SIK3, SIK1, TSSK3, SIK2, MAPT, TSSK4, GAPDH, TSSK2, OBSL1, CUL9, BRSK2, TBCEL, CUL7, TXNDC9, LOC100141266, LOC533307, SSNA1, TUBD1, TTL…	10231	120	20393	1.47833	0.0014614	2.65903e-05	2.59541e-05
GOTERM_BP_DIRECT	GO:0031122~cytoplasmic microtubule organization	36	0.304569	1.81545e-07	MAP10, MACF1, DCTN1, TUBGCP2, SLAIN2, CIB1, SLAIN1, CAMSAP1, CAMSAP2, PCM1, SLK, KATNA1, DVL1, CHP1, DYNC1H1, DST, CRIPT, TBCB, HOOK3, TUBG2, WDR73, TUBG1, RHOA, CLIP3, CCDC88B, CCDC88A, CLIP2, CLIP1, HOOK2, HOOK1, CLIP4, CCDC88C, TUBGCP5, TUBGCP6, TUBGCP3, TUBGCP4	10231	39	20393	1.83993	0.00149355	2.66904e-05	2.60518e-05
GOTERM_BP_DIRECT	GO:0042147~retrograde transport, endosome to Golgi	57	0.482234	2.37081e-07	VPS29, GOLT1B, RCSD1, TBC1D10C, ANKFY1, VPS35, DENND5A, TRIM27, WASHC1, TBC1D10A, PLEKHJ1, DENND2A, BET1L, RNF126, PREPL, HEATR5A, TBC1D5, HEATR5B, EVL, TBC1D23, RAB7A, VAMP3, TMEM87A, TMEM87B, DCTN1, ARL1, RHOBTB3, VPS26A, VPS26B, CLN5, STX10, GGA1, SNX1, SNX2, VPS51, VPS50, VPS53, VPS52, STX6, RAB29, VPS54, TBC1D17, RAB6A, RAB6B, SNX8, SNX5, VTI1B, SNX6, DNAH12, PHETA2, RIC1, PLEKHA3, PHETA1, R…	10231	70	20393	1.62308	0.00194998	3.41386e-05	3.33217e-05
GOTERM_BP_DIRECT	GO:0000281~mitotic cytokinesis	38	0.321489	2.405e-07	CUL7, RTKN, ROCK1, ROCK2, ARL3, SNX33, ZFYVE26, RHOT1, SPAST, RACGAP1, CFL1, NUSAP1, MYH14, SNX9, LZTS2, ECT2, SPTBN1, MAP9, CEP55, USP8, PDCD6IP, PLK1, CKAP2, RHOC, CIT, RHOB, ANLN, SON, APC, INCENP, KIF4A, RASA1, EFHC1, BIRC5, UNC119, JTB, STAMBP, KIF20A	10231	42	20393	1.80342	0.00197808	3.41386e-05	3.33217e-05
GOTERM_BP_DIRECT	GO:0007032~endosome organization	30	0.253807	2.48658e-07	PLEKHF2, WASHC4, WASHC5, PI4K2B, RAB5B, ANXA8L1, PLEKHF1, RAB5C, SNX10, RAB22A, LAPTM4B, TMEM127, VPS11, STX6, USP50, PLEKHJ1, VPS18, USP8, PHETA2, AKTIP, DNAJC13, PLEKHA3, HOOK3, PHETA1, DNM1, HOOK1, LAMTOR1, SQSTM1, PI4K2A, LOC614614	10231	31	20393	1.92896	0.00204511	3.46983e-05	3.38681e-05
GOTERM_BP_DIRECT	GO:0010508~positive regulation of autophagy	48	0.406091	4.11037e-07	BECN1, SETD2, GSK3A, PLEKHF1, LOC786870, ROCK1, NPRL2, LRRK2, NPRL3, FOXO3, PIK3C2A, FOXO1, MTDH, TRIM8, UFL1, FLCN, STK11, DHRSX, STK35, TRIM5, RB1CC1, TP53INP1, LOC516599, TRIM68, SH3BP4, LOC787679, TRIM65, TRIM21, TRIM23, LOC616948, ENDOG, DAPK1, IFNB1, PLK2, TFEB, SVIP, TPCN1, TMEM59, ATG16L1, TRIM58, ULK2, ULK1, TRIM38, DEPDC5, TRIM32, SQSTM1, TRIM34, CDK16	10231	57	20393	1.67853	0.00337835	5.5658e-05	5.43262e-05
GOTERM_BP_DIRECT	GO:0000184~nuclear-transcribed mRNA catabolic process, nonsense-mediated decay	32	0.270728	4.12381e-07	SMG1, RBM8A, EIF4A3, GDPD1, PARN, SMG9, CASC3, SMG7, SMG8, SMG5, SMG6, CTIF, DHX34, MAGOH, UPF2, UPF1, NCBP1, NCBP2, LIX1L, PYM1, UPF3B, UPF3A, MAGOHB, PNRC1, PNRC2, ETF1, EIF3E, RNPS1, PABPC1, DCP1A, DCP2, DCP1B	10231	34	20393	1.87601	0.00338938	5.5658e-05	5.43262e-05
GOTERM_BP_DIRECT	GO:0008333~endosome to lysosome transport	39	0.329949	5.11608e-07	PLEKHF2, PXK, TSG101, PLEKHF1, MGRN1, CLEC16A, DENND3, TRAK1, DNAJC27, LIPA, MTM1, KIF13A, RAB29, EPG5, GUSB, RILP, VPS39, SCYL2, VPS16, VPS18, SNAPIN, DTX3L, SORT1, AKTIP, VPS33A, HOOK3, ATG14, RHOB, UEVLD, RAB32, VAMP7, SNX16, HOOK1, BIN1, VPS41, VIPAS39, RAB38, RAB7B, RAB7A	10231	44	20393	1.76675	0.00420321	6.79366e-05	6.6311e-05
GOTERM_BP_DIRECT	GO:0050853~B cell receptor signaling pathway	31	0.262267	7.52857e-07	BLK, ITK, TXK, CD79B, CD79A, CD19, ABL1, BLNK, CTLA4, LOC100300716, LOC104968484, LYN, VAV3, MEF2C, PLEKHA1, SYK, PRKCB, NFAM1, NFATC2, LIME1, NFKBIA, LAT2, TMIGD2, TEC, KLHL6, LCK, BTK, GRB2, PTPN6, LOC100300806, MS4A1	10231	33	20393	1.87245	0.0061791	9.83852e-05	9.6031e-05
GOTERM_BP_DIRECT	GO:0006417~regulation of translation	52	0.439932	1.03089e-06	HBS1L, APP, CYFIP1, DAZAP1, EIF4A3, GTDC1, MSI2, CASC3, B3GNTL1, RBM3, ALKBH5, LOC616200, MAGOH, AKT1, PELO, METTL18, EIF2A, APLP1, NGDN, LIX1L, DNAJC1, GEMIN5, GAPDH, RBM8A, RPL10, DDX25, IREB2, RBM4B, NOLC1, FOXO3, ZFP36L1, TCOF1, MKNK1, RPS3, IGF2BP3, EIF4E, GCN1, PTCD3, S100B, MAGOHB, PUM3, TARBP2, TNRC6C, DAP, CNOT7, AGO3, RPS6KB1, AGO1, CNOT3, KBTBD8, TNRC6A, TNRC6B	10231	64	20393	1.61952	0.00845137	0.000132614	0.000129441
GOTERM_BP_DIRECT	GO:1904263~positive regulation of TORC1 signaling	42	0.35533	1.06793e-06	OTUD5, SEH1L, SRC, WDR24, FLCN, PIP4P1, STAMBPL1, PIM1, EP300, AKT1, GPR137, SLC38A9, FNIP1, FNIP2, GPR155, SEC13, WDR59, MIOS, SYK, USP4, CSNK1A1, PIH1D1, CTNS, KLHL22, GPR137B, RNF167, RRAGA, RPS6KB1, RRAGC, RHEB, RRAGB, BMT2, LOC539009, RRAGD, WAC, LAMTOR2, LAMTOR1, LAMTOR4, OGT, LAMTOR3, OTUB1, LAMTOR5	10231	49	20393	1.7085	0.00875371	0.000135265	0.000132029
GOTERM_BP_DIRECT	GO:0032922~circadian regulation of gene expression	46	0.389171	1.12214e-06	HDAC3, KMT2A, HDAC1, KDM8, BHLHE41, RBM4B, HNRNPU, RORA, NPAS2, CIART, ARNTL, RELB, PPP1CB, RAI1, PPP1CC, RBM4, NAMPT, NRIP1, NUDT12, NCOA2, PRMT5, KDM2A, CAVIN3, USP2, CSNK1D, CSNK1E, NR1D1, SIRT1, PML, PPP1CA, PER2, PER1, PER3, ID2, CRY2, BHLHE40, ZPBP2, ID1, CRY1, ID3, PPARA, CLOCK, OGT, LGR4, ATF4	10231	55	20393	1.66709	0.00919605	0.000139979	0.000136629
GOTERM_BP_DIRECT	GO:0016197~endosomal transport	41	0.34687	1.79363e-06	WASHC4, ITSN2, WASHC5, ANXA8L1, ZFYVE9, VPS4B, ITSN1, VPS4A, CLEC16A, DPY30, SNX33, AP5M1, SNX27, BLOC1S1, BLOC1S2, TOM1, SNX9, AP5S1, WASHC1, EPS15, REPS1, VPS16, EPS15L1, NSG1, AP5B1, RAB10, EHD1, EHD3, ZFYVE16, EHD4, DIAPH3, CALY, ALS2, MYO5B, RAB13, ALMS1, LAMTOR1, TMCC1, ARL8A, ARL8B, PICALM	10231	48	20393	1.70257	0.0146585	0.000220403	0.000215129
GOTERM_BP_DIRECT	GO:0042274~ribosomal small subunit biogenesis	45	0.380711	1.84383e-06	LTV1, RPS19BP1, FCF1, SNU13, RRP9, EMG1, RPS17, EXOSC10, RPS15A, RPS16, RPS19, NOB1, LOC511386, RRP36, SURF6, UTP20, RPS27A, RPS11, RPS13, METTL17, RPS12, NOP56, UTP15, NOM1, NPM1, RPS9, UTP11, RPS7, PNO1, IMP3, DIMT1, RPS8, KRR1, RPS5, RPS6, NGDN, DNTTIP2, WDR75, RPS3A, IMP4, RCL1, TBL3, RPS27, RPS24, RPS23	10231	54	20393	1.66105	0.0150656	0.000222209	0.000216892
GOTERM_BP_DIRECT	GO:0090307~mitotic spindle assembly	32	0.270728	1.86232e-06	SEH1L, ABRAXAS1, BCCIP, ABRAXAS2, KIF11, SMC3, AAAS, CDC20, KIF3B, ZNF207, FLNA, MYBL2, NEK2, KIF3C, MISP, MAP9, CLASP1, CLASP2, SPICE1, RHOA, MZT1, RAB11A, TPX2, STAG2, KIF2A, LOC782598, RANGRF, KIF20A, KIF20B, LSM14A, KPNB1, CCDC61	10231	35	20393	1.82241	0.0152155	0.000222209	0.000216892
GOTERM_BP_DIRECT	GO:0006890~retrograde vesicle-mediated transport, Golgi to endoplasmic reticulum	34	0.287648	2.29193e-06	COPB2, COPA, NBAS, TMED10, KDELR1, PITPNB, STX18, HTT, USE1, BICD2, LMAN2, BNIP1, RAB6A, ATP9B, RAB6B, ATP9A, SCYL1, COG7, COG4, COG3, GOLPH3L, COPZ1, ARCN1, RINT1, GOLPH3, RER1, TMEM115, KDELR2, COPG1, ERGIC3, SEC22B, ERGIC2, COPE, ERGIC1	10231	38	20393	1.78344	0.0186926	0.000269564	0.000263114
GOTERM_BP_DIRECT	GO:0030488~tRNA methylation	29	0.245347	2.48798e-06	METTL2A, TRMO, WDR4, NOP2, THUMPD2, THUMPD3, THADA, MTO1, ALKBH8, TRMT112, WDR6, LCMT2, METTL6, TRMT44, TRDMT1, TRMT10A, METTL1, NSUN2, TYW3, BCDIN3D, FTSJ1, GTPBP3, TARBP1, TRMT9B, TRMT6, TRMT12, TRMT13, TRMT61A, TRMT61B	10231	31	20393	1.86466	0.0202752	0.0002885	0.000281597
GOTERM_BP_DIRECT	GO:0032259~methylation	85	0.71912	2.62832e-06	SETD4, N6AMT1, TRMU, SUV39H2, SETD2, SETD3, TPMT, PRDM4, SETD6, SUV39H1, SETD7, MTR, PRDM2, PRDM1, ECE2, HNMT, COMT, PCMT1, COMTD1, AS3MT, METTL13, CSKMT, DNMT3B, VCPKMT, KMT5B, KMT5A, METTL18, METTL17, GAMT, PRMT6, HEMK1, PRMT5, ARMT1, PRMT7, PRMT2, PRMT1, KMT5C, PRMT3, DNMT3A, ASMTL, SETMAR, METTL23, METTL22, PRMT9, KMT2D, DNMT1, KMT2A, CARNMT1, SMYD5, MEPCE, ASMT, DOT1L, KMT2B, PRDM15, TRMT2A,…	10231	118	20393	1.43582	0.0214065	0.000300541	0.00029335
GOTERM_BP_DIRECT	GO:0010506~regulation of autophagy	40	0.338409	3.00095e-06	USP13, MTMR3, USP10, MTCL1, WDR41, CISD1, CISD2, KEAP1, PIK3R2, MTMR4, SOGA1, DEPP1, ZMPSTE24, FBXL20, PYCARD, MFSD8, RPTOR, DRAM1, CASP1, KAT8, GPR137, DRAM2, DCAF12, RAB8A, XBP1, RAB39B, GPR137B, RMC1, RRAGA, RRAGC, RRAGB, ERCC4, DDIT3, LOC539009, RRAGD, ULK3, WAC, CHMP4B, TRIB3, FBXL2	10231	47	20393	1.69639	0.0244041	0.000330073	0.000322175
GOTERM_BP_DIRECT	GO:0031297~replication fork processing	26	0.219966	3.00894e-06	MUS81, SMARCAL1, LOC534913, RTEL1, PCNA, FBH1, BOD1L1, TONSL, NUCKS1, PRIMPOL, EME1, EME2, ZRANB3, GEN1, POLQ, TIPIN, FANCM, CENPX, BOD1, ATRX, DONSON, TRAIP, ETAA1, MMS22L, RFWD3, CENPS	10231	27	20393	1.91943	0.0244683	0.000330073	0.000322175
GOTERM_BP_DIRECT	GO:0006303~double-strand break repair via nonhomologous end joining	26	0.219966	3.00894e-06	DCLRE1B, SMARCAL1, DCLRE1A, LOC534913, MRE11, DCLRE1C, PSMD14, PRKDC, PNKP, RNF8, PRPF19, TMEM140, POLB, PAXX, POLL, CYREN, NHEJ1, XRCC6, KDM2A, XRCC4, XRCC5, POLM, XRCC1, LIG4, ERCC4, APLF	10231	27	20393	1.91943	0.0244683	0.000330073	0.000322175
GOTERM_BP_DIRECT	GO:0032729~positive regulation of type II interferon production	42	0.35533	3.04695e-06	TXK, IL23R, IL27, RASGRP1, IL27RA, HSPD1, PYCARD, CLEC7A, ABL1, PDE4B, SLAMF6, CD14, FADD, TRIM27, IL12RB1, HRAS, IL12RB2, SLAMF1, CCR2, RIPK2, SLC11A1, WNT5A, CRTAM, SCRIB, TYK2, CD2, SLC7A5, IL23A, TNFSF4, BCL3, TLR9, TLR8, IRF8, F2RL1, CD226, TLR7, ZP3, TLR4, ZFPM1, IL18R1, TLR3, CD244	10231	50	20393	1.67433	0.0247736	0.000330073	0.000322175
GOTERM_BP_DIRECT	GO:0030968~endoplasmic reticulum unfolded protein response	31	0.262267	3.30642e-06	HERPUD2, ERO1A, ATF6B, DERL3, DERL1, DERL2, HERPUD1, TMTC4, ERLEC1, SERP1, ERMP1, OS9, CDK5RAP3, PARP6, XBP1, FKBPL, HSPA5, WFS1, AMFR, EIF2AK3, EIF2AK2, YOD1, PARP16, PARP8, TBL2, SELENOS, DDIT3, QRICH1, HYOU1, ATF6, ATF4	10231	34	20393	1.81738	0.0268546	0.000353529	0.00034507
GOTERM_BP_DIRECT	GO:0007264~small GTPase-mediated signal transduction	60	0.507614	3.52752e-06	DOCK6, BCAR3, DOCK5, DOCK4, DOCK3, GDI1, DOCK9, DOCK8, GDI2, DOCK7, ARHGAP1, CHM, RND2, LIPA, DOCK10, DOCK11, YWHAQ, LOC112447756, RAC2, RAC3, RAC1, VAV3, RALBP1, SH2D3C, RHOG, ARHGEF18, RHOH, RHOF, RHOC, RHOD, RHOA, VAV2, RHOB, BCR, TIAM1, RAPGEF2, RHOU, RHOV, LOC100336532, DOCK2, RAPGEF6, DOCK1, RHOQ, ARL3, ARHGAP18, RHOBTB1, RHOBTB2, CDC42, RHOT2, RHOT1, CHML, ARHGAP33, CCDC88A, ARHGAP32, ARHG…	10231	78	20393	1.53327	0.0286245	0.000372335	0.000363425
GOTERM_BP_DIRECT	GO:0060271~cilium assembly	120	1.01523	4.54265e-06	TRAF3IP1, CEP19, FNBP1L, CELSR2, TXNDC15, CDC14A, PTPDC1, CDC14B, TBC1D31, TEKT2, CEP250, DYNC2H1, FBXW8, CEP131, ARMC9, RFX2, RFX3, IFT80, IFT81, TMEM138, WDPCP, ATP6V0D1, UNC119B, FAM149B1, ARL6, ARL3, FBF1, TTBK2, KIF3B, KIF3A, CEP70, NPHP3, MYH11, PIBF1, ATP6V1D, PLK4, BBS2, CPLANE1, RAB27B, BBIP1, WDR54, TMEM231, EHD1, AHI1, EHD3, DNMBP, EHD4, TMEM237, MKS1, CEP83, DZIP1, LRP12, CEP89, C2CD3…	10231	178	20393	1.34377	0.036709	0.000473414	0.000462086
GOTERM_BP_DIRECT	GO:0045732~positive regulation of protein catabolic process	41	0.34687	5.01899e-06	CDKN1B, ASB13, CBLB, ASB11, OAZ1, OAZ2, NKD1, FOXO1, DCAF1, GGA1, GGA3, RILP, DACT1, IER3, NSF, APC2, MYLIP, NDFIP1, HACE1, AREL1, EGLN2, RHBDD3, CSNK2A1, TIPARP, PLK2, WNT5A, RDX, HUWE1, MSN, SNF8, RNF41, CUL4A, ITCH, APC, NEDD4, EZR, SEC22B, TRIM32, DTL, VGLL4, RAB7A	10231	49	20393	1.66783	0.0404794	0.000503919	0.000491861
GOTERM_BP_DIRECT	GO:0034599~cellular response to oxidative stress	41	0.34687	5.01899e-06	ATF2, SRXN1, PYROXD1, KEAP1, PARK7, FOXO3, FOXO1, PRDX5, CHCHD2, ERMP1, NAGLU, SESN2, LONP1, ARL6IP5, STX4, STX2, RBM11, BRF2, GPX4, PARP1, TXNRD3, TXNRD2, TXNRD1, GSR, PYCR1, ARNT, SLC4A11, PYCR2, FANCC, PRDX6, SIRT2, RAD52, MSRA, SELENON, PINK1, FANCD2, TBC1D24, ATP13A2, PPIA, NFE2L2, ATF4	10231	49	20393	1.66783	0.0404794	0.000503919	0.000491861
GOTERM_BP_DIRECT	GO:0043484~regulation of RNA splicing	41	0.34687	5.01899e-06	AHNAK, SRSF1, ILDR1, ILDR2, AKAP17A, HNRNPLL, AFF2, PTBP1, SNRNP70, FASTK, TRA2B, METTL4, ZNF326, CCNL2, MBNL3, RBM12, CCNL1, RBM38, ZC3H10, MBNL1, MBNL2, FUS, AHNAK2, CLK4, CLK3, PTBP2, PTBP3, CLK2, HNRNPL, CLK1, HNRNPH1, ZNF638, HNRNPF, RBM12B, RBM20, LOC788414, HNRNPH2, HNRNPH3, LOC534155, GRSF1, FAM50A	10231	49	20393	1.66783	0.0404794	0.000503919	0.000491861
GOTERM_BP_DIRECT	GO:0016477~cell migration	119	1.00677	6.11746e-06	NCKAP1, ERRFI1, RNH1, PRAG1, WWC2, ARPC5L, ATN1, PHB2, CRKL, SYDE1, WWC3, SCRIB, CD2AP, KCTD13, TYRO3, FSCN1, PPP1R37, CD151, SDC4, SDC3, CORO1A, CORO1B, STRIP2, CRACR2B, NCKAP1L, FAM83D, CARMIL1, ZRANB1, CARMIL2, NFATC2, ARPC5, L1CAM, CCDC88A, CDK5, CORO6, CASS4, CEP85, TMEM18, NOX1, ITGB1, DOCK5, GSK3A, SPEF1, SH3KBP1, ITGB3, USP33, ITGB2, PIK3CD, CLEC14A, TNFAIP1, PIK3CB, LAMC1, LIMD1, PIK3C2A…	10231	177	20393	1.3401	0.0491179	0.000606808	0.000592289
GOTERM_BP_DIRECT	GO:0006413~translational initiation	34	0.287648	7.68692e-06	EIF4E3, MTIF2, EIF1AD, EIF3CL, EIF2D, EIF2B1, EIF4E, EIF2A, EIF2B4, EIF5B, EIF2B3, EIF2B2, EIF1AX, LOC101906012, EIF2S2, EIF2S1, EIF1, EIF2S3, EIF5, EIF3K, EIF3L, EIF3I, EIF3G, EIF3H, EIF3E, EIF3F, DHX29, ABCE1, EIF4E2, EIF1B, EIF3D, EIF4G2, EIF3B, EIF4G1	10231	39	20393	1.73771	0.0613256	0.000753409	0.000735382
GOTERM_BP_DIRECT	GO:0032418~lysosome localization	27	0.228426	8.11943e-06	RAB3A, HDAC6, FLCN, PIP4P1, BLOC1S1, BLOC1S2, KIF5B, BORCS6, BORCS5, NDEL1, SNAPIN, VPS33A, VPS33B, TFEB, HPS6, DEF8, SYTL4, RNF167, PLEKHM1, MYH9, TMEM106B, KXD1, PLEKHM2, LAMTOR1, FAM98A, ARL8A, ARL8B	10231	29	20393	1.85579	0.0646622	0.000786439	0.000767621
GOTERM_BP_DIRECT	GO:0031334~positive regulation of protein-containing complex assembly	24	0.203046	1.0307e-05	SH3GLB1, GSK3B, VCP, SLF1, TGFB1, SLF2, SYK, MMP3, PARK7, RHOC, TIRAP, VEGFA, BBC3, CDH5, LGALS3, GNL3L, CLEC7A, RACK1, BAX, TPPP, BAK1, FNIP1, FNIP2, TRABD2B	10231	25	20393	1.91353	0.0813572	0.000964518	0.000941439
GOTERM_BP_DIRECT	GO:0010212~response to ionizing radiation	24	0.203046	1.0307e-05	PAXIP1, ABRAXAS1, INTS3, BRAT1, EYA3, RNF8, AEN, BRCC3, INIP, TICRR, CLK2, BABAM1, RNF168, BABAM2, STK11, MTA1, MRNIP, KAT5, RFWD3, SMPD1, UIMC1, NABP2, NABP1, TOPBP1	10231	25	20393	1.91353	0.0813572	0.000964518	0.000941439
GOTERM_BP_DIRECT	GO:0007346~regulation of mitotic cell cycle	29	0.245347	1.03094e-05	YWHAE, CDKN1A, INTS13, HDAC3, GMNN, HNRNPU, SRA1, WDR62, IQGAP1, CKS1B, CDC26, PIM3, PIM2, ZNF268, CDK5RAP3, DLGAP5, NEK9, AFAP1L2, DAPK3, NEK7, CDK11B, SIRT1, THAP1, CYLD, RPA3, CKS2, CDK10, SIK1, TTLL12	10231	32	20393	1.80639	0.0813757	0.000964518	0.000941439
GOTERM_BP_DIRECT	GO:0097352~autophagosome maturation	31	0.262267	1.19711e-05	BECN1, VCP, RBM8A, STX17, PIK3R4, SPATA5, GABARAP, MFSD8, CLN3, MAP1LC3B, MAP1LC3A, SPATA5L1, CHMP1A, LAMP2, UBQLN1, EPG5, SNAP29, VPS16, GABARAPL2, GABARAPL1, SNAPIN, VPS33A, LIX1L, MCOLN1, ATG12, VAMP8, SNX14, CHMP2A, CHMP4B, CHMP7, TECPR1	10231	35	20393	1.76546	0.0938571	0.00110739	0.00108089
GOTERM_BP_DIRECT	GO:0007052~mitotic spindle organization	43	0.36379	1.21807e-05	DCTN6, INTS13, DCTN2, BCCIP, KIF12, WDR62, AURKC, AURKB, AURKA, PTPA, KIF3B, KIF3A, NUF2, RCC1, KIF21B, PCNT, DLGAP5, PLK4, DYNC1H1, PLK3, NUDC, STIL, MAP1S, PLK2, PLK1, TUBG2, KIF22, TUBG1, KIF7, CKAP5, KIF27, NDC80, TBCK, CENPE, CENPH, KIF2A, KIF4A, TBCE, SBDS, TACC3, EFHC1, TACC1, SPC25	10231	53	20393	1.61717	0.0954196	0.00111426	0.0010876
GOTERM_BP_DIRECT	GO:0031398~positive regulation of protein ubiquitination	35	0.296108	1.36141e-05	PSMD10, GSK3B, GSK3A, HDAC3, PAXIP1, KDM1A, PHF23, XIAP, UBE3A, CBLB, BCL10, PTTG1IP, RCHY1, HSPBP1, MAPK9, RASSF5, FBXO4, UBQLN1, CDK5RAP3, RNF111, FANCI, NDFIP2, NDFIP1, WFS1, COMMD1, SENP2, FBXO33, FBXL12, FKBP1A, TBC1D7, PELI1, SPRTN, NHLRC1, BIRC2, BIRC3	10231	41	20393	1.70156	0.106032	0.001227	0.00119764
GOTERM_BP_DIRECT	GO:0008286~insulin receptor signaling pathway	37	0.313029	1.37112e-05	BCAR3, GSK3B, C2CD5, GSK3A, STXBP4, SHC1, PIK3R3, PIK3R2, IRS2, PIK3R1, SOGA1, FOXO1, SLC2A8, AKT2, GRB10, EIF4EBP2, ZNF106, HRAS, PDK2, APPL1, NDEL1, MAPK3, SREBF1, SMARCC1, NCOA5, CAV2, SLC39A14, FER, PIK3CA, APC, PTPRA, GRB2, L2HGDH, RAF1, SOS2, RHOQ, GPLD1	10231	44	20393	1.67615	0.106746	0.001227	0.00119764
GOTERM_BP_DIRECT	GO:0007095~mitotic G2 DNA damage checkpoint signaling	26	0.219966	1.45911e-05	MRE11, ABRAXAS1, BRCC3, BRCA1, BABAM1, BABAM2, FZR1, MRNIP, CHEK1, UIMC1, CLSPN, TOPBP1, NBN, CDK5RAP3, IER3, MBTPS1, PLK1, DONSON, TICRR, RINT1, TAOK3, TAOK1, CDK1, NOP53, DTL, MBTPS2	10231	28	20393	1.85088	0.113194	0.00129171	0.0012608
GOTERM_BP_DIRECT	GO:0008104~protein localization	58	0.490694	1.60276e-05	SCYL3, CCDC120, ITSN1, DDX42, PLOD3, PRPF19, LYST, CEP128, AMOT, AP4M1, AKAP10, ODR4, AKAP11, SIN3A, BBS7, SCYL1, AMN, EXOC8, IST1, WNT5A, AP1AR, AXIN2, CSNK1E, PARD3B, ARMCX3, RRAGA, LATS2, BIN3, HEATR5A, ALS2, RRAGB, HEATR5B, PARD3, PLEC, CUTA, HEPACAM, WNK4, NEDD8, TP53INP2, MYO6, CTNNA1, SPTSSA, STK11IP, LRBA, NBEAL1, DHCR24, NBEAL2, MLH3, AHI1, NIN, CDAN1, NBEA, ERCC3, LOC539009, LAMTOR2, ES…	10231	77	20393	1.50141	0.123621	0.00140378	0.00137019
GOTERM_BP_DIRECT	GO:0007059~chromosome segregation	46	0.389171	1.63536e-05	NAA60, HJURP, ABRAXAS2, TTK, SKA3, SOGA1, PMF1, SKA1, CIAO1, SKA2, PPP2R1A, NTMT1, RAD21, TLK2, TLK1, NEK2, OIP5, BUB3, DLGAP5, CDK5RAP2, NDEL1, CENPT, CENPW, NEK6, NDE1, SETDB2, ESCO2, SGO2, MAU2, MIS18A, STAG2, DIAPH3, STAG3, CENPH, ERCC2, BIRC5, CENPN, KIF2C, MMS19, TOP1, SLC25A5, SPC24, ARL8A, ARL8B, SLC25A6, SPC25	10231	58	20393	1.58086	0.12597	0.00141726	0.00138334
GOTERM_BP_DIRECT	GO:0032465~regulation of cytokinesis	28	0.236887	1.80972e-05	BECN1, AHCTF1, SETD2, PIK3R4, PDXP, CCP110, KLHL13, BRCA2, AURKC, AURKB, AURKA, ZFYVE26, KIF13A, ENTR1, RAB11FIP3, GIT1, RAB11FIP4, SH3GLB1, PLK3, PLK2, PLK1, KLHL21, RAB11A, KLHL9, BIRC6, CALM3, KIF20A, ATXN10	10231	31	20393	1.80036	0.138427	0.00155202	0.00151488
GOTERM_BP_DIRECT	GO:0060261~positive regulation of transcription initiation by RNA polymerase II	23	0.194585	1.89898e-05	MDC1, MED1, PAXIP1, SRF, TAF10, TAF11, MED4, MED16, MED17, MED12, NFKBIA, MED24, MED13, ZNHIT1, SUB1, DHX36, TAF4B, TAF6, TAF5, ERCC6, TAF4, TAF3, TAF2	10231	24	20393	1.9102	0.144736	0.00159534	0.00155716
GOTERM_BP_DIRECT	GO:0000077~DNA damage checkpoint signaling	23	0.194585	1.89898e-05	LYN, DTX3L, DOT1L, CDC5L, EIF2AK4, USP28, PARP9, PRPF19, MAPK14, UFL1, CHEK1, TIPRL, E2F1, MAP3K20, RAD17, ATM, RAD1, TP53BP1, ERCC6, CLOCK, ATRIP, ATR, RHNO1	10231	24	20393	1.9102	0.144736	0.00159534	0.00155716
GOTERM_BP_DIRECT	GO:0032869~cellular response to insulin stimulus	42	0.35533	1.94154e-05	RB1, INSIG2, PRKDC, INSIG1, SYAP1, PIK3R2, PIK3R1, FOXO1, ZFP36L1, BGLAP, INPP5K, AKT1, ENPP1, MYH11, PCK1, RAB8A, RAB8B, PCK2, GHSR, PRKCI, PPP1R12A, PARP1, GOT1, PKLR, STAT1, DENND4C, OTOP1, SLC39A14, MTOR, RAB10, KAT2B, PKM, RPS6KB1, TBC1D4, RAB12, RAB13, PPARG, LPIN1, CPEB2, LPIN2, LPIN3, GPLD1	10231	52	20393	1.60994	0.147727	0.00161461	0.00157598
GOTERM_BP_DIRECT	GO:0043488~regulation of mRNA stability	20	0.169205	2.10929e-05	RNASEL, PCID2, YTHDF2, YTHDC1, FMR1, SAMD4A, SAMD4B, PUM1, PUM2, SENP1, FXR1, ZFP36, CARHSP1, FXR2, PCBP4, CSDC2, APEX1, DHX36, ZC3H14, RBM33	10231	20	20393	1.99326	0.159417	0.00170253	0.00166179
GOTERM_BP_DIRECT	GO:0140861~DNA repair-dependent chromatin remodeling	20	0.169205	2.10929e-05	HDAC3, DTX3L, KDM1A, PARP2, LOC101902204, PHF1, USP3, RNF8, SIRT7, BRCC3, SIRT1, BABAM1, RNF168, HPF1, KAT5, APLF, UIMC1, UBR5, TRIP12, HDGFL2	10231	20	20393	1.99326	0.159417	0.00170253	0.00166179
GOTERM_BP_DIRECT	GO:0006893~Golgi to plasma membrane transport	20	0.169205	2.10929e-05	EXOC8, ARL3, SEC16A, EXOC6B, COMMD1, GGA2, GGA1, GGA3, RABEP1, RAB13, EXOC4, EXOC6, EXOC5, CCDC22, STXBP6, CCDC93, STEAP2, LLGL1, EXOC2, EXOC1	10231	20	20393	1.99326	0.159417	0.00170253	0.00166179
GOTERM_BP_DIRECT	GO:0006909~phagocytosis	36	0.304569	2.25502e-05	CDC42SE1, LRP1, NCF2, ITGB2, NCF4, PLD4, ICAM3, NOD2, C3H1ORF43, ITGAL, MESD, ABL1, RAB11FIP2, LDLR, ELANE, ANXA1, ANXA3, SLC11A1, ANXA11, MERTK, UNC13D, DNM2, JMJD6, BCR, PIK3CA, AXL, TYRO3, ELMO2, IRF8, ELMO3, GAS6, TLR4, MET, RAB5A, MYD88, CDC42SE2	10231	43	20393	1.66877	0.169442	0.00180248	0.00175935
GOTERM_BP_DIRECT	GO:0030335~positive regulation of cell migration	92	0.778342	2.28495e-05	LOC101902742, ITGB1, RET, FAM89B, ATP8A1, CIB1, SYNE2, VSIR, CXCL16, CCAR1, IGF1R, PPP3CA, CDH5, CASP8, AKT2, RACK1, CTSH, CPNE3, HRAS, SUN2, PDGFRA, HGF, DAPK3, F2R, PRKCA, ACTN4, RHOC, RHOD, TGFBR1, FGR, PTP4A1, PTP4A2, LOC520336, SMO, KIT, NUMB, ITGA6, ROR2, EPHA1, EPHA2, GRB7, CSF1R, CEMIP, SEMA7A, GRN, CD151, NOTCH1, SEMA3C, MAZ, SEMA3B, LEF1, PDGFB, SEMA3G, FAM83H, FAM83G, PAK1, MIEN1, CLEC…	10231	134	20393	1.3685	0.171486	0.00180884	0.00176556
GOTERM_BP_DIRECT	GO:0000422~autophagy of mitochondrion	25	0.211506	2.61211e-05	WDR45B, CISD2, LOC107132671, WDR45, GABARAP, FUNDC2, MAP1LC3B, MAP1LC3A, RB1CC1, FUNDC1, FBXO7, ATG7, ATG5, FIS1, ATG3, GABARAPL2, GABARAPL1, ATG9B, ATG9A, WIPI1, WIPI2, ATG12, PINK1, ATG2A, ATG2B	10231	27	20393	1.84561	0.193505	0.00204814	0.00199914
GOTERM_BP_DIRECT	GO:0030036~actin cytoskeleton organization	94	0.795262	2.98665e-05	TGFB1I1, TESK1, TESK2, FHL3, ARHGEF10L, LDB3, AMOT, SYDE1, CAPZB, OPHN1, PHACTR2, RAC3, RAC1, SPTAN1, PHACTR4, ANXA1, ACTN3, ACTN2, STARD8, ACTN1, MINK1, ARHGEF18, ACTN4, SPTB, RHOA, BCR, NISCH, RAP2A, INF2, PIK3CA, DAAM1, KIT, EHBP1L1, SPECC1L, TNIK, DOCK2, PHPT1, PFN1, CRK, PFN3, DBN1, PFN2, PAFAH1B1, KANK1, SPTBN5, TNXB, ROCK1, SHC1, ROCK2, ATP2C1, FGD1, EHBP1, PDLIM1, CLN3, PAK1, PDLIM2, MICA…	10231	138	20393	1.35772	0.217995	0.00231972	0.00226422
GOTERM_BP_DIRECT	GO:0031647~regulation of protein stability	31	0.262267	3.71908e-05	TMEM183A, HDAC3, LRRK2, NEDD4L, CDKN2AIP, ASGR2, TMEM25, PYCARD, DDRGK1, CASP3, TRIM24, MAPK1, SOX4, DACT1, CTSA, HSPA8, SREBF1, USP25, USP8, USP7, USP4, USP28, LSS, DPM2, KAT2A, GNL3L, GIPC1, PIN1, NF2, TARDBP, B4GALT5	10231	36	20393	1.71641	0.263759	0.0028616	0.00279313
GOTERM_BP_DIRECT	GO:0043124~negative regulation of canonical NF-kappaB signal transduction	33	0.279188	3.76239e-05	MAPKBP1, NLRX1, PPM1L, USP10, PPM1M, PPM1N, OTUD7B, NLRC3, RORA, PYCARD, CASP8, ZC3H12A, SNIP1, RIPK1, SLC39A8, ILKAP, TLE1, STAT1, NFKBIL1, NR1D1, ESR1, SIRT1, TGFBR3, NFKBIA, PPM1A, PPM1B, NLRP12, TNIP1, TRIM59, CCDC22, ZMYND11, CACTIN, OPTN	10231	39	20393	1.6866	0.266379	0.00286812	0.00279949
GOTERM_BP_DIRECT	GO:0007265~Ras protein signal transduction	49	0.414552	4.20089e-05	RB1, CSF1, ARAF, RABGEF1, RASSF1, SYNGAP1, RASGEF1A, RASGEF1B, TIMP1, HRAS, RALGPS1, RALGPS2, USP8, KSR1, RRAS2, CCNA2, DOK1, DOK2, MRAS, DOK3, DOK4, RAPGEF1, RAPGEF2, MAPKAPK5, L2HGDH, RAPGEF5, SOS1, RAF1, SOS2, RAPGEF6, RAPGEF3, ERAS, RALA, RALB, RASGRP2, RASGRP1, RASGRP4, RASGRP3, NRAS, RRAS, USP50, RALGDS, BRAP, RFXANK, BRAF, RIT1, KRAS, RGL2, LAT	10231	64	20393	1.52609	0.292393	0.00317302	0.0030971
GOTERM_BP_DIRECT	GO:0042110~T cell activation	24	0.203046	4.65707e-05	CD86, LAG3, CD84, SMAD3, CD80, NLRC3, SLA2, FOXP3, LY9, HSPD1, FKBP1A, DPP4, CUL4A, CD4, MFAP3, TREML2, RAB29, CD28, SLAMF7, SLAMF6, CD44, ADA, NCK1, LOC613822	10231	26	20393	1.83993	0.318477	0.00342336	0.00334144
GOTERM_BP_DIRECT	GO:0070979~protein K11-linked ubiquitination	24	0.203046	4.65707e-05	ANAPC13, UBE2H, AREL1, UBE2B, ANAPC7, UBE2D4, UBE2C, UBE2D2, UBE2E3, UBE2D3, UBE2E2, ANAPC10, ANAPC11, UBE2L3, RNF115, CDC23, UBE2S, UBE2T, CDC26, LOC785873, CDC27, ANAPC4, ANAPC5, ANAPC1	10231	26	20393	1.83993	0.318477	0.00342336	0.00334144
GOTERM_BP_DIRECT	GO:1905168~positive regulation of double-strand break repair via homologous recombination	24	0.203046	4.65707e-05	ACTR2, CREBBP, HELQ, WDR48, PARP1, FUS, RNF8, FANCB, MBTD1, MORF4L1, RNF126, MRGBP, MRNIP, ING3, KAT5, RUVBL2, TIMELESS, PELI1, EPC1, DMAP1, ERCC6, ARID2, HDGFL2, WRAP53	10231	26	20393	1.83993	0.318477	0.00342336	0.00334144
GOTERM_BP_DIRECT	GO:0034644~cellular response to UV	26	0.219966	5.50392e-05	PCNA, KDM1A, PIK3R1, NOC2L, AURKB, POLD1, SMPD1, RUVBL2, MYC, TP53INP1, DHX36, PBK, EP300, BAK1, N4BP1, USP47, CREBBP, PARP1, PRKCD, METTL3, EIF2S1, ERCC4, NEDD4, SDE2, ATR, COPS9	10231	29	20393	1.78706	0.364377	0.00394033	0.00384604
GOTERM_BP_DIRECT	GO:0036297~interstrand cross-link repair	26	0.219966	5.50392e-05	DCLRE1B, DCLRE1A, VCP, DCLRE1C, FAAP24, NUCKS1, FAAP20, RAD51AP1, SLX4, HMCES, EXO5, FAAP100, FANCM, FANCL, FANCA, FANCC, FANCB, FANCE, FANCG, FANCF, NEIL3, RAD51D, RAD51, FANCD2, RFWD3, FAN1	10231	29	20393	1.78706	0.364377	0.00394033	0.00384604
GOTERM_BP_DIRECT	GO:0051225~spindle assembly	26	0.219966	5.50392e-05	HDAC3, TUBGCP2, GTF2B, GOLGA2, HAUS8, HAUS7, TUBB1, RCC1, SAC3D1, STARD9, HAUS4, HAUS3, CSNK1D, HAUS6, HAUS5, INO80, HAUS2, HAUS1, TUBGCP5, TUBGCP6, TUBGCP3, MAPRE3, TUBGCP4, MAPRE1, MAPRE2	10231	29	20393	1.78706	0.364377	0.00394033	0.00384604
GOTERM_BP_DIRECT	GO:0042254~ribosome biogenesis	30	0.253807	6.23017e-05	LTV1, ZNF593, RRN3, NVL, RPLP0, ISG20L2, GTPBP10, MRPL36, NOC4L, SNU13, RPL7A, BMS1, MTG2, PES1, RRS1, GAR1, DDX31, URB2, WDR12, RCL1, CUL4A, BOP1, GNL3L, GRWD1, RIOX2, SDE2, SBDS, TSR1, NAF1, NOP10	10231	35	20393	1.7085	0.401271	0.00442181	0.004316
GOTERM_BP_DIRECT	GO:0007020~microtubule nucleation	18	0.152284	7.5962e-05	TUBGCP2, CCDC57, NDE1, CSNK1D, SLAIN2, SLAIN1, TUBG2, TUBG1, HAUS2, NEDD1, TPX2, AKAP9, TUBGCP5, TUBGCP6, TUBGCP3, TUBGCP4, NDEL1	10231	18	20393	1.99326	0.464963	0.00528133	0.00515496
GOTERM_BP_DIRECT	GO:0006270~DNA replication initiation	18	0.152284	7.5962e-05	PRIM2, MCM7, PRIM1, MCM10, CDC6, NOC3L, ORC5, ORC4, POLA2, ORC6, CDC45, ORC1, CCNE1, ORC3, ORC2, MCM5, MCM6, TOPBP1	10231	18	20393	1.99326	0.464963	0.00528133	0.00515496
GOTERM_BP_DIRECT	GO:0072659~protein localization to plasma membrane	81	0.685279	7.63364e-05	ERRFI1, C2CD5, RAB3A, CD81, F11R, PIGW, ZDHHC2, ZDHHC4, EFR3A, ZFYVE27, AKT2, BSG, PALM, ARL6IP5, FLOT1, FLOT2, RAB8A, RAB8B, SEC13, TMEM150A, TESC, RHBDF2, TTC7B, EMP2, TTC7A, TNFRSF1A, GAK, RAP2A, PACS2, FRMD8, PACS1, PKP2, ITGB1BP1, EXOC5, TNIK, GAS6, EZR, RAPGEF6, EPHA2, RAMP2, SEC23A, RAMP3, ROCK1, ROCK2, ZDHHC23, TSPAN33, PRAM1, LOC112445031, CLN3, BAG4, RAP1A, RAB40C, FCHO2, TSPAN5, FLNA, …	10231	118	20393	1.36825	0.46661	0.00528133	0.00515496
GOTERM_BP_DIRECT	GO:0032981~mitochondrial respiratory chain complex I assembly	49	0.414552	8.25018e-05	NDUFA13, NDUFA11, NDUFA12, NDUFA10, TMEM186, ACAD9, LOC101906178, NDUFC2, NDUFC1, TIMM21, OXA1L, NDUFS8, NDUFS7, NDUFS5, NDUFS4, NDUFS3, TMEM126A, NDUFS2, NDUFS1, TMEM126B, NDUFB9, NDUFB8, NDUFB7, NDUFB10, DMAC1, NDUFB6, NDUFB5, DMAC2, NDUFB11, NDUFB4, NDUFB3, NDUFB2, NDUFB1, FOXRED1, NDUFA9, NDUFA8, COA1, NDUFA6, NDUFA5, NDUFA2, LYRM2, NDUFAF8, NDUFAF6, NDUFAF7, NDUFAF4, NDUFAB1, NDUFAF2, NDUFAF…	10231	65	20393	1.50261	0.49301	0.00562455	0.00548997
GOTERM_BP_DIRECT	GO:0006284~base-excision repair	23	0.194585	8.26638e-05	POLQ, USP47, FEN1, LIG1, PARP2, MPG, OGG1, RPA1, XPA, HUWE1, XRCC1, APEX2, UNG, POLB, SMUG1, NEIL3, NEIL2, NTHL1, RPA3, APEX1, ERCC6, NEIL1, MUTYH	10231	25	20393	1.8338	0.493686	0.00562455	0.00548997
GOTERM_BP_DIRECT	GO:0051092~positive regulation of NF-kappaB transcription factor activity	35	0.296108	9.11563e-05	MTPN, CD40, DHX9, CIB1, NOD2, TNFRSF11A, BCL10, LOC112445051, CLU, IKBKB, IL18RAP, IRAK2, DDRGK1, IKBKG, TRIM62, TICAM2, CHUK, RIPK2, RNF25, WNT5A, IRAK3, TRAF2, TRAF1, TICAM1, CD40LG, CTH, TRAF6, TRAF5, TRIM13, TLR9, TERF2IP, TRIM37, RAB7B, MAP3K13, PPIA	10231	43	20393	1.62242	0.527881	0.00610154	0.00595554
GOTERM_BP_DIRECT	GO:0001843~neural tube closure	35	0.296108	9.11563e-05	RARG, SETD2, RALA, SDC4, TULP3, BCL10, SPINT2, ARHGAP35, MED12, CECR2, SUFU, ABL1, PRKACA, IFT57, PRKACB, TEAD2, PHACTR4, KDM6A, VASP, FZD3, SEC24B, TGFB1, APAF1, LMO4, GLMN, MTHFR, SCRIB, FUZ, KAT2A, SPINT1, MTHFD1, RARA, MKS1, PLXNB2, CLUAP1	10231	43	20393	1.62242	0.527881	0.00610154	0.00595554
GOTERM_BP_DIRECT	GO:0042098~T cell proliferation	25	0.211506	9.5301e-05	LMBR1L, CD151, SH2D2A, SELENOK, RASGRP1, LIPA, PSMB10, MALT1, TNFSF13B, EFNB1, CCND3, NCSTN, TGFB1, MSN, RC3H1, CTPS1, RC3H2, FKBP1A, DLG1, ARMC5, IL23A, FKBP1B, PELI1, PTPN6, IDO1	10231	28	20393	1.77969	0.543721	0.0062769	0.00612671
GOTERM_BP_DIRECT	GO:0031648~protein destabilization	25	0.211506	9.5301e-05	DAZAP2, SRC, KDM8, DERL1, HTT, RNF5, HDAC6, CDC73, GGA3, RNF139, EP300, CTSH, TRIM21, MYLIP, PRNP, CREBBP, XBP1, GSN, PLK1, MUL1, NR1D1, SENP2, SIRT1, MTOR, KLF1	10231	28	20393	1.77969	0.543721	0.0062769	0.00612671
GOTERM_BP_DIRECT	GO:0000082~G1/S transition of mitotic cell cycle	31	0.262267	0.000101904	ITGB1, RB1, USP37, CDKN1B, PHF8, PPP3CA, PPP6C, GPR132, CCND3, CCND2, CCND1, MYC, E2F1, RBBP8, RCC1, E2F3, PIM2, EIF4E, TAF10, PLK2, LATS1, CDK6, LATS2, CCNE2, RPS6KB1, CDK4, CCNE1, CDK3, CDK2, CACUL1, EZH2	10231	37	20393	1.67003	0.567867	0.00652483	0.0063687
GOTERM_BP_DIRECT	GO:0034198~cellular response to amino acid starvation	27	0.228426	0.000102015	SEH1L, DAPL1, NPRL2, NPRL3, WDR24, FLCN, MAPK8, GPR155, GCN1, MAPK3, SH3GLB1, WDR59, MIOS, EIF2AK3, TFEB, EIF2AK2, EIF2AK4, EIF2S1, ITFG2, IMPACT, DAP, RRAGA, BMT2, FAS, DEPDC5, KPTN, ATF4	10231	31	20393	1.73606	0.56826	0.00652483	0.0063687
GOTERM_BP_DIRECT	GO:0030218~erythrocyte differentiation	27	0.228426	0.000102015	KMT2E, DYRK3, UBA5, NCAPG2, GATA3, SLC1A5, ADD1, UFL1, RACGAP1, CASP3, MYB, FLVCR1, AHSP, PKNOX1, JAK2, HSPA9, LYN, STAT5B, MPIG6B, SMAD5, KLF1, SLC25A38, KIT, HCLS1, SLC25A5, ZFPM1, TRIM10	10231	31	20393	1.73606	0.56826	0.00652483	0.0063687
GOTERM_BP_DIRECT	GO:0007098~centrosome cycle	29	0.245347	0.00010382	LOC100141266, CEP120, ARL2, CHD3, AURKA, TUBA1C, PCM1, PARD6B, TUBA1A, PARD6A, HAUS8, HAUS7, PCLAF, BBS4, LOC788142, PPP1R12A, PLK1, HAUS4, PDE4DIP, HAUS3, HAUS6, HAUS5, HAUS2, DNM2, HAUS1, FES, CROCC, CEP44, SDCCAG8	10231	34	20393	1.70013	0.57463	0.00652483	0.0063687
GOTERM_BP_DIRECT	GO:0006099~tricarboxylic acid cycle	29	0.245347	0.00010382	FH, MRPS36, IREB2, DLST, PDHB, DHTKD1, IDH3B, DLAT, IDH3A, PDHA1, MDH1, IDH3G, MDH2, IDH1, IDH2, SDHC, SDHD, SDHA, SDHB, CS, ACLY, SUCLA2, SDHAF2, OGDH, SUCLG2, SUCLG1, ACO1, ACO2, TLR2	10231	34	20393	1.70013	0.57463	0.00652483	0.0063687
GOTERM_BP_DIRECT	GO:0009615~response to virus	29	0.245347	0.00010382	URI1, HSPB1, DDX21, C18H19ORF48, GATA3, ZC3HAV1, IFIH1, HYAL1, SMPD1, HYAL2, TBX21, CFL1, DHX58, PIM2, CCT5, IVNS1ABP, SAP30BP, BATF3, RSAD2, MX2, MX1, NMI, FOXP3, CD2AP, IL17RA, CDK6, NPC2, BCL3, TPT1	10231	34	20393	1.70013	0.57463	0.00652483	0.0063687
GOTERM_BP_DIRECT	GO:0006887~exocytosis	56	0.473773	0.000118057	TRIM72, SNAP25, EXOC3L2, EXOC3L4, DOC2A, SNAP23, TNFAIP2, MIA3, DOC2G, SCAMP5, SCRN1, SNAP29, WASHC1, LOC615559, WASHC3, CADPS2, EXOC8, EXOC7, SYTL1, SCAMP1, SYTL4, PRSS12, SYTL3, UNC13D, SYTL2, VAMP7, EXOC4, EXOC3, EVL, EXOC6, EXOC5, EXOC2, LLGL1, LLGL2, EXOC1, SNAP47, STX17, LIN7A, LIN7C, LOC112443175, LIN7B, STX11, PAK1, STX4, STXBP5, STXBP6, STX2, RPH3AL, MICAL3, EXOC6B, RAB27A, RAB27B, RAB11…	10231	77	20393	1.44964	0.621684	0.00736339	0.0071872
GOTERM_BP_DIRECT	GO:0032760~positive regulation of tumor necrosis factor production	43	0.36379	0.000126432	SETD4, APP, CD84, DHX9, HSPB1, LPL, LY96, PTPRJ, NOD1, NOD2, PIK3R1, HMGB1, PSEN1, SELENOK, RASGRP1, THBS1, PYCARD, CLEC7A, TNFRSF8, RIPK1, CD14, CCR2, TGFB1, SYK, RIPK2, SPHK2, WNT5A, STAT3, TIRAP, CD2, MAVS, FCGR2A, FRMD8, IL23A, MAPKAPK2, TLR9, TLR10, TLR6, FCGR2B, TLR4, MYD88, TMEM106A, TLR3	10231	56	20393	1.53054	0.646891	0.0078264	0.00763913
GOTERM_BP_DIRECT	GO:0016311~dephosphorylation	75	0.634518	0.000130618	PTPRS, MTMR14, PTPRN, PTPRO, DUSP19, PTPN22, PTPRJ, DUSP18, PTPN23, PTPRH, DUSP15, DUSP16, PTPDC1, PTPRF, CDC14A, DUSP14, CDC14B, DUSP11, THTPA, PPP3CA, NANP, DUSP12, DUSP10, ACP6, ACP2, TNS3, PSPH, DUSP5, DUSP3, DUSP28, DUSP26, HDHD2, THNSL2, DUSP6, DUSP7, DUSP22, PTP4A1, PTP4A2, DUSP23, PTP4A3, DNAJC6, PXYLP1, PGAM5, MTMR2, PDXP, MTMR4, MTMR6, STYXL1, MTM1, PTPMT1, INPP5K, LOC526769, LHPP, PTPN…	10231	109	20393	1.37151	0.658854	0.00802519	0.00783316
GOTERM_BP_DIRECT	GO:0034063~stress granule assembly	17	0.143824	0.000143564	GRB7, DDX6, DAZAP2, DYNC1H1, YTHDF1, YTHDF2, YTHDF3, FMR1, PRRC2C, PUM2, ATXN2L, ATXN2, CSDE1, OGFOD1, G3BP1, G3BP2, LSM14A	10231	17	20393	1.99326	0.693351	0.00862749	0.00842105
GOTERM_BP_DIRECT	GO:0006298~mismatch repair	17	0.143824	0.000143564	SETD2, PCNA, RNASEH2A, RPA1, XPC, MLH1, MLH3, MSH6, MSH2, MSH3, EXO1, MSH4, RPA3, MSH5, PMS2, PMS1, MUTYH	10231	17	20393	1.99326	0.693351	0.00862749	0.00842105
GOTERM_BP_DIRECT	GO:0001732~formation of cytoplasmic translation initiation complex	17	0.143824	0.000143564	DNMT1, EIF2S2, EIF3M, EIF5, EIF3K, EIF6, EIF3L, EIF3I, EIF3J, EIF3G, EIF3CL, EIF3H, EIF3E, EIF3F, EIF3D, EIF3A, EIF3B	10231	17	20393	1.99326	0.693351	0.00862749	0.00842105
GOTERM_BP_DIRECT	GO:0050852~T cell receptor signaling pathway	49	0.414552	0.000155484	ITK, DENND1B, PTPN22, CBLB, STK11, TMEM269, ZC3H12A, PDE4B, CTLA4, HRAS, ICOSLG, RIPK2, THEMIS, RC3H1, FOXP3, LIME1, RC3H2, CD2AP, CACNB3, CD8A, BTK, RNF31, KHDRBS1, STOML2, TXK, BCL10, PSEN1, GATA3, PRAM1, MALT1, ABL1, FYN, CD276, EIF2B5, EIF2B4, EIF2B3, EIF2B2, FYB1, FOSL2, LOC107131749, TEC, PTPRC, THEMIS2, WNK1, CD28, PTPN6, CD247, ADA, LAT	10231	66	20393	1.47984	0.722019	0.0092761	0.00905415
GOTERM_BP_DIRECT	GO:0006635~fatty acid beta-oxidation	32	0.270728	0.000156867	ABCD4, ECHS1, ACAA2, ABCD3, ECI1, ECI2, HSD17B4, CROT, HSD17B10, ACAT2, ACAT1, SCP2, CPT2, AUH, ACADM, ACAA1, HADH, ABCD1, DECR1, CPT1A, ECH1, PEX2, CPT1C, CPT1B, HADHB, HADHA, SLC25A17, EHHADH, PEX5, ECHDC1, SLC27A2, PPARD	10231	39	20393	1.63549	0.725165	0.00929125	0.00906893
GOTERM_BP_DIRECT	GO:0042273~ribosomal large subunit biogenesis	30	0.253807	0.000166333	NVL, NIP7, PAK1IP1, RPL11, NOC2L, SDAD1, SPATA5, RPF2, TMA16, RRP8, SPATA5L1, LOC511386, RPL14, RRS1, HEATR3, SURF6, ZNF622, NPM1, C3H1ORF109, NOP16, WDR74, RPL35A, GTPBP4, NLE1, EBNA1BP2, CINP, MRTO4, RPL26, RSL24D1, RPL26L1	10231	36	20393	1.66105	0.745774	0.00971218	0.00947978
GOTERM_BP_DIRECT	GO:0071260~cellular response to mechanical stimulus	30	0.253807	0.000166333	PTGER4, RIPOR2, BCL10, F11R, MAPK8, CASP8, BAG3, CHEK1, HABP4, CASP2, PIEZO1, TNFRSF8, BAK1, MAPK3, MAP3K2, MAP3K1, CRADD, TNFSF14, BAD, PDE2A, TNFRSF1A, IRF1, FAS, TLR7, LTBR, TLR4, MAP3K14, MYD88, TLR3, PLEC	10231	36	20393	1.66105	0.745774	0.00971218	0.00947978
GOTERM_BP_DIRECT	GO:0007254~JNK cascade	28	0.236887	0.000172046	ATF2, LRRK2, NOD1, NOD2, MAPK9, MAPK8, MAP3K20, MAP3K7, MAP4K1, DAXX, SMAD3, RIPK2, STRADB, WNT5A, MAPK8IP2, MAPK8IP3, MAPK8IP1, TLR7, ERCC6, TRIB1, MAP3K13, TLR4, NOX1, MYD88, MAP3K11, TLR3, MAP3K12, PAFAH1B1	10231	33	20393	1.69125	0.757458	0.0099053	0.00966828
GOTERM_BP_DIRECT	GO:0006310~DNA recombination	28	0.236887	0.000172046	PIF1, INO80E, RTEL1, DCLRE1C, PAXIP1, HMGB2, HMGB3, HMGB1, PAGR1, TFPT, EXO1, RUVBL2, RUVBL1, TOP3B, XRCC6, PRRT2, LIG1, XRCC5, TOP3A, APEX2, LIG3, ACTR8, UCHL5, SUPV3L1, NSMCE4A, EID3, APEX1, HDGFL2	10231	33	20393	1.69125	0.757458	0.0099053	0.00966828
GOTERM_BP_DIRECT	GO:0007005~mitochondrion organization	42	0.35533	0.000191237	STOML2, PANK2, RAB3A, POLDIP2, MIEF2, PARK7, MIEF1, GABPB1, LIPA, PHB2, MTM1, PRDX3, CHCHD2, RHOT2, RHOT1, MSTO1, MAN2A1, LONP1, RAB29, VPS54, PTCD2, MTX1, MTX2, CAV2, NOS3, VPS13C, MTX3, VPS13D, ATAD3A, PUM2, SUPV3L1, ARMCX3, SELENON, WDR81, TMEM11, ADCK1, DNAJA3, YME1L1, RAB38, LETMD1, PLEC, CEP89	10231	55	20393	1.52212	0.79291	0.0109337	0.0106721
GOTERM_BP_DIRECT	GO:0002682~regulation of immune system process	50	0.423012	0.000193872	ZNF177, ZNF133, ZNF131, ZBTB25, ZBTB24, LOC100296121, ZBTB26, LOC789384, LOC540014, ZFP30, LOC112445731, ZNF605, ZNF569, GGT1, ZNF641, ZBTB39, ZBTB38, LOC789996, ZBTB37, ZBTB32, ZBTB34, ZBTB33, ZNF16, HIC2, CEACAM1, ZNF93, ZNF711, ZBTB1, ZBTB45, ZNF22, ZNF3, ZBTB2, ZNF829, LOC112442324, ZNF789, ZNF304, ZNF787, SIAE, PATZ1, ZNF268, ZBTB17, ZNF582, ZNF461, ZNF260, ZNF32, ZBTB12, ZBTB11, ZBTB6, GZF1…	10231	68	20393	1.46563	0.797355	0.0110079	0.0107445
GOTERM_BP_DIRECT	GO:0008360~regulation of cell shape	75	0.634518	0.000203957	CYFIP1, PLXND1, WDR1, SH3KBP1, F11R, LIMD1, ARHGAP35, EPS8, PALM, RAC2, RAC3, PLXNC1, RAC1, TBCCD1, ANXA1, DAPK3, RHOG, ARHGEF18, RHOH, ARAP1, FGR, HCK, CDC42EP4, KIT, CDC42EP3, CDC42EP2, MYH9, PLEKHO1, PHIP, RHOU, EZR, ALDOA, CRK, RHOQ, CDC42SE1, EPB42, PALM2, PALM3, ARHGAP18, FGD1, RHOBTB1, MYL12B, RHOBTB2, ZMPSTE24, GNA13, STRIP2, RHOT1, GNA12, P2RY1, PLXNA1, MYH14, PTK2B, PLXNA3, SEMA4A, C10H…	10231	110	20393	1.35904	0.813505	0.0115012	0.011226
GOTERM_BP_DIRECT	GO:1990830~cellular response to leukemia inhibitory factor	35	0.296108	0.000207546	KDM5B, RARG, NRP2, CTBP2, RIF1, RNMT, ILDR1, HNRNPU, MRPL15, HK2, SRM, EPS8, BCLAF1, MAT2A, PDCD10, TRIM25, LRAT, MYBL2, MSC, JARID2, PHC1, SMARCA5, ARID5B, PARP16, WDR35, SIRT1, PML, BSPRY, SMAD7, MRAS, KLF5, PIGA, MTF2, EEF1E1, PFKP	10231	44	20393	1.58554	0.818936	0.0115787	0.0113017
GOTERM_BP_DIRECT	GO:0006261~DNA-templated DNA replication	19	0.160745	0.000210957	RFC5, WDHD1, POLQ, GINS2, RFC3, RFC4, RFC1, RFC2, WDR18, GINS4, WRNIP1, BAZ1A, POLB, POLE4, POLD4, CHRAC1, POLD1, POLE2, MCMBP	10231	20	20393	1.89359	0.823951	0.0115787	0.0113017
GOTERM_BP_DIRECT	GO:0045022~early endosome to late endosome transport	19	0.160745	0.000210957	BECN1, PXK, ANKRD27, AKTIP, PIK3R4, LMTK2, EMP2, HOOK3, PTPN23, SNF8, ATG14, SNX16, WDR81, HOOK1, WDR91, FLNA, RILP, RAB5A, RAB7A	10231	20	20393	1.89359	0.823951	0.0115787	0.0113017
GOTERM_BP_DIRECT	GO:0006623~protein targeting to vacuole	19	0.160745	0.000210957	TMEM50A, TMEM50B, VPS13C, VPS13D, VPS13A, VPS37C, PIK3R4, AP3D1, VPS37D, VPS37A, LTBP2, VPS37B, LTBP3, GID4, BMP1, VPS41, VPS8, MON1A, MON1B	10231	20	20393	1.89359	0.823951	0.0115787	0.0113017
GOTERM_BP_DIRECT	GO:0045892~negative regulation of DNA-templated transcription	170	1.43824	0.00021552	NDUFA13, ZNF174, HDAC10, NAB1, NAB2, ZBTB21, LOXL3, ARID4A, PHB2, RRP8, KAT5, TRIM28, SCMH1, TRIM24, KAT8, CIR1, KAT7, SAMD13, DAXX, ZGPAT, SFMBT1, SFMBT2, WNT5A, KCTD1, RFX3, ZNF12, FOXP3, FOXP1, EID1, ILF3, EID2, BRMS1, PSPC1, KAT6B, DDIT3, KAT6A, ZNF318, ZNF438, TIMELESS, TRIB3, ATF5, RIN1, CLOCK, TP53, TRIM11, L3MBTL1, L3MBTL3, L3MBTL2, TSHZ3, CTBP2, SHC1, GATA3, ZNF24, MBTD1, SBNO2, ZNF827, …	10231	278	20393	1.2189	0.830443	0.0117508	0.0114697
GOTERM_BP_DIRECT	GO:0051028~mRNA transport	33	0.279188	0.000229872	SLBP, SEH1L, RBM8A, NUP188, DHX9, FMR1, CETN2, EIF4A3, SRSF1, CASC3, ZFP36L1, FXR1, ZFP36, FXR2, MAGOH, HSF1, IGF2BP3, HNRNPA1, EIF4E, RANBP2, NDC1, SEC13, NCBP2, LIX1L, NUTF2, MAGOHB, QKI, NUP50, HNRNPA2B1, NUP35, NUP98, SRSF7, NUP58	10231	41	20393	1.60433	0.849344	0.0124509	0.012153
GOTERM_BP_DIRECT	GO:0051898~negative regulation of phosphatidylinositol 3-kinase/protein kinase B signal transduction	31	0.262267	0.000251231	PHLPP1, TREM2, PTPRJ, CIB1, PIK3CB, PPP2CA, FLCN, PPP2R1A, HYAL2, WDR91, DAG1, INPP5K, XDH, SH2B3, PHLDA3, RUBCN, PLEKHA1, MMP3, TSC2, MUL1, SIRT1, DLG1, LOX, PIK3IP1, BANK1, RAPGEF1, STAMBP, PPARA, NOP53, EPHA2, OTUD3	10231	38	20393	1.62608	0.873644	0.0133444	0.0130251
GOTERM_BP_DIRECT	GO:0051603~proteolysis involved in protein catabolic process	31	0.262267	0.000251231	LOC508646, CTSZ, CTSW, IDE, CTSS, PSMB10, MALT1, PSMB6, PSMB7, PSMB4, CTSO, CASP8, PSMB5, CTSK, PSMB1, LOC786126, CAPN2, CTSH, CTSF, CTSC, RSPRY1, CTSB, NRDC, CLPX, PSMB8, PSMB9, DNAJC3, PM20D1, RNF123, CLPP, LGMN	10231	38	20393	1.62608	0.873644	0.0133444	0.0130251
GOTERM_BP_DIRECT	GO:0006289~nucleotide-excision repair	31	0.262267	0.000251231	OGG1, CETN2, CETN4, XPC, BRCA2, BRIP1, KAT5, NTHL1, BIVM, STN1, RPA1, RPA2, HUS1, RAD23A, GTF2H1, FANCC, GTF2H2, COMMD1, GTF2H3, RAD23B, GTF2H4, GTF2H5, DDB2, ERCC3, ERCC1, RPA3, ERCC2, ERCC5, MNAT1, TP53, FAN1	10231	38	20393	1.62608	0.873644	0.0133444	0.0130251
GOTERM_BP_DIRECT	GO:0050776~regulation of immune response	21	0.177665	0.00025665	PIANP, SMAD3, GPR108, FGL1, SH2D1A, SPPL2A, SH2D1B, INPPL1, VSIR, FKBP1A, IL4, SPN, FCGR3A, FCGR2A, CD8B, INPP5D, FCER1A, DNASE2, FCGR2B, FCGR1A, HCST	10231	23	20393	1.81993	0.879158	0.0134586	0.0131365
GOTERM_BP_DIRECT	GO:0000070~mitotic sister chromatid segregation	21	0.177665	0.00025665	NCAPG2, PLK1, MIS12, CDCA8, KNL1, INO80, TUBG2, TUBG1, KNSTRN, ZWINT, NSL1, WAPL, WRAP73, NIPBL, DSN1, KIF18B, ESPL1, CENPI, CENPK, KNTC1, RAN	10231	23	20393	1.81993	0.879158	0.0134586	0.0131365
GOTERM_BP_DIRECT	GO:0002376~immune system process	29	0.245347	0.000269895	INPPL1, HP, PLD3, PTMS, DCAF15, RNF135, BAG6, INPP5D, TRIM47, TRIM25, OLR1, LGALS9, TRIM65, ATG5, LOC618409, SH2D1B, PSMB8, PSMB9, MAVS, PSMA1, IRF3, IRF4, IL2RA, IRF1, IRF2, IRF7, IRF8, IRF5, IRF9	10231	35	20393	1.65155	0.891645	0.013746	0.0134171
GOTERM_BP_DIRECT	GO:0007040~lysosome organization	29	0.245347	0.000269895	WASHC5, BECN1, CLN8, LIPA, CLN6, CLN5, MFSD8, CLN3, ZFYVE26, NAGLU, GNPTAB, ACP4, ACP2, CLVS1, MBTPS1, VPS18, SNAPIN, GAA, AKTIP, TFE3, HPS4, TFEB, HOOK3, MTOR, HOOK1, TMEM106B, TPP1, LAMTOR1, PI4KB	10231	35	20393	1.65155	0.891645	0.013746	0.0134171
GOTERM_BP_DIRECT	GO:0045727~positive regulation of translation	29	0.245347	0.000269895	POLDIP3, FMR1, NAT10, PLD1, THBS1, LARP1B, FXR1, RBM4, METTL14, FXR2, LARP1, SOX4, NPM1, SSB, NSUN5, PCIF1, PYM1, SAMD4A, UPF3B, UPF3A, LARP4B, LARP4, PINK1, EIF6, BCL3, GUF1, PLXNB2, ZCCHC4, OGT	10231	35	20393	1.65155	0.891645	0.013746	0.0134171
GOTERM_BP_DIRECT	GO:0031623~receptor internalization	29	0.245347	0.000269895	ITGB1, RAMP2, RALA, RAMP3, CALCRL, TFRC, CD81, ITGB2, ARRB1, ARRB2, SNX1, GRK4, LDLRAP1, SCYL2, FCER1G, SYK, CAV1, DNM1, DNM2, DNM3, ITCH, HGS, NEDD4, ACKR3, CD9, GRB2, EZR, RAB5A, PICALM	10231	35	20393	1.65155	0.891645	0.013746	0.0134171
GOTERM_BP_DIRECT	GO:0006268~DNA unwinding involved in DNA replication	16	0.135364	0.00027048	BLM, MCM7, GINS3, TWNK, RECQL, RPA1, RECQL4, PURA, WRN, RECQL5, CDC45, RAD51, MCM3, MCM4, MCM6, MCM2	10231	16	20393	1.99326	0.892166	0.013746	0.0134171
GOTERM_BP_DIRECT	GO:0045815~transcription initiation-coupled chromatin remodeling	23	0.194585	0.000281176	N6AMT1, ATF2, SMARCD1, RBM14, SPI1, KMT2A, SPHK2, USP21, WBP2, DPY30, ASH2L, NOC2L, TRMT112, VPS72, RBBP5, UFC1, WDR5, EP300, KAT8, KAT7, PABPC1L, BRD7, MEN1	10231	26	20393	1.76326	0.901258	0.014202	0.0138622
GOTERM_BP_DIRECT	GO:0046777~protein autophosphorylation	25	0.211506	0.000288558	IGF1R, STK10, PAK1, GRK5, STK35, MKNK1, MKNK2, PIM1, PIM3, PIM2, CAMK2G, RIPK3, INSR, EIF2AK3, DYRK1A, DYRK1B, VRK1, MAPKAPK3, MAPKAPK2, ULK3, ULK2, MAPKAPK5, ULK1, MAP3K13, MAP3K12	10231	29	20393	1.71832	0.907082	0.0144859	0.0141393
GOTERM_BP_DIRECT	GO:0016055~Wnt signaling pathway	65	0.549915	0.000320938	LMBR1L, INVS, CALCOCO1, LDB1, TGFB1I1, PKD2, CELSR2, CSNK1B, BCL7B, RAC2, RAC3, LRRFIP2, LZTS2, TLE4, APC2, CSNK1G3, TLE3, TLE2, TLE1, CSNK2A1, CSNK2A2, WNT5A, CTNNBIP1, AXIN1, CSNK1D, AXIN2, LOC788183, PYGO1, PYGO2, CCNE1, DDIT3, C17H12ORF43, CSNK2B, TAX1BP3, ROR2, TRABD2B, CSNK1G2, CSNK1G1, PRKAA1, NXN, KLHL12, NLK, NDRG2, APCDD1, MESD, NKD1, NKD2, PRTG, GRK5, RNF138, NPHP3, ZRANB1, CSNK1A1, MB…	10231	94	20393	1.37832	0.928832	0.0160138	0.0156307
GOTERM_BP_DIRECT	GO:0071456~cellular response to hypoxia	39	0.329949	0.000332938	SUV39H2, NOTCH1, EPAS1, HP1BP3, PDGFB, GATA6, RORA, ADO, HIF1A, NDRG1, BBC3, ZFP36L1, NPEPPS, FAM162A, MYC, PGK1, UBQLN1, HMOX1, PMAIP1, NKX3-1, EGLN1, EGLN3, TIGAR, TGFB1, EGLN2, BAD, PRKCE, SIRT1, SIRT2, VASN, MTOR, VEGFA, PINK1, TBL2, HYOU1, P4HB, CPEB2, NOP53, PPARD	10231	51	20393	1.52425	0.935529	0.0165125	0.0161174
GOTERM_BP_DIRECT	GO:0046854~phosphatidylinositol phosphate biosynthetic process	32	0.270728	0.000361786	PI4K2B, INPP1, PIK3R3, PIK3R2, PIK3R1, SLA2, SOCS3, IMPA1, IMPA2, PIP5KL1, PIP5K1A, PIP4K2A, PIP4K2B, BPNT1, PIP5K1B, PIP5K1C, PIP4K2C, IP6K1, SOCS6, SOCS7, SOCS4, IP6K2, SOCS5, CISH, TTC7B, TTC7A, EFR3B, ITPKC, PIK3CA, PI4KA, PI4KB, PI4K2A	10231	40	20393	1.5946	0.949162	0.0178358	0.017409
GOTERM_BP_DIRECT	GO:0034620~cellular response to unfolded protein	18	0.152284	0.000380964	HSPA9, HSPA8, DAXX, HSPA5, HSPA1L, RHBDD1, HSPB8, HSPA6, HSPB1, HSPA2, TM7SF3, HSPA14, HSPA13, BAG3, HSF1, TMBIM6, OPTN, HSPA1A	10231	19	20393	1.88835	0.95659	0.0186695	0.0182228
GOTERM_BP_DIRECT	GO:0001701~in utero embryonic development	89	0.752961	0.00042095	ACVRL1, ITGB1, ATF2, GPI, C2CD3, ELL, CHD8, KDM8, CHD7, OTUD7B, PLOD3, KEAP1, SMG9, PTH1R, YBX3, AMOT, POLB, FLCN, CPT2, SIN3A, ALKBH1, TCTN1, FLVCR1, CIR1, NBN, KDM6A, ACVR1, PDGFRA, DNAAF2, HEG1, ADAM10, SLC30A1, RPGRIP1L, MAPK8IP3, EPN1, TGFBR2, RCN1, KAT2A, ADCY9, SMO, MSH2, ARMC5, MYH9, DBN1, NOTCH2, HDAC3, NOTCH1, RRN3, NXN, GATA6, UBR3, C3H1ORF43, GATA3, ADD1, GNA13, INPP5B, NPAT, UNK, MAN…	10231	136	20393	1.30441	0.968771	0.020507	0.0200163
GOTERM_BP_DIRECT	GO:0010595~positive regulation of endothelial cell migration	28	0.236887	0.000435204	NRP1, GPI, ROCK2, PIK3CD, EMC10, GATA3, PIK3CB, PIK3CG, RRAS, ADGRA2, BSG, ZC3H12A, PTK2B, RAC3, RAC1, AAMP, ZNF580, ANXA3, WNT5A, PRKCA, VEGFA, RHOB, FOXP1, ITGB1BP1, CALR, TEK, RIN2, GPLD1	10231	34	20393	1.6415	0.97223	0.0210767	0.0205723
GOTERM_BP_DIRECT	GO:0032481~positive regulation of type I interferon production	20	0.169205	0.000448538	RAB2B, TRAF3IP3, SYK, CGAS, XIAP, UAP1, ZC3HAV1, PQBP1, IRAK1, IRF3, TRAF3, IRF1, DHX58, IRF5, CD14, KPNA2, IKBKE, ZCCHC3, GAPDH, MYD88	10231	22	20393	1.81205	0.975119	0.0211018	0.0205969
GOTERM_BP_DIRECT	GO:0008033~tRNA processing	20	0.169205	0.000448538	SSB, POP7, TP53RK, POP1, DDX1, METTL2A, RPP30, PUS7, FARS2, THG1L, RPUSD4, DTWD2, LSM6, RPP21, METTL6, DUS1L, TRMT11, METTL8, DUS4L, DUS3L	10231	22	20393	1.81205	0.975119	0.0211018	0.0205969
GOTERM_BP_DIRECT	GO:0009411~response to UV	20	0.169205	0.000448538	ZRANB3, TP53I13, UBE4B, PML, PRIMPOL, DDB2, MAPK8, ERCC3, UVSSA, CASP3, PCLAF, SPRTN, USP1, ERCC8, ERCC5, TRIM32, DTL, MAP4K3, ELANE, MEN1	10231	22	20393	1.81205	0.975119	0.0211018	0.0205969
GOTERM_BP_DIRECT	GO:0006275~regulation of DNA replication	20	0.169205	0.000448538	ANKRD17, INO80B, USP37, PCNA, DOC2A, ESCO1, EHMT2, MCRS1, JADE1, JADE3, NUCKS1, ESCO2, ACTR8, SMC3, CCNA2, ING5, CHRAC1, ORC3, RUVBL2, NFRKB	10231	22	20393	1.81205	0.975119	0.0211018	0.0205969
GOTERM_BP_DIRECT	GO:0042149~cellular response to glucose starvation	20	0.169205	0.000448538	SH3GLB1, BECN1, XBP1, PRKAA1, MTMR3, EIF2AK3, FOXO3, ATG14, ITFG2, SIRT1, RRP8, TBL2, MYBBP1A, KAT5, SESN1, PICK1, PMAIP1, PLIN3, PLIN2, YWHAG	10231	22	20393	1.81205	0.975119	0.0211018	0.0205969
GOTERM_BP_DIRECT	GO:0030097~hemopoiesis	26	0.219966	0.000463984	SELPLG, ROGDI, RTKN2, MPL, PBXIP1, FLCN, SGPL1, PGM3, JAK2, JAK3, CCR2, JAK1, TIPARP, ZBTB16, RUNX3, RUNX2, RUNX1, CUL4A, ASXL1, PINK1, MEIS1, CIAPIN1, IL7R, CDK13, OGT, PICALM	10231	31	20393	1.67176	0.978091	0.0217045	0.0211851
GOTERM_BP_DIRECT	GO:1900026~positive regulation of substrate adhesion-dependent cell spreading	22	0.186125	0.000478716	NRP1, DOCK5, TESK1, NEDD9, CIB1, UNC13D, TRIOBP, CDC42, PREX1, C1QBP, ABL1, CASS4, RAC2, FLNA, RAC3, RAC1, CALR, P4HB, CRK, RREB1, LIMS2, LIMS1	10231	25	20393	1.75407	0.980595	0.0221181	0.0215888
GOTERM_BP_DIRECT	GO:0006891~intra-Golgi vesicle-mediated transport	24	0.203046	0.000480887	NSF, TRAPPC3, GABARAPL2, COPB2, COG8, COPA, COG6, COG5, COPB1, TRAPPC10, GOSR2, COG3, COG2, COG1, COPZ1, RAB33B, ARCN1, CUX1, COPG2, COPG1, RAB6A, RAB6B, COPE, VTI1B	10231	28	20393	1.7085	0.980939	0.0221181	0.0215888
GOTERM_BP_DIRECT	GO:0072583~clathrin-dependent endocytosis	24	0.203046	0.000480887	VBP1, CLTB, STON1, CLTA, ARRB1, AP2A1, STON2, FNBP1L, AP2A2, SLC9B2, GAK, LMBRD1, LOC785503, FCHSD2, FCHO1, INPP5F, DNAJC6, FCHO2, CANX, AP2S1, GPR107, SCYL2, AP2M1, PICALM	10231	28	20393	1.7085	0.980939	0.0221181	0.0215888
GOTERM_BP_DIRECT	GO:0006744~ubiquinone biosynthetic process	15	0.126904	0.000507805	GGPS1, COQ9, COQ7, COQ10B, COQ10A, COQ6, COQ5, COQ4, COQ3, COQ2, FDXR, PDSS2, PDSS1, COQ8B, COQ8A	10231	15	20393	1.99326	0.984729	0.0228457	0.022299
GOTERM_BP_DIRECT	GO:0010971~positive regulation of G2/M transition of mitotic cell cycle	15	0.126904	0.000507805	APP, RRM1, RCC2, CDC7, CDC25C, PBX1, CDC25A, RAB11A, CDC25B, RAD51C, CCND1, SIN3A, CDK4, MTA3, DTL	10231	15	20393	1.99326	0.984729	0.0228457	0.022299
GOTERM_BP_DIRECT	GO:0030100~regulation of endocytosis	15	0.126904	0.000507805	RAB4A, RAB5B, RAB4B, RAB5C, STON1, STON2, ARFGAP1, RUFY1, OPHN1, BIN1, PACSIN2, PACSIN3, RAB17, CD22, PACSIN1	10231	15	20393	1.99326	0.984729	0.0228457	0.022299
GOTERM_BP_DIRECT	GO:0038061~non-canonical NF-kappaB signal transduction	15	0.126904	0.000507805	CREBBP, RIPK3, TRAF2, BCL10, RELA, NFKB1, RELB, NFKB2, NFKBIA, REL, TAB3, TAB2, TAB1, MAP3K14, BCL2L2	10231	15	20393	1.99326	0.984729	0.0228457	0.022299
GOTERM_BP_DIRECT	GO:0043087~regulation of GTPase activity	31	0.262267	0.00056578	ARHGAP9, PLXND1, RASAL1, IQGAP1, RASAL2, IQGAP2, LOC112449111, RASAL3, ARHGAP15, ARHGAP12, FGD6, SYNGAP1, PLXNA1, PLXNC1, PLXNA3, VAV3, ARHGAP27, GAPVD1, VAV1, VAV2, TRAPPC6A, RASA3, TRAPPC6B, RASA1, RASA2, PLXNB3, NF1, PLXNB2, RAB3GAP2, PLXNB1, ITGB1BP1	10231	39	20393	1.58438	0.990528	0.0253156	0.0247098
GOTERM_BP_DIRECT	GO:0008283~cell population proliferation	56	0.473773	0.000570633	DDR1, USPL1, MCM7, PAK1IP1, MCM10, PTH1R, DDX41, UBE2L3, ALKBH3, NDST1, IL18RAP, OGFOD1, NELFB, CDK5RAP3, PDK1, RHBDF1, MAP4K1, MRPS27, FBXW8, SPHK2, SCRIB, CD2AP, YME1L1, BIRC6, CRK, USP13, HDAC4, KANK1, NAA60, SLC20A1, BRAT1, MVP, GATA3, RASGRP4, GNAI2, ZFP36L1, PES1, POC1B, ASCC3, FAM83D, SUZ12, SMAD2, GDF11, MARCKSL1, SMAD4, SMAD3, ATAD5, ZBTB16, STAT3, CUL4A, TBCK, MAB21L1, TACC3, POLR3G, TA…	10231	80	20393	1.39528	0.990899	0.0253947	0.0247871
GOTERM_BP_DIRECT	GO:0000165~MAPK cascade	36	0.304569	0.000581088	YWHAE, RET, PLVAP, NPR2, NENF, ZFP36, MAPK7, PABPN1, MYC, HSF1, PEA15, TIMP1, MAP3K6, MAP2K5, MAP3K4, MAP2K6, MAP3K5, MEN1, MAP4K4, MAP2K3, MEF2A, MAP2K4, MAP2K1, MEF2C, MAP2K2, RHBDD3, PRKCE, MINK1, BRAF, ASH1L, SORBS3, SETX, TAOK3, BANK1, PTPN6, NF2	10231	47	20393	1.52675	0.99165	0.0257105	0.0250953
GOTERM_BP_DIRECT	GO:0006351~DNA-templated transcription	53	0.448393	0.000583974	PHF3, DIDO1, CCNH, GPBP1, SLC39A8, MEF2A, RFX3, CBFA2T2, CBFA2T3, MLF1, PIAS2, THAP1, CCNA2, PAX8, POLR1A, MTF1, POLR1B, POLR1C, POLR1D, TCEANC2, DNMT1, CEBPG, LIN9, POLR2B, POLR2C, E2F1, POLR2E, POLR2F, GPBP1L1, POLR2G, POLR2H, POLR2I, SCAI, POLR2K, RUNX1T1, MAPK3, TCEANC, INO80, GTF2H2, NR4A2, XAB2, POLR3A, FUBP3, POLR3B, POLR3C, POLR3E, PPP1R1B, TCEA2, TAF4B, TCEA1, POLR3H, TAF4, POLR3K	10231	75	20393	1.40857	0.991846	0.0257105	0.0250953
GOTERM_BP_DIRECT	GO:0048511~rhythmic process	29	0.245347	0.000632361	TOP2A, SUV39H2, DDX5, PRKAA1, DHX9, ROCK2, SUV39H1, AHR, MAPK9, MAPK8, DBP, RACK1, DNM1L, PRMT5, CREBBP, NFYA, CSNK2A1, SIAH2, USP2, DDB1, CDK5, PSPC1, CDK1, PPARG, TOP1, TP53, DTL, EZH2, CDK5R1	10231	36	20393	1.60568	0.994527	0.0276927	0.0270301
GOTERM_BP_DIRECT	GO:0001782~B cell homeostasis	17	0.143824	0.000684384	LYN, MEF2C, TRAF3IP2, TNFRSF13B, SPNS2, RC3H1, FOXP3, RC3H2, TNFSF13B, DOCK10, PPP2R3C, CASP3, BAK1, L2HGDH, PKN1, IL7R, SOS2	10231	18	20393	1.88252	0.996435	0.0295002	0.0287943
GOTERM_BP_DIRECT	GO:0070536~protein K63-linked deubiquitination	17	0.143824	0.000684384	USP13, USP8, ZRANB1, USP20, SHMT2, ABRAXAS1, USP33, OTUD7B, SPATA2, YOD1, ABRAXAS2, BRCC3, BABAM1, CYLD, STAMBPL1, USP50, STAMBP	10231	18	20393	1.88252	0.996435	0.0295002	0.0287943
GOTERM_BP_DIRECT	GO:0034727~piecemeal microautophagy of the nucleus	17	0.143824	0.000684384	ATG9B, ATG9A, SNX30, ATG13, ATG12, RB1CC1, ULK3, ATG4C, ATG2A, ULK2, ATG4B, ATG4A, ULK1, ATG7, ATG4D, ATG5, ATG2B	10231	18	20393	1.88252	0.996435	0.0295002	0.0287943
GOTERM_BP_DIRECT	GO:0090263~positive regulation of canonical Wnt signaling pathway	51	0.431472	0.000698429	LRRK2, USP34, LRRK1, NRARP, HHEX, FRAT1, ADGRA2, FAM53B, SOX4, DACT1, ILKAP, CSNK1G3, USP47, USP8, DAPK3, ATP6AP2, CSNK1D, CSNK1E, PPM1A, ASPM, PPM1B, ZEB2, TBL1XR1, CSNK1G2, CSNK1G1, KANK1, VCP, PPM1L, PPM1M, SRC, TNKS, PPM1N, PRDM15, XIAP, GSKIP, TNKS2, TTC21B, UBR5, GPC3, TBL1X, TGFB1, NLE1, SULF2, TMEM198, RNF146, WNK1, GID8, CAPRIN2, LGR4, RNF220	10231	72	20393	1.41189	0.996824	0.0299488	0.0292322
GOTERM_BP_DIRECT	GO:1904262~negative regulation of TORC1 signaling	25	0.211506	0.000754494	NPRL2, NPRL3, UBE3A, NLK, STK11, DEPTOR, SESN3, SESN1, SESN2, PRKACA, PRKACB, YWHAG, MAPK3, TSC2, CASTOR1, ITFG2, RNF167, NPC1, CASTOR2, BMT2, TBC1D7, AKT1S1, ATM, DEPDC5, KPTN	10231	30	20393	1.66105	0.997999	0.0321852	0.0314151
GOTERM_BP_DIRECT	GO:0002230~positive regulation of defense response to virus by host	19	0.160745	0.000779123	TOMM70, HSP90AA1, TRAF3IP2, DTX3L, STAT1, IL23R, CGAS, IL27, PTPN22, PARP9, SELENOK, PQBP1, PYCARD, IL4, CREB3, MAVS, IL23A, SIN3A, IL12RB1	10231	21	20393	1.80342	0.998366	0.032561	0.0317819
GOTERM_BP_DIRECT	GO:2000134~negative regulation of G1/S transition of mitotic cell cycle	19	0.160745	0.000779123	KANK2, RB1, DCUN1D3, JADE1, PKD2, CDC73, RBL2, DLG1, SLFN11, RBL1, APC, CTDSP1, CDK2AP2, ZNF655, BRD7, CRLF3, E2F7, DACT1, EZH2	10231	21	20393	1.80342	0.998366	0.032561	0.0317819
GOTERM_BP_DIRECT	GO:0042771~intrinsic apoptotic signaling pathway in response to DNA damage by p53 class mediator	19	0.160745	0.000779123	DYRK2, ATAD5, ISG20L2, AEN, HIPK1, BRCA2, SIRT1, PML, ELL3, BBC3, PYCARD, SNW1, MSH2, BCL3, DDIT4, TMEM109, CDIP1, EP300, PHLDA3	10231	21	20393	1.80342	0.998366	0.032561	0.0317819
GOTERM_BP_DIRECT	GO:0032467~positive regulation of cytokinesis	19	0.160745	0.000779123	MAP10, SVIL, CENPV, PRKCE, CXCR5, CDC6, RHOA, AURKB, CDC14A, CIT, CDC14B, CDC25B, CDC42, RACGAP1, GIPC1, CSPP1, PKN2, PKP4, ECT2	10231	21	20393	1.80342	0.998366	0.032561	0.0317819
GOTERM_BP_DIRECT	GO:0006906~vesicle fusion	23	0.194585	0.000796066	VAV3, STX12, SYT4, STX17, CAV2, STX16, GOSR2, STX8, STX7, GOSR1, SYT7, STX10, VAMP8, STX1B, VAMP7, SYT11, STX6, STX5, VAMP1, STX4, TSNARE1, VAMP2, VAMP3	10231	27	20393	1.69796	0.998579	0.0331011	0.032309
GOTERM_BP_DIRECT	GO:0042789~mRNA transcription by RNA polymerase II	21	0.177665	0.000809738	NCOA1, ATF2, SREBF1, MED1, THRB, NCBP1, VDR, TAF10, TAF11, STAT3, NR1H3, SUPT6H, TFCP2, RARA, TAF4B, TAF6, TAF5, TAF4, TAF3, TAF2, ATF4	10231	24	20393	1.7441	0.998731	0.0333329	0.0325353
GOTERM_BP_DIRECT	GO:0046627~negative regulation of insulin receptor signaling pathway	21	0.177665	0.000809738	TRIM72, GSK3B, KANK1, GSK3A, ZNF592, NCOA5, PRKCB, PRKCD, TSC2, PTPRJ, RPS6KB1, RPS6KB2, GRB10, PIP4K2A, ENPP1, INPP5K, BLVRB, PIP4K2B, PIP4K2C, NCK1, SLC27A4	10231	24	20393	1.7441	0.998731	0.0333329	0.0325353
GOTERM_BP_DIRECT	GO:0045087~innate immune response	201	1.70051	0.00092528	CYBC1, ZDHHC5, IFI35, HERC5, C4A, TRIM28, DHX58, TRIM27, TRIM21, CHID1, LOC100298356, RSAD2, DAPK1, RNASE6, RNASE4, MIF, ATG12, LOC107131209, PLPP6, IL23A, TRIM13, TRIM14, TRIM10, TRIM11, DHX9, BCL10, GATA3, CD1D, C2, LOC781710, C7, LOC782367, DHX36, LOC785873, FADD, CD14, LOC104968484, HEXIM1, LYN, YES1, SH2D1A, NMI, FOSL2, CYLD, VNN1, TOLLIP, REL, LOC786870, ECSIT, WFDC5, WFDC3, PQBP1, TRIM8, I…	10231	341	20393	1.17491	0.99951	0.0377684	0.0368646
GOTERM_BP_DIRECT	GO:0032880~regulation of protein localization	38	0.321489	0.000944789	KDM1A, LOC786870, KIF14, WASL, CELSR2, MAPK8, DNAJB6, TRIM5, ARHGDIA, LOC516599, KIF13A, DVL1, RACK1, LOC112441879, TRIM68, KIF13B, STX6, TRIM25, TRIM21, NKX3-1, USP8, LOC616948, PARP1, WNT5A, CSNK1E, TMEM231, FKBP1A, RSL1D1, AFDN, TTC8, RAB14, CCNE1, AAK1, SIK3, TRIM58, PLEKHM2, TRIM38, TRIM34	10231	51	20393	1.48517	0.999583	0.0377684	0.0368646
GOTERM_BP_DIRECT	GO:0032755~positive regulation of interleukin-6 production	38	0.321489	0.000944789	SETD4, APP, UNC93B1, DHX9, LPL, NOD1, NOD2, SELENOK, HSPD1, PYCARD, CLEC7A, HYAL2, IL6R, CD74, AKIRIN2, TGFB1, SYK, RIPK2, SPHK2, WNT5A, F2R, IL17RC, TIRAP, IL17RA, MAVS, TNFSF4, POU2AF1, TLR9, TLR8, F2RL1, TLR10, TLR7, TLR6, RAB7B, TLR4, MYD88, TMEM106A, TLR3	10231	51	20393	1.48517	0.999583	0.0377684	0.0368646
GOTERM_BP_DIRECT	GO:0035307~positive regulation of protein dephosphorylation	14	0.118443	0.000949599	PPP1R16B, ANKLE2, TGFB1, CDCA2, PRKCD, PPP2R5D, AMBRA1, PTBP1, CDH5, PINK1, DLC1, CNEP1R1, CALM3, PPIA	10231	14	20393	1.99326	0.999599	0.0377684	0.0368646
GOTERM_BP_DIRECT	GO:0060907~positive regulation of macrophage cytokine production	14	0.118443	0.000949599	CD74, SEMA7A, RIPK2, WNT5A, NOD1, NOD2, SIRT1, PYCARD, MAPKAPK2, CASP1, TLR7, TLR4, MYD88, TLR3	10231	14	20393	1.99326	0.999599	0.0377684	0.0368646
GOTERM_BP_DIRECT	GO:0034497~protein localization to phagophore assembly site	14	0.118443	0.000949599	WDR45B, ATG9B, ATG9A, WIPI1, TRAPPC8, WIPI2, WDR45, ATG13, PACS2, ATG16L1, MFN1, MFN2, ARFIP2, ATG4D	10231	14	20393	1.99326	0.999599	0.0377684	0.0368646
GOTERM_BP_DIRECT	GO:0042267~natural killer cell mediated cytotoxicity	14	0.118443	0.000949599	STAT5B, LAG3, LOC508646, RNF19B, NKG7, LYST, CD2, PRDX1, KIF5B, LOC786126, PLEKHM2, PTPN6, ARL8A, ARL8B	10231	14	20393	1.99326	0.999599	0.0377684	0.0368646
GOTERM_BP_DIRECT	GO:0000381~regulation of alternative mRNA splicing, via spliceosome	42	0.35533	0.00119529	TDRKH, KHDRBS1, DDX5, KHDRBS2, RBM25, RBM8A, YTHDC1, CELF1, FMR1, CELF2, EIF4A3, HNRNPU, CELF6, FXR1, RBM4, PTBP1, RBM15B, FXR2, FAM172A, PUF60, KHSRP, TRA2B, MAGOH, SAP18, RBM7, SMNDC1, RBM5, RBM11, DDX17, SF3A1, RBM15, WTAP, LIX1L, MAGOHB, SMU1, LOC104975673, THRAP3, RNPS1, NSRP1, SRSF6, RBMX, LOC112441506	10231	58	20393	1.44339	0.999947	0.0473118	0.0461797
GOTERM_BP_DIRECT	GO:0071363~cellular response to growth factor stimulus	24	0.203046	0.00121815	ACVRL1, ACVR1, STAT5B, CSF1R, URI1, BMPR2, SHC1, SPHK1, PDGFB, CIB1, ACVR1B, ACVR2B, TGFBR1, ACVR2A, TGFBR2, SLC4A7, RPS6KB1, RACK1, CTNNB1, CPNE3, RIPK1, GAS6, EMD, BMPR1A	10231	29	20393	1.64959	0.999956	0.0474696	0.0463338
GOTERM_BP_DIRECT	GO:0000086~G2/M transition of mitotic cell cycle	24	0.203046	0.00121815	APP, KDM8, PLK1, FBXL15, MASTL, FOXM1, PPM1D, CDC25C, ARPP19, PBX1, CDC25A, CDC25B, CCNA2, LATS1, CHEK1, ENSA, CDK1, BIRC5, FBXL3, SKP2, MTA3, KAT14, TAF2, FBXL6	10231	29	20393	1.64959	0.999956	0.0474696	0.0463338
GOTERM_BP_DIRECT	GO:0031116~positive regulation of microtubule polymerization	16	0.135364	0.00122234	CDKN1B, NUMA1, ARL2, SLAIN2, SLAIN1, CLIP1, PSRC1, NAV3, FES, AKAP9, DRG1, RAC3, RAC1, MET, CDK5RAP2, CDK5R1	10231	17	20393	1.87601	0.999958	0.0474696	0.0463338
GOTERM_BP_DIRECT	GO:0034142~toll-like receptor 4 signaling pathway	16	0.135364	0.00122234	LYN, RIPK2, LY96, NMI, TIRAP, NFKBIA, NAGLU, IRAK1, TRAF3, IRAK2, S100A14, CD14, PIK3AP1, TLR4, MAP3K7, MYD88	10231	17	20393	1.87601	0.999958	0.0474696	0.0463338
GOTERM_BP_DIRECT	GO:0032496~response to lipopolysaccharide	34	0.287648	0.00130707	PTGER4, OTUD5, PTGER1, IL23R, PALM3, HMGB2, WDR83, PRDX3, NAGLU, CASP1, FBXO3, CCR7, S100A14, ELANE, IL12RB2, PTGIR, GCH1, NOS3, SLC11A1, F2R, ERBIN, IRAK3, TIRAP, FOSL2, FOXP1, NFKBIA, FER, MAPKAPK3, MAPKAPK2, PELI1, TAB2, TRIB1, IFNAR1, IDO1	10231	45	20393	1.50602	0.999979	0.04987	0.0486767
GOTERM_BP_DIRECT	GO:0006695~cholesterol biosynthetic process	22	0.186125	0.00130838	FDPS, SREBF1, IDI1, PRKAA1, MVK, HMGCS1, INSIG2, INSIG1, CYP51A1, HMGCR, HSD17B7, LIPA, LSS, TM7SF2, EBP, NSDHL, CYB5R3, PMVK, MVD, DHCR7, LBR, FDFT1	10231	26	20393	1.6866	0.999979	0.04987	0.0486767
GOTERM_BP_DIRECT	GO:0032728~positive regulation of interferon-beta production	22	0.186125	0.00130838	TOMM70, ARRDC4, HSP90AA1, DHX9, IFIH1, RNF135, MAVS, POLR3A, IRF3, POLR3C, IRF1, POLR3D, DHX58, IRF7, POLR3F, TLR9, TLR8, TLR7, TLR4, TRIM65, TLR3, TRIM56	10231	26	20393	1.6866	0.999979	0.04987	0.0486767
GOTERM_BP_DIRECT	GO:1900087~positive regulation of G1/S transition of mitotic cell cycle	22	0.186125	0.00130838	ANKRD17, KMT2E, RRM1, STIL, ANXA1, CPSF3, MEPCE, PLRG1, AIF1, CUL4A, RPTOR, MBLAC1, CCND3, LSM11, CCND2, CCNE2, CCND1, HYAL1, CCNE1, CENPJ, SASS6, EIF4G1	10231	26	20393	1.6866	0.999979	0.04987	0.0486767
GOTERM_BP_DIRECT	GO:0032007~negative regulation of TOR signaling	18	0.152284	0.00134434	GSK3B, GSK3A, PRKAA1, ENDOG, TSC2, TSC1, UBR1, SIRT1, FLCN, DEPTOR, TMEM127, TBC1D7, AKT1S1, DDIT4, TNFAIP8L1, SH3BP4, MAPKAPK5, FNIP1	10231	20	20393	1.79393	0.999985	0.0503089	0.0491051
GOTERM_BP_DIRECT	GO:0043122~regulation of canonical NF-kappaB signal transduction	18	0.152284	0.00134434	SPHK2, WNT5A, HSPB1, WDR83, TRAF1, LIME1, RNF41, UFL1, TRAF4, TRAF3, TRAF6, TRAF5, CPNE1, F2RL1, RNF151, SQSTM1, OPTN, NFKBIB	10231	20	20393	1.79393	0.999985	0.0503089	0.0491051
GOTERM_BP_DIRECT	GO:2000042~negative regulation of double-strand break repair via homologous recombination	18	0.152284	0.00134434	POLQ, RMI2, PARPBP, RIF1, CSNK2A1, FBH1, KLHL15, MAGEF1, PLK1, CGAS, FANCB, MAD2L2, RECQL5, KAT5, C1QBP, SHLD1, ABL1, TP53BP1	10231	20	20393	1.79393	0.999985	0.0503089	0.0491051
GOTERM_BP_DIRECT	GO:0061709~reticulophagy	18	0.152284	0.00134434	RETREG3, TEX264, ATG9B, UBA5, ATG9A, SNX30, UFL1, UFM1, DDRGK1, RB1CC1, ULK3, UFC1, ATG2A, ULK2, ULK1, RETREG2, RETREG1, ATG2B	10231	20	20393	1.79393	0.999985	0.0503089	0.0491051
GOTERM_BP_DIRECT	GO:0007080~mitotic metaphase chromosome alignment	20	0.169205	0.00136001	BECN1, NUDC, SEH1L, CDCA5, VPS4A, CDCA8, KIF22, RAB11A, EML3, KIF18A, CCNB1, PSRC1, ZW10, CHMP1A, CHMP2A, RRS1, CHMP4B, SPDL1, CHMP7, KPNB1	10231	23	20393	1.73327	0.999986	0.050665	0.0494527
GOTERM_BP_DIRECT	GO:0006631~fatty acid metabolic process	40	0.338409	0.00142489	ASAH1, LOC530653, DBI, CROT, ALKBH7, HSD17B8, HSD17B10, LIPA, AACS, C3, SGPL1, PRKAR2B, GPAT4, THEM4, ACBD5, LYPLA1, CPT1A, ACBD4, MECR, ANKRD23, DBIL5, NME4, CPT1C, CPT1B, ACSF3, ACADSB, ACSF2, PLA2G15, ALDH3A2, PM20D1, GNPAT, MBLAC2, GPAM, NAAA, ACOT2, CRYL1, PPARG, PPARA, ACOT4, PPARD	10231	55	20393	1.44964	0.999992	0.052843	0.0515785
GOTERM_BP_DIRECT	GO:0071222~cellular response to lipopolysaccharide	64	0.541455	0.00156198	CD86, CD80, LITAF, CXCL5, PYCARD, ZFP36, ZC3H12A, MRC1, PDE4B, GIT1, MEF2C, TICAM2, NFKBIL1, WNT5A, CD180, IRAK3, PDCD1LG2, IRAK4, TNFRSF1B, RHOA, BCR, PLSCR3, SHPK, RARA, CMPK2, PLAA, IRF8, CACTIN, TLR4, CX3CR1, CD274, CTR9, LY96, BCL10, NOD2, PPM1E, RELA, NUGGC, MAPK8, PABPN1, IRAK1, IRAK2, NCR3LG1, ABL1, STAP1, CD14, MAP2K7, XBP1, TRIM41, NR1H3, PPBP, CXCL10, TNIP1, TNIP2, AXL, TNFSF4, TNIP3, …	10231	96	20393	1.32884	0.999997	0.0576672	0.0562873
GOTERM_BP_DIRECT	GO:0008285~negative regulation of cell population proliferation	103	0.871404	0.00164181	APP, TES, WWC2, INPPL1, CIB1, IFI35, TIAL1, CDH5, MTBP, RPS6KA2, FTH1, PIM2, ARID2, SOX4, MEN1, F2R, TSC1, FOXP3, RNF41, SULT2B1, NUPR2, NUPR1, ATF5, RAF1, GPLD1, GGNBP2, GATA3, PDS5B, NDRG1, SAV1, SCIN, TMEM127, NACC2, SMYD2, ZNF268, SMAD4, TGFB1, BCL11B, TGFB3, ZBTB16, TNFRSF9, RARRES1, LIF, HMGA1, NMI, SMARCA2, CHERP, BMP4, CNOT7, ZNF777, STRN, NF2, GSDME, DDR1, BTG3, BTG2, CDKN1B, BTG1, PTEN,…	10231	165	20393	1.24427	0.999999	0.0603437	0.0588998
GOTERM_BP_DIRECT	GO:0051085~chaperone cofactor-dependent protein refolding	25	0.211506	0.00175053	ERO1A, TOR2A, HSPA14, HSPA13, HSPD1, DNAJB1, DNAJB5, DNAJB4, HSPA9, CD74, HSPA8, TOR1A, HSPA5, HSPA1L, ST13, PTGES3, HSPA6, DNAJB12, DNAJB14, HSPA2, TOR1B, HSPE1, DNAJC18, DNAJC7, HSPA1A	10231	31	20393	1.60746	0.999999	0.0638341	0.0623067
GOTERM_BP_DIRECT	GO:0000266~mitochondrial fission	13	0.109983	0.00176778	FIS1, WDR37, MTFP1, MUL1, MTFR1L, MIEF1, MFF, GDAP1, UCP2, MTFR1, MTFR2, DNM1L, SLC25A46	10231	13	20393	1.99326	1	0.0638341	0.0623067
GOTERM_BP_DIRECT	GO:0006515~protein quality control for misfolded or incompletely synthesized proteins	13	0.109983	0.00176778	ZYG11B, NGLY1, FBXL17, AFG1L, OMA1, HDAC6, UBE2W, CLPP, LONP1, LONP2, YME1L1, STUB1, ANKZF1	10231	13	20393	1.99326	1	0.0638341	0.0623067
GOTERM_BP_DIRECT	GO:0034067~protein localization to Golgi apparatus	13	0.109983	0.00176778	GAK, ARFRP1, COG7, SYS1, PAQR3, ARL1, CSNK1D, GCC2, OBSL1, BICD2, OPTN, RAB33B	10231	13	20393	1.99326	1	0.0638341	0.0623067
GOTERM_BP_DIRECT	GO:0033209~tumor necrosis factor-mediated signaling pathway	30	0.253807	0.00178687	PLVAP, TRAF3IP2, TNFRSF11A, TNFRSF13C, FOXO3, TNFSF13B, PYCARD, IKBKB, TNFRSF17, PTK2B, RNF151, TNFSF18, CHUK, STAT1, CD70, TRAF2, TRAF1, ACTN4, COMMD7, TNFRSF1A, RNF41, NFKBIA, TRAF4, TRAF3, TRAF6, TRAF5, CDIP1, LIMS2, LIMS1, NSMAF	10231	39	20393	1.53327	1	0.0642414	0.0627043
GOTERM_BP_DIRECT	GO:0001817~regulation of cytokine production	58	0.490694	0.00181229	ZNF177, ZNF133, ZNF131, ZBTB25, ZBTB24, LOC100296121, ZBTB26, LITAF, LOC789384, LOC540014, TMEM269, ZFP30, LOC112445731, ZNF605, ZNF569, UBASH3A, ZNF641, ICOSLG, MAP2K3, ZBTB39, ZBTB38, LOC789996, ZBTB37, ZBTB32, ZBTB34, ZBTB33, ZNF16, HIC2, ZNF93, TRAF3, ZNF711, ZBTB1, ZBTB45, ZNF22, ZNF3, IQGAP1, GATA3, ZBTB2, ZNF829, ZNF789, ZNF304, ZNF787, PATZ1, ZNF268, CD276, LYN, ZBTB17, ZNF582, ZNF461, ZN…	10231	86	20393	1.34429	1	0.0648722	0.0633199
GOTERM_BP_DIRECT	GO:0006487~protein N-linked glycosylation	33	0.279188	0.00194011	DPAGT1, B4GALT1, RPN2, FUT4, TMEM165, FUT8, MGAT5, PGM3, MGAT1, SLC39A8, MGAT2, LOC100335822, ALG8, ALG9, PMM1, ALG6, ENTPD5, ALG5, PMM2, GFPT1, ALG12, MOGS, ALG11, ALG10, EXT2, TMEM258, DAD1, DOLPP1, MGAT4A, GORASP1, LOC782057, MGAT4B, B4GALT7	10231	44	20393	1.49494	1	0.0691468	0.0674922
GOTERM_BP_DIRECT	GO:0006513~protein monoubiquitination	23	0.194585	0.00195172	BARD1, RNF10, TRIM41, FANCL, UBE3D, ZC4H2, KLHL22, KLHL12, PEX12, PML, TOPORS, UBE2W, ITCH, RNF126, UBE2R2, UBE2T, UBE2O, TRIM25, TRIM37, TRIM21, DTL, RAD18, TRIM56	10231	28	20393	1.63732	1	0.069261	0.0676037
GOTERM_BP_DIRECT	GO:0051865~protein autoubiquitination	39	0.329949	0.00204622	RNF10, LRSAM1, RNF11, RNF13, UHRF2, LOC100336369, UBE3D, RNF8, LTN1, RNF19B, UBE3A, BRCA1, JADE2, SH3RF1, RNFT1, RNF115, TRIM68, TRIM21, DTX3L, RNF208, BFAR, WWP2, TRAF2, KLHL24, RNF41, SH3RF3, CNOT4, RNF146, ITCH, UBE2T, ERCC8, TRIM37, RNF185, RNF141, RAD18, RNF122, TRIM11, RNF187, RNF220	10231	54	20393	1.43957	1	0.0723027	0.0705726
GOTERM_BP_DIRECT	GO:0002098~tRNA wobble uridine modification	15	0.126904	0.00216908	MOCS3, URM1, LOC100297056, ELP2, KTI12, ELP3, ELP4, ELP5, ELP6, MTO1, GTPBP3, ALKBH8, TRMT9B, CTU2, CTU1	10231	16	20393	1.86868	1	0.0753505	0.0735475
GOTERM_BP_DIRECT	GO:0048025~negative regulation of mRNA splicing, via spliceosome	15	0.126904	0.00216908	DYRK1A, DYRK1B, PTBP1, PCBP4, U2AF2, C1QBP, HNRNPA2B1, RBM42, SAP18, SRSF4, RNPS1, SRSF6, RBMX, SRSF7, RBM10	10231	16	20393	1.86868	1	0.0753505	0.0735475
GOTERM_BP_DIRECT	GO:0071479~cellular response to ionizing radiation	15	0.126904	0.00216908	TGFB1, INO80, MAPK14, BRCA2, SIRT1, RHOB, BBC3, RAD51, TNKS1BP1, GRB2, ECT2, RAD9B, CLOCK, RAD9A, RHNO1	10231	16	20393	1.86868	1	0.0753505	0.0735475
GOTERM_BP_DIRECT	GO:0030220~platelet formation	15	0.126904	0.00216908	MEF2C, MPIG6B, WDR1, SRF, ACTN1, VPS33A, CIB1, MFAP2, TUBB1, MYH9, EP300, PTPN6, CLEC1B, ZFPM1, ZNF385A	10231	16	20393	1.86868	1	0.0753505	0.0735475
GOTERM_BP_DIRECT	GO:0031663~lipopolysaccharide-mediated signaling pathway	19	0.160745	0.00226675	LYN, TICAM2, RIPK2, PRKCE, CD180, LY96, BCL10, MAPK14, TICAM1, MALT1, MTDH, NFKBIA, CD6, IRAK1, TRAF6, BPI, CD14, MYD88, MAPK3	10231	22	20393	1.72145	1	0.077063	0.075219
GOTERM_BP_DIRECT	GO:0045454~cell redox homeostasis	19	0.160745	0.00226675	ERO1A, EGLN2, TXNRD3, TXNRD2, TXNRD1, GSR, CHD6, PRDX6, TXN2, PRDX3, PRDX2, PRDX5, GCLC, PRDX4, PRDX1, KRIT1, SELENOT, GIT1, NFE2L2	10231	22	20393	1.72145	1	0.077063	0.075219
GOTERM_BP_DIRECT	GO:0006396~RNA processing	31	0.262267	0.00228789	TRUB2, RNASEL, SFSWAP, RTCA, DIS3L, ADAR, TRMT2A, ASB12, ADARB1, MRM3, SART3, SNRPD1, SNRPD3, EXOSC1, ANKRD29, SSB, ZRANB2, DIS3, ZFC3H1, LARP7, DNTTIP2, TRNT1, WBP11, U2SURP, LARP6, MRPL44, CHERP, PRPF39, NRDE2, SUGP2, SUGP1	10231	41	20393	1.5071	1	0.077063	0.075219
GOTERM_BP_DIRECT	GO:0018230~peptidyl-L-cysteine S-palmitoylation	17	0.143824	0.00230262	ZDHHC20, ZDHHC12, ZDHHC23, ZDHHC24, ZDHHC21, ZDHHC7, ZDHHC2, ZDHHC14, ZDHHC3, ZDHHC4, ZDHHC15, CLIP3, GOLGA7B, ZDHHC18, ZDHHC19, ZDHHC9, GOLGA7	10231	19	20393	1.78344	1	0.077063	0.075219
GOTERM_BP_DIRECT	GO:0002218~activation of innate immune response	17	0.143824	0.00230262	TOMM70, HSP90AA1, XRCC6, RBM14, PRKDC, NONO, CGAS, NLRC4, PQBP1, SFPQ, ZNFX1, IFI16, CASP6, SIN3A, PSPC1, TLR9, ZCCHC3	10231	19	20393	1.78344	1	0.077063	0.075219
GOTERM_BP_DIRECT	GO:0032508~DNA duplex unwinding	17	0.143824	0.00230262	PIF1, RFC3, RTEL1, ANXA1, RFC2, MCM8, DHX9, DDX1, MCM9, DDX11, TREX1, RAD50, CHTF8, MCM3, MCM5, ASCC3, NBN	10231	19	20393	1.78344	1	0.077063	0.075219
GOTERM_BP_DIRECT	GO:0031333~negative regulation of protein-containing complex assembly	17	0.143824	0.00230262	GSK3B, HSPA5, LMO4, SRC, TRAF3IP1, TMC8, TFIP11, DNAJC15, CLU, HDAC6, PEX5, HSF1, EP300, AIDA, RAF1, NOP53, LCMT1	10231	19	20393	1.78344	1	0.077063	0.075219
GOTERM_BP_DIRECT	GO:0006469~negative regulation of protein kinase activity	17	0.143824	0.00230262	RB1, PRKRIP1, DTNBP1, GSKIP, PPM1E, PPM1F, DBNDD1, DBNDD2, PTPRC, UBASH3B, CAMK2N1, CAMK2N2, AKT1S1, INPP5K, CHP1, ITGB1BP1, PPIA	10231	19	20393	1.78344	1	0.077063	0.075219
GOTERM_BP_DIRECT	GO:0071364~cellular response to epidermal growth factor stimulus	17	0.143824	0.00230262	STAT5B, MED1, SYAP1, PTPN12, IQGAP1, ZFP36L2, ZFP36L1, VIL1, EEF1A1, BAG4, ZFP36, GAREM1, INPP5K, AKT1, PLCG1, PDE8A, ZPR1	10231	19	20393	1.78344	1	0.077063	0.075219
GOTERM_BP_DIRECT	GO:0032757~positive regulation of interleukin-8 production	34	0.287648	0.0024053	FCN1, RAB1A, NOD1, NOD2, BCL10, PARK7, PYCARD, CLEC7A, HYAL2, RIPK1, CD14, ELANE, CD74, AFAP1L2, ZNF580, SYK, WNT5A, F2R, STAT3, TIRAP, CD2, MAVS, DDIT3, TLR9, TLR8, F2RL1, TLR10, TLR7, TLR6, TLR4, MYD88, TLR3, CD244, LAMTOR5	10231	46	20393	1.47328	1	0.0801734	0.078255
GOTERM_BP_DIRECT	GO:0007399~nervous system development	86	0.72758	0.00245204	SMARCB1, LDB1, ZMYND8, FMR1, C1H3ORF70, IRF2BPL, TMEM223, OPHN1, POFUT1, DPYSL2, BOC, DPF2, DPF3, AKT1, ADNP2, SOX4, NDEL1, CDON, APC2, MYLIP, DYNLT1, UTP11, ACTL6A, VPS13A, NAV1, NRG1, NAV2, DNAAF4, PROX1, SDHA, GFRA3, TGFBR1, NME1, GFRA4, IMPACT, TUBB2B, KIF2A, DOK4, NAV3, TRAPPC6B, TYRO3, NUMB, RAPGEF2, WDPCP, ARHGEF2, MET, RAPGEF6, PRPS1, UNC119B, SMARCD1, CHRNA3, NUMBL, NRN1, RFNG, CLN8, ACV…	10231	136	20393	1.26044	1	0.0814017	0.0794539
GOTERM_BP_DIRECT	GO:0046330~positive regulation of JNK cascade	50	0.423012	0.00248462	MAPKBP1, APP, RNF13, DUSP15, SH3RF1, PYCARD, RASSF2, RB1CC1, RNF151, HRAS, ANKRD6, MAP4K2, RIPK2, MINK1, WNT5A, TRAF2, TRAF1, TIRAP, PJA2, MAPK8IP1, RNF41, DUSP22, TRAF4, TRAF3, TRAF6, TRAF5, TLR9, TNIK, TLR4, NAIP, TLR3, XIAP, NOD1, NOD2, RASGRP1, MBIP, PTK2B, RIPK1, ZNF622, MAP2K7, SLAMF1, SH3RF3, TAOK3, TAOK1, F2RL1, MAP3K10, LTBR, MAP3K11, NOX1, MYD88	10231	73	20393	1.36524	1	0.0821521	0.0801863
GOTERM_BP_DIRECT	GO:0006979~response to oxidative stress	47	0.397631	0.00262746	ERO1A, APP, NDUFA12, NDUFB4, PNKP, ETFDH, PSIP1, PSEN1, PARK7, SELENOK, THG1L, PTGS1, PRDX3, PRDX2, PRDX4, PSMB5, NAPRT, PRDX1, TLDC2, HMOX1, TRIM25, BANF1, HMOX2, NDUFA6, GPX4, IDH1, GPX5, LOC101906178, GPX7, OXR1, CD2AP, GCLC, NDUFS8, ALS2, ERCC3, MTF1, ERCC1, ERCC2, TBC1D24, MSRB2, ERCC8, NDUFS2, TXNIP, MSRB3, NCOA7, GCLM, NEIL1	10231	68	20393	1.37769	1	0.0865274	0.084457
GOTERM_BP_DIRECT	GO:0046856~phosphatidylinositol dephosphorylation	24	0.203046	0.00274158	MTMR1, MTMR2, MTMR10, MTMR3, MTMR12, SACM1L, INPPL1, PTEN, MTMR9, OCRL, SYNJ2, MTMR4, MTMR6, MTM1, FIG4, INPP5B, PIP4P2, INPP5A, PIP4P1, SYNJ1, INPP5F, INPP5D, INPP5E, INPP5K	10231	30	20393	1.5946	1	0.0895692	0.087426
GOTERM_BP_DIRECT	GO:0016236~macroautophagy	24	0.203046	0.00274158	RAB2A, BECN1, GABARAPL2, RAB2B, GABARAPL1, VCP, HDAC10, EI24, PIK3R4, ATG10, YOD1, GABARAP, MTOR, MAP1LC3B, MAP1LC3A, NPC1, TBC1D5, VPS41, NBR1, HMOX1, PLAA, PIM2, UBXN6, VTI1B	10231	30	20393	1.5946	1	0.0895692	0.087426
GOTERM_BP_DIRECT	GO:0006355~regulation of DNA-templated transcription	300	2.53807	0.00311728	NUP107, TRRAP, ZMYND8, KEAP1, BACH1, CCAR2, CCAR1, UBE2L3, RPS6KA4, ZNF729, RPS6KA5, CSNK1B, KAT5, MYC, MYB, GPBP1, KAT8, KAT7, MTERF1, ZNF169, SOX4, SAP30BP, ZNF283, ZNF282, SFMBT1, SFMBT2, BSX, HCFC2, MAPK8IP1, HCFC1, THAP1, EWSR1, THAP7, DDIT3, ZNF835, LOC100138449, ZNF713, ATF4, L3MBTL1, ZNF154, L3MBTL3, ZNF274, L3MBTL2, CTR9, CDCA7, NLK, ZBTB4, MBTD1, ZNF268, ZNF266, STAT5A, ZNF143, LOC10190…	10231	533	20393	1.12191	1	0.101441	0.0990138
GOTERM_BP_DIRECT	GO:0097190~apoptotic signaling pathway	27	0.228426	0.00315239	DIDO1, IFI27L2, NDUFA13, HIP1, DAPL1, TM2D1, IFI6, PSEN1, ING5, MAPK9, TFPT, SGPL1, LOC514011, ANXA6, CRADD, APAF1, PCGF2, DAPK3, SENP1, MLLT11, DAP, P2RX4, IFI27, ADORA2A, PDE3A, BAX, PPARD	10231	35	20393	1.53765	1	0.10218	0.0997346
GOTERM_BP_DIRECT	GO:0031167~rRNA methylation	12	0.101523	0.00327399	FBL, TRMT112, NSUN4, DIMT1, NSUN3, METTL5, TFB2M, ZCCHC4, TFB1M, FBLL1, MRM1, FTSJ3	10231	12	20393	1.99326	1	0.10249	0.100037
GOTERM_BP_DIRECT	GO:0070085~glycosylation	12	0.101523	0.00327399	B4GALT2, B4GALT3, COG8, COG6, COG2, COG1, NANS, B4GALT6, B4GALT7, B4GALT4, B4GALT5, CLN5	10231	12	20393	1.99326	1	0.10249	0.100037
GOTERM_BP_DIRECT	GO:0007004~telomere maintenance via telomerase	12	0.101523	0.00327399	RAD50, ACD, TERT, DKC1, PTGES3, GAR1, RPA1, NHP2, TERF1, TELO2, NOP10, WRAP53	10231	12	20393	1.99326	1	0.10249	0.100037
GOTERM_BP_DIRECT	GO:0030970~retrograde protein transport, ER to cytosol	12	0.101523	0.00327399	ERLEC1, VCP, NPLOC4, SELENOS, SPATA5L1, OS9, SEL1L, FAF2, SYVN1, UFD1, DERL2, SPATA5	10231	12	20393	1.99326	1	0.10249	0.100037
GOTERM_BP_DIRECT	GO:0045579~positive regulation of B cell differentiation	12	0.101523	0.00327399	STAT5A, STAT5B, XBP1, PCID2, MMP14, SPI1, SYK, PPP2R3C, INPP5D, SH2D1B, CD27, IL2RG	10231	12	20393	1.99326	1	0.10249	0.100037
GOTERM_BP_DIRECT	GO:0007076~mitotic chromosome condensation	12	0.101523	0.00327399	NCAPH2, CDCA5, CHMP1A, AKAP8L, NUSAP1, PHF13, NCAPG, NCAPD2, NCAPD3, SMC4, NCAPH, SMC2	10231	12	20393	1.99326	1	0.10249	0.100037
GOTERM_BP_DIRECT	GO:0050684~regulation of mRNA processing	12	0.101523	0.00327399	SRPK2, SRPK3, PTCD2, NCBP1, SLTM, DHX9, SAFB2, KAT8, SAFB, SUPT6H, SRPK1, HDAC7	10231	12	20393	1.99326	1	0.10249	0.100037
GOTERM_BP_DIRECT	GO:0016558~protein import into peroxisome matrix	12	0.101523	0.00327399	PEX16, PEX7, PEX6, PEX5, LONP2, PEX2, PEX10, TRIM37, PEX1, PEX12, PEX14, PEX26	10231	12	20393	1.99326	1	0.10249	0.100037
GOTERM_BP_DIRECT	GO:0000470~maturation of LSU-rRNA	12	0.101523	0.00327399	RSL1D1, RPL7A, NSA2, LAS1L, EIF6, NOP2, MAK16, NHP2, SNU13, RPL10A, RRP15, RPF1	10231	12	20393	1.99326	1	0.10249	0.100037
GOTERM_BP_DIRECT	GO:0030866~cortical actin cytoskeleton organization	20	0.169205	0.00345104	NCKAP1, ROCK1, EPB41, ROCK2, FHOD1, FMNL3, STRIP1, DLG1, FMNL1, FMNL2, AKAP11, EPB41L1, EPB41L2, EPB41L3, RAB13, NCKAP1L, CALR, LLGL1, RHOQ, LLGL2	10231	24	20393	1.66105	1	0.107623	0.105048
GOTERM_BP_DIRECT	GO:0006898~receptor-mediated endocytosis	33	0.279188	0.00349836	LMBR1L, SCARB2, RNASEK, LRP1, CLTC, AP4E1, LRP4, LDLRAD3, ADRB2, HMMR, VLDLR, CLEC9A, LRP8, CXCL16, CLN3, RABGEF1, AP1G2, AP1G1, MICALL1, MRC1, SNX9, CD14, GUSB, CLHC1, CAP1, CUBN, MSR1, AMN, DNAJC13, DNM2, DAB2, SNX17, PPT1	10231	45	20393	1.46172	1	0.108425	0.105831
GOTERM_BP_DIRECT	GO:0043491~phosphatidylinositol 3-kinase/protein kinase B signal transduction	36	0.304569	0.00350311	ERRFI1, PIK3R4, INPPL1, PTEN, PIK3CD, PIK3R3, PIK3R2, PIK3R1, GATA3, PIK3CB, PIK3C2A, PIK3CG, ZFP36L1, PIK3C2B, INPP5F, C1QBP, THEM4, NKX3-1, FKRP, PLEKHA1, STAT3, ATG14, CD2AP, SETX, DLG1, PIK3CA, RPS6KB1, BANK1, C1QTNF12, KBTBD2, RAPGEF1, TYRO3, PIK3C3, GAS6, PPARD, EPHA2	10231	50	20393	1.43514	1	0.108425	0.105831
GOTERM_BP_DIRECT	GO:0043547~positive regulation of GTPase activity	61	0.516074	0.00361391	DOCK6, BCAR3, DOCK9, DOCK8, DOCK7, SNX13, DOCK10, FLCN, DOCK11, RASGEF1A, RASGEF1B, LOC616364, RACK1, RALGPS1, TGM2, RALGPS2, RALBP1, RALGAPA1, RALGAPA2, ARAP2, TSC2, ARAP1, BCR, TBC1D2, TBC1D20, RAPGEF1, XCL2, RAPGEF2, PKP4, LOC100336532, RAPGEF5, SOS1, SOS2, RAPGEF3, RGS16, RAP1GDS1, ASAP3, ASAP1, ARHGAP17, ASAP2, RASGRP2, RASGRP1, RASGRP4, RASGRP3, ABR, RAP1A, ADAP2, SH3BP1, CHN2, CCL5, CCL1, …	10231	93	20393	1.3074	1	0.111436	0.108769
GOTERM_BP_DIRECT	GO:0042102~positive regulation of T cell proliferation	25	0.211506	0.0036756	CD86, CD274, CD80, TNFRSF13C, SELENOK, SLC7A1, LOC112445051, AIF1, TNFSF13B, EFNB1, NCR3LG1, NCK2, NCK1, ANXA1, IL15, PDCD1LG2, CCDC88B, IL4, CD40LG, CD6, IL23A, TNFSF4, CD28, ZP3, IL6ST	10231	32	20393	1.55723	1	0.112915	0.110213
GOTERM_BP_DIRECT	GO:0032968~positive regulation of transcription elongation by RNA polymerase II	18	0.152284	0.00374651	LOC101905723, SUPT16H, CCNK, LDB1, ELL, CCNT1, ZMYND8, GTF2F1, ELL2, SUPT6H, CDC73, ELL3, CDK9, LEO1, CDK12, EAPP, CDK13, BRD4	10231	21	20393	1.7085	1	0.113819	0.111096
GOTERM_BP_DIRECT	GO:0006986~response to unfolded protein	18	0.152284	0.00374651	TRAM1, FAF2, UBE2J2, THBS1, MANF, DNAJC3, CREB3, CREB3L4, DNAJB5, DDIT3, JKAMP, TMEM129, ARHGDIB, CREBRF, FBXO6, ERP27, STT3B, UBXN4	10231	21	20393	1.7085	1	0.113819	0.111096
GOTERM_BP_DIRECT	GO:0045931~positive regulation of mitotic cell cycle	18	0.152284	0.00374651	STAT5A, STAT5B, APP, DUSP3, POLDIP2, CCDC57, USP2, PRKCA, BRCA2, AURKA, RPS6KB1, HSF1, ABL1, BIRC5, PKN2, EIF4E, LGMN, NKX3-1	10231	21	20393	1.7085	1	0.113819	0.111096
GOTERM_BP_DIRECT	GO:0048535~lymph node development	14	0.118443	0.00382126	TGFB1, RIPK3, TRAF3IP2, SPNS2, CXCR5, RC3H1, TNFRSF11A, RC3H2, CD2AP, POLB, CD248, FADD, TOX, IL7R	10231	15	20393	1.86037	1	0.114819	0.112072
GOTERM_BP_DIRECT	GO:0045184~establishment of protein localization	14	0.118443	0.00382126	RIPOR2, PLEKHA1, WHRN, RCC2, TREX1, PLK1, CRIPT, RAP2A, FLNA, WDPCP, DZIP1, LIMS2, CEP55, LIMS1	10231	15	20393	1.86037	1	0.114819	0.112072
GOTERM_BP_DIRECT	GO:0006626~protein targeting to mitochondrion	14	0.118443	0.00382126	BCAP31, TOMM40, MTERF4, TOMM34, AIP, MFF, GDAP1, TOMM20, TOMM22, MFN1, SPAG1, MFN2, FBXO7, TOMM5	10231	15	20393	1.86037	1	0.114819	0.112072
GOTERM_BP_DIRECT	GO:0043162~ubiquitin-dependent protein catabolic process via the multivesicular body sorting pathway	16	0.135364	0.00391215	VPS4A, VPS37C, VPS37D, VPS37A, VPS37B, HDAC6, RNF115, RNF126, NEDD4, CHMP1A, CHMP2A, CHMP4B, UBAP1, PLAA, CHMP7, VPS28	10231	18	20393	1.77178	1	0.115859	0.113086
GOTERM_BP_DIRECT	GO:0045824~negative regulation of innate immune response	16	0.135364	0.00391215	NLRX1, USP38, PARP1, TREX1, TRAFD1, IRAK3, NMI, DTX4, DHX58, TYRO3, PIM1, BANF1, SFN, CEP63, CACTIN, TRIM21	10231	18	20393	1.77178	1	0.115859	0.113086
GOTERM_BP_DIRECT	GO:0071168~protein localization to chromatin	16	0.135364	0.00391215	BRD3, BRD2, PARP1, MCM8, ZMYND8, MCM9, LEF1, PLK1, ESCO2, WAPL, MMS22L, MRNIP, MSH2, RAD21, CHMP7, EZH2	10231	18	20393	1.77178	1	0.115859	0.113086
GOTERM_BP_DIRECT	GO:0050769~positive regulation of neurogenesis	16	0.135364	0.00391215	CX3CR1, SPEN, NUMBL, MME, SERPINF1, NAP1L1, JADE2, ELL3, SNW1, MAN2A1, NUMB, HAP1, ZNF335, TRIM32, FAIM, TGM2	10231	18	20393	1.77178	1	0.115859	0.113086
GOTERM_BP_DIRECT	GO:0050729~positive regulation of inflammatory response	40	0.338409	0.00399579	SETD4, PTGER4, APP, SUCNR1, LPL, IFI35, ETS1, PYCARD, IL1RL1, CAMK2N1, HYAL2, CASP4, CASP1, NLRP3, RIPK1, NLRP1, LDLR, CCR2, STAT5A, GSDMD, STAT5B, ABCC1, TGFB1, FEM1A, WNT5A, PDE2A, PBX2, NKG7, NMI, TNFRSF1A, IL17RA, NFKBIA, TNFSF4, NINJ1, NAPEPLD, PDCD4, CD47, ZP3, TLR4, CLOCK	10231	57	20393	1.39878	1	0.117912	0.11509
GOTERM_BP_DIRECT	GO:0035264~multicellular organism growth	37	0.313029	0.00413393	NOTCH2, RARG, WDR48, NPR2, ATN1, RASAL2, ADD1, ZMPSTE24, ZFP36L1, PPP1R13L, FLVCR1, EP300, SLC25A25, KDM6A, CTC1, PLEKHA1, TAF10, HEG1, ARID5B, PALB2, RC3H2, MTOR, KLF2, FOSL2, SELENOM, TTC8, KAT2A, SMO, ERCC2, RARA, GNAS, FKBP8, SIK3, APBA1, ERCC6, ATF5, PLEC	10231	52	20393	1.41828	1	0.121552	0.118644
GOTERM_BP_DIRECT	GO:0009267~cellular response to starvation	34	0.287648	0.00420537	BMPR2, EHMT2, LRRK2, FBXO22, FOXO1, PIK3C2B, RPTOR, FLCN, MAP1LC3B, LAMP2, GAS2L1, FNIP1, KLF10, SREBF1, TSC2, WIPI1, WIPI2, ATG14, DNAJC15, SREBF2, CCNB1IP1, RRAGA, RRAGC, RRAGB, TTC5, VPS41, LOC539009, TBC1D7, RRAGD, JMY, NUPR2, GAS6, PPARA, TNRC6A	10231	47	20393	1.44193	1	0.123213	0.120265
GOTERM_BP_DIRECT	GO:0006486~protein glycosylation	59	0.499154	0.0043346	B4GALT2, B4GALT3, ST6GALNAC2, NAGPA, GGTA1, GMPPB, SERP1, B3GALT2, ST6GAL1, COG7, COG3, ALG2, ALG3, ALG1, DDOST, DHDDS, DPM2, B3GNT9, DPM3, LOC520336, B3GNT7, NPC1, DAD1, B3GNT5, B3GNT3, B3GNT2, B4GALT6, ST6GALNAC4, B4GALT7, B4GALT4, B4GALT5, ST6GALNAC6, FUT11, PSEN1, FUT4, FUT7, GCNT2, ST3GAL4, ST8SIA4, ST3GAL5, ST3GAL6, EXTL3, ST3GAL1, ST3GAL2, FKTN, ST3GAL3, B3GALNT2, ARFGEF1, NUS1, B3GAT3, C1…	10231	90	20393	1.30669	1	0.126549	0.123521
GOTERM_BP_DIRECT	GO:0006611~protein export from nucleus	21	0.177665	0.0048853	NUP214, AHCYL1, RANBP3, TGFB1, NXT1, STRADA, STRADB, CSE1L, XPO7, NUTF2, CTDSPL2, XPO1, XPO4, XPO6, XPO5, CHP1, SFN, CALR, CCHCR1, PRKACA, RAN	10231	26	20393	1.60994	1	0.142123	0.138722
GOTERM_BP_DIRECT	GO:0007010~cytoskeleton organization	46	0.389171	0.00551814	MAST4, MAST3, MAST2, MAST1, FITM2, LIMD1, SIPA1L3, FGD1, SYNE1, FGD2, FGD3, FGD4, STRIP1, UGT8, STRIP2, ABLIM1, CAPZB, ZMYM3, ZMYM4, DPYSL2, CFL1, ZMYM6, PALM, PACSIN2, MAP3K20, PACSIN3, SH3BGRL3, PDZD8, PACSIN1, CAP1, SVIL, ZRANB1, SMKR1, MICAL3, RANBP9, MICAL2, LARP4, VIL1, ARHGAP10, GAN, RANBP10, PHIP, RHOU, BRWD1, BRWD3, ZNF135	10231	68	20393	1.34838	1	0.157567	0.153797
GOTERM_BP_DIRECT	GO:2001244~positive regulation of intrinsic apoptotic signaling pathway	19	0.160745	0.00553102	BCAP31, BECN1, PLEKHF1, RIPK3, IL20RA, CLU, STYXL1, BBC3, BCLAF1, LCK, DDIT3, PLAGL2, PMAIP1, BAX, NUPR1, BID, TP53, GSDME, NKX3-1	10231	23	20393	1.6466	1	0.157567	0.153797
GOTERM_BP_DIRECT	GO:0018107~peptidyl-threonine phosphorylation	19	0.160745	0.00553102	DYRK4, DYRK3, DYRK2, DMPK, ROCK1, ROCK2, CDC42BPG, DYRK1A, DYRK1B, PRPF4B, CDC42BPB, HIPK1, CDC42BPA, HIPK3, CIT, SBK1, CDK1, CDK10, MAPK1	10231	23	20393	1.6466	1	0.157567	0.153797
GOTERM_BP_DIRECT	GO:0007099~centriole replication	19	0.160745	0.00553102	PLK4, MAPKBP1, SEH1L, CEP135, CCDC57, CEP152, CETN2, CETN4, CCP110, KIAA0753, SASS6, CEP72, POC1B, RTTN, CNTROB, CEP63, CEP85, CEP44, CDK5RAP2	10231	23	20393	1.6466	1	0.157567	0.153797
GOTERM_BP_DIRECT	GO:0043153~entrainment of circadian clock by photoperiod	19	0.160745	0.00553102	CRTC1, USP2, FBXL17, RBM4B, PML, PPP1CA, NR2F6, PPP1CB, PER2, PPP1CC, RBM4, PER1, PER3, ID2, CRY2, CRY1, FBXL3, SIK1, TP53	10231	23	20393	1.6466	1	0.157567	0.153797
GOTERM_BP_DIRECT	GO:0098586~cellular response to virus	19	0.160745	0.00553102	TOMM70, ATF2, HSP90AA1, TGFB1, SMAD3, FMR1, IFI6, RRP1B, VWCE, MAPK14, IRF3, POU2AF1, IRF5, TLR7, LGALS8, WDFY4, IKBKE, TLR3, GSDME	10231	23	20393	1.6466	1	0.157567	0.153797
GOTERM_BP_DIRECT	GO:0016485~protein processing	39	0.329949	0.00555212	CPM, C2CD3, CPXM2, PSEN2, ECE1, PCSK7, PSEN1, ECE2, AEBP1, CPZ, PARL, APH1A, CLN3, ADAMTS2, NCSTN, NAGLU, PITRM1, CASP3, CASP2, LONP2, MBTPS1, FKRP, MME, TYSND1, ADAM10, ASPRV1, AFG3L2, BACE2, MAFB, BMP1, CPD, SDE2, ATG4C, ATG4B, TLL2, ATG4A, OGT, ATG4D, METAP2	10231	56	20393	1.38816	1	0.157623	0.153851
GOTERM_BP_DIRECT	GO:0032731~positive regulation of interleukin-1 beta production	24	0.203046	0.00559086	GSDMD, APP, RIPK2, STAT3, WNT5A, HSPB1, LPL, NOD2, NLRC4, MALT1, HK1, PANX1, PYCARD, CASP8, CLEC7A, CASP1, NLRP3, F2RL1, USP50, TLR6, NLRP1, TLR4, TMEM106A, MYD88	10231	31	20393	1.54317	1	0.158177	0.154392
GOTERM_BP_DIRECT	GO:0006368~transcription elongation by RNA polymerase II	27	0.228426	0.00595254	SETD2, ENY2, ELOF1, ELL, CTR9, SUPT4H1, SUPT6H, CDC73, LEO1, ELOA, ELOB, POLR2M, LOC101905723, PCID2, SUPT16H, PBRM1, EAF1, EAF2, SUPT5H, ELL2, SMARCA2, ELL3, TCEA2, PAF1, TCEA1, CDK12, CDK13	10231	36	20393	1.49494	1	0.165084	0.161134
GOTERM_BP_DIRECT	GO:0000460~maturation of 5.8S rRNA	11	0.0930626	0.00602741	NSA2, LAS1L, EIF6, PRKDC, MAK16, C1D, NOL9, MTREX, RRP15, MPHOSPH6, RPF1	10231	11	20393	1.99326	1	0.165084	0.161134
GOTERM_BP_DIRECT	GO:0140627~ubiquitin-dependent protein catabolic process via the C-end degron rule pathway	11	0.0930626	0.00602741	KLHDC2, CUL4A, KLHDC3, FEM1A, FEM1B, KLHDC1, CUL2, FEM1C, DCAF12, TRPC4AP, KLHDC10	10231	11	20393	1.99326	1	0.165084	0.161134
GOTERM_BP_DIRECT	GO:0045050~protein insertion into ER membrane by stop-transfer membrane-anchor sequence	11	0.0930626	0.00602741	WNK1, MMGT1, EMC1, EMC2, EMC3, EMC4, EMC10, EMC6, EMC7, EMC8, EMC9	10231	11	20393	1.99326	1	0.165084	0.161134
GOTERM_BP_DIRECT	GO:1990166~protein localization to site of double-strand break	11	0.0930626	0.00602741	MDC1, FAM178B, PARP3, SLF1, SLF2, RPA1, RAD17, TP53BP1, TOPBP1, NBN, RHNO1	10231	11	20393	1.99326	1	0.165084	0.161134
GOTERM_BP_DIRECT	GO:0032211~negative regulation of telomere maintenance via telomerase	11	0.0930626	0.00602741	CTC1, PIF1, STN1, ACD, EXOSC10, GNL3L, TEN1, SRC, HNRNPU, NAT10, TERF1	10231	11	20393	1.99326	1	0.165084	0.161134
GOTERM_BP_DIRECT	GO:0006283~transcription-coupled nucleotide-excision repair	11	0.0930626	0.00602741	XAB2, ERCC6L, ERCC3, ERCC6L2, UVSSA, ERCC2, RAD54L, ERCC8, ERCC5, ERCC6, POLR2I	10231	11	20393	1.99326	1	0.165084	0.161134
GOTERM_BP_DIRECT	GO:0006383~transcription by RNA polymerase III	11	0.0930626	0.00602741	GTF3C2, GTF3C3, TBP, CRCP, BRF1, POLR3GL, GTF3C6, POLR3D, POLR3F, POLR1D, POLR3G	10231	11	20393	1.99326	1	0.165084	0.161134
GOTERM_BP_DIRECT	GO:0007042~lysosomal lumen acidification	11	0.0930626	0.00602741	TMEM199, CLN3, GRN, SNAPIN, LAMP1, CCDC115, CREG1, LAMP2, ATP6AP2, PPT1, CLN5	10231	11	20393	1.99326	1	0.165084	0.161134
GOTERM_BP_DIRECT	GO:0048278~vesicle docking	17	0.143824	0.00613575	STX12, NDRG4, STX17, CAV2, STX16, STX8, STX7, STX11, STX10, STX1B, STX6, CEP83, STX5, STX4, TSNARE1, STX3, STX2	10231	20	20393	1.69427	1	0.165084	0.161134
GOTERM_BP_DIRECT	GO:0034504~protein localization to nucleus	17	0.143824	0.00613575	YWHAE, TOR1A, RPL11, RAP1GDS1, XPA, PLRG1, TOR1B, TOR1AIP1, CTDNEP1, STK11, HHEX, XPO1, CNEP1R1, DVL1, PAF1, CALR, BANP	10231	20	20393	1.69427	1	0.165084	0.161134
GOTERM_BP_DIRECT	GO:0032743~positive regulation of interleukin-2 production	17	0.143824	0.00613575	STAT5A, STAT5B, STOML2, ANXA1, RIPK2, GLMN, TRAF2, MALT1, RUNX1, CLEC7A, ABL1, PDE4B, CD28, MAP3K7, SPTBN1, CARD11, CCR2	10231	20	20393	1.69427	1	0.165084	0.161134
GOTERM_BP_DIRECT	GO:0015914~phospholipid transport	17	0.143824	0.00613575	PRELID2, OSBPL8, PRELID1, OSBPL5, PITPNB, PITPNA, PCTP, PITPNC1, PITPNM1, SCP2, VAPA, OSBP, PITPNM2, PLTP, LDLR, PRELID3A, PRELID3B	10231	20	20393	1.69427	1	0.165084	0.161134
GOTERM_BP_DIRECT	GO:0006402~mRNA catabolic process	17	0.143824	0.00613575	YTHDF2, CNOT10, LSM5, SND1, RIDA, ZFP36, METTL14, AGO3, AGO4, CNOT11, SLFN14, KHSRP, DXO, NUDT16, CNOT9, DIS3L2, NUDT12	10231	20	20393	1.69427	1	0.165084	0.161134
GOTERM_BP_DIRECT	GO:0006605~protein targeting	17	0.143824	0.00613575	YWHAE, YWHAB, RPL11, ERBIN, HPS4, TRAK1, AP4B1, TOMM20, TRAK2, AP4M1, VPS51, YWHAQ, GIPC1, SEC61G, VPS52, HAP1, YWHAG	10231	20	20393	1.69427	1	0.165084	0.161134
GOTERM_BP_DIRECT	GO:0030890~positive regulation of B cell proliferation	22	0.186125	0.00655081	VAV3, SASH3, CD74, CD40, MEF2C, ATAD5, FCRL3, NFATC2, TNFRSF13C, TNFSF13B, IL4, IFNG, IL7, GPR183, CLCF1, PELI1, TLR9, CD38, TLR4, ADA, CARD11, CD320	10231	28	20393	1.56613	1	0.169663	0.165604
GOTERM_BP_DIRECT	GO:0000462~maturation of SSU-rRNA from tricistronic rRNA transcript (SSU-rRNA, 5.8S rRNA, LSU-rRNA)	22	0.186125	0.00655081	UTP25, UTP6, UTP4, RPS8, UTP3, MRPS11, NGDN, HEATR1, PWP2, AATF, WDR46, WDR43, RPS14, RPS16, BMS1, ERCC2, TSR2, DHX37, RRP36, TSR1, NOL10, DCAF13	10231	28	20393	1.56613	1	0.169663	0.165604
GOTERM_BP_DIRECT	GO:0006622~protein targeting to lysosome	15	0.126904	0.00658721	SCARB2, PXK, SORT1, VPS4A, NCOA4, M6PR, GCC2, AP4M1, GGA3, ZFYVE16, SNX16, NEDD4, VPS53, VPS54, RAB7A	10231	17	20393	1.75876	1	0.169663	0.165604
GOTERM_BP_DIRECT	GO:0007064~mitotic sister chromatid cohesion	15	0.126904	0.00658721	NAA50, ESCO1, CDCA5, DSCC1, PDS5B, ESCO2, HASPIN, SMC3, HDAC8, PDS5A, REC8, CDC20, MAU2, CHTF8, RAD21	10231	17	20393	1.75876	1	0.169663	0.165604
GOTERM_BP_DIRECT	GO:0031145~anaphase-promoting complex-dependent catabolic process	15	0.126904	0.00658721	UBE2C, ANAPC10, FBXO31, ANAPC11, CDC20B, CDC20, FZR1, CDC23, UBE2S, CDC26, CDC16, CDC27, ANAPC4, ANAPC5, ANAPC1	10231	17	20393	1.75876	1	0.169663	0.165604
GOTERM_BP_DIRECT	GO:0032727~positive regulation of interferon-alpha production	15	0.126904	0.00658721	SETD2, NMB, STAT1, DHX9, HMGB1, HSPD1, MAVS, IRF3, IRF7, TLR9, TLR8, TLR7, TLR4, TRIM65, TLR3	10231	17	20393	1.75876	1	0.169663	0.165604
GOTERM_BP_DIRECT	GO:0071108~protein K48-linked deubiquitination	15	0.126904	0.00658721	OTUB2, USP8, MINDY3, USP37, MINDY4, USP20, MINDY1, MINDY2, USP33, OTUD7B, YOD1, VCPIP1, USP50, BAP1, OTUB1	10231	17	20393	1.75876	1	0.169663	0.165604
GOTERM_BP_DIRECT	GO:0071816~tail-anchored membrane protein insertion into ER membrane	15	0.126904	0.00658721	UBL4A, CAMLG, MMGT1, SLC10A3, SGTA, EMC10, EMC1, EMC2, EMC3, EMC4, EMC6, EMC7, EMC8, EMC9, GET4	10231	17	20393	1.75876	1	0.169663	0.165604
GOTERM_BP_DIRECT	GO:0000245~spliceosomal complex assembly	15	0.126904	0.00658721	SRPK2, SRPK3, SF3A2, NCBP1, SCAF11, GEMIN2, PRPF19, USP39, CRNKL1, SRPK1, GCFC2, U2AF2, GEMIN6, SF3B1, RBM5	10231	17	20393	1.75876	1	0.169663	0.165604
GOTERM_BP_DIRECT	GO:0033554~cellular response to stress	13	0.109983	0.0066769	MAP3K2, RELA, NFKB1, RELB, NFKB2, PRDX3, PRDX2, PRDX4, PRDX1, REL, MAP3K6, BCL2L2, MAP3K5	10231	14	20393	1.85088	1	0.169663	0.165604
GOTERM_BP_DIRECT	GO:0051560~mitochondrial calcium ion homeostasis	13	0.109983	0.0066769	MCUB, IMMT, MAIP1, SLC8B1, LETM1, AFG3L2, SMDT1, ANXA6, MICU3, MICU2, MICU1, PDZD8, MCU	10231	14	20393	1.85088	1	0.169663	0.165604
GOTERM_BP_DIRECT	GO:0070131~positive regulation of mitochondrial translation	13	0.109983	0.0066769	COA3, TRMT10C, MRPS27, FASTKD2, FASTKD3, RMND1, MPV17L2, RCC1L, RPUSD4, NGRN, C1QBP, RPUSD3, CDK5RAP1	10231	14	20393	1.85088	1	0.169663	0.165604
GOTERM_BP_DIRECT	GO:0045047~protein targeting to ER	13	0.109983	0.0066769	EDEM1, ZFAND2A, ZFAND2B, SRP54, LOC781197, SRP14, SPCS3, SEC61A1, SPCS2, SPCS1, SEC61G, SRPRA, VPS54	10231	14	20393	1.85088	1	0.169663	0.165604
GOTERM_BP_DIRECT	GO:0022604~regulation of cell morphogenesis	13	0.109983	0.0066769	ZRANB1, FITM2, LARP4, CAMSAP1, STRIP1, CAPZB, ZMYM3, ZMYM4, AGO4, CFL1, ZMYM6, PDZD8, ZNF135	10231	14	20393	1.85088	1	0.169663	0.165604
GOTERM_BP_DIRECT	GO:0090385~phagosome-lysosome fusion	13	0.109983	0.0066769	RAB39A, DNAJC27, TMEM175, RAB32, CLN3, PIKFYVE, RAB34, RAB29, RAB38, RAB7B, ARL8A, ARL8B, RAB7A	10231	14	20393	1.85088	1	0.169663	0.165604
GOTERM_BP_DIRECT	GO:0035269~protein O-linked mannosylation	13	0.109983	0.0066769	POMT2, FKRP, TMTC3, TMTC2, TMTC1, POMGNT2, POMGNT1, TMTC4, DPM1, B4GAT1, RXYLT1, LARGE1, LARGE2	10231	14	20393	1.85088	1	0.169663	0.165604
GOTERM_BP_DIRECT	GO:0031573~mitotic intra-S DNA damage checkpoint signaling	13	0.109983	0.0066769	MUS81, ATF2, TIPIN, MRE11, HUS1, XPC, EME1, MSH2, FANCD2, EME2, RAD17, RAD9B, RAD9A	10231	14	20393	1.85088	1	0.169663	0.165604
GOTERM_BP_DIRECT	GO:0047496~vesicle transport along microtubule	13	0.109983	0.0066769	RAB1A, FBXW11, NDE1, BICDL1, HTT, TRAK1, RASGRP1, TRAK2, CLN3, WDR5B, HAP1, PAFAH1B1, NDEL1	10231	14	20393	1.85088	1	0.169663	0.165604
GOTERM_BP_DIRECT	GO:0001932~regulation of protein phosphorylation	25	0.211506	0.00708938	HSPB1, PIK3CG, PPP1R9B, CDH5, PRKAR2B, PRKAR2A, SESN2, ROPN1L, FNIP1, STAT2, FN1, FER, RAD51, PIK3CA, LOX, PRKAR1B, PRKAR1A, NDUFS4, TLR9, PLXNB2, CCNYL1, TLR7, NHLRC1, NOP53, EZH2	10231	33	20393	1.51004	1	0.17959	0.175293
GOTERM_BP_DIRECT	GO:0007179~transforming growth factor beta receptor signaling pathway	41	0.34687	0.00716643	ACVRL1, USP15, NRROS, SRC, ZFYVE9, PXN, NLK, LRRC32, DUSP15, CDH5, FUT8, GCNT2, LPXN, SKIL, APPL2, APPL1, ACVR1, SMAD2, SMAD4, JUN, TGFB1, SMAD3, TGFB3, USP9X, STAT3, SMAD9, SIRT1, SMAD5, PML, TGFBR1, TGFBR2, SMAD7, DUSP22, TGFBR3, DAB2, LOC520336, ZYX, ADAM9, TAB1, LOC112443869, ENG	10231	60	20393	1.36206	1	0.180985	0.176655
GOTERM_BP_DIRECT	GO:0006629~lipid metabolic process	80	0.676819	0.00726387	IL1RN, NAA40, B4GALT1, GDE1, COMT, AACS, FADS3, LACTB, FADS2, LIPC, TMEM43, HNF4A, FNTB, AOX1, FADS1, ACAD8, ARSA, CBR1, BCKDHB, AKR1A1, PRKAB1, CD2AP, BSCL2, PLCB4, BDH2, CYP2U1, ACOX1, CNEP1R1, ATG4A, ANGPTL4, CRK, BCAT2, PLA1A, AGPAT5, ACSS3, ACSS2, AASDH, ASMT, MGST2, LPL, LCAT, OMA1, PLCXD1, GDPD5, PLCXD2, AGPAT3, AGPAT4, RIDA, ATP5F1A, ATP5F1B, ALDH3B1, NPHP3, PLAGL2, ST3GAL5, ACSS1, MBTPS1…	10231	129	20393	1.23613	1	0.182715	0.178343
GOTERM_BP_DIRECT	GO:0007266~Rho protein signal transduction	28	0.236887	0.00727929	RTKN, ROCK1, ROCK2, LRRK2, NRADD, ARHGAP5, ARHGAP35, GNA13, EPS8, RACGAP1, ARHGDIA, GNA12, ARHGDIB, NCK2, EPS8L2, CTNNAL1, PHACTR4, ARHGEF11, C10H15ORF62, ARHGEF12, PLEKHG7, ITGA3, RHOA, CDC42EP4, CDC42EP3, CDC42EP2, TAX1BP3, ERP27	10231	38	20393	1.46871	1	0.182715	0.178343
GOTERM_BP_DIRECT	GO:0072344~rescue of stalled ribosome	20	0.169205	0.00762223	HBS1L, TCF25, USP10, RNF25, ELAC1, LTN1, TRIP4, MRPL58, TRNT1, RCHY1, GIGYF2, NEMF, RACK1, ASCC3, ABCE1, PELO, ZNF598, GCN1, ANKZF1, KLHDC10	10231	25	20393	1.5946	1	0.190163	0.185613
GOTERM_BP_DIRECT	GO:0030032~lamellipodium assembly	20	0.169205	0.00762223	VAV3, CYFIP1, SPEF1, SH3KBP1, PTPRO, PARVB, RHOD, VAV2, CCDC88A, ABLIM1, CAPZB, SPATA13, KIT, S1PR1, RAC3, RAC1, ARHGEF7, VCL, NCK1, ARHGEF6	10231	25	20393	1.5946	1	0.190163	0.185613
GOTERM_BP_DIRECT	GO:0001889~liver development	29	0.245347	0.00871919	ATF2, ERRFI1, NOTCH1, PRKCSH, ZFYVE9, GATA6, ELK1, ZMPSTE24, NAGLU, MAN2A1, RB1CC1, JARID2, CDK5RAP3, UPF2, MED1, XBP1, PTCD2, SMAD3, RHBDD3, HGF, LSR, RPGRIP1L, GFER, CD2AP, PIK3CA, NPC1, SP3, MET, ADA	10231	40	20393	1.44511	1	0.213807	0.208691
GOTERM_BP_DIRECT	GO:0006367~transcription initiation at RNA polymerase II promoter	29	0.245347	0.00871919	GTF2A1, GTF2A2, GTF2B, MAZ, GTF2E1, GTF2E2, POLR2D, ELOA, POLR2G, POLR2I, BRF2, TAF10, TAF11, LOC112449302, GTF2H1, GTF2F1, GTF2F2, GTF2H5, TAF6L, CDK7, ERCC3, ERCC2, TAF8, TAF7, TAF4B, TAF6, TAF5, TAF4, TAF2	10231	40	20393	1.44511	1	0.213807	0.208691
GOTERM_BP_DIRECT	GO:0031397~negative regulation of protein ubiquitination	26	0.219966	0.00873842	BEX3, UBXN1, NXN, ARRB1, PARK7, UFL1, BAG5, U2AF2, SVBP, CHP1, N4BP1, SOX4, IVNS1ABP, CAMLG, USP4, PRKCE, SIRT7, SENP2, SMAD7, GNL3L, WNK1, SPRY2, SPOPL, OGT, SQSTM1, VPS28	10231	35	20393	1.4807	1	0.213807	0.208691
GOTERM_BP_DIRECT	GO:0010507~negative regulation of autophagy	26	0.219966	0.00873842	DAPL1, MTMR9, FOXK1, RNF5, RPTOR, HERC1, EP300, STK38L, WDR6, BMF, TRIM27, KDM4A, IL10RA, STAT3, SIRT2, DAP, RRAGA, RRAGC, RRAGB, WNK1, CPTP, LOC539009, RRAGD, BCL2, EIF4G2, EIF4G1	10231	35	20393	1.4807	1	0.213807	0.208691
GOTERM_BP_DIRECT	GO:0030150~protein import into mitochondrial matrix	18	0.152284	0.00877771	DNAJC19, TOMM70, TOMM40, PAM16, TIMM23, TIMM44, TIMM21, DNAJC15, TOMM20, TOMM40L, TIMM50, GRPEL1, GRPEL2, TIMM17A, TOMM7, DNLZ, TIMM17B, LOC615521	10231	22	20393	1.63085	1	0.213807	0.208691
GOTERM_BP_DIRECT	GO:0007026~negative regulation of microtubule depolymerization	18	0.152284	0.00877771	APC2, SPEF1, MID1IP1, CKAP2, KATNB1, CIB1, HDAC6, CAMSAP1, CAMSAP2, LOC112445031, TPX2, DIAPH3, NAV3, APC, TAOK1, MAP6D1, FGF13, GAS2L1	10231	22	20393	1.63085	1	0.213807	0.208691
GOTERM_BP_DIRECT	GO:0032088~negative regulation of NF-kappaB transcription factor activity	18	0.152284	0.00877771	LRRC14, RWDD3, SETD6, LOC101903064, COMMD1, COMMD6, FOXP3, COMMD7, CYLD, UFL1, ITCH, BRMS1, TRAF3, CHP1, TRIM37, RIN1, TRIM21, CMKLR1	10231	22	20393	1.63085	1	0.213807	0.208691
GOTERM_BP_DIRECT	GO:0034097~response to cytokine	18	0.152284	0.00877771	ITIH4, STAT1, SRF, RELA, NFKB1, RELB, NFKB2, SELP, PPP3CB, MAPKAPK3, SELL, MAPKAPK2, REL, TIMP2, TIMP3, TIMP1, TIMP4, BCL2L2	10231	22	20393	1.63085	1	0.213807	0.208691
GOTERM_BP_DIRECT	GO:0007229~integrin-mediated signaling pathway	47	0.397631	0.00905621	ITGB1, NRP1, SEMA7A, ITGAM, SRC, TXK, ITGB3, ITGA2B, ITGB2, ILK, ITGAE, ITGAL, PRAM1, FUT8, ABL1, CTNNA1, PTK2B, ITGAV, ITGB7, VAV3, MPIG6B, FYB1, ITGA4, SYK, ITGA3, RCC2, ITGA2, ITGA1, FN1, NME2, ITFG1, FGR, P2RX5, TEC, DIAPH3, ITGAD, ADAM15, PTPRA, ITGA10, ZYX, ITGA6, ITGB1BP1, ITGA5, CDH17, ITGB3BP, LAT, FERMT3	10231	71	20393	1.31948	1	0.21994	0.214678
GOTERM_BP_DIRECT	GO:0034976~response to endoplasmic reticulum stress	36	0.304569	0.00926855	ERO1A, PPP1R15B, FICD, UBA5, TMTC3, PIK3R2, NOD1, NOD2, PIK3R1, THBS1, UFL1, OS9, DDRGK1, ARHGDIB, PDIA3, EIF2B5, BCAP31, JUN, XBP1, SEC16A, EIF2S1, PDIA6, PDIA4, UFM1, TMEM33, TMEM259, GORASP2, DDIT3, UFC1, QRICH1, TRIB3, NHLRC1, ERP27, P4HB, MBTPS2, ATF4	10231	52	20393	1.37995	1	0.224435	0.219065
GOTERM_BP_DIRECT	GO:0051897~positive regulation of phosphatidylinositol 3-kinase/protein kinase B signal transduction	65	0.549915	0.00947876	ITGB1, RET, UBE3A, PTPRJ, PIK3CG, IGF1R, MYDGF, C1QBP, CPNE1, NKX3-1, VAV3, PDGFRA, HGF, F2R, SIRT1, TGFBR1, VAV2, FGR, HAX1, LOC520336, PIK3CA, C1QTNF12, CAT, TYRO3, ITGB1BP1, GAS6, HCST, ENG, HBEGF, PPARD, SRC, MAZ, PDGFB, AMBRA1, GATA3, CBL, THBS1, RTN4, MTDH, BAG4, PDGFD, CD19, GCNT2, PTK2B, RICTOR, EXTL3, TCF7L2, OSBPL8, TGFB1, SEMA4D, INSR, FN1, MERTK, SELP, FER, AXL, NEDD4, CASS4, F2RL1, T…	10231	103	20393	1.25788	1	0.228852	0.223376
GOTERM_BP_DIRECT	GO:0000380~alternative mRNA splicing, via spliceosome	16	0.135364	0.00994787	DDX17, RBM17, DDX5, SFSWAP, DHX9, SRSF1, PQBP1, HNRNPM, SFPQ, SCNM1, PUF60, RSRC1, SRSF4, CDK13, SRSF6, SRSF9	10231	19	20393	1.67853	1	0.236707	0.231044
GOTERM_BP_DIRECT	GO:0019827~stem cell population maintenance	16	0.135364	0.00994787	DDX6, SETD6, FZD7, CTR9, LSM1, TET1, SMC3, GNL3, TRIM8, EIF4ENIF1, METTL14, NFIB, MTF2, PAF1, EIF4E, DIS3L2	10231	19	20393	1.67853	1	0.236707	0.231044
GOTERM_BP_DIRECT	GO:0070269~pyroptotic inflammatory response	16	0.135364	0.00994787	GSDMD, GSDMB, GSDMA, LOC508646, APIP, NLRC4, CASP6, CASP3, NINJ1, CASP4, CASP1, LOC786126, MAP3K20, NLRP1, NAIP, GSDME	10231	19	20393	1.67853	1	0.236707	0.231044
GOTERM_BP_DIRECT	GO:0032012~regulation of ARF protein signal transduction	16	0.135364	0.00994787	PSD, ARFGEF1, GIT2, ARFGEF2, IQSEC2, IQSEC1, GBF1, ARFGAP1, CYTH3, CYTH2, PSD4, PSD3, FBXO8, CYTH1, GIT1, ARFGEF3	10231	19	20393	1.67853	1	0.236707	0.231044
GOTERM_BP_DIRECT	GO:0008089~anterograde axonal transport	16	0.135364	0.00994787	FMR1, DTNBP1, AP3D1, AP3B1, RAB21, FXR1, AP3M1, BLOC1S6, SPAST, FXR2, BLOC1S1, KIF3A, AP3S2, AP3S1, ARL8A, ARL8B	10231	19	20393	1.67853	1	0.236707	0.231044
GOTERM_BP_DIRECT	GO:0006612~protein targeting to membrane	30	0.253807	0.0102625	RTP4, ARL6, ZDHHC20, ZDHHC23, ZDHHC24, CHM, ZDHHC6, ZDHHC21, ZDHHC7, ZDHHC2, ZDHHC3, ZDHHC4, GOLGA7B, RABGEF1, ZDHHC18, ZDHHC19, MICALL1, GOLGA7, ZDHHC12, VPS37C, VPS37D, VPS37A, VPS37B, ZDHHC14, ZDHHC15, MYO1C, ZDHHC9, NACA, EXOC4, NACAD	10231	42	20393	1.42375	1	0.243491	0.237665
GOTERM_BP_DIRECT	GO:0061512~protein localization to cilium	24	0.203046	0.0104854	TUB, TTC26, BBS1, FAM149B1, ARL6, IFT140, IFT122, TTC21A, TULP3, TULP2, SNX10, CSNK1D, ASAP1, WDR35, RAB11A, EHD1, IFT20, TTC21B, DZIP1, RAB11FIP3, ATP6V1D, RAB8A, BBS4	10231	32	20393	1.49494	1	0.247354	0.241435
GOTERM_BP_DIRECT	GO:1903078~positive regulation of protein localization to plasma membrane	24	0.203046	0.0104854	ITGB1, PRKCI, LRP1, ITGA3, ATP2B4, STAC3, TREM2, CIB1, PIK3R1, VIL1, CLIP3, LGALS3, DLG1, PGRMC1, RER1, KIF5B, STAC2, PTPN9, RANGRF, STX4, EZR, SQSTM1, SPTBN1, EPHA2	10231	32	20393	1.49494	1	0.247354	0.241435
GOTERM_BP_DIRECT	GO:0042752~regulation of circadian rhythm	27	0.228426	0.0105231	TOP2A, HDAC3, ROCK2, UBE3A, PPP1CB, PPP1CC, MAPK9, HNF4A, KDM2A, USP9X, NONO, SIAH2, CSNK1D, CSNK1E, NR1D1, PPP1CA, DDB1, PSPC1, ID2, BHLHE40, CDK1, HNRNPD, PPARG, PPARA, TARDBP, EZH2	10231	37	20393	1.45454	1	0.247534	0.241611
GOTERM_BP_DIRECT	GO:0006446~regulation of translational initiation	14	0.118443	0.0109807	EIF5B, NCBP1, NCBP2, BZW1, MIF4GD, GLE1, CTIF, IMPACT, EIF5, EIF3K, EIF4G2, PAIP1, EIF3B, EIF4G1	10231	16	20393	1.7441	1	0.247866	0.241935
GOTERM_BP_DIRECT	GO:0071539~protein localization to centrosome	14	0.118443	0.0109807	STIL, SEH1L, C2CD3, CCDC14, CEP350, CEP131, SNX10, CSNK1D, HOOK3, PCM1, KIAA0753, CEP83, CEP250	10231	16	20393	1.7441	1	0.247866	0.241935
GOTERM_BP_DIRECT	GO:0016601~Rac protein signal transduction	14	0.118443	0.0109807	FARP2, DOCK5, CYFIP1, NCKAP1, FARP1, RHOG, AIF1, NISCH, EPS8, RAC2, ELMO1, RAC3, KRAS, RAC1	10231	16	20393	1.7441	1	0.247866	0.241935
GOTERM_BP_DIRECT	GO:0051403~stress-activated MAPK cascade	14	0.118443	0.0109807	RIPK2, NOD1, NOD2, MAPK14, CD2AP, MAPK8, MAP3K20, PBK, MAP2K7, MAP3K13, TLR4, MAP3K7, MAP2K6, MAPK3	10231	16	20393	1.7441	1	0.247866	0.241935
GOTERM_BP_DIRECT	GO:1902018~negative regulation of cilium assembly	14	0.118443	0.0109807	LIMK2, GDI2, TESK1, KIF24, CCP110, WDR44, ODF2L, MPHOSPH9, TBC1D30, CDK10, AKT1, EVI5L, CEP97, TRIM32	10231	16	20393	1.7441	1	0.247866	0.241935
GOTERM_BP_DIRECT	GO:0072332~intrinsic apoptotic signaling pathway by p53 class mediator	14	0.118443	0.0109807	DDX5, PPP1R13B, RRN3, POU4F1, RRP8, HINT1, STK11, MYBBP1A, CASP6, ERCC2, JMY, E2F1, PMAIP1, PDK2	10231	16	20393	1.7441	1	0.247866	0.241935
GOTERM_BP_DIRECT	GO:0032482~Rab protein signal transduction	14	0.118443	0.0109807	RAB4A, RAB4B, GDI1, RAB39A, RAB39B, RAB33A, RAB33B, CD2AP, RAB21, RAB30, LOC781001, RAB12, RAB35, RAB9A	10231	16	20393	1.7441	1	0.247866	0.241935
GOTERM_BP_DIRECT	GO:0045577~regulation of B cell differentiation	10	0.0846024	0.0110189	CYLD, NFAM1, FCRL3, SLAMF8, TLR9, PTPN6, IKZF3, ZFP36L2, CARD11, ZFP36L1	10231	10	20393	1.99326	1	0.247866	0.241935
GOTERM_BP_DIRECT	GO:0043248~proteasome assembly	10	0.0846024	0.0110189	SEM1, PSMD11, LOC101907965, PSMD5, ADRM1, POMP, PSMG3, PSMG4, PSMG2, ECPAS	10231	10	20393	1.99326	1	0.247866	0.241935
GOTERM_BP_DIRECT	GO:0000289~nuclear-transcribed mRNA poly(A) tail shortening	10	0.0846024	0.0110189	PAN2, CNOT6, CNOT6L, PAN3, CNOT2, PNLDC1, CNOT3, SAMD4A, PARN, SAMD4B	10231	10	20393	1.99326	1	0.247866	0.241935
GOTERM_BP_DIRECT	GO:0051382~kinetochore assembly	10	0.0846024	0.0110189	CENPT, CENPE, CENPW, CENPH, CENPX, CENPK, MIS12, SUGT1, DLGAP5, CENPC	10231	10	20393	1.99326	1	0.247866	0.241935
GOTERM_BP_DIRECT	GO:0046827~positive regulation of protein export from nucleus	10	0.0846024	0.0110189	YWHAE, GSK3B, XPO4, BAG3, SFN, CTDSPL2, PRKACA, GAS6, EMD, RBM22	10231	10	20393	1.99326	1	0.247866	0.241935
GOTERM_BP_DIRECT	GO:0001881~receptor recycling	10	0.0846024	0.0110189	EHD3, PHETA2, ALS2, REP15, LMTK2, PLEKHA3, PHETA1, PLEKHJ1, RAB11B, LOC614614	10231	10	20393	1.99326	1	0.247866	0.241935
GOTERM_BP_DIRECT	GO:0033314~mitotic DNA replication checkpoint signaling	10	0.0846024	0.0110189	ORC1, DONSON, RAD17, HUS1, CDC6, NAE1, TOPBP1, CLSPN, ZNF830, TICRR	10231	10	20393	1.99326	1	0.247866	0.241935
GOTERM_BP_DIRECT	GO:0048583~regulation of response to stimulus	10	0.0846024	0.0110189	VAV3, SBNO1, TBK1, CHUK, IRAK1, DAPK1, EMILIN2, IKBKE, VAV1, VAV2	10231	10	20393	1.99326	1	0.247866	0.241935
GOTERM_BP_DIRECT	GO:0070213~protein auto-ADP-ribosylation	10	0.0846024	0.0110189	PARP10, PARP6, PARP11, PARP3, TNKS2, PARP1, PARP2, TNKS, PARP16, PARP12	10231	10	20393	1.99326	1	0.247866	0.241935
GOTERM_BP_DIRECT	GO:0001824~blastocyst development	12	0.101523	0.0115581	XAB2, PPP1CC, EMG1, NASP, PSMC4, CAPN2, NEK2, HORMAD1, N4BP2L2, CDK11B, TGFBR1, PPP1CA	10231	13	20393	1.83993	1	0.25308	0.247025
GOTERM_BP_DIRECT	GO:0032753~positive regulation of interleukin-4 production	12	0.101523	0.0115581	SLC7A5, FCER1G, CD40LG, SYK, TNFSF4, RARA, CD28, NLRP3, GATA3, ZP3, FOXP3, LOC112445051	10231	13	20393	1.83993	1	0.25308	0.247025
GOTERM_BP_DIRECT	GO:0070266~necroptotic process	12	0.101523	0.0115581	CYLD, RIPK3, MLKL, ITPK1, PPIF, SPATA2, RIPK1, TRPM7, PGAM5, PYGL, DNM1L, BIRC2	10231	13	20393	1.83993	1	0.25308	0.247025
GOTERM_BP_DIRECT	GO:0051315~attachment of mitotic spindle microtubules to kinetochore	12	0.101523	0.0115581	SEH1L, NUF2, MIS12, CHAMP1, KIF2C, MAPRE1, SKA3, SKA1, MAD1L1, NDC80, CENPC, SKA2	10231	13	20393	1.83993	1	0.25308	0.247025
GOTERM_BP_DIRECT	GO:0006654~phosphatidic acid biosynthetic process	12	0.101523	0.0115581	DGKE, SLC27A1, DGKD, GPAM, ABHD4, DGKQ, DGKA, ABHD5, AGPAT1, PLD1, AGPAT2, PLD2	10231	13	20393	1.83993	1	0.25308	0.247025
GOTERM_BP_DIRECT	GO:0006400~tRNA modification	12	0.101523	0.0115581	TRUB1, DTWD1, AARS2, METTL1, WDR4, CDK5RAP1, GTDC1, THUMPD1, ELP5, TRIT1, B3GNTL1, THG1L	10231	13	20393	1.83993	1	0.25308	0.247025
GOTERM_BP_DIRECT	GO:0030206~chondroitin sulfate biosynthetic process	12	0.101523	0.0115581	CSGALNACT1, SLC35B2, UGDH, CHST7, CHPF, CHSY1, CHPF2, CSGALNACT2, DSE, XYLT2, XYLT1, CHST3	10231	13	20393	1.83993	1	0.25308	0.247025
GOTERM_BP_DIRECT	GO:0045724~positive regulation of cilium assembly	12	0.101523	0.0115581	CCDC88A, IFT88, CROCC, PPP1R35, HTT, CCP110, FUZ, ENTR1, DZIP1, KCTD17, TAPT1, ARHGAP35	10231	13	20393	1.83993	1	0.25308	0.247025
GOTERM_BP_DIRECT	GO:0007041~lysosomal transport	12	0.101523	0.0115581	HGSNAT, GRN, NPC1, VPS51, ALS2, VPS52, PSAP, M6PR, TMEM106B, ATP13A2, IGF2R, HSPA1A	10231	13	20393	1.83993	1	0.25308	0.247025
GOTERM_BP_DIRECT	GO:0006465~signal peptide processing	12	0.101523	0.0115581	IMMP1L, SPCS3, SPCS2, SPCS1, HM13, LOC781197, FURIN, SEC11A, SPPL3, PARL, CLN5, SEC11C	10231	13	20393	1.83993	1	0.25308	0.247025
GOTERM_BP_DIRECT	GO:0048873~homeostasis of number of cells within a tissue	19	0.160745	0.0117709	FH, LOC100141266, NOTCH1, CSF1, KMT2A, F2R, ILDR2, GATA2, LIPA, ADD1, FOSL2, TUBA1C, TUBA1A, SMO, RAC2, RAC3, VPS54, KRAS, CCR2	10231	24	20393	1.57799	1	0.255027	0.248924
GOTERM_BP_DIRECT	GO:0060612~adipose tissue development	19	0.160745	0.0117709	ATF2, XBP1, PAXIP1, LRP5, VPS13B, ARID5B, RASAL2, LIPA, PUM2, CD2AP, ABHD15, SELENOM, PGRMC2, PIK3CA, SPTLC2, ZNF516, HRAS, SLC25A25, PPARD	10231	24	20393	1.57799	1	0.255027	0.248924
GOTERM_BP_DIRECT	GO:1901223~negative regulation of non-canonical NF-kappaB signal transduction	19	0.160745	0.0117709	SPI1, FEM1A, FBXW11, FEM1B, NLRC3, IFI35, NMI, ADIPOR1, LITAF, HDAC7, CYLD, PPM1A, NLRP12, PPM1B, RASSF2, ZC3H12A, CPNE1, NLRP3, FEM1C	10231	24	20393	1.57799	1	0.255027	0.248924
GOTERM_BP_DIRECT	GO:0051604~protein maturation	19	0.160745	0.0117709	SNAPIN, LOC508646, GALNT2, TMEM260, TSPAN33, LMF2, LMF1, TSPAN15, RNF123, TSPAN14, CASP8, DNAJB11, TSPAN17, LOC786126, TSPAN5, TASP1, TSPAN3, MBTPS2, METAP1	10231	24	20393	1.57799	1	0.255027	0.248924
GOTERM_BP_DIRECT	GO:1902600~proton transmembrane transport	46	0.389171	0.0119453	ATP6V1A, RNASEK, HVCN1, ATP5MC2, ATP5MC3, TCIRG1, ATP1A1, ATP12A, SLC9C2, ATP5MC1, SLC9A1, ATP5F1A, ATP5F1B, NNT, ATP6V0A2, ATP6V1H, ATP6V0A4, ATP6V0E2, ATP6V1E1, ATP6V1E2, ATP6V1D, ATP6V1C1, ATP6V1C2, ATP6V1F, ATP6V0A1, SLC36A1, ATP6V0B, ATP6V1G1, ATP6V0E1, ATP6AP1, ATP6AP2, OTOP1, ATP5F1D, TMCO3, TMEM175, SLC9B2, LOC112445029, ATP4B, SLC9A5, SLC9A6, SLC9A7, SLC9A8, SLC9A9, ATP6V1B2, ATP6V0D1, A…	10231	70	20393	1.30985	1	0.258124	0.251948
GOTERM_BP_DIRECT	GO:1900182~positive regulation of protein localization to nucleus	22	0.186125	0.0125714	TCF7L2, CARD10, CREBBP, DTX3L, SRC, LIMK2, TESK1, PARK7, TYK2, PARP9, IPO7, CD2AP, TRIM8, BMP4, STK11, PPP3CB, SESN2, KAT7, TCF4, CDK5RAP3, JAK1, LAMTOR5	10231	29	20393	1.51213	1	0.269532	0.263083
GOTERM_BP_DIRECT	GO:0070301~cellular response to hydrogen peroxide	22	0.186125	0.0125714	KDM6B, OSER1, ANXA1, RIPK3, ZNF580, PLEKHA1, SRC, PCGF2, PRKCD, PARK7, SIRT1, HDAC6, RHOB, SETX, TRPM2, MAPK7, ABL1, PPIF, RIPK1, ECT2, ANKZF1, EZH2	10231	29	20393	1.51213	1	0.269532	0.263083
GOTERM_BP_DIRECT	GO:0000079~regulation of cyclin-dependent protein serine/threonine kinase activity	22	0.186125	0.0125714	CDKN2D, CCNJ, CDKN2C, CCNI, CCNH, CDKN2A, CCNF, CCNA2, CCNB3, CCNB2, CCND3, CCNB1, CCND2, CCNY, CCNE2, CCND1, CCNE1, CCNG2, CCNG1, CCNYL1, CNPPD1, CDK5RAP3	10231	29	20393	1.51213	1	0.269532	0.263083
GOTERM_BP_DIRECT	GO:0005975~carbohydrate metabolic process	70	0.592217	0.0126772	B4GALT2, B4GALT3, B4GALT1, AMY2B, HEXB, HEXA, MPI, SPATA20, LOC613282, GBA2, GGTA1, MAN1A2, HYAL1, HYAL2, HYAL3, PGM3, PGM2, PGM5, MAN1A1, PGLS, GUSB, PGM1, CHID1, OVGP1, MANBA, CHST7, LANCL1, PGGHG, TALDO1, YDJC, RENBP, GANC, GBGT1, PGM2L1, CHIT1, SHPK, GPD1, LANCL2, CHST1, MAN1B1, B4GALT6, B4GALT7, A3GALT2, CHST2, SPAM1, B4GALT4, CHST3, B4GALT5, PARG, IDUA, RPE, SLC3A2, NPL, ABO, GANAB, AMDHD2,…	10231	113	20393	1.23476	1	0.270343	0.263874
GOTERM_BP_DIRECT	GO:0051209~release of sequestered calcium ion into cytosol	25	0.211506	0.0127077	ERO1A, ITPR1, ITPR2, ITPR3, PKD2, TRPM2, PLCG2, PLCG1, CACNA1S, PLCL1, PLCL2, F2R, GP1BA, GP5, CHERP, FKBP1A, GP9, IBTK, PLCB4, DDIT3, FKBP1B, PLCD3, PLCB2, PLCD4, PLCD1	10231	34	20393	1.46563	1	0.270343	0.263874
GOTERM_BP_DIRECT	GO:0051496~positive regulation of stress fiber assembly	25	0.211506	0.0127077	NRP1, ROCK2, FHOD1, TESK1, ARHGEF10L, PPM1E, PPM1F, BAG4, PAK1, ABL1, RAC3, RAC1, TGFB3, LIMK1, RHOC, SORBS3, RHOA, TGFBR1, MTOR, CCDC88A, EVL, ITGB1BP1, NF2, EPHA1, PFN2	10231	34	20393	1.46563	1	0.270343	0.263874
GOTERM_BP_DIRECT	GO:0043029~T cell homeostasis	17	0.143824	0.0137813	STAT5A, STAT5B, TGFB1, RIPK3, SPNS2, ZC3H8, RC3H1, TCIRG1, RC3H2, PPP2CA, PPP3CB, PPP2R1A, PPP2R3C, SIT1, CASP3, FADD, IL7R	10231	21	20393	1.61359	1	0.290183	0.283239
GOTERM_BP_DIRECT	GO:0033077~T cell differentiation in thymus	17	0.143824	0.0137813	STAT5B, PRR7, RIPK3, BCL11B, NCAPH2, FZD7, IL2RG, MR1, ZFP36L2, JMJD6, ZFP36L1, CDK6, MAFB, RABL3, FADD, IL7R, ADA	10231	21	20393	1.61359	1	0.290183	0.283239
GOTERM_BP_DIRECT	GO:0030217~T cell differentiation	17	0.143824	0.0137813	LMBR1L, GPR89A, TRAF3IP2, CHD7, NRARP, PTPN22, TCIRG1, LIPA, IKZF3, LFNG, PREX1, PPP3CB, LCK, KIT, SP3, PKNOX1, SOX4	10231	21	20393	1.61359	1	0.290183	0.283239
GOTERM_BP_DIRECT	GO:0045785~positive regulation of cell adhesion	17	0.143824	0.0137813	VAV3, LDB1, TNFRSF18, TFE3, PRKCA, RHOD, VEGFA, APBB1IP, CYTH3, EPB41L4B, BAG4, FUT7, CXCL12, HYAL1, C1QBP, STX4, TGM2	10231	21	20393	1.61359	1	0.290183	0.283239
GOTERM_BP_DIRECT	GO:0030833~regulation of actin filament polymerization	23	0.194585	0.0153541	CYFIP2, CYFIP1, DBNL, PLEKHG2, ELN, ARPC5L, ARHGAP18, ARPC5, GBA2, LATS1, FCHSD1, HAX1, FCHSD2, ARPC3, RASA1, COTL1, HCLS1, ESAM, PFN1, PFN3, PDLIM7, DBN1, PFN2	10231	31	20393	1.47887	1	0.321655	0.313958
GOTERM_BP_DIRECT	GO:0000132~establishment of mitotic spindle orientation	23	0.194585	0.0153541	GPSM1, ITGB1, GPSM2, HDAC3, NUMA1, DYNLT1, DCTN1, FBXW11, NDE1, PLK1, HTT, TBCB, NDC80, KAT5, ZW10, WDR5B, SPDL1, MAPRE1, MISP, CDK5RAP2, ENKD1, PAFAH1B1, NDEL1	10231	31	20393	1.47887	1	0.321655	0.313958
GOTERM_BP_DIRECT	GO:0002244~hematopoietic progenitor cell differentiation	33	0.279188	0.0154178	AGPAT5, TOP2A, ATF2, TNFRSF13B, ZBTB24, C5H12ORF29, PLD4, PSEN1, GATA2, SIPA1L3, LIPA, DHTKD1, SIN3A, ACP6, WDR7, ZNF784, LYN, TCAF2, PDGFRA, TGFB1, PRRC2C, ESCO2, BMP4, ARMC6, ZFAT, KIT, SBDS, KCP, HOXB3, PTPN6, ARHGEF7, SSBP3, DOCK1	10231	48	20393	1.37036	1	0.32217	0.314461
GOTERM_BP_DIRECT	GO:0045292~mRNA cis splicing, via spliceosome	15	0.126904	0.0159499	RBM17, SF3A1, NCBP2, WBP4, PRPF40B, PRPF40A, PRPF4B, CWC15, WBP11, SART1, CLNS1A, SDE2, CACTIN, DCPS, RBM22	10231	18	20393	1.66105	1	0.33077	0.322855
GOTERM_BP_DIRECT	GO:0045648~positive regulation of erythrocyte differentiation	15	0.126904	0.0159499	STAT5B, MED1, BRD1, STAT1, STAT3, FOXO3, MAPK14, GATA2, ETS1, ACVR2A, RHEX, FAM210B, INPP5D, ANKRD54, SMAP1	10231	18	20393	1.66105	1	0.33077	0.322855
GOTERM_BP_DIRECT	GO:0031507~heterochromatin formation	15	0.126904	0.0159499	RB1, HDAC2, UHRF1, CBX3, DOT1L, PPM1D, SPTY2D1, LMNB2, LMNB1, SIN3A, BAHD1, POLE3, LMNA, EZH1, EZH2	10231	18	20393	1.66105	1	0.33077	0.322855
GOTERM_BP_DIRECT	GO:0001933~negative regulation of protein phosphorylation	30	0.253807	0.0165466	PPP1R15B, TRAF3IP1, LRRK2, CIB1, PSEN1, PARK7, RABGEF1, MICAL1, PIP5KL1, DVL1, PBK, INPP5K, CHP1, XDH, CDK5RAP3, MEN1, LYN, KIRREL2, TGFB1, ATG14, FKBP1A, OCLN, IBTK, SMO, CTDSP1, FKBP8, PKN1, TARDBP, CACTIN, PPIA	10231	43	20393	1.39064	1	0.342282	0.334092
GOTERM_BP_DIRECT	GO:0045766~positive regulation of angiogenesis	55	0.465313	0.0167659	ACVRL1, ITGB1, NRP1, CD40, ECM1, BTG1, HSPB6, HSPB1, EMC10, ETS1, HK2, CDH5, MYDGF, HYAL1, ZC3H12A, CTSH, EMILIN2, EMILIN1, ANXA3, PRKCB, WNT5A, GAB1, EMP2, PRKCA, SIRT1, RHOB, TGFBR2, TMIGD2, NINJ1, EPHA1, TLR3, ENG, RAMP2, GATA6, GATA2, THBS1, PIK3R6, MTDH, RRAS, CXCR3, HMOX1, PTK2B, AAMP, PAK4, NOS3, TIE1, STAT3, VEGFB, VEGFC, VEGFA, WNK1, SP1, PIR, AGGF1, TEK	10231	87	20393	1.2601	1	0.345948	0.337671
GOTERM_BP_DIRECT	GO:0050728~negative regulation of inflammatory response	46	0.389171	0.0169455	PTGER4, RB1, MVK, NLRX1, GPS2, NLRC3, RORA, AHR, GATA3, AOAH, FXR1, CDH5, RABGEF1, NT5E, SHARPIN, PBK, SLC39A8, TNFAIP8L2, TRIM65, IER3, GHSR, NDFIP1, SMAD3, FEM1A, IL10RA, HGF, GPR31, NR1H3, ARNT, NR1D1, TNFRSF1A, BCR, IL4, CYLD, NLRP12, FNDC4, ADORA2A, ELF4, LPCAT3, C1QTNF12, OTULIN, TYRO3, PPARG, PPARA, ADA, PPARD	10231	71	20393	1.29141	1	0.348781	0.340436
GOTERM_BP_DIRECT	GO:1905515~non-motile cilium assembly	34	0.287648	0.0172813	C2CD3, DCTN1, GORAB, IFT52, PCM1, ARL13B, NPHP3, CEP250, BBS7, IFT57, DISC1, CEP290, CC2D2B, ENKD1, BBS2, BBS1, MKKS, IFT140, CEP350, CEP131, IFT122, CSNK1D, FUZ, RPGRIP1L, TMEM80, WDR35, RPGRIP1, IFT88, TTC8, CENPJ, TMEM216, MKS1, EXOC5	10231	50	20393	1.35541	1	0.354806	0.346316
GOTERM_BP_DIRECT	GO:0045739~positive regulation of DNA repair	18	0.152284	0.0179767	TIGAR, PCNA, ABRAXAS1, DHX9, MCRS1, EYA3, RNF8, INO80, ACTR8, BRCC3, BABAM1, RNF168, BABAM2, TRIM28, UIMC1, ERCC8, NFRKB, WRAP53	10231	23	20393	1.55994	1	0.359103	0.350511
GOTERM_BP_DIRECT	GO:0051881~regulation of mitochondrial membrane potential	18	0.152284	0.0179767	PANK2, PRELID1, TUSC2, MUL1, PYCR1, SLC4A11, PARK7, LIPA, SOD1, PRDX3, PINK1, PPA2, BCL2, BAX, NDUFS1, BAK1, BCO2, SLC25A36	10231	23	20393	1.55994	1	0.359103	0.350511
GOTERM_BP_DIRECT	GO:0097191~extrinsic apoptotic signaling pathway	18	0.152284	0.0179767	PDIA3, SMAD4, TGFB1, SMAD3, SIVA1, PARP2, BAD, TRADD, TNFSF12, TNFRSF1B, PML, SGPP1, RNF41, MLLT11, RB1CC1, RIPK1, FADD, TLR3	10231	23	20393	1.55994	1	0.359103	0.350511
GOTERM_BP_DIRECT	GO:0030050~vesicle transport along actin filament	13	0.109983	0.0180995	MYO5A, ACTN4, FNBP1L, MYO19, MYO1D, MYO1E, MYO1C, MYO1A, MYO5B, MYO5C, MYO6, MYO1F, MYO1G	10231	15	20393	1.72749	1	0.359103	0.350511
GOTERM_BP_DIRECT	GO:0030490~maturation of SSU-rRNA	13	0.109983	0.0180995	NOP14, RIOK3, WDR3, TSR3, NOL7, SNU13, DDX52, LSM6, NOB1, RIOK2, SRFBP1, RIOK1, NOL11	10231	15	20393	1.72749	1	0.359103	0.350511
GOTERM_BP_DIRECT	GO:0061024~membrane organization	13	0.109983	0.0180995	SH3GLB1, SH3GLB2, SAR1A, SAR1B, TOR1AIP2, DHCR24, CD2AP, FCHSD1, CCDC88A, GNPAT, FCHSD2, TMEM33, CHP1	10231	15	20393	1.72749	1	0.359103	0.350511
GOTERM_BP_DIRECT	GO:0090110~COPII-coated vesicle cargo loading	13	0.109983	0.0180995	RAB1A, SEC23A, SEC24B, SEC24A, SAR1A, SAR1B, MIA3, SCAP, SEC24D, SEC24C, SEC23B, SEC31B, SEC31A	10231	15	20393	1.72749	1	0.359103	0.350511
GOTERM_BP_DIRECT	GO:0006506~GPI anchor biosynthetic process	21	0.177665	0.0185596	PGAP2, PIGO, PGAP3, PIGN, PIGQ, PIGP, PIGW, PIGV, PIGY, PIGX, PIGC, DPM1, DPM2, DPM3, PIGA, PIGM, MPPE1, PIGL, PIGG, PIGF, PIGH	10231	28	20393	1.49494	1	0.359103	0.350511
GOTERM_BP_DIRECT	GO:0042307~positive regulation of protein import into nucleus	21	0.177665	0.0185596	TGFB1, HDAC3, PRKCD, PIK3R2, PIK3R1, PSEN1, EFCAB7, MAPK14, IPO5, MAVS, SMO, TRIM28, BAG3, UBR5, FLNA, EP300, DMAP1, ECT2, TARDBP, ZPR1, RBM22	10231	28	20393	1.49494	1	0.359103	0.350511
GOTERM_BP_DIRECT	GO:0035855~megakaryocyte development	11	0.0930626	0.0197945	MED1, MEIS1, MPIG6B, SRF, KIT, PIP4K2A, EP300, PTPN6, ZFPM1, SH2B3, ZNF385A	10231	12	20393	1.82715	1	0.359103	0.350511
GOTERM_BP_DIRECT	GO:1901673~regulation of mitotic spindle assembly	11	0.0930626	0.0197945	HSPA1L, PLK1, CHMP1A, CHMP2A, DRG1, HNRNPU, CHMP4B, CHMP7, CCSAP, EML3, HSPA1A	10231	12	20393	1.82715	1	0.359103	0.350511
GOTERM_BP_DIRECT	GO:0051642~centrosome localization	11	0.0930626	0.0197945	IFT20, RANBP2, SUN2, NIN, INTS13, KIF5B, NDE1, SYNE2, BICD2, DLGAP5, NDEL1	10231	12	20393	1.82715	1	0.359103	0.350511
GOTERM_BP_DIRECT	GO:0060236~regulation of mitotic spindle organization	11	0.0930626	0.0197945	DYNC1H1, TPX2, PARP3, BORA, PSRC1, NUMA1, DCTN1, GNAI3, FSD1, RAE1, GNAI1	10231	12	20393	1.82715	1	0.359103	0.350511
GOTERM_BP_DIRECT	GO:1902902~negative regulation of autophagosome assembly	11	0.0930626	0.0197945	BECN1, PINK1, PHF23, EHMT2, LRRK2, FEZ2, TMEM39A, SMCR8, NUPR1, SEC22B, MTM1	10231	12	20393	1.82715	1	0.359103	0.350511
GOTERM_BP_DIRECT	GO:0045945~positive regulation of transcription by RNA polymerase III	11	0.0930626	0.0197945	RPTOR, MYBBP1A, ELL, ICE2, CHD8, SMARCA5, ZC3H8, DDX21, ERCC6, BAZ1B, MTOR	10231	12	20393	1.82715	1	0.359103	0.350511
GOTERM_BP_DIRECT	GO:0034122~negative regulation of toll-like receptor signaling pathway	11	0.0930626	0.0197945	OTUD4, LRRC14, YWHAE, RNF115, GPR108, NFKBIL1, TYRO3, GPS2, IRAK3, CACTIN, LGR4	10231	12	20393	1.82715	1	0.359103	0.350511
GOTERM_BP_DIRECT	GO:2000114~regulation of establishment of cell polarity	11	0.0930626	0.0197945	RAP1B, ARFGEF1, PLEKHG3, SHTN1, CDH5, RIPOR2, KANK1, RACK1, KRIT1, WDPCP, GATA3	10231	12	20393	1.82715	1	0.359103	0.350511
GOTERM_BP_DIRECT	GO:0031929~TOR signaling	11	0.0930626	0.0197945	FLCN, RPS6KB1, RPS6KB2, TIPRL, EIF4EBP1, MLST8, EIF4EBP2, GATA3, FNIP1, LIPA, MTOR	10231	12	20393	1.82715	1	0.359103	0.350511
GOTERM_BP_DIRECT	GO:0034244~negative regulation of transcription elongation by RNA polymerase II	11	0.0930626	0.0197945	RNF168, RECQL5, PARP1, RNF8, HNRNPU, NELFB, NELFA, NELFCD, EAPP, EZH2, NELFE	10231	12	20393	1.82715	1	0.359103	0.350511
GOTERM_BP_DIRECT	GO:0070885~negative regulation of calcineurin-NFAT signaling cascade	11	0.0930626	0.0197945	RCAN1, GSK3B, DYRK2, MAPK7, HOMER2, TBC1D10C, ATP2B4, FHL2, CHP1, MYOZ1, MTOR	10231	12	20393	1.82715	1	0.359103	0.350511
GOTERM_BP_DIRECT	GO:0001818~negative regulation of cytokine production	11	0.0930626	0.0197945	PTGER4, SLC11A1, CASP3, BTK, NPTN, ATP2B1, LRRC32, MERTK, FOXP3, LGR4, N4BP1	10231	12	20393	1.82715	1	0.359103	0.350511
GOTERM_BP_DIRECT	GO:0090200~positive regulation of release of cytochrome c from mitochondria	11	0.0930626	0.0197945	MLLT11, PYCARD, PINK1, FAM162A, BAD, TNFSF10, PMAIP1, BAX, BID, MFF, BBC3	10231	12	20393	1.82715	1	0.359103	0.350511
GOTERM_BP_DIRECT	GO:0034975~protein folding in endoplasmic reticulum	11	0.0930626	0.0197945	ERO1A, DNAJC3, ERO1B, EMC1, DNAJC10, EMC2, EMC3, SUCO, EMC4, EMC6, P4HB	10231	12	20393	1.82715	1	0.359103	0.350511
GOTERM_BP_DIRECT	GO:0000727~double-strand break repair via break-induced replication	11	0.0930626	0.0197945	MUS81, GINS2, CDC45, MCM7, GINS4, MCM3, MCM4, CDC7, MCM5, MCM6, MCM2	10231	12	20393	1.82715	1	0.359103	0.350511
GOTERM_BP_DIRECT	GO:0045116~protein neddylation	11	0.0930626	0.0197945	UBE2F, DCUN1D5, AKTIP, DCUN1D3, DCUN1D4, UBA3, DCUN1D1, DCUN1D2, NEDD8, NAE1, UBE2M	10231	12	20393	1.82715	1	0.359103	0.350511
GOTERM_BP_DIRECT	GO:0048024~regulation of mRNA splicing, via spliceosome	11	0.0930626	0.0197945	RBM39, SON, HNRNPK, LARP7, SRSF3, RBM23, METTL16, QKI, JMJD6, SRRM1, SF1	10231	12	20393	1.82715	1	0.359103	0.350511
GOTERM_BP_DIRECT	GO:0006696~ergosterol biosynthetic process	11	0.0930626	0.0197945	SQLE, MVK, SIGMAR1, SC5D, CYB5RL, MSMO1, HMGCR, LBR, LSS, ACAT2, FDFT1	10231	12	20393	1.82715	1	0.359103	0.350511
GOTERM_BP_DIRECT	GO:0032786~positive regulation of DNA-templated transcription, elongation	9	0.0761421	0.0199768	CCNK, SCAF8, CCNT2, PARP1, CCNT1, SUPT4H1, ERCC6, THOC5, SUPT5H	10231	9	20393	1.99326	1	0.359103	0.350511
GOTERM_BP_DIRECT	GO:0030042~actin filament depolymerization	9	0.0761421	0.0199768	VIL1, GSN, WDR1, MICAL1, CFL2, TWF2, MICAL3, MICAL2, TWF1	10231	9	20393	1.99326	1	0.359103	0.350511
GOTERM_BP_DIRECT	GO:1904294~positive regulation of ERAD pathway	9	0.0761421	0.0199768	BCAP31, RNFT2, WFS1, TMX1, TMEM259, UBQLN1, RNF185, UBQLN2, RNFT1	10231	9	20393	1.99326	1	0.359103	0.350511
GOTERM_BP_DIRECT	GO:0006388~tRNA splicing, via endonucleolytic cleavage and ligation	9	0.0761421	0.0199768	TSEN34, CLP1, TSEN15, DDX1, RTCB, ZBTB8OS, TRPT1, TSEN2, RTRAF	10231	9	20393	1.99326	1	0.359103	0.350511
GOTERM_BP_DIRECT	GO:0032790~ribosome disassembly	9	0.0761421	0.0199768	MCTS1, HBS1L, GFM2, NF1, MTIF2, MTIF3, ASCC3, PELO, MRRF	10231	9	20393	1.99326	1	0.359103	0.350511
GOTERM_BP_DIRECT	GO:0008637~apoptotic mitochondrial changes	9	0.0761421	0.0199768	AIFM2, BIK, PPIF, BAX, NDUFS1, PIM2, BID, HK2, HSPD1	10231	9	20393	1.99326	1	0.359103	0.350511
GOTERM_BP_DIRECT	GO:0010803~regulation of tumor necrosis factor-mediated signaling pathway	9	0.0761421	0.0199768	PYCARD, PIAS3, CYLD, SHARPIN, SYK, NKIRAS1, OTULIN, SPATA2, TNFRSF1A	10231	9	20393	1.99326	1	0.359103	0.350511
GOTERM_BP_DIRECT	GO:0042276~error-prone translesion synthesis	9	0.0761421	0.0199768	MAD2L2, POLQ, POLE2, POLD2, REV1, REV3L, POLK, POLH, PRIMPOL	10231	9	20393	1.99326	1	0.359103	0.350511
GOTERM_BP_DIRECT	GO:0032480~negative regulation of type I interferon production	9	0.0761421	0.0199768	NPLOC4, TRAF3IP1, DHX58, UFD1, BANF1, GPATCH3, SIGLEC1, TRIM27, XAF1	10231	9	20393	1.99326	1	0.359103	0.350511
GOTERM_BP_DIRECT	GO:0006488~dolichol-linked oligosaccharide biosynthetic process	9	0.0761421	0.0199768	DPM1, DPAGT1, SRD5A3, RFT1, ALG14, ALG12, ALG10, LOC107132045, MPDU1	10231	9	20393	1.99326	1	0.359103	0.350511
GOTERM_BP_DIRECT	GO:0071233~cellular response to L-leucine	9	0.0761421	0.0199768	RPTOR, STAMBPL1, SESN3, SESN1, SESN2, RRAGD, EP300, UBR1, MTOR	10231	9	20393	1.99326	1	0.359103	0.350511
GOTERM_BP_DIRECT	GO:2000353~positive regulation of endothelial cell apoptotic process	9	0.0761421	0.0199768	CD40, PRKCI, TGFB1, ITGA4, ECSCR, PDCD4, CD248, FASLG, THBS1	10231	9	20393	1.99326	1	0.359103	0.350511
GOTERM_BP_DIRECT	GO:0061621~canonical glycolysis	9	0.0761421	0.0199768	PFKL, TPI1, PKM, PGK1, FOXK1, ENO1, PFKM, PFKP, HK1	10231	9	20393	1.99326	1	0.359103	0.350511
GOTERM_BP_DIRECT	GO:0010457~centriole-centriole cohesion	9	0.0761421	0.0199768	CEP68, NIN, CEP135, DCTN1, CROCC, CEP250, RTTN, CEP44, CNTLN	10231	9	20393	1.99326	1	0.359103	0.350511
GOTERM_BP_DIRECT	GO:1900226~negative regulation of NLRP3 inflammasome complex assembly	9	0.0761421	0.0199768	FBXL20, HSPA8, CSNK1A1, CPTP, ZDHHC12, TREM2, NLRC3, FBXL2, SIRT2	10231	9	20393	1.99326	1	0.359103	0.350511
GOTERM_BP_DIRECT	GO:0000244~spliceosomal tri-snRNP complex assembly	9	0.0761421	0.0199768	TSSC4, PRPF6, USP4, PRPF3, PRPF4B, PRPF31, PRPF19, PRPF8, AAR2	10231	9	20393	1.99326	1	0.359103	0.350511
GOTERM_BP_DIRECT	GO:0051292~nuclear pore complex assembly	9	0.0761421	0.0199768	FXR1, NUP93, NDC1, NUP205, AHCTF1, NUP107, NUP98, TMEM170A, RTN4	10231	9	20393	1.99326	1	0.359103	0.350511
GOTERM_BP_DIRECT	GO:0000956~nuclear-transcribed mRNA catabolic process	9	0.0761421	0.0199768	LSM7, NBAS, DDX5, XRN1, THRAP3, MRTO4, XRN2, DXO, LSM4	10231	9	20393	1.99326	1	0.359103	0.350511
GOTERM_BP_DIRECT	GO:0006614~SRP-dependent cotranslational protein targeting to membrane	9	0.0761421	0.0199768	SRP19, SRP72, SSR3, SRPRA, SRP54, SRP68, SRP14, SRP9, SEC63	10231	9	20393	1.99326	1	0.359103	0.350511
GOTERM_BP_DIRECT	GO:0001510~RNA methylation	9	0.0761421	0.0199768	METTL14, HENMT1, METTL2A, MEPCE, NSUN6, METTL6, TRMT11, METTL8, MRM2	10231	9	20393	1.99326	1	0.359103	0.350511
GOTERM_BP_DIRECT	GO:2000234~positive regulation of rRNA processing	9	0.0761421	0.0199768	TRMT112, DIMT1, HEATR1, WDR75, RIOK2, BUD23, RIOK1, SIRT7, WDR43	10231	9	20393	1.99326	1	0.359103	0.350511
GOTERM_BP_DIRECT	GO:0060765~regulation of androgen receptor signaling pathway	9	0.0761421	0.0199768	DDX5, PRMT2, RNF14, SAFB2, TRIM68, EP300, RNF6, PARK7, SAFB	10231	9	20393	1.99326	1	0.359103	0.350511
GOTERM_BP_DIRECT	GO:0034475~U4 snRNA 3'-end processing	9	0.0761421	0.0199768	EXOSC7, EXOSC6, EXOSC5, EXOSC4, EXOSC9, EXOSC8, DROSHA, EXOSC3, EXOSC2	10231	9	20393	1.99326	1	0.359103	0.350511
GOTERM_BP_DIRECT	GO:0032469~endoplasmic reticulum calcium ion homeostasis	9	0.0761421	0.0199768	PACS2, WFS1, CCDC47, PSEN1, SELENOK, PML, HERPUD1, TMCO1, GRINA	10231	9	20393	1.99326	1	0.359103	0.350511
GOTERM_BP_DIRECT	GO:0060213~positive regulation of nuclear-transcribed mRNA poly(A) tail shortening	9	0.0761421	0.0199768	TNRC6C, EIF4ENIF1, ZFP36, CNOT7, CNOT1, POLR2G, PABPC1, TNRC6A, TNRC6B	10231	9	20393	1.99326	1	0.359103	0.350511
GOTERM_BP_DIRECT	GO:0002084~protein depalmitoylation	9	0.0761421	0.0199768	LYPLA2, LYPLA1, ABHD10, ABHD17B, ABHD17A, LOC782114, PPT1, ABHD17C, LYPLAL1	10231	9	20393	1.99326	1	0.359103	0.350511
GOTERM_BP_DIRECT	GO:0032897~negative regulation of viral transcription	9	0.0761421	0.0199768	TRIM8, TRIM62, ZFP36, UBP1, LARP7, TRIM14, TRIM27, TRIM32, TRIM11	10231	9	20393	1.99326	1	0.359103	0.350511
GOTERM_BP_DIRECT	GO:0033120~positive regulation of RNA splicing	9	0.0761421	0.0199768	SETX, U2AF2, HABP4, DYRK1A, DYRK1B, PIK3R1, HNRNPLL, ZPR1, RBM22	10231	9	20393	1.99326	1	0.359103	0.350511
GOTERM_BP_DIRECT	GO:0032688~negative regulation of interferon-beta production	9	0.0761421	0.0199768	PYCARD, MORC3, PPM1B, PTPRS, NLRX1, NMI, CACTIN, TRAIP, RELB	10231	9	20393	1.99326	1	0.359103	0.350511
GOTERM_BP_DIRECT	GO:0015937~coenzyme A biosynthetic process	9	0.0761421	0.0199768	PANK4, SGPL1, PANK2, PANK3, PPCS, PANK1, DCAKD, COASY, PPCDC	10231	9	20393	1.99326	1	0.359103	0.350511
GOTERM_BP_DIRECT	GO:0008630~intrinsic apoptotic signaling pathway in response to DNA damage	28	0.236887	0.0201332	BCL2A1, PRKDC, PIK3R1, CRIP1, RELA, CASP9, POLB, E2F1, CASP2, SFN, BAK1, IKBKE, SKIL, IER3, MCL1, USP47, TNFRSF1B, HIC1, PML, TNFRSF1A, BCL2, BAX, ATM, ERCC6, BCL2L2, RAD9A, EPHA2, BCL2L1	10231	40	20393	1.39528	1	0.361125	0.352484
GOTERM_BP_DIRECT	GO:0051260~protein homooligomerization	64	0.541455	0.020858	KCNG1, TRIM72, RIPOR2, KCNG3, KCNC3, PRF1, TNFAIP1, PYCARD, TGM2, KCTD19, KCND1, RIPK2, KCTD1, KCTD2, KCTD3, KCTD5, KCTD6, KCTD7, JMJD6, KCTD9, ALS2, KCTD10, SUB1, NINJ1, KCTD13, KCTD14, VWA1, KCTD11, KCTD12, KCTD17, KCTD18, CARD11, ATL3, USO1, ATL2, KCNA3, BCL10, NLRC4, TMEM70, RNF135, SPAST, KCTD21, NACC2, TIFA, ZNF746, BEND3, G3BP2, NLRP3, NLRP1, TP53BP1, ECT2, GSDMD, POLQ, PRNP, FUS, TMEM120A…	10231	104	20393	1.22662	1	0.373313	0.36438
GOTERM_BP_DIRECT	GO:0006935~chemotaxis	36	0.304569	0.0211772	CX3CR1, RIPOR2, PTGDR2, PTAFR, ECSCR, HMGB2, CXCR5, CXCR4, CXCR6, AMOT, CXCR3, CCRL2, CCR9, C3AR1, S1PR1, RAC2, ENPP2, CCR8, CCR7, CCR6, CCR5, CCR4, CCR3, CCR10, CCR2, CMKLR1, CMTM8, PDGFRA, LOC529196, CXCL10, CREB3, FER, FES, ACKR4, ACKR3, DOCK2	10231	54	20393	1.32884	1	0.373792	0.364848
GOTERM_BP_DIRECT	GO:0048666~neuron development	25	0.211506	0.021368	BECN1, SCYL3, TENM1, MTMR2, CNTF, MEF2C, TENM4, LIF, PBX3, MRPS18B, PBX2, PSEN1, PBX4, PBX1, NR2F6, MFSD8, ATAT1, UGDH, UGCG, TDP2, DMD, GIT1, SCYL1, PACSIN1	10231	35	20393	1.42375	1	0.373792	0.364848
GOTERM_BP_DIRECT	GO:0019886~antigen processing and presentation of exogenous peptide antigen via MHC class II	25	0.211506	0.021368	LOC786254, UNC93B1, LOC783680, BLA-DQB, CTSS, LOC112442062, DSB, LOC112441499, BOLA-DRA, B2M, LOC100297192, CD74, FCER1G, BOLA-DRB2, BOLA-DRB3, LOC112441460, BOLA-DYB, IGLL1, BOLA-DOA, LOC112441987, LOC100848815, BOLA-DMB, BOLA-DMA, LGMN, BOLA-DOB	10231	35	20393	1.42375	1	0.373792	0.364848
GOTERM_BP_DIRECT	GO:0140374~antiviral innate immune response	25	0.211506	0.021368	CLPB, UAP1, USP18, PHB2, AKAP1, IFIH1, RNF135, SENP7, TRIM7, DHX58, DHX15, TRIM25, DHX16, NLRP1, TRIM65, NCK1, ZBP1, MORC3, NMB, MX1, EIF2AK2, HCFC2, DUS2, MAVS, PDE12	10231	35	20393	1.42375	1	0.373792	0.364848
GOTERM_BP_DIRECT	GO:0051491~positive regulation of filopodium assembly	16	0.135364	0.0213842	NRP1, GPM6A, RIPOR2, RALA, SRF, PIK3R1, FNBP1L, TGFBR1, CDC42, DOCK11, MIEN1, DPYSL3, PALM, FSCN1, LOC100336532, RHOQ	10231	20	20393	1.5946	1	0.373792	0.364848
GOTERM_BP_DIRECT	GO:0032733~positive regulation of interleukin-10 production	16	0.135364	0.0213842	SYK, HGF, STAT3, NOD2, LOC112445051, PYCARD, IL4, CD40LG, IL23A, CLEC7A, BCL3, TLR9, CD28, F2RL1, TIGIT, TLR4	10231	20	20393	1.5946	1	0.373792	0.364848
GOTERM_BP_DIRECT	GO:0034612~response to tumor necrosis factor	16	0.135364	0.0213842	LOC100141266, SLC22A5, GCH1, YTHDC2, AFF3, CXCL16, TUBA1C, NUB1, TUBA1A, CASP8, UBD, SMPD1, LOC786987, LOC504548, TRIM32, MAP4K3	10231	20	20393	1.5946	1	0.373792	0.364848
GOTERM_BP_DIRECT	GO:0031295~T cell costimulation	16	0.135364	0.0213842	CD86, CD274, TNFSF14, CAV1, CD80, PDCD1LG2, TNFRSF13C, TNFSF13B, DPP4, EFNB1, TMIGD2, CD5, NCR3LG1, CD28, ICOS, CARD11	10231	20	20393	1.5946	1	0.373792	0.364848
GOTERM_BP_DIRECT	GO:0032435~negative regulation of proteasomal ubiquitin-dependent protein catabolic process	16	0.135364	0.0213842	SMARCC1, HSP90AB1, UBXN1, USP38, CAMLG, USP9X, HFE, RPL11, PARK7, PHF20L1, RYBP, GIPC1, PBK, NOP53, OGT, N4BP1	10231	20	20393	1.5946	1	0.373792	0.364848
GOTERM_BP_DIRECT	GO:0032689~negative regulation of type II interferon production	16	0.135364	0.0213842	PGLYRP2, NOD2, PDCD1LG2, GATA3, FOXP3, VSIR, IL1RL1, AXL, C1QBP, LGALS12, ZC3H12A, RARA, LGALS9, GAS6, TLR4, SLAMF1	10231	20	20393	1.5946	1	0.373792	0.364848
GOTERM_BP_DIRECT	GO:2000045~regulation of G1/S transition of mitotic cell cycle	16	0.135364	0.0213842	CDKN2D, KLF11, CDKN1A, CDKN1B, CDKN2C, AMBRA1, INO80, PPP2CA, CDK7, PSME3, E2F1, PSME1, PSME2, PTPN6, APPL2, APPL1	10231	20	20393	1.5946	1	0.373792	0.364848
GOTERM_BP_DIRECT	GO:0043525~positive regulation of neuron apoptotic process	22	0.186125	0.0222455	PRNP, GSK3B, GSK3A, LOC515736, FOXO3, NR3C1, POU4F1, BBC3, CASP9, BACE1, CASP7, CASP8, CDK5, CASP6, CASP3, DDIT3, CASP4, ABL1, CASP2, BAX, ATF4, CDK5R1	10231	30	20393	1.46172	1	0.388024	0.37874
GOTERM_BP_DIRECT	GO:0030163~protein catabolic process	19	0.160745	0.0224391	NOTCH1, MMP3, TRAF2, DENND3, CBLB, IDE, CLN8, CLPX, CD2AP, GGA1, GGA3, PDLIM2, CASP3, LONP1, TRIM24, LONP2, RIPK1, SLC16A3, SQSTM1	10231	25	20393	1.51487	1	0.389749	0.380423
GOTERM_BP_DIRECT	GO:0002381~immunoglobulin production involved in immunoglobulin-mediated immune response	19	0.160745	0.0224391	BOLA-DRB2, BLA-DQB, BOLA-DRB3, LOC783680, LOC112441460, LOC112442062, BOLA-DYB, DSB, IGLL1, LOC112441499, BOLA-DOA, LOC112441987, BOLA-DRA, LOC100848815, B2M, BOLA-DMB, BOLA-DMA, LOC100297192, BOLA-DOB	10231	25	20393	1.51487	1	0.389749	0.380423
GOTERM_BP_DIRECT	GO:0007015~actin filament organization	84	0.71066	0.0231428	HIP1, WIPF1, SH3KBP1, INPPL1, BRK1, WASL, PPP1R9A, RND2, LMOD3, TRIOBP, PPP1R9B, MPRIP, TMSB4X, CFL1, RAC2, RAC3, RAC1, TMSB10, NCK1, CAP1, TMOD1, PRKCI, TPM4, TMOD4, TPM3, TMOD3, TPM2, TPM1, TMOD2, RHOG, RHOH, EMP2, RHOF, RHOC, RHOD, RHOB, CD2AP, ELMO1, ELMO2, TAGLN2, ELMO3, RHOU, RHOV, ARHGEF2, KPTN, RHOQ, DBN1, WAS, CORO1A, CORO1B, HDAC6, RHOBTB1, RHOBTB2, CORO1C, CNN3, ARHGAP12, CNN2, CDC42, …	10231	141	20393	1.18747	1	0.401126	0.391527
GOTERM_BP_DIRECT	GO:0019722~calcium-mediated signaling	37	0.313029	0.0231953	CX3CR1, GPR25, PTGDR2, LRRK2, OPRL1, RXFP4, CXCR5, CXCR4, CXCR6, PPP1R9A, NCALD, PPP1R9B, CXCR3, CCRL2, CCR9, CCR8, CCR7, CCR6, CCR5, CCR4, CCR3, CCR10, CCR2, P2RY11, GPR15, SYK, LOC529196, TPCN2, LAT2, RCAN1, RCAN2, RCAN3, ACKR4, ACKR3, NMUR1, ADA, LAT	10231	56	20393	1.31697	1	0.401191	0.391591
GOTERM_BP_DIRECT	GO:0090314~positive regulation of protein targeting to membrane	14	0.118443	0.0252595	FIS1, TCAF2, CEMIP, C2CD5, TCAF1, CIB1, MIEF2, MIEF1, MFF, MYO1C, AKT2, CHP1, ITGB1BP1, HRAS	10231	17	20393	1.6415	1	0.433252	0.422886
GOTERM_BP_DIRECT	GO:0042113~B cell activation	14	0.118443	0.0252595	FCRL1, CD40, PRKCB, CXCR5, LAX1, PHB2, MALT1, IL4, LAT2, CD79A, BANK1, TBC1D10C, CD22, SKAP2	10231	17	20393	1.6415	1	0.433252	0.422886
GOTERM_BP_DIRECT	GO:0001676~long-chain fatty acid metabolic process	14	0.118443	0.0252595	CPT1A, SLC27A1, ACSL1, ACAD9, ACSL6, ACSL5, ACSL4, CPT2, ACOX1, SLC27A3, SLC27A2, ACOT4, SLC27A5, SLC27A4	10231	17	20393	1.6415	1	0.433252	0.422886
GOTERM_BP_DIRECT	GO:0008053~mitochondrial fusion	14	0.118443	0.0252595	FIS1, MIGA2, MIGA1, BCL2A1, NME3, NEXN, MFF, GDAP1, OPA1, MFN1, MFN2, BAX, BAK1, MCL1	10231	17	20393	1.6415	1	0.433252	0.422886
GOTERM_BP_DIRECT	GO:0030316~osteoclast differentiation	20	0.169205	0.0270902	FARP2, CSF1R, TGFB1, CSF1, IREB2, SNX10, TREM2, PIK3R1, GAB2, SLC4A2, TCIRG1, TMEM64, MAPK14, FOSL2, SBNO2, EFNA2, OSTM1, GPR183, JUNB, EPHA2	10231	27	20393	1.47649	1	0.462348	0.451285
GOTERM_BP_DIRECT	GO:0000413~protein peptidyl-prolyl isomerization	20	0.169205	0.0270902	RANBP2, FKBP11, PPIL1, FKBP2, PPIL2, PPWD1, CWC27, FKBP1A, FKBP1B, PPIF, PIN1, PPIE, PPIH, PPIG, PPIB, PPIL3, PPIA, PPIL4, PPID, NKTR	10231	27	20393	1.47649	1	0.462348	0.451285
GOTERM_BP_DIRECT	GO:2000300~regulation of synaptic vesicle exocytosis	17	0.143824	0.0271243	VPS18, SNAPIN, PRKCB, LRRK2, DTNBP1, FBXO45, SYP, SYN1, FBXL20, PREPL, RIMS3, SV2B, DVL1, STXBP5, RAB5A, GIT1, PFN2	10231	22	20393	1.54024	1	0.462348	0.451285
GOTERM_BP_DIRECT	GO:0030307~positive regulation of cell growth	27	0.228426	0.0277969	N6AMT1, PSMD10, MTPN, DDX49, BRAT1, DERL2, CIB1, CDKN2AIP, CXCL16, RPTOR, HYAL1, EXOSC9, SFN, TAF9B, USP47, CSNK2A1, NCBP1, INO80, TGFBR1, SUPV3L1, MMP14, ZNF639, ARMC12, TRIM32, HDGFL2, EIF4G2, EIF4G1	10231	39	20393	1.37995	1	0.472834	0.46152
GOTERM_BP_DIRECT	GO:0006869~lipid transport	44	0.37225	0.0281619	LOC786352, LOC788334, NAXE, LOC524576, ZDHHC5, VLDLR, ABCA13, APOLD1, APOO, GM2A, VPS51, LOC521214, LOC518495, TSPO, MFSD2B, PDZD8, ABCA1, LOC531557, ABCA2, ABCC1, ABCA5, ABCA6, VPS13C, ATG9B, ABCA3, VPS13D, SPNS2, SIGMAR1, GOT2, ABCA9, VPS13B, APOBR, ABCA7, TEX2, PLEKHA8, LOC515697, ABCA10, SPNS1, ESYT3, ESYT2, ESYT1, LRP10, SLC25A11, ABCG2	10231	69	20393	1.27106	1	0.478056	0.466617
GOTERM_BP_DIRECT	GO:0001934~positive regulation of protein phosphorylation	72	0.609137	0.0293653	ATF2, FBH1, FMR1, LRRK2, TESK1, ARRB1, CIB1, MYDGF, CCND3, CCND1, RB1CC1, RACK1, RAC3, RAC1, TRIM65, HRAS, NKX3-1, CDON, DAXX, RALBP1, AKTIP, HGF, CSNK1D, AXIN2, ATG14, SIRT1, MOB3B, MOB3A, CLIP3, MOB3C, PECAM1, FIZ1, WDFY2, TNIK, GAS6, PPIA, HDAC3, ROCK2, BRAT1, PELI2, PIK3R3, PSEN1, RASGRP1, CAMKK2, LOC112445031, FXR1, C3, CLN3, PAK1, FXR2, DVL1, RIPK1, FNIP1, LIMK2, INSR, VEGFB, VEGFC, ACVR2A,…	10231	120	20393	1.19595	1	0.49291	0.481116
GOTERM_BP_DIRECT	GO:0045807~positive regulation of endocytosis	12	0.101523	0.0294561	CLIP3, PPP3CA, DAB2, CD151, LRP1, TFR2, SMPD1, WNT5A, FLOT1, CD14, DLL1, MIB1	10231	14	20393	1.7085	1	0.49291	0.481116
GOTERM_BP_DIRECT	GO:0097193~intrinsic apoptotic signaling pathway	12	0.101523	0.0294561	MLLT11, IVNS1ABP, BAD, MYC, LGALS12, IFI6, BAX, NBN, HRAS, CLU, SGPP1, PPM1F	10231	14	20393	1.7085	1	0.49291	0.481116
GOTERM_BP_DIRECT	GO:0051302~regulation of cell division	12	0.101523	0.0294561	KAT2A, DR1, KIF18B, ZZZ3, YEATS2, MBIP, RACK1, WDR5, CIB1, FSD1, DLL1, KAT14	10231	14	20393	1.7085	1	0.49291	0.481116
GOTERM_BP_DIRECT	GO:0006896~Golgi to vacuole transport	12	0.101523	0.0294561	BMP1, AP1G2, LOC112448889, AP1G1, VPS52, AP3D1, VPS54, AP3S2, LTBP2, LTBP3, AP3S1, VTI1B	10231	14	20393	1.7085	1	0.49291	0.481116
GOTERM_BP_DIRECT	GO:0035278~miRNA-mediated gene silencing by inhibition of translation	12	0.101523	0.0294561	DDX6, RBM4, EIF4ENIF1, ZFP36, AGO3, EIF6, AGO4, AGO2, LIMD1, TNRC6A, EIF4G1, TNRC6B	10231	14	20393	1.7085	1	0.49291	0.481116
GOTERM_BP_DIRECT	GO:0001825~blastocyst formation	12	0.101523	0.0294561	PNLDC1, RPL7L1, SF3B6, WDR74, MFN1, MFN2, FURIN, ZP3, SUPT6H, SKIL, RTN4, GABPA	10231	14	20393	1.7085	1	0.49291	0.481116
GOTERM_BP_DIRECT	GO:0051321~meiotic cell cycle	24	0.203046	0.0299817	KLHDC3, TUBGCP2, RPA1, SMC3, SMC1A, PKMYT1, AURKA, PPP2CA, STRA8, MARF1, PRR19, CDK2, MEIOC, RBBP8, TUBGCP5, TUBGCP6, TUBGCP3, HORMAD2, BUB3, HORMAD1, TUBGCP4, NBN, MNS1, RBM7	10231	34	20393	1.407	1	0.499674	0.487718
GOTERM_BP_DIRECT	GO:0035025~positive regulation of Rho protein signal transduction	24	0.203046	0.0299817	ITSN2, P2RY10, SEMA4D, GPR35, CSNK1A1, GPR65, GPR55, F2R, ITSN1, LOC101907642, LPAR2, ARRB1, F11R, NET1, GPR174, LOC112444479, AKAP13, LPAR6, MCF2L, ARHGEF3, F2RL1, F2RL2, GPR18, F2RL3	10231	34	20393	1.407	1	0.499674	0.487718
GOTERM_BP_DIRECT	GO:0006366~transcription by RNA polymerase II	67	0.566836	0.0305652	RB1, CCNK, LDB1, PRDM4, GTF2B, NCAPG2, CCDC124, CHD7, ARID4A, SNAPC5, HNF4A, ZNF768, CIC, TEAD2, GTF2I, SMARCC2, TBP, ASH1L, MED4, FOXP3, GTF2F2, SUPT3H, TNFRSF1A, IRF1, SQSTM1, GTF2A1, HDAC3, NOTCH1, SRF, LEF1, DDX21, PIK3R1, GATA3, RPAP1, GATA2, POLR2A, POLR2C, POLR2E, POLR2F, POLR2G, POLR2I, POLR2J, POLR2K, SPDEF, STAT5B, SMAD4, BCL11B, TAF13, STAT3, LOC112449302, NFATC2, WWP2, GTF2H1, GTF2H2,…	10231	111	20393	1.20314	1	0.508369	0.496205
GOTERM_BP_DIRECT	GO:0045851~pH reduction	15	0.126904	0.0327556	ATP6V1A, ATP6V0B, RNASEK, ATP6AP2, TCIRG1, ATP6V1B2, ATP6V1H, ATP6V0D1, ATP6V1E1, ATP6V0E2, ATP6V0C, ATP6V1D, ATP6V1C1, ATP6V1F, ATP6V0A1	10231	19	20393	1.57362	1	0.520606	0.508149
GOTERM_BP_DIRECT	GO:1900017~positive regulation of cytokine production involved in inflammatory response	15	0.126904	0.0327556	LOC101902742, TICAM2, STAT3, NOD2, TICAM1, IL17RC, HIF1A, IL17RA, MAPK9, CD6, CLEC7A, TLR4, MYD88, TLR3, APPL1	10231	19	20393	1.57362	1	0.520606	0.508149
GOTERM_BP_DIRECT	GO:0032735~positive regulation of interleukin-12 production	15	0.126904	0.0327556	CD40, SYK, UNC93B1, IL23R, NOD2, MAPK14, IL23A, CLEC7A, IRF1, TLR9, IRF8, CCR7, TLR4, TLR3, IDO1	10231	19	20393	1.57362	1	0.520606	0.508149
GOTERM_BP_DIRECT	GO:0007094~mitotic spindle assembly checkpoint signaling	18	0.152284	0.0330477	IK, ZWILCH, PLK1, BUB1B, TTK, HASPIN, ZWINT, APC, ZW10, ZNF207, BIRC5, KNTC1, BUB3, SPDL1, TRIP13, BUB1, MAD1L1, MAD2L1	10231	24	20393	1.49494	1	0.520606	0.508149
GOTERM_BP_DIRECT	GO:0045954~positive regulation of natural killer cell mediated cytotoxicity	18	0.152284	0.0330477	LOC101902742, STAT5B, LAG3, LOC100336869, LOC100848575, LOC101905403, RASGRP1, LOC513869, NCR3, IL18RAP, KLRK1, NKG2C, LOC618565, LOC112446743, NKG2A, LOC104970137, LOC100847738, KLRD1	10231	24	20393	1.49494	1	0.520606	0.508149
GOTERM_BP_DIRECT	GO:0010468~regulation of gene expression	89	0.752961	0.0332942	CREBZF, TDRKH, LOC533921, CHD7, CHD6, YBX2, TCIRG1, YBX1, AFF3, ATRAID, YBX3, AFF4, AFF1, CEP128, NIPBL, POFUT2, TRIM4, ZNF407, ADNP2, HMG20B, PHGDH, HMG20A, JARID2, KDM6A, KDM6B, TCF19, LOC107133150, MAPK8IP3, TGFBR1, MRPL44, TGFBR2, ERN1, MARF1, LOX, C1D, FKBP8, ALPK2, ADNP, ANKRA2, TRIM11, CGGBP1, USP16, ATXN7L3B, TOB2, CRIP1, TOB1, HIF1A, NKAPL, RNF135, FUT8, ZNF827, RBBP4, PCBP3, HNRNPDL, ZN…	10231	152	20393	1.1671	1	0.520606	0.508149
GOTERM_BP_DIRECT	GO:0061909~autophagosome-lysosome fusion	10	0.0846024	0.0334807	CLN3, DIAPH3, TOM1, PLEKHM1, PIP4K2A, PIP4K2B, ATP13A2, VPS39, ARL8A, ARL8B	10231	11	20393	1.81205	1	0.520606	0.508149
GOTERM_BP_DIRECT	GO:0036092~phosphatidylinositol-3-phosphate biosynthetic process	10	0.0846024	0.0334807	BECN1, PIK3CA, PIK3R4, PIK3CD, PIK3C3, PIK3CB, PIK3C2A, ATG14, PIK3CG, PIK3C2B	10231	11	20393	1.81205	1	0.520606	0.508149
GOTERM_BP_DIRECT	GO:0001779~natural killer cell differentiation	10	0.0846024	0.0334807	STAT5A, STAT5B, AXL, SP3, RABL3, TYRO3, TOX, MERTK, PBX1, SLAMF1	10231	11	20393	1.81205	1	0.520606	0.508149
GOTERM_BP_DIRECT	GO:0061723~glycophagy	10	0.0846024	0.0334807	ATG3, WDR45B, GAA, RB1CC1, ATG2A, WIPI1, WIPI2, WDR45, ATG12, ATG2B	10231	11	20393	1.81205	1	0.520606	0.508149
GOTERM_BP_DIRECT	GO:0008593~regulation of Notch signaling pathway	10	0.0846024	0.0334807	LFNG, GALNT11, PRAG1, POFUT1, MFNG, DTX1, RFNG, SYNJ2BP, LLGL1, LLGL2	10231	11	20393	1.81205	1	0.520606	0.508149
GOTERM_BP_DIRECT	GO:0051310~metaphase chromosome alignment	10	0.0846024	0.0334807	CENPF, INCENP, MAP1S, SPICE1, TRAPPC12, MEIOC, KIF22, FAM83D, CENPQ, GEM	10231	11	20393	1.81205	1	0.520606	0.508149
GOTERM_BP_DIRECT	GO:0046785~microtubule polymerization	10	0.0846024	0.0334807	TUBA1C, TPPP3, TUBA1A, DIAPH3, LOC100141266, TUBB1, TPPP, FGF13, CKAP5, LOC112445031	10231	11	20393	1.81205	1	0.520606	0.508149
GOTERM_BP_DIRECT	GO:0034501~protein localization to kinetochore	10	0.0846024	0.0334807	MTBP, IK, ZWILCH, ZW10, MIS12, CHAMP1, TTK, SPDL1, KNL1, AURKB	10231	11	20393	1.81205	1	0.520606	0.508149
GOTERM_BP_DIRECT	GO:1903358~regulation of Golgi organization	10	0.0846024	0.0334807	USP6NL, LOC788142, EHD3, PDCD10, AKAP9, PDE4DIP, ARMH3, RBSN, CAMSAP2, RAB33B	10231	11	20393	1.81205	1	0.520606	0.508149
GOTERM_BP_DIRECT	GO:1990253~cellular response to leucine starvation	10	0.0846024	0.0334807	ATF2, RNF167, RRAGA, SESN3, RRAGB, SESN1, SESN2, LOC539009, RRAGD, MTOR	10231	11	20393	1.81205	1	0.520606	0.508149
GOTERM_BP_DIRECT	GO:1902774~late endosome to lysosome transport	10	0.0846024	0.0334807	SNAPIN, VPS41, CHMP1A, CHMP2A, PLEKHM1, CHMP4B, CHMP7, VPS39, ARL8A, ARL8B	10231	11	20393	1.81205	1	0.520606	0.508149
GOTERM_BP_DIRECT	GO:0032511~late endosome to vacuole transport via multivesicular body sorting pathway	10	0.0846024	0.0334807	LEPROT, TMEM50A, TMEM50B, VTA1, LEPROTL1, CHMP4B, CHMP4A, CHMP6, CHMP7, CHMP5	10231	11	20393	1.81205	1	0.520606	0.508149
GOTERM_BP_DIRECT	GO:0045947~negative regulation of translational initiation	10	0.0846024	0.0334807	RBM4, PAIP2B, BANK1, AGO2, EIF4EBP1, EIF4EBP2, EIF4EBP3, PAIP2, ANKHD1, GIGYF2	10231	11	20393	1.81205	1	0.520606	0.508149
GOTERM_BP_DIRECT	GO:0031503~protein-containing complex localization	10	0.0846024	0.0334807	WASHC5, SNAPIN, MIOS, NACC2, AKAP9, BIRC5, WASL, EZR, PML, SMAD7	10231	11	20393	1.81205	1	0.520606	0.508149
GOTERM_BP_DIRECT	GO:2000767~positive regulation of cytoplasmic translation	10	0.0846024	0.0334807	ZCCHC13, SYNCRIP, PKM, DHX9, CNBP, CSDE1, DHX36, HNRNPD, HNRNPU, PABPC1	10231	11	20393	1.81205	1	0.520606	0.508149
GOTERM_BP_DIRECT	GO:0071404~cellular response to low-density lipoprotein particle stimulus	10	0.0846024	0.0334807	ITGB1, FCER1G, TGFB1, NPC1, SYK, CD81, ITGB2, CD9, LDLR, SREBF2	10231	11	20393	1.81205	1	0.520606	0.508149
GOTERM_BP_DIRECT	GO:0045722~positive regulation of gluconeogenesis	10	0.0846024	0.0334807	DDB1, KAT2B, KAT2A, WDR5, SIRT7, PPP4R3B, PRKACA, PPARA, SIRT1, FOXO1	10231	11	20393	1.81205	1	0.520606	0.508149
GOTERM_BP_DIRECT	GO:0015693~magnesium ion transport	10	0.0846024	0.0334807	NIPAL4, NIPAL1, SLC41A2, NIPAL2, SLC41A3, NIPAL3, NIPA1, SLC41A1, NIPA2, CNNM4	10231	11	20393	1.81205	1	0.520606	0.508149
GOTERM_BP_DIRECT	GO:0043687~post-translational protein modification	10	0.0846024	0.0334807	CCNA2, PRKCB, PRKCD, STT3A, VIPAS39, STT3B, PKN1, BAZ1B, AURKB, SUMF1	10231	11	20393	1.81205	1	0.520606	0.508149
GOTERM_BP_DIRECT	GO:0038066~p38MAPK cascade	10	0.0846024	0.0334807	MAP2K3, ATF2, ZFP36, MAPKAPK2, MAP3K20, MAPK14, MAP3K7, MAP3K4, MAP2K6, ZFP36L1	10231	11	20393	1.81205	1	0.520606	0.508149
GOTERM_BP_DIRECT	GO:0016446~somatic hypermutation of immunoglobulin genes	10	0.0846024	0.0334807	POLB, POLQ, MCM3AP, MSH2, EXO1, HMCES, PMS2, SAMHD1, MLH1, UNG	10231	11	20393	1.81205	1	0.520606	0.508149
GOTERM_BP_DIRECT	GO:0001556~oocyte maturation	10	0.0846024	0.0334807	WASHC5, YTHDF2, ZAR1L, PDE3A, TRIP13, PABPC1L, FOXO3, BRCA2, REC8, CDC25B	10231	11	20393	1.81205	1	0.520606	0.508149
GOTERM_BP_DIRECT	GO:0032212~positive regulation of telomere maintenance via telomerase	10	0.0846024	0.0334807	HMBOX1, TNKS, PNKP, NEK7, TCP1, PARN, NEK2, CCT5, CCT4, MAPK3	10231	11	20393	1.81205	1	0.520606	0.508149
GOTERM_BP_DIRECT	GO:0035435~phosphate ion transmembrane transport	10	0.0846024	0.0334807	SLC37A2, SLC25A3, SLC37A1, SLC20A2, ANKH, VDR, SLC20A1, SLC25A10, SLC37A4, SLC25A11	10231	11	20393	1.81205	1	0.520606	0.508149
GOTERM_BP_DIRECT	GO:0051247~positive regulation of protein metabolic process	10	0.0846024	0.0334807	NFKBIA, MTPN, MAPK8, TGFB1, MAPK7, CSF1, NR1H2, NR1H3, MTOR, KLF2	10231	11	20393	1.81205	1	0.520606	0.508149
GOTERM_BP_DIRECT	GO:0034145~positive regulation of toll-like receptor 4 signaling pathway	10	0.0846024	0.0334807	ZNRF1, TICAM2, WDFY1, PELI1, F2RL1, NR1H3, PTPN22, CD14, IFI35, TIRAP	10231	11	20393	1.81205	1	0.520606	0.508149
GOTERM_BP_DIRECT	GO:0051402~neuron apoptotic process	33	0.279188	0.034008	RB1, APP, PIGT, LOC100141266, DIABLO, NPR2, ATN1, XIAP, PSEN1, POLB, TUBA1C, NCSTN, TUBA1A, SYNGAP1, FAM162A, CASP3, ABL1, NAE1, NLRP1, HRAS, SCN3A, TGFB1, APAF1, OXR1, POU4F1, CIT, CDK5, AXL, TYRO3, KRAS, GAPDH, ZNF212, TNFRSF21	10231	50	20393	1.31555	1	0.520606	0.508149
GOTERM_BP_DIRECT	GO:0006493~protein O-linked glycosylation	33	0.279188	0.034008	GALNT12, GALNT11, ST6GALNAC2, POGLUT1, POMT1, PLOD3, GALNT10, FUT4, C1GALT1C1, POFUT1, B3GALT2, PGM3, A4GALT, B3GALNT2, GALNT7, GALNT6, GALNT4, GALNT3, GALNT2, GALNT1, B3GALT4, TET2, TET1, B3GALT6, POMGNT2, POMGNT1, B3GNT9, B3GNT5, EOGT, TET3, POMK, B3GNT2, OGT	10231	50	20393	1.31555	1	0.520606	0.508149
GOTERM_BP_DIRECT	GO:0050731~positive regulation of peptidyl-tyrosine phosphorylation	33	0.279188	0.034008	NRP1, SRC, CD80, LRRK1, PDGFB, TREM2, PTPRJ, NOD2, LRP8, GHR, ABL1, MLST8, PTK2B, PAK2, CD74, PRNP, TGFB1, SEMA4D, SYK, RIPK2, IL15, HGF, MTOR, VEGFA, HAX1, PTPRC, BANK1, CLEC6A, DGKQ, CSPG4, ITGA5, CD44, HBEGF	10231	50	20393	1.31555	1	0.520606	0.508149
GOTERM_BP_DIRECT	GO:0009791~post-embryonic development	29	0.245347	0.0344675	KDM5B, RAB3A, KMT2A, IREB2, INPPL1, ATN1, PSEN1, GATA3, SGPL1, PPP1R13L, STK36, ABL1, PLAGL2, SLC18A2, SMAD2, MORC3, PLEKHA1, TIPARP, HEG1, ARID5B, ASH1L, MAPK8IP3, TGFBR1, RC3H2, MTOR, C5H12ORF57, ERCC2, TBCE, ATF5	10231	43	20393	1.34429	1	0.520606	0.508149
GOTERM_BP_DIRECT	GO:0035194~regulatory ncRNA-mediated post-transcriptional gene silencing	8	0.0676819	0.0358537	MOV10, AGO3, AGO4, AGO1, AGO2, MOV10L1, HELZ, NRDE2	10231	8	20393	1.99326	1	0.520606	0.508149
GOTERM_BP_DIRECT	GO:0070129~regulation of mitochondrial translation	8	0.0676819	0.0358537	TSFM, SHMT2, MTG1, ALKBH1, MTG2, TACO1, NSUN3, LRPPRC	10231	8	20393	1.99326	1	0.520606	0.508149
GOTERM_BP_DIRECT	GO:0046822~regulation of nucleocytoplasmic transport	8	0.0676819	0.0358537	NUP214, PPP1CC, RBM4, PPP1R12A, MX2, TMEM53, PPP1CA, IER3	10231	8	20393	1.99326	1	0.520606	0.508149
GOTERM_BP_DIRECT	GO:0051128~regulation of cellular component organization	8	0.0676819	0.0358537	COL5A1, ABL1, ABL2, STK38L, PTK2B, CKAP5, PTK2, MTOR	10231	8	20393	1.99326	1	0.520606	0.508149
GOTERM_BP_DIRECT	GO:0033235~positive regulation of protein sumoylation	8	0.0676819	0.0358537	PIAS3, RWDD3, MUL1, ARNT, UBA2, SAE1, PIAS1, GNL3	10231	8	20393	1.99326	1	0.520606	0.508149
GOTERM_BP_DIRECT	GO:0051984~positive regulation of chromosome segregation	8	0.0676819	0.0358537	NCAPH2, NCAPG2, NCAPG, CDC6, SMC6, SMC4, RAD18, SMC2	10231	8	20393	1.99326	1	0.520606	0.508149
GOTERM_BP_DIRECT	GO:1902166~negative regulation of intrinsic apoptotic signaling pathway in response to DNA damage by p53 class mediator	8	0.0676819	0.0358537	BCL2L12, CD74, ATAD5, KDM1A, SIRT1, CD44, ZNF385A, ELL3	10231	8	20393	1.99326	1	0.520606	0.508149
GOTERM_BP_DIRECT	GO:0090557~establishment of endothelial intestinal barrier	8	0.0676819	0.0358537	TJP1, RAP2C, PTPRS, FASN, F11R, MYD88, TJP3, TJP2	10231	8	20393	1.99326	1	0.520606	0.508149
GOTERM_BP_DIRECT	GO:0062176~R-loop processing	8	0.0676819	0.0358537	SRPK2, NFAT5, RAD50, DDX23, DDX21, NBN, SIRT7, PRIMPOL	10231	8	20393	1.99326	1	0.520606	0.508149
GOTERM_BP_DIRECT	GO:0006110~regulation of glycolytic process	8	0.0676819	0.0358537	EIF6, TREX1, EP300, PRKAG2, HIF1A, SLC2A6, JMJD8, OGT	10231	8	20393	1.99326	1	0.520606	0.508149
GOTERM_BP_DIRECT	GO:0060382~regulation of DNA strand elongation	8	0.0676819	0.0358537	INO80B, DOC2A, MCRS1, RUVBL2, NUCKS1, ACTR8, INO80, NFRKB	10231	8	20393	1.99326	1	0.520606	0.508149
GOTERM_BP_DIRECT	GO:0033146~regulation of intracellular estrogen receptor signaling pathway	8	0.0676819	0.0358537	LATS1, UFL1, UFM1, SRC, DDRGK1, UBA5, UFSP2, DNAAF4	10231	8	20393	1.99326	1	0.520606	0.508149
GOTERM_BP_DIRECT	GO:0060397~growth hormone receptor signaling pathway via JAK-STAT	8	0.0676819	0.0358537	STAT5A, STAT5B, STAT3, STAT6, TYK2, JAK2, JAK3, JAK1	10231	8	20393	1.99326	1	0.520606	0.508149
GOTERM_BP_DIRECT	GO:0034205~amyloid-beta formation	8	0.0676819	0.0358537	BACE1, APH1A, PSENEN, NCSTN, DYRK1A, PSEN2, DYRK1B, PSEN1	10231	8	20393	1.99326	1	0.520606	0.508149
GOTERM_BP_DIRECT	GO:0001913~T cell mediated cytotoxicity	8	0.0676819	0.0358537	GZMM, PPP3CB, PRF1, CTSH, EMP2, IL7R, EBAG9, CTSC	10231	8	20393	1.99326	1	0.520606	0.508149
GOTERM_BP_DIRECT	GO:0071028~nuclear mRNA surveillance	8	0.0676819	0.0358537	EXOSC7, EXOSC6, EXOSC5, EXOSC10, EXOSC4, EXOSC9, EXOSC8, DXO	10231	8	20393	1.99326	1	0.520606	0.508149
GOTERM_BP_DIRECT	GO:0032933~SREBP signaling pathway	8	0.0676819	0.0358537	SREBF1, INSIG2, INSIG1, ERLIN1, SCAP, ARHGEF10L, ERLIN2, SREBF2	10231	8	20393	1.99326	1	0.520606	0.508149
GOTERM_BP_DIRECT	GO:0016926~protein desumoylation	8	0.0676819	0.0358537	SENP6, SENP7, HINT1, USPL1, SENP5, SENP2, SENP3, SENP1	10231	8	20393	1.99326	1	0.520606	0.508149
GOTERM_BP_DIRECT	GO:0001522~pseudouridine synthesis	8	0.0676819	0.0358537	RPUSD4, TRUB2, RPUSD1, RPUSD2, RPUSD3, NAF1, PUS7, PUS7L	10231	8	20393	1.99326	1	0.520606	0.508149
GOTERM_BP_DIRECT	GO:0002115~store-operated calcium entry	8	0.0676819	0.0358537	CRACR2A, CRACR2B, STIM1, STIM2, ORAI3, ORAI2, ORAI1, MS4A1	10231	8	20393	1.99326	1	0.520606	0.508149
GOTERM_BP_DIRECT	GO:0046007~negative regulation of activated T cell proliferation	8	0.0676819	0.0358537	PRKAR1A, CASP3, CRTAM, RC3H1, SCRIB, PDCD1LG2, LRRC32, IDO1	10231	8	20393	1.99326	1	0.520606	0.508149
GOTERM_BP_DIRECT	GO:0031053~primary miRNA processing	8	0.0676819	0.0358537	PUS10, DDX5, SRRT, HNRNPA2B1, METTL3, DROSHA, DGCR8, MRPL44	10231	8	20393	1.99326	1	0.520606	0.508149
GOTERM_BP_DIRECT	GO:2000060~positive regulation of ubiquitin-dependent protein catabolic process	8	0.0676819	0.0358537	BCAP31, TRAF7, L3MBTL3, RNF139, MAGEF1, PTK2B, CCDC22, CLU	10231	8	20393	1.99326	1	0.520606	0.508149
GOTERM_BP_DIRECT	GO:0043328~protein transport to vacuole involved in ubiquitin-dependent protein catabolic process via the multivesicular body sorting pathway	8	0.0676819	0.0358537	SPRYD3, STAM, SNF8, PTPN23, VPS36, VPS25, VPS28, SH3D19	10231	8	20393	1.99326	1	0.520606	0.508149
GOTERM_BP_DIRECT	GO:0001771~immunological synapse formation	8	0.0676819	0.0358537	DLG1, CD6, CD81, DOCK8, PRF1, MSN, DOCK2, CD2AP	10231	8	20393	1.99326	1	0.520606	0.508149
GOTERM_BP_DIRECT	GO:0006482~protein demethylation	8	0.0676819	0.0358537	PHF2, KDM2A, ALKBH4, KDM2B, PPME1, FBXL19, KDM7A, PHF8	10231	8	20393	1.99326	1	0.520606	0.508149
GOTERM_BP_DIRECT	GO:0032483~regulation of Rab protein signal transduction	8	0.0676819	0.0358537	DENND4B, DENND4A, SGSM3, DENND4C, MADD, DENND3, SBF1, SBF2	10231	8	20393	1.99326	1	0.520606	0.508149
GOTERM_BP_DIRECT	GO:0034333~adherens junction assembly	8	0.0676819	0.0358537	RAMP2, TBCD, ARL2, CTNNB1, PAK2, VCL, JAM3, SMAD7	10231	8	20393	1.99326	1	0.520606	0.508149
GOTERM_BP_DIRECT	GO:0050435~amyloid-beta metabolic process	8	0.0676819	0.0358537	BACE1, BECN1, BACE2, MME, NRDC, PSEN2, PSEN1, IDE	10231	8	20393	1.99326	1	0.520606	0.508149
GOTERM_BP_DIRECT	GO:2000406~positive regulation of T cell migration	8	0.0676819	0.0358537	PYCARD, APP, CXCL12, DOCK8, ABL1, SELENOK, AIF1, RHOA	10231	8	20393	1.99326	1	0.520606	0.508149
GOTERM_BP_DIRECT	GO:0034728~nucleosome organization	8	0.0676819	0.0358537	LIN54, SETD2, MCM3AP, SMARCA5, SMARCA1, CHD2, CHD1, SUPT6H	10231	8	20393	1.99326	1	0.520606	0.508149
GOTERM_BP_DIRECT	GO:0042058~regulation of epidermal growth factor receptor signaling pathway	8	0.0676819	0.0358537	RHBDF1, FER, MVB12B, RHBDF2, IFI6, MVB12A, PTPN12, WDR54	10231	8	20393	1.99326	1	0.520606	0.508149
GOTERM_BP_DIRECT	GO:0050868~negative regulation of T cell activation	8	0.0676819	0.0358537	DUSP3, FGL1, ILDR2, PTPN22, TNFAIP8L2, TIGIT, LAX1, PAG1	10231	8	20393	1.99326	1	0.520606	0.508149
GOTERM_BP_DIRECT	GO:0006307~DNA alkylation repair	8	0.0676819	0.0358537	OTUD4, ALKBH3, FTO, ALKBH2, ASCC1, USP9X, ALKBH1, ASCC3	10231	8	20393	1.99326	1	0.520606	0.508149
GOTERM_BP_DIRECT	GO:0003376~sphingosine-1-phosphate receptor signaling pathway	8	0.0676819	0.0358537	SPNS2, S1PR1, RAC3, RAC1, S1PR2, PIK3CB, EZR, PIK3CG	10231	8	20393	1.99326	1	0.520606	0.508149
GOTERM_BP_DIRECT	GO:0071218~cellular response to misfolded protein	8	0.0676819	0.0358537	UBE2W, VCP, DNAJB12, UFD1, STUB1, DNAJB14, HDAC6, DNAJC18	10231	8	20393	1.99326	1	0.520606	0.508149
GOTERM_BP_DIRECT	GO:0002040~sprouting angiogenesis	22	0.186125	0.0367175	NRP1, RAMP2, TGFB1, NOTCH1, NAXE, LEF1, VEGFB, VEGFC, THBS1, VEGFA, LOC512869, JMJD6, LOC509283, ESM1, ADGRA2, OTULIN, PIR, PTK2B, TEK, VSTM4, E2F7, E2F8	10231	31	20393	1.41457	1	0.530343	0.517653
GOTERM_BP_DIRECT	GO:0032715~negative regulation of interleukin-6 production	22	0.186125	0.0367175	GHSR, CD84, NMB, NLRX1, HGF, IRAK3, ARRB1, NLRC3, FOXP3, IL27RA, RABGEF1, NLRP12, ELF4, SYT11, BANK1, INPP5D, ZC3H12A, BPI, PTPN6, GAS6, TLR4, SLAMF1	10231	31	20393	1.41457	1	0.530343	0.517653
GOTERM_BP_DIRECT	GO:0070527~platelet aggregation	22	0.186125	0.0367175	PDIA3, PDGFRA, ENTPD1, STXBP3, ITGB3, FGL1, GP6, MYL12A, MYL12B, SLC6A4, BLOC1S4, FIBP, RAP2B, UBASH3B, ANGPTL6, TUBB1, TYRO3, PTPN6, TLN1, MYL9, PPIA, FERMT3	10231	31	20393	1.41457	1	0.530343	0.517653
GOTERM_BP_DIRECT	GO:1901224~positive regulation of non-canonical NF-kappaB signal transduction	26	0.219966	0.0379871	APP, VCP, RTKN2, NOD1, NOD2, IFI35, PHB2, PYCARD, LOC785873, CD14, MAP3K7, TNFSF14, RC3H1, EIF2AK2, ACTN4, NMI, RC3H2, NLRP12, AGO3, PDCD4, TLR9, TLR7, CALR, TLR4, IL18R1, TLR3	10231	38	20393	1.36381	1	0.547719	0.534613
GOTERM_BP_DIRECT	GO:0048015~phosphatidylinositol-mediated signaling	19	0.160745	0.0390622	PLCL1, PLCL2, PIK3CD, PIK3CB, PIK3C2A, PIK3CG, PIK3C2B, PLCB3, PLCB4, PIK3CA, PI4KA, PLCG2, PIK3C3, PLCG1, PI4KB, PLCD3, PLCD4, PLCB2, PLCD1	10231	26	20393	1.45661	1	0.553389	0.540148
GOTERM_BP_DIRECT	GO:0061077~chaperone-mediated protein folding	19	0.160745	0.0390622	UNC45A, FKBP11, CRTAP, FKBP2, PEX19, HSPB6, HSPB1, CLU, DNAJB2, DNAJB6, DNAJC5, TCP1, CHORDC1, PPIB, FKBP4, PPID, CCT5, FKBP5, CCT4	10231	26	20393	1.45661	1	0.553389	0.540148
GOTERM_BP_DIRECT	GO:0034394~protein localization to cell surface	19	0.160745	0.0390622	FCN1, PIGU, NLGN2, USP4, EMP2, MESD, RAB11A, GGA2, GGA1, GGA3, UNC50, PIGK, FLNA, CTNNB1, VPS54, STX4, LRIG2, VCL, JAM3	10231	26	20393	1.45661	1	0.553389	0.540148
GOTERM_BP_DIRECT	GO:0032008~positive regulation of TOR signaling	19	0.160745	0.0390622	SEC13, HDAC3, WDR24, RPTOR, FLCN, RRAGA, RRAGC, RHEB, RRAGB, LOC539009, RRAGD, MLST8, SMCR8, LAMTOR2, LAMTOR1, GAS6, LAMTOR4, LAMTOR3, LAMTOR5	10231	26	20393	1.45661	1	0.553389	0.540148
GOTERM_BP_DIRECT	GO:0045995~regulation of embryonic development	19	0.160745	0.0390622	MCRS1, LAMA4, INSR, EHMT1, INO80, ACTR8, NIPBL, KAT2A, ZZZ3, RAB14, YEATS2, RACGAP1, RUVBL2, DHX36, MBIP, WDR5, TRIP12, NFRKB, KAT14	10231	26	20393	1.45661	1	0.553389	0.540148
GOTERM_BP_DIRECT	GO:0001678~intracellular glucose homeostasis	13	0.109983	0.0394558	STXBP3, PIK3R2, FOXK1, NUCKS1, PIK3R1, NR1D1, HIF1A, SIRT1, GCK, HK2, HK1, HK3, LRRC8A	10231	16	20393	1.61952	1	0.553389	0.540148
GOTERM_BP_DIRECT	GO:0001836~release of cytochrome c from mitochondria	13	0.109983	0.0394558	BCL2A1, BAD, IFI6, MFF, TIMM50, BBC3, GGCT, BCL2, PMAIP1, BAX, SFN, BAK1, MCL1	10231	16	20393	1.61952	1	0.553389	0.540148
GOTERM_BP_DIRECT	GO:0060339~negative regulation of type I interferon-mediated signaling pathway	13	0.109983	0.0394558	YTHDF2, YTHDF3, STAT2, TREX1, METTL3, NLRC5, MUL1, SAMHD1, USP18, GIGYF2, MAVS, TTLL12, CACTIN	10231	16	20393	1.61952	1	0.553389	0.540148
GOTERM_BP_DIRECT	GO:0085020~protein K6-linked ubiquitination	13	0.109983	0.0394558	BARD1, MTPN, RNF25, RNF14, UBE2D3, RNF8, RNF6, BRCA1, UBE2J2, WDR24, RNF144A, UBE2S, UBE2T	10231	16	20393	1.61952	1	0.553389	0.540148
GOTERM_BP_DIRECT	GO:0072657~protein localization to membrane	13	0.109983	0.0394558	HPS6, TM9SF4, TM9SF3, TM9SF2, TM9SF1, RRAGA, ABHD17A, SH3PXD2B, NMT1, RAB29, RAB38, LAMTOR1, PACSIN1	10231	16	20393	1.61952	1	0.553389	0.540148
GOTERM_BP_DIRECT	GO:0061136~regulation of proteasomal protein catabolic process	13	0.109983	0.0394558	RHBDF1, USP14, USP25, TMF1, PSMD14, DNAAF4, USP28, TRAF7, PSME3, PSME1, PSME2, BTRC, PRKACA	10231	16	20393	1.61952	1	0.553389	0.540148
GOTERM_BP_DIRECT	GO:0050862~positive regulation of T cell receptor signaling pathway	13	0.109983	0.0394558	CD81, TRAT1, BCL10, LIPA, CYLD, TESPA1, RAB29, CD226, CCR7, IKBKG, KCNN4, ADA, CARD11	10231	16	20393	1.61952	1	0.553389	0.540148
GOTERM_BP_DIRECT	GO:0046847~filopodium assembly	13	0.109983	0.0394558	SPEF1, TTYH1, SRF, FGD1, TGFBR1, PPP1R9B, CD2AP, FGD2, FGD3, FGD4, SPATA13, EZR, SRGAP2	10231	16	20393	1.61952	1	0.553389	0.540148
GOTERM_BP_DIRECT	GO:0048490~anterograde synaptic vesicle transport	13	0.109983	0.0394558	SNAPIN, DTNBP1, AP3D1, AP3B1, AP3M2, BLOC1S4, AP3M1, BLOC1S5, BLOC1S6, BLOC1S1, BLOC1S2, AP3S2, AP3S1	10231	16	20393	1.61952	1	0.553389	0.540148
GOTERM_BP_DIRECT	GO:0017015~regulation of transforming growth factor beta receptor signaling pathway	13	0.109983	0.0394558	SMAD2, TGFB1, SMAD3, ITGA3, NREP, TGFBR3, LATS1, ZEB1, LATS2, LOX, ZNF703, TRIM33, ENG	10231	16	20393	1.61952	1	0.553389	0.540148
GOTERM_BP_DIRECT	GO:0048009~insulin-like growth factor receptor signaling pathway	13	0.109983	0.0394558	GHSR, SHC1, PIK3R1, GIGYF2, IGF1R, GHR, GIGYF1, PIK3CA, ERCC2, GRB2, RAF1, MAP2K5, MAPK3	10231	16	20393	1.61952	1	0.553389	0.540148
GOTERM_BP_DIRECT	GO:0030336~negative regulation of cell migration	45	0.380711	0.0402874	KANK1, ZMYND8, NEDD9, ABHD6, PTPRJ, LDLRAD4, FOXO3, ARHGAP4, PIP5KL1, TP53INP1, DPYSL3, DAG1, EMILIN2, SRGAP3, SRGAP2, ARID2, SRGAP1, SCAI, ARPIN, RNF20, CD74, OSBPL8, TCAF1, JAG1, TIE1, MIIP, FUZ, TGFBR1, RHOB, RNF41, NISCH, RAP2C, TGFBR3, RAP2A, RAP2B, STK24, ADAM15, NAV3, DLC1, DLG5, STK26, PLXNB3, SINHCAF, EPHA1, ENG	10231	72	20393	1.24578	1	0.563632	0.550145
GOTERM_BP_DIRECT	GO:0043542~endothelial cell migration	16	0.135364	0.0403915	STARD13, PAXIP1, PLXND1, NOS3, PXN, FSTL1, RHOA, TGFBR1, DPP4, PTP4A2, PTP4A3, ADGRA2, GIPC1, ABL1, LPXN, VSTM4	10231	21	20393	1.51867	1	0.563632	0.550145
GOTERM_BP_DIRECT	GO:0016226~iron-sulfur cluster assembly	16	0.135364	0.0403915	LOC533308, HSPA9, ISCA2, ISCA1, ABCB7, IBA57, NUBP1, NUBP2, CIAO1, NFU1, NFS1, NDOR1, LYRM4, MMS19, CIAPIN1, ISCU	10231	21	20393	1.51867	1	0.563632	0.550145
GOTERM_BP_DIRECT	GO:0031032~actomyosin structure organization	23	0.194585	0.0416029	DMPK, ROCK1, EPB41, ROCK2, CDC42BPG, CDC42BPB, F11R, CDC42BPA, MYL12A, CIT, CNN3, CNN2, EPB41L4B, ALKBH4, EPB41L1, EPB41L2, EPB41L3, MYO18A, MYH14, MYH9, MYH11, TRPM7, MYL9	10231	33	20393	1.38924	1	0.579554	0.565686
GOTERM_BP_DIRECT	GO:0031175~neuron projection development	47	0.397631	0.0446725	RB1, APP, GSK3B, GPM6A, TNXB, STMN3, FRY, PPP1R9A, CAMSAP1, CAMSAP2, PPP1R9B, PQBP1, BLOC1S6, ZFYVE27, HERC1, MAP2, BLOC1S1, ALKBH1, MICALL1, STMN1, PHGDH, MAP4, NCDN, GPM6B, LYN, PSD, TOR1A, DTNBP1, POU4F1, RAB11A, MANF, UHMK1, EHD1, GPRIN3, ADGRF1, CDK5, VAPA, NEDD4, RAB13, RAPGEF2, MAPT, ERCC6, ATXN10, FRYL, LRP12, CDK5R1, CDK16	10231	76	20393	1.23267	1	0.621265	0.606399
GOTERM_BP_DIRECT	GO:0032024~positive regulation of insulin secretion	20	0.169205	0.0450993	BLK, TCF7L2, RPH3AL, NLGN2, PRKCB, PRKCE, TM7SF3, AACS, GLUD1, PRKAR1A, NNAT, GNAS, FFAR3, LRRC8A, TCF4, FFAR1, PRKACA, PFKM, F2RL2, SOX4	10231	28	20393	1.42375	1	0.626143	0.611161
GOTERM_BP_DIRECT	GO:0065003~protein-containing complex assembly	24	0.203046	0.0464911	BECN1, LOC532875, KMT2A, GPAA1, MBD2, DNAJB12, SLC2A1, TRAF2, DNAJB14, SPG7, LAMC1, DNAJC15, PML, AFG3L2, NEMF, APC, ZW10, DLG5, HSF1, HES1, SSBP3, LLGL1, PPID, TEAD2	10231	35	20393	1.3668	1	0.64438	0.628961
GOTERM_BP_DIRECT	GO:0006139~nucleobase-containing compound metabolic process	11	0.0930626	0.0472489	EXD1, EXD2, DGUOK, EXD3, DDX11, SRBD1, AK3, TK2, NIT1, AK7, DCK	10231	13	20393	1.6866	1	0.645108	0.629672
GOTERM_BP_DIRECT	GO:0098656~monoatomic anion transmembrane transport	11	0.0930626	0.0472489	SLC13A3, SLC13A4, LRRC8C, VDAC3, VDAC2, LRRC8D, LRRC8A, VDAC1, LRRC8B, SLC13A5, LRRC8E	10231	13	20393	1.6866	1	0.645108	0.629672
GOTERM_BP_DIRECT	GO:0030225~macrophage differentiation	11	0.0930626	0.0472489	IL1RL1, L3MBTL3, CD4, DIAPH3, CASP8, CSF1, UCP2, GATA3, SIRT1, VEGFA, FOSL2	10231	13	20393	1.6866	1	0.645108	0.629672
GOTERM_BP_DIRECT	GO:0002183~cytoplasmic translational initiation	11	0.0930626	0.0472489	EIF4A2, EIF2B5, EIF2B4, EIF4A1, EIF3M, EIF2B3, EIF2B2, EIF2S3, EIF3I, EIF2B1, EIF2S2	10231	13	20393	1.6866	1	0.645108	0.629672
GOTERM_BP_DIRECT	GO:0031124~mRNA 3'-end processing	11	0.0930626	0.0472489	NUDT21, CPSF3, ZC3H3, CSTF3, CSTF2, CSTF1, PAF1, CSTF2T, RPRD1B, RPRD1A, RPRD2	10231	13	20393	1.6866	1	0.645108	0.629672
GOTERM_BP_DIRECT	GO:0051131~chaperone-mediated protein complex assembly	11	0.0930626	0.0472489	MKKS, BBS10, HSPA4, BBS12, PTGES3, PSMG3, LONP1, PSMG1, PSMG2, NDUFAF1, PFDN6	10231	13	20393	1.6866	1	0.645108	0.629672
GOTERM_BP_DIRECT	GO:0090316~positive regulation of intracellular protein transport	11	0.0930626	0.0472489	PCM1, B3GAT3, PDCD10, CEP131, RAB29, ZFAND1, PCNT, ERGIC3, CEP290, OAZ1, OAZ2	10231	13	20393	1.6866	1	0.645108	0.629672
GOTERM_BP_DIRECT	GO:0045948~positive regulation of translational initiation	11	0.0930626	0.0472489	KHDRBS1, YTHDF1, RPS6KB1, YTHDF3, RPS6KB2, POLR2D, HABP4, POLR2G, DHX29, MTOR, UHMK1	10231	13	20393	1.6866	1	0.645108	0.629672
GOTERM_BP_DIRECT	GO:0007088~regulation of mitotic nuclear division	11	0.0930626	0.0472489	CUL9, CUL7, CDCA2, BORA, FBXW5, PDXP, RCC1, FBXO5, MKI67, OBSL1, CDK11B	10231	13	20393	1.6866	1	0.645108	0.629672
GOTERM_BP_DIRECT	GO:0010634~positive regulation of epithelial cell migration	17	0.143824	0.0480331	DOCK5, BMPR2, SRC, PRKCE, ARHGAP5, RTN4, HDAC6, PPM1F, RAB11A, TGFBR2, VIL1, HYAL1, CAPN7, PLCG2, CTSH, PLCG1, RREB1	10231	23	20393	1.47328	1	0.654729	0.639063
GOTERM_BP_DIRECT	GO:0035024~negative regulation of Rho protein signal transduction	14	0.118443	0.0494643	ITGB1, RIPOR2, KANK1, ITGA3, CCDC125, HEG1, TNFAIP1, ARHGAP35, FLCN, KCTD10, DLC1, KCTD13, MET, SCAI	10231	18	20393	1.55031	1	0.662178	0.646334
GOTERM_BP_DIRECT	GO:0005977~glycogen metabolic process	14	0.118443	0.0494643	GSK3B, GSK3A, PRKAG2, PHKB, PHKA1, PHKA2, PPP1CA, GNMT, PPP1CB, PPP1CC, PPP1R2, UGP2, IL6ST, SLC37A4	10231	18	20393	1.55031	1	0.662178	0.646334
GOTERM_BP_DIRECT	GO:0048268~clathrin coat assembly	14	0.118443	0.0494643	HIP1, VBP1, CLTC, HIP1R, CLTB, CLTA, NSG1, AP2A2, GAK, CALY, FCHO1, FCHO2, EPS15, PICALM	10231	18	20393	1.55031	1	0.662178	0.646334
GOTERM_BP_DIRECT	GO:0006509~membrane protein ectodomain proteolysis	14	0.118443	0.0494643	SPPL2A, PSEN2, ADAM10, PSEN1, APH1A, BACE1, BACE2, ADAM17, NCSTN, DAG1, ADAM9, MYH9, LRIG2, RBMX	10231	18	20393	1.55031	1	0.662178	0.646334
GOTERM_BP_DIRECT	GO:0034314~Arp2/3 complex-mediated actin nucleation	14	0.118443	0.0494643	ACTR3, ACTR2, ARPC1B, ARPC1A, ARPC5L, ARPC4, ARPC5, ARPC2, ARPC3, JMY, EVL, TRIM27, WHAMM, WASHC1	10231	18	20393	1.55031	1	0.662178	0.646334
GOTERM_BP_DIRECT	GO:0006998~nuclear envelope organization	14	0.118443	0.0494643	SUN2, SUN1, NUP155, LEMD3, LEMD2, TMEM170A, LMNB2, LMNB1, ZMPSTE24, CTDNEP1, NUP93, PARP11, REEP4, LMNA	10231	18	20393	1.55031	1	0.662178	0.646334
GOTERM_BP_DIRECT	GO:0051016~barbed-end actin filament capping	14	0.118443	0.0494643	SVIL, GSN, FLII, TWF2, TWF1, CAPG, ADD3, ADD1, VIL1, EPS8, SCIN, CAPZB, CAPZA1, CAPZA2	10231	18	20393	1.55031	1	0.662178	0.646334
GOTERM_BP_DIRECT	GO:0071333~cellular response to glucose stimulus	14	0.118443	0.0494643	SLC39A14, IGF1R, RPTOR, PIK3CA, KAT5, SIN3A, UCP2, PCK1, SLC12A6, GAS6, PRKACA, OGT, SOX4, PCK2	10231	18	20393	1.55031	1	0.662178	0.646334
GOTERM_BP_DIRECT	GO:0001778~plasma membrane repair	14	0.118443	0.0494643	TRIM72, RAB3A, MYOF, SYTL4, SYT11, SMPD1, CHMP1A, ANXA6, CHMP2A, MYH9, CHMP4B, CHMP7, ARL8A, ARL8B	10231	18	20393	1.55031	1	0.662178	0.646334
GOTERM_BP_DIRECT	GO:0000423~mitophagy	14	0.118443	0.0494643	BECN1, AMBRA1, ATG14, PHB2, ATG13, MAP1LC3B, PINK1, ATG4C, ATG4B, ARFIP2, ATG4A, SQSTM1, OGT, ATG4D	10231	18	20393	1.55031	1	0.662178	0.646334
GOTERM_BP_DIRECT	GO:0005978~glycogen biosynthetic process	14	0.118443	0.0494643	PTGES3, GBE1, AGL, NR1D1, GYS1, CHCHD2, UGP2, PHKG1, PHKG2, PGM2, AKT1, NHLRC1, GYG2, GYG1	10231	18	20393	1.55031	1	0.662178	0.646334
GOTERM_BP_DIRECT	GO:0001578~microtubule bundle formation	18	0.152284	0.0555909	NUMA1, SPEF1, MTCL1, MAP1S, NCKAP5L, PLK1, NAV1, AAAS, TPPP3, SPAST, PSRC1, FES, CCSER2, CHP1, KIF20A, TPPP, GAS2L1, CDK5RAP2	10231	25	20393	1.43514	1	0.711256	0.694237
GOTERM_BP_DIRECT	GO:0019216~regulation of lipid metabolic process	18	0.152284	0.0555909	NCOA2, BCL11B, GPS2, TREM2, NR1D1, ADIPOR1, DNAJC15, ZMPSTE24, LACTB, ZFP69, ADGRF1, ID2, HNF4A, PSAP, PPARG, PPARA, PPARD, CERS2	10231	25	20393	1.43514	1	0.711256	0.694237
GOTERM_BP_DIRECT	GO:0043001~Golgi to plasma membrane protein transport	18	0.152284	0.0555909	NSF, AMN, SYS1, DYNLT1, GOLPH3L, GGA2, GGA1, ARFRP1, GOLGA4, PREPL, GOLPH3, GGA3, RAB34, GOLGA7, VAMP5, SPTBN1, OPTN, BLZF1	10231	25	20393	1.43514	1	0.711256	0.694237
GOTERM_BP_DIRECT	GO:0042255~ribosome assembly	9	0.0761421	0.0558085	EIF5B, EIF5, EIF1AX, NIP7, MTERF4, DHX37, DHX29, EIF2A, MRPL22	10231	10	20393	1.79393	1	0.711256	0.694237
GOTERM_BP_DIRECT	GO:0043011~myeloid dendritic cell differentiation	9	0.0761421	0.0558085	NOTCH2, IL4, BATF2, BATF3, CAMK4, PSEN1, LTBR, BATF, RELB	10231	10	20393	1.79393	1	0.711256	0.694237
GOTERM_BP_DIRECT	GO:0000467~exonucleolytic trimming to generate mature 3'-end of 5.8S rRNA from tricistronic rRNA transcript (SSU-rRNA, 5.8S rRNA, LSU-rRNA)	9	0.0761421	0.0558085	EXOSC7, EXOSC10, ERI1, EXOSC9, ERI2, EXOSC8, ERI3, EXOSC3, EXOSC2	10231	10	20393	1.79393	1	0.711256	0.694237
GOTERM_BP_DIRECT	GO:0010717~regulation of epithelial to mesenchymal transition	9	0.0761421	0.0558085	PHLDB1, POFUT2, MCRIP1, APLF, DAG1, TGFBR1, QKI, ELL3, SMAD7	10231	10	20393	1.79393	1	0.711256	0.694237
GOTERM_BP_DIRECT	GO:0000722~telomere maintenance via recombination	9	0.0761421	0.0558085	RAD50, RAD51D, RAD51, RAD51C, TEP1, XRCC3, TPRKB, SMC6, BRCA2	10231	10	20393	1.79393	1	0.711256	0.694237
GOTERM_BP_DIRECT	GO:0043518~negative regulation of DNA damage response, signal transduction by p53 class mediator	9	0.0761421	0.0558085	PSMD10, CD74, DYRK3, KDM1A, DYRK1A, DYRK1B, PTTG1IP, SIRT1, CD44	10231	10	20393	1.79393	1	0.711256	0.694237
GOTERM_BP_DIRECT	GO:0033173~calcineurin-NFAT signaling cascade	9	0.0761421	0.0558085	PPP3CA, NFAT5, PPP3CB, MAPK7, TBC1D10C, NFATC3, NFATC2, NFATC1, MTOR	10231	10	20393	1.79393	1	0.711256	0.694237
GOTERM_BP_DIRECT	GO:0009062~fatty acid catabolic process	9	0.0761421	0.0558085	ACOT8, FAAH, ACOT7, ACOX1, NME4, LPIN1, DECR2, LPIN2, LPIN3	10231	10	20393	1.79393	1	0.711256	0.694237
GOTERM_BP_DIRECT	GO:0061025~membrane fusion	9	0.0761421	0.0558085	NSFL1C, HACE1, UBXN2B, UBXN2A, VPS33B, USO1, MYOF, HUWE1, CHP1	10231	10	20393	1.79393	1	0.711256	0.694237
GOTERM_BP_DIRECT	GO:0043923~positive regulation by host of viral transcription	9	0.0761421	0.0558085	JUN, ZNF639, SP1, TAF11, LEF1, EP300, NUCKS1, RRP1B, CHD1	10231	10	20393	1.79393	1	0.711256	0.694237
GOTERM_BP_DIRECT	GO:0060218~hematopoietic stem cell differentiation	9	0.0761421	0.0558085	LMBR1L, UFL1, MED1, CDK6, SRF, ERCC2, MLLT3, SH2B3, BATF	10231	10	20393	1.79393	1	0.711256	0.694237
GOTERM_BP_DIRECT	GO:0010762~regulation of fibroblast migration	9	0.0761421	0.0558085	GNA13, CLN3, FER, SDC4, RCC2, GNA12, WDPCP, APPL2, APPL1	10231	10	20393	1.79393	1	0.711256	0.694237
GOTERM_BP_DIRECT	GO:0030889~negative regulation of B cell proliferation	9	0.0761421	0.0558085	LYN, TYROBP, TNFRSF13B, CASP3, INPP5D, BTK, RC3H1, PKN1, TNFRSF21	10231	10	20393	1.79393	1	0.711256	0.694237
GOTERM_BP_DIRECT	GO:0042059~negative regulation of epidermal growth factor receptor signaling pathway	9	0.0761421	0.0558085	ERRFI1, RNF126, RNF115, TNK2, MVP, ITGA1, CBLC, PTPRJ, CBL	10231	10	20393	1.79393	1	0.711256	0.694237
GOTERM_BP_DIRECT	GO:0000338~protein deneddylation	9	0.0761421	0.0558085	COPS4, COPS6, TOR1A, COPS5, SENP8, COPS2, LOC782101, LOC782385, COPS8	10231	10	20393	1.79393	1	0.711256	0.694237
GOTERM_BP_DIRECT	GO:0035196~miRNA processing	9	0.0761421	0.0558085	SLC4A1AP, ZC3H7A, NUP155, ZC3H7B, PPP1R8, SNIP1, PUM1, SPOUT1, PUM2	10231	10	20393	1.79393	1	0.711256	0.694237
GOTERM_BP_DIRECT	GO:2001034~positive regulation of double-strand break repair via nonhomologous end joining	9	0.0761421	0.0558085	MAD2L2, PARP3, RIF1, PRKDC, KMT5C, PNKP, SHLD1, KMT5B, WRAP53	10231	10	20393	1.79393	1	0.711256	0.694237
GOTERM_BP_DIRECT	GO:0044319~wound healing, spreading of cells	9	0.0761421	0.0558085	DDR1, CD151, TOR1A, PDCD10, FLNA, RHOC, RHOA, CD44, ARHGAP35	10231	10	20393	1.79393	1	0.711256	0.694237
GOTERM_BP_DIRECT	GO:0002753~cytoplasmic pattern recognition receptor signaling pathway	9	0.0761421	0.0558085	YWHAE, BECN1, MAVS, TRAF3IP3, TIFA, DHX58, IRF7, TRIM25, IPO5	10231	10	20393	1.79393	1	0.711256	0.694237
GOTERM_BP_DIRECT	GO:0036444~calcium import into the mitochondrion	9	0.0761421	0.0558085	AFG3L2, MCUR1, SMDT1, MCUB, MICU3, MICU2, MICU1, MAIP1, MCU	10231	10	20393	1.79393	1	0.711256	0.694237
GOTERM_BP_DIRECT	GO:0008631~intrinsic apoptotic signaling pathway in response to oxidative stress	9	0.0761421	0.0558085	MELK, DIABLO, ARL6IP5, GSKIP, ZNF622, NOX1, PML, PDK1, MAP3K5	10231	10	20393	1.79393	1	0.711256	0.694237
GOTERM_BP_DIRECT	GO:0030330~DNA damage response, signal transduction by p53 class mediator	9	0.0761421	0.0558085	PAXIP1, USP10, SESN2, BCL3, MYO6, PPM1D, FOXO3, NDRG1, BATF	10231	10	20393	1.79393	1	0.711256	0.694237
GOTERM_BP_DIRECT	GO:0034315~regulation of Arp2/3 complex-mediated actin nucleation	9	0.0761421	0.0558085	PPP1R37, CARMIL1, CARMIL2, ARF1, RNH1, PICK1, ARFIP2, AP1AR, ARFIP1	10231	10	20393	1.79393	1	0.711256	0.694237
GOTERM_BP_DIRECT	GO:0010458~exit from mitosis	9	0.0761421	0.0558085	EPS8, SPAST, NFIA, NFIB, UBE2C, UBE2S, CHMP2A, CHMP4B, CHMP7	10231	10	20393	1.79393	1	0.711256	0.694237
GOTERM_BP_DIRECT	GO:0032872~regulation of stress-activated MAPK cascade	9	0.0761421	0.0558085	MAP2K1, MAP2K2, PRDX1, NBR1, FAS, MAPK1, LOC510798, TIRAP, MAPK3	10231	10	20393	1.79393	1	0.711256	0.694237
GOTERM_BP_DIRECT	GO:0008299~isoprenoid biosynthetic process	9	0.0761421	0.0558085	IDI1, COQ2, MVK, GGPS1, PDSS2, MVD, PDSS1, HMGCR, FDFT1	10231	10	20393	1.79393	1	0.711256	0.694237
GOTERM_BP_DIRECT	GO:0035162~embryonic hemopoiesis	9	0.0761421	0.0558085	CCDC134, MED1, KMT2A, KIT, GATA3, SH2B3, PBX1, ATF4, TGFBR2	10231	10	20393	1.79393	1	0.711256	0.694237
GOTERM_BP_DIRECT	GO:0044027~negative regulation of gene expression via chromosomal CpG island methylation	9	0.0761421	0.0558085	HELLS, DNMT1, UHRF2, UHRF1, MYC, EHMT2, DNMT3A, CTCF, ZNF445	10231	10	20393	1.79393	1	0.711256	0.694237
GOTERM_BP_DIRECT	GO:0000387~spliceosomal snRNP assembly	26	0.219966	0.0561838	TSSC4, GEMIN2, DDX20, COIL, SNRPD2, SNRPD1, SMN2, SNRPD3, PRMT5, PRMT7, PRPF4B, LOC107131494, LSM4, LOC107131530, CLNS1A, GEMIN4, SNRPG, GEMIN5, STRAP, GEMIN6, SNRPE, SNRPF, GEMIN7, GEMIN8, SNRPC, SNRPB	10231	39	20393	1.32884	1	0.71383	0.696749
GOTERM_BP_DIRECT	GO:0006096~glycolytic process	26	0.219966	0.0561838	PFKFB2, GPI, ADPGK, ENO1, ENO3, LIPA, HK2, HK1, HK3, LOC616200, UCP2, PGK1, IER3, TPI1, FKRP, PKLR, PGAM1, BPGM, GCK, LOC112447087, PFKL, PKM, OGDH, ALDOC, ALDOA, GAPDH	10231	39	20393	1.32884	1	0.71383	0.696749
GOTERM_BP_DIRECT	GO:0030308~negative regulation of cell growth	41	0.34687	0.0571449	ACVRL1, RB1, NDUFA13, BMPR2, CDKN1B, DCUN1D3, NAIF1, PTPRJ, CDKN2AIP, PPP1R9B, DNAJB2, STK11, SERTAD3, SERTAD1, HYAL1, HNF4A, HYAL2, SESN2, RACK1, SH3BP4, ENPP1, RBBP7, TSPYL2, SMAD4, CDKN2C, TGFB1, SMAD3, SPHK2, OSGIN1, MUL1, OSGIN2, CGRRF1, SMARCA2, PML, PSRC1, ADAM15, NME6, PPT1, NDUFS3, CRLF3, TP53	10231	66	20393	1.23823	1	0.724921	0.707575
GOTERM_BP_DIRECT	GO:0010629~negative regulation of gene expression	74	0.626058	0.0585903	ACVRL1, APP, GSK3B, DDX3X, SPI1, HMGB2, INPPL1, CHD4, PARK7, PPP3CA, CREB3L1, CHMP1A, CPNE1, FLOT2, ANXA7, DIP2A, EMILIN1, HRAS, NKX3-1, PIAS3, JMJD4, DAXX, MKKS, MEF2C, SLC35C2, SFMBT2, CNPY2, PARP9, FOXP1, RBL2, SLC7A5, RBL1, SMO, PRKAR1A, DGKQ, SMCR8, ENG, NOTCH2, GGNBP2, TMF1, SLC24A3, NOTCH1, PDGFB, PSEN1, GATA2, PDCD10, TP53INP1, ZNF148, XDH, LDLR, SMAD2, MSR1, KDM4A, NDFIP2, SMAD3, TGFB1, …	10231	127	20393	1.16142	1	0.731789	0.714279
GOTERM_BP_DIRECT	GO:0090090~negative regulation of canonical Wnt signaling pathway	60	0.507614	0.0588001	LMBR1L, INVS, OTUD5, MESP1, GSK3B, GSK3A, CHD8, CTNND1, PTPRO, JADE1, TMEM131L, LIMD1, GLI1, STK11, CSNK1B, RUVBL2, LZTS2, EMD, SCYL2, DACT1, ANKRD6, TLE4, APC2, TLE3, TLE2, TLE1, WNT5A, AXIN1, AXIN2, TMEM170B, LATS1, LATS2, FRMD8, RAPGEF1, PFDN5, NOTCH1, USHBP1, FOXO3, MLLT3, NKD1, NKD2, ZNRF3, RNF215, NPHP3, NPHP4, TCF7L2, SMAD4, CSNK1A1, CAV1, SIAH2, DKKL1, TMEM64, MCC, MAPK14, UBAC2, MAD2L2, …	10231	101	20393	1.18411	1	0.731789	0.714279
GOTERM_BP_DIRECT	GO:0008625~extrinsic apoptotic signaling pathway via death domain receptors	15	0.126904	0.0592889	CASP8AP2, DAXX, SORT1, DAPK1, DDX47, FASLG, PIK3R1, GABARAP, CASP8, BAG3, BLOC1S2, FADD, RAF1, SKIL, DEDD	10231	20	20393	1.49494	1	0.731789	0.714279
GOTERM_BP_DIRECT	GO:0006919~activation of cysteine-type endopeptidase activity involved in apoptotic process	15	0.126904	0.0592889	CASP8AP2, HIP1, STAT1, F2R, HIP1R, BBC3, FAM162A, LCK, MYC, PMAIP1, BAX, NLRP1, BID, IFT57, NKX3-1	10231	20	20393	1.49494	1	0.731789	0.714279
GOTERM_BP_DIRECT	GO:0002224~toll-like receptor signaling pathway	15	0.126904	0.0592889	UNC93B1, BCL10, LOC101905041, MAPKAPK3, TRAF3, MAPKAPK2, TLR9, TLR8, TLR10, TLR7, TLR6, TLR5, TLR4, TLR3, TLR2	10231	20	20393	1.49494	1	0.731789	0.714279
GOTERM_BP_DIRECT	GO:0002223~stimulatory C-type lectin receptor signaling pathway	15	0.126904	0.0592889	LOC101902742, LOC100336869, SYK, LOC100848575, LOC101905403, LOC513869, TYROBP, NKG2C, CLEC6A, LOC618565, LOC112446743, NKG2A, LOC104970137, LOC100847738, KLRD1	10231	20	20393	1.49494	1	0.731789	0.714279
GOTERM_BP_DIRECT	GO:0030148~sphingolipid biosynthetic process	15	0.126904	0.0592889	CERKL, ELOVL1, HACD1, ELOVL4, ELOVL5, ORMDL1, MSMO1, ELOVL6, HACD3, HACD2, HACD4, ORMDL2, ORMDL3, SC5D, KDSR	10231	20	20393	1.49494	1	0.731789	0.714279
GOTERM_BP_DIRECT	GO:0009060~aerobic respiration	12	0.101523	0.0606868	PANK2, NDUFS7, BLOC1S1, MDH2, CAT, MFN1, MFN2, MTFR1, MTFR1L, MTFR2, ATP5F1D, SDHB	10231	15	20393	1.5946	1	0.731789	0.714279
GOTERM_BP_DIRECT	GO:0048384~retinoic acid receptor signaling pathway	12	0.101523	0.0606868	RXRB, RARG, THRB, RXRA, SNW1, THRA, RARA, RARB, NR1D2, PPARG, ACTN4, PML	10231	15	20393	1.5946	1	0.731789	0.714279
GOTERM_BP_DIRECT	GO:0034472~snRNA 3'-end processing	12	0.101523	0.0606868	TOE1, INTS12, INTS14, INTS2, INTS5, USB1, INTS7, BAZ2B, INTS6, INTS9, INTS8, INTS6L	10231	15	20393	1.5946	1	0.731789	0.714279
GOTERM_BP_DIRECT	GO:0046329~negative regulation of JNK cascade	12	0.101523	0.0606868	CYLD, ITCH, DUSP3, HDAC3, TAOK3, F2RL1, GPS2, AIDA, ZMYND11, DACT1, PAFAH1B1, MEN1	10231	15	20393	1.5946	1	0.731789	0.714279
GOTERM_BP_DIRECT	GO:0007017~microtubule-based process	12	0.101523	0.0606868	LOC789121, TUBB2B, KIFC2, VBP1, LOC784058, SRRD, LOC101902172, KIFC3, DYNLL1, DNAL4, DYNLL2, MAP3K11	10231	15	20393	1.5946	1	0.731789	0.714279
GOTERM_BP_DIRECT	GO:0007163~establishment or maintenance of cell polarity	23	0.194585	0.0629084	ACTR3, ACTR2, RHOG, RHOH, RPGRIP1L, PARVB, SPINT2, RHOBTB1, RHOBTB2, CDC42, PARD6B, PARD6A, RHOT1, PARVG, CTNNA1, FSCN1, RAC2, NPHP3, RAC3, RHOU, RAC1, RHOV, RHOQ	10231	34	20393	1.34838	1	0.731789	0.714279
GOTERM_BP_DIRECT	GO:0006120~mitochondrial electron transport, NADH to ubiquinone	19	0.160745	0.0630062	NDUFB9, NDUFA8, NDUFA7, NDUFB8, NDUFB6, NDUFA10, NDUFC2, DNAJC15, NDUFS8, NDUFS7, NDUFS6, NDUFAB1, NDUFS3, NDUFS2, NDUFS1, NDUFAF1, NDUFV2, NDUFV1, DLD	10231	27	20393	1.40266	1	0.731789	0.714279
GOTERM_BP_DIRECT	GO:0033617~mitochondrial cytochrome c oxidase assembly	19	0.160745	0.0630062	COA3, COX19, LOC101904614, COA1, COX16, FASTKD3, TACO1, COX18, COX17, TIMM21, PET117, OXA1L, TMEM223, SCO1, SCO2, COX14, SMIM20, COA5, COX20	10231	27	20393	1.40266	1	0.731789	0.714279
GOTERM_BP_DIRECT	GO:0006625~protein targeting to peroxisome	7	0.0592217	0.0635527	PEX16, PEX19, ZFAND6, PEX5, LONP2, HACL1, PEX1	10231	7	20393	1.99326	1	0.731789	0.714279
GOTERM_BP_DIRECT	GO:0071035~nuclear polyadenylation-dependent rRNA catabolic process	7	0.0592217	0.0635527	EXOSC7, ZCCHC7, EXOSC10, EXOSC9, EXOSC8, EXOSC3, EXOSC2	10231	7	20393	1.99326	1	0.731789	0.714279
GOTERM_BP_DIRECT	GO:0051443~positive regulation of ubiquitin-protein transferase activity	7	0.0592217	0.0635527	DCUN1D5, DCUN1D3, PLK1, DCUN1D4, DCUN1D1, DCUN1D2, BMI1	10231	7	20393	1.99326	1	0.731789	0.714279
GOTERM_BP_DIRECT	GO:0160049~negative regulation of cGAS/STING signaling pathway	7	0.0592217	0.0635527	PPP6C, PARP1, PRKDC, TREX1, CGAS, BANF1, LYPLAL1	10231	7	20393	1.99326	1	0.731789	0.714279
GOTERM_BP_DIRECT	GO:0018026~peptidyl-lysine monomethylation	7	0.0592217	0.0635527	SETD4, SETD3, SETD6, SMYD2, KMT5A, EEF1AKMT2, METTL18	10231	7	20393	1.99326	1	0.731789	0.714279
GOTERM_BP_DIRECT	GO:0050861~positive regulation of B cell receptor signaling pathway	7	0.0592217	0.0635527	PRKCH, PRKCB, CD81, NFAM1, STAP1, SLC39A10, FOXP1	10231	7	20393	1.99326	1	0.731789	0.714279
GOTERM_BP_DIRECT	GO:0035493~SNARE complex assembly	7	0.0592217	0.0635527	VAMP8, UVRAG, VAMP1, STX4, VAMP4, VAMP2, VAMP3	10231	7	20393	1.99326	1	0.731789	0.714279
GOTERM_BP_DIRECT	GO:0008063~Toll signaling pathway	7	0.0592217	0.0635527	IRAK1, TRAF3, IRAK2, PALM3, IRAK3, IRAK4, MYD88	10231	7	20393	1.99326	1	0.731789	0.714279
GOTERM_BP_DIRECT	GO:0044528~regulation of mitochondrial mRNA stability	7	0.0592217	0.0635527	FASTKD1, PDE12, FASTKD2, FASTK, FASTKD3, FASTKD5, TBRG4	10231	7	20393	1.99326	1	0.731789	0.714279
GOTERM_BP_DIRECT	GO:0070475~rRNA base methylation	7	0.0592217	0.0635527	EMG1, NSUN5, LOC515227, NOP2, METTL16, METTL15, FDXACB1	10231	7	20393	1.99326	1	0.731789	0.714279
GOTERM_BP_DIRECT	GO:0009235~cobalamin metabolic process	7	0.0592217	0.0635527	CUBN, AMN, MMAA, MMAB, MTR, MMACHC, MMADHC	10231	7	20393	1.99326	1	0.731789	0.714279
GOTERM_BP_DIRECT	GO:0044571~[2Fe-2S] cluster assembly	7	0.0592217	0.0635527	NFS1, LYRM4, GLRX5, NDUFAB1, FDX2, HSCB, FXN	10231	7	20393	1.99326	1	0.731789	0.714279
GOTERM_BP_DIRECT	GO:0034214~protein hexamerization	7	0.0592217	0.0635527	LETM1, UGDH, SPAST, MAT2A, TWNK, LRRC8C, LRRC8A	10231	7	20393	1.99326	1	0.731789	0.714279
GOTERM_BP_DIRECT	GO:2000145~regulation of cell motility	7	0.0592217	0.0635527	CADM4, INPP5F, FES, ARHGAP18, PKN2, PKN1, CRKL	10231	7	20393	1.99326	1	0.731789	0.714279
GOTERM_BP_DIRECT	GO:0044314~protein K27-linked ubiquitination	7	0.0592217	0.0635527	RNF126, TRIM62, WSB1, UBE2S, UBE2T, RNF6, RNF185	10231	7	20393	1.99326	1	0.731789	0.714279
GOTERM_BP_DIRECT	GO:1905037~autophagosome organization	7	0.0592217	0.0635527	ZFYVE26, STK35, ULK3, ULK2, ULK1, SPG11, PIK3C2B	10231	7	20393	1.99326	1	0.731789	0.714279
GOTERM_BP_DIRECT	GO:0060315~negative regulation of ryanodine-sensitive calcium-release channel activity	7	0.0592217	0.0635527	CALM, FKBP1A, FKBP1B, CALM3, CLIC2, CALM1, CALM2	10231	7	20393	1.99326	1	0.731789	0.714279
GOTERM_BP_DIRECT	GO:0031591~wybutosine biosynthetic process	7	0.0592217	0.0635527	TYW5, TYW3, KDM8, TRMT12, TYW1, LCMT2, JMJD7	10231	7	20393	1.99326	1	0.731789	0.714279
GOTERM_BP_DIRECT	GO:1902230~negative regulation of intrinsic apoptotic signaling pathway in response to DNA damage	7	0.0592217	0.0635527	USP47, CXCL12, DDIAS, ACKR3, TRIM32, CLU, TPT1	10231	7	20393	1.99326	1	0.731789	0.714279
GOTERM_BP_DIRECT	GO:0030953~astral microtubule organization	7	0.0592217	0.0635527	DLG1, NUMA1, LIMK2, TPPP, EZR, KPNB1, RAB11A	10231	7	20393	1.99326	1	0.731789	0.714279
GOTERM_BP_DIRECT	GO:0010972~negative regulation of G2/M transition of mitotic cell cycle	7	0.0592217	0.0635527	AVEN, USP47, GPR132, WEE1, RAD21, MIIP, PKMYT1	10231	7	20393	1.99326	1	0.731789	0.714279
GOTERM_BP_DIRECT	GO:0071051~poly(A)-dependent snoRNA 3'-end processing	7	0.0592217	0.0635527	EXOSC6, EXOSC5, EXOSC10, EXOSC4, PARN, EXOSC3, EXOSC2	10231	7	20393	1.99326	1	0.731789	0.714279
GOTERM_BP_DIRECT	GO:0070231~T cell apoptotic process	7	0.0592217	0.0635527	LMBR1L, BCL3, RIPK1, FASLG, BCL10, LIPA, BBC3	10231	7	20393	1.99326	1	0.731789	0.714279
GOTERM_BP_DIRECT	GO:0042542~response to hydrogen peroxide	7	0.0592217	0.0635527	FKBP1A, PRDX3, PPP1R15B, GPX1, FKBP1B, CAT, SOD1	10231	7	20393	1.99326	1	0.731789	0.714279
GOTERM_BP_DIRECT	GO:0036295~cellular response to increased oxygen levels	7	0.0592217	0.0635527	TMEM199, ATP6V1A, ATP6V1G1, ATP6AP1, CCDC115, ATP6V0A2, ATP6V0D1	10231	7	20393	1.99326	1	0.731789	0.714279
GOTERM_BP_DIRECT	GO:1902275~regulation of chromatin organization	7	0.0592217	0.0635527	SETD5, LSM11, SETD1A, TLK1, HNRNPU, SSRP1, MLLT3	10231	7	20393	1.99326	1	0.731789	0.714279
GOTERM_BP_DIRECT	GO:0000076~DNA replication checkpoint signaling	7	0.0592217	0.0635527	MDC1, CDT1, TIPIN, TIMELESS, DNA2, RAD9B, RAD9A	10231	7	20393	1.99326	1	0.731789	0.714279
GOTERM_BP_DIRECT	GO:0098792~xenophagy	7	0.0592217	0.0635527	CALCOCO2, ATG16L1, RIPK2, NOD1, NOD2, LGALS8, MAPK3	10231	7	20393	1.99326	1	0.731789	0.714279
GOTERM_BP_DIRECT	GO:0072384~organelle transport along microtubule	7	0.0592217	0.0635527	ARHGAP21, TUBA1C, TUBA1A, LOC100141266, COPG2, COPG1, BORCS5	10231	7	20393	1.99326	1	0.731789	0.714279
GOTERM_BP_DIRECT	GO:0090043~regulation of tubulin deacetylation	7	0.0592217	0.0635527	KAT2A, DR1, ZZZ3, YEATS2, MBIP, WDR5, EP300	10231	7	20393	1.99326	1	0.731789	0.714279
GOTERM_BP_DIRECT	GO:0000729~DNA double-strand break processing	7	0.0592217	0.0635527	RAD50, LOC534913, EXO1, UBE2V2, SMARCAD1, DNA2, NBN	10231	7	20393	1.99326	1	0.731789	0.714279
GOTERM_BP_DIRECT	GO:1990481~mRNA pseudouridine synthesis	7	0.0592217	0.0635527	RPUSD4, PUS3, TRUB1, DKC1, PUS1, PUS7, PUS7L	10231	7	20393	1.99326	1	0.731789	0.714279
GOTERM_BP_DIRECT	GO:0035195~miRNA-mediated post-transcriptional gene silencing	7	0.0592217	0.0635527	TNRC6C, MOV10, EIF6, CNOT1, DHX9, TNRC6A, TNRC6B	10231	7	20393	1.99326	1	0.731789	0.714279
GOTERM_BP_DIRECT	GO:0071038~TRAMP-dependent tRNA surveillance pathway	7	0.0592217	0.0635527	EXOSC7, ZCCHC7, EXOSC10, EXOSC9, EXOSC8, EXOSC3, EXOSC2	10231	7	20393	1.99326	1	0.731789	0.714279
GOTERM_BP_DIRECT	GO:0039536~negative regulation of RIG-I signaling pathway	7	0.0592217	0.0635527	NPLOC4, SEC14L1, NLRX1, C1QBP, DHX58, UFD1, GPATCH3	10231	7	20393	1.99326	1	0.731789	0.714279
GOTERM_BP_DIRECT	GO:0042176~regulation of protein catabolic process	7	0.0592217	0.0635527	PSMD2, ODC1, WDR91, PSMD3, PSMD1, FAM83D, ZDHHC2	10231	7	20393	1.99326	1	0.731789	0.714279
GOTERM_BP_DIRECT	GO:0000301~retrograde transport, vesicle recycling within Golgi	7	0.0592217	0.0635527	COG8, COG7, GOLGA5, COG6, COG3, COG2, COG1	10231	7	20393	1.99326	1	0.731789	0.714279
GOTERM_BP_DIRECT	GO:0032801~receptor catabolic process	7	0.0592217	0.0635527	SH3GLB1, BECN1, TGFB1, NEDD4, PIK3R4, MVB12A, LGMN	10231	7	20393	1.99326	1	0.731789	0.714279
GOTERM_BP_DIRECT	GO:0017183~protein histidyl modification to diphthamide	7	0.0592217	0.0635527	DPH1, DPH2, DPH3, DPH5, DPH6, DNAJC24, DPH7	10231	7	20393	1.99326	1	0.731789	0.714279
GOTERM_BP_DIRECT	GO:0006301~postreplication repair	7	0.0592217	0.0635527	BARD1, MSH2, NSMCE1, UBE2N, UBE2V2, UBE2V1, RAD18	10231	7	20393	1.99326	1	0.731789	0.714279
GOTERM_BP_DIRECT	GO:0006264~mitochondrial DNA replication	7	0.0592217	0.0635527	MGME1, RRM1, POLG2, TWNK, SSBP1, POLG, PRIMPOL	10231	7	20393	1.99326	1	0.731789	0.714279
GOTERM_BP_DIRECT	GO:0006098~pentose-phosphate shunt	7	0.0592217	0.0635527	PRPS2, PRPS1, SPSB1, RPE, TALDO1, PGLS, PGD	10231	7	20393	1.99326	1	0.731789	0.714279
GOTERM_BP_DIRECT	GO:0048304~positive regulation of isotype switching to IgG isotypes	7	0.0592217	0.0635527	IL4, CD40, PAXIP1, MSH2, ATAD5, TBX21, PMS2	10231	7	20393	1.99326	1	0.731789	0.714279
GOTERM_BP_DIRECT	GO:0030595~leukocyte chemotaxis	7	0.0592217	0.0635527	CX3CR1, GPR183, SBDS, CXCR5, IL16, PPIA, PF4	10231	7	20393	1.99326	1	0.731789	0.714279
GOTERM_BP_DIRECT	GO:0044804~nucleophagy	7	0.0592217	0.0635527	ATG3, WDR45B, WIPI1, WIPI2, WDR45, ATG12, ATG5	10231	7	20393	1.99326	1	0.731789	0.714279
GOTERM_BP_DIRECT	GO:2000643~positive regulation of early endosome to late endosome transport	7	0.0592217	0.0635527	RAB21, DAB2, RDX, MSN, NF2, PTPN23, EZR	10231	7	20393	1.99326	1	0.731789	0.714279
GOTERM_BP_DIRECT	GO:0036462~TRAIL-activated apoptotic signaling pathway	7	0.0592217	0.0635527	SPI1, LOC112445390, CASP8, LOC784541, LOC510798, LOC104968444, TNFRSF10D	10231	7	20393	1.99326	1	0.731789	0.714279
GOTERM_BP_DIRECT	GO:0045003~double-strand break repair via synthesis-dependent strand annealing	7	0.0592217	0.0635527	ERCC6L, HELQ, FANCM, ERCC6L2, XRCC3, RAD54L, ERCC6	10231	7	20393	1.99326	1	0.731789	0.714279
GOTERM_BP_DIRECT	GO:0090435~protein localization to nuclear envelope	7	0.0592217	0.0635527	INTS13, LMNA, PLK1, TOR1AIP2, LMNB2, TOR1AIP1, LMNB1	10231	7	20393	1.99326	1	0.731789	0.714279
GOTERM_BP_DIRECT	GO:0019076~viral release from host cell	7	0.0592217	0.0635527	TRIM62, PC, VAPA, IST1, TRIM25, VPS37B, RAB7A	10231	7	20393	1.99326	1	0.731789	0.714279
GOTERM_BP_DIRECT	GO:0050871~positive regulation of B cell activation	7	0.0592217	0.0635527	CD81, SH3KBP1, TLR9, NOD2, LOC100300806, LOC100300716, LOC104968484	10231	7	20393	1.99326	1	0.731789	0.714279
GOTERM_BP_DIRECT	GO:0022008~neurogenesis	28	0.236887	0.0656598	MESP1, ROGDI, CXCR4, WDR62, TRAK1, VXN, TRAK2, CLN5, BTBD1, KAT5, BTBD3, ERBB2, BTBD2, KAT8, CHAC1, CDK5RAP2, SMARCE1, NUP133, RITA1, NAV1, NAV2, BTBD6, FTSJ1, NAV3, NPC1, NDUFS2, CCNYL1, HAP1	10231	43	20393	1.29793	1	0.754996	0.736931
GOTERM_BP_DIRECT	GO:0006911~phagocytosis, engulfment	16	0.135364	0.0688212	MSR1, GSN, CLCN3, AIF1, ARHGAP25, ARHGAP12, CDC42, CLCN5, VAMP7, BIN2, SH3BP1, ELMO1, MYH9, LOC100300806, LOC100300716, LOC104968484	10231	22	20393	1.44964	1	0.790244	0.771335
GOTERM_BP_DIRECT	GO:0016239~positive regulation of macroautophagy	13	0.109983	0.073527	TSC2, SUPT5H, WDR24, SIRT1, IL4, PINK1, SESN3, SESN1, SESN2, TRIM13, HMOX1, PIM2, PAFAH1B2	10231	17	20393	1.52425	1	0.83155	0.811652
GOTERM_BP_DIRECT	GO:0008361~regulation of cell size	13	0.109983	0.073527	VAV3, RAP1GAP2, MSN, CLN8, ARHGAP5, ARHGAP35, VAV2, RPTOR, RAC3, RAC1, IL7R, LAMTOR4, LAMTOR5	10231	17	20393	1.52425	1	0.83155	0.811652
GOTERM_BP_DIRECT	GO:0006541~glutamine metabolic process	13	0.109983	0.073527	ASNSD1, CAD, GFPT1, GMPS, SIRT4, CTPS2, ASNS, CTPS1, PFAS, GLUD1, UCP2, PHGDH, NIT2	10231	17	20393	1.52425	1	0.83155	0.811652
GOTERM_BP_DIRECT	GO:0010824~regulation of centrosome duplication	13	0.109983	0.073527	GEN1, NPM1, FBXW5, CEP131, XRCC3, NAT10, SIRT1, XPO1, LOC511386, CHMP1A, CHORDC1, CHMP2A, CHMP4B	10231	17	20393	1.52425	1	0.83155	0.811652
GOTERM_BP_DIRECT	GO:0010608~post-transcriptional regulation of gene expression	10	0.0846024	0.0745395	FXR1, ZC3H10, ZC3H7A, LOC520336, ZC3H7B, GCNT2, TDRD7, PARP9, ATG14, SPOUT1	10231	12	20393	1.66105	1	0.83155	0.811652
GOTERM_BP_DIRECT	GO:0097320~plasma membrane tubulation	10	0.0846024	0.0745395	BIN3, BIN2, CAVIN2, MICALL1, PACSIN2, PACSIN3, SNX9, SNX33, FNBP1L, PACSIN1	10231	12	20393	1.66105	1	0.83155	0.811652
GOTERM_BP_DIRECT	GO:0051298~centrosome duplication	10	0.0846024	0.0745395	STIL, SEH1L, ROCK2, USP33, CHORDC1, CCP110, BRCA2, CKAP5, SAC3D1, NDC80	10231	12	20393	1.66105	1	0.83155	0.811652
GOTERM_BP_DIRECT	GO:0006812~monoatomic cation transport	10	0.0846024	0.0745395	PANX1, PANX2, CHRNB1, SLC30A6, ATP7B, SLC41A2, SLC41A3, CNGA1, SLC41A1, ATP7A	10231	12	20393	1.66105	1	0.83155	0.811652
GOTERM_BP_DIRECT	GO:0006646~phosphatidylethanolamine biosynthetic process	10	0.0846024	0.0745395	SLC27A1, PCYT2, CHKB, CHKA, PRR14L, ETNK1, CHPT1, CEPT1, SELENOI, PISD	10231	12	20393	1.66105	1	0.83155	0.811652
GOTERM_BP_DIRECT	GO:0031954~positive regulation of protein autophosphorylation	10	0.0846024	0.0745395	TOM1L1, RAP2C, RAD50, RAP2A, RASSF2, RAP2B, PDGFD, PDGFB, TNKS1BP1, NBN	10231	12	20393	1.66105	1	0.83155	0.811652
GOTERM_BP_DIRECT	GO:0010569~regulation of double-strand break repair via homologous recombination	10	0.0846024	0.0745395	SETD2, RTEL1, PPP4C, RAD51, PPP4R2, KDM1A, SHLD2, CHEK1, TERF2IP, ZNF365	10231	12	20393	1.66105	1	0.83155	0.811652
GOTERM_BP_DIRECT	GO:0071480~cellular response to gamma radiation	10	0.0846024	0.0745395	XRCC6, KDM1A, XRCC5, TREX1, HSF1, MAP3K20, TMEM109, HRAS, ZMPSTE24, ATR	10231	12	20393	1.66105	1	0.83155	0.811652
GOTERM_BP_DIRECT	GO:0055001~muscle cell development	10	0.0846024	0.0745395	CHRNB1, UCHL1, PTCD2, ACTN3, LOX, ACTN2, ACTN1, DMD, ACTN4	10231	12	20393	1.66105	1	0.83155	0.811652
GOTERM_BP_DIRECT	GO:0021510~spinal cord development	10	0.0846024	0.0745395	MED12, PTPRS, ERCC2, LOXL3, PHGDH, SOX12, PKD2, DLL1, SOX4, ZPR1	10231	12	20393	1.66105	1	0.83155	0.811652
GOTERM_BP_DIRECT	GO:0033962~P-body assembly	10	0.0846024	0.0745395	DDX6, EIF4ENIF1, DYNC1H1, RC3H1, LIMD1, LSM4, LSM14A, PATL1, LSM3, EDC3	10231	12	20393	1.66105	1	0.83155	0.811652
GOTERM_BP_DIRECT	GO:0061157~mRNA destabilization	10	0.0846024	0.0745395	FXR1, RIDA, YTHDF1, METTL14, ALKBH5, YTHDF2, YTHDF3, ROCK1, PUM1, GIGYF2	10231	12	20393	1.66105	1	0.83155	0.811652
GOTERM_BP_DIRECT	GO:0045862~positive regulation of proteolysis	10	0.0846024	0.0745395	HDAC2, CASP8, IST1, BAD, STUB1, BAK1, AURKAIP1, TRIM32, OGT, TBC1D10A	10231	12	20393	1.66105	1	0.83155	0.811652
GOTERM_BP_DIRECT	GO:0061028~establishment of endothelial barrier	10	0.0846024	0.0745395	RAP1B, PPP1R16B, RAP1A, RDX, PDE2A, MSN, RAPGEF2, F2RL1, HPSE, EZR	10231	12	20393	1.66105	1	0.83155	0.811652
GOTERM_BP_DIRECT	GO:0010821~regulation of mitochondrion organization	10	0.0846024	0.0745395	PRMT6, RHOT2, SLC30A9, RHOT1, RAP1GDS1, PDE2A, EP300, ATP13A2, SIRT7, PISD	10231	12	20393	1.66105	1	0.83155	0.811652
GOTERM_BP_DIRECT	GO:0090160~Golgi to lysosome transport	10	0.0846024	0.0745395	AP4M1, GAK, CLN3, DNAH12, EHD3, CCDC91, LAMP1, SORT1, ANKFY1, RBSN	10231	12	20393	1.66105	1	0.83155	0.811652
GOTERM_BP_DIRECT	GO:0090141~positive regulation of mitochondrial fission	10	0.0846024	0.0745395	FIS1, RALA, RALBP1, PINK1, LOC100336369, MUL1, PGAM5, MIEF2, MIEF1, MFF	10231	12	20393	1.66105	1	0.83155	0.811652
GOTERM_BP_DIRECT	GO:0035023~regulation of Rho protein signal transduction	17	0.143824	0.078004	KANK2, CDC42SE1, STARD13, STARD8, ARHGEF18, MYO9B, BCR, EPS8, AKAP13, ARHGDIA, DLC1, TAGAP, ARHGDIB, NCK2, EPS8L2, ARHGEF2, CDC42SE2	10231	24	20393	1.41189	1	0.866676	0.845938
GOTERM_BP_DIRECT	GO:0019882~antigen processing and presentation	17	0.143824	0.078004	CD74, RAB5B, RAB5C, BOLA-DRB2, BLA-DQB, BOLA-DRB3, RAB33A, PSMB8, RELB, RAB10, BOLA-DOA, BOLA-DRA, RAB6A, WDFY4, BOLA-DMB, RAB8B, BOLA-DOB	10231	24	20393	1.41189	1	0.866676	0.845938
GOTERM_BP_DIRECT	GO:0042832~defense response to protozoan	17	0.143824	0.078004	LOC100336669, BATF2, CD40, SLC11A1, NKG7, LOC513659, LOC507055, BATF, LOC781710, CCDC88B, BCL3, LOC112445995, IRF8, LOC100336443, HRAS, GBP4, LOC783604	10231	24	20393	1.41189	1	0.866676	0.845938
GOTERM_BP_DIRECT	GO:0006094~gluconeogenesis	22	0.186125	0.0840929	GPI, CRTC2, TPI1, GOT1, MDH2, PPP4R3B, SLC39A14, KAT2B, KAT2A, PC, G6PC3, C1QTNF12, GPD1, PGK1, WDR5, ALDOC, PCK1, PPARA, SLC37A4, SLC25A11, SLC25A13, PCK2	10231	33	20393	1.32884	1	0.933069	0.910742
GOTERM_BP_DIRECT	GO:0018279~protein N-linked glycosylation via asparagine	14	0.118443	0.0856664	OST4, ALG8, ST6GAL1, DERL3, RPN1, MAGT1, DDOST, UBE2J1, FUT8, MGAT5, STT3A, MGAT2, STT3B, UGGT1	10231	19	20393	1.46871	1	0.9467	0.924048
GOTERM_BP_DIRECT	GO:0051262~protein tetramerization	14	0.118443	0.0856664	FKRP, HOMER1, SHMT2, KCNC3, PKD2, STK3, OXA1L, PEX5, TRPM7, TP53, TRPM6, MS4A1, CUTC, TP73	10231	19	20393	1.46871	1	0.9467	0.924048
GOTERM_BP_DIRECT	GO:0030030~cell projection organization	14	0.118443	0.0856664	RFX2, CBY1, TUBD1, CPLANE2, NUBP1, NUBP2, ODF2L, DIAPH3, TBC1D31, RABEP2, PDCL, CDK10, ENTR1, ATP6V1D	10231	19	20393	1.46871	1	0.9467	0.924048
GOTERM_BP_DIRECT	GO:0048146~positive regulation of fibroblast proliferation	18	0.152284	0.0868118	CTC1, CD74, PDGFRA, TGFB1, DHX9, WNT5A, PDGFB, LIF, FN1, PML, FOSL2, CDK6, MYC, NDUFS4, E2F1, CD248, GAS6, HRAS	10231	26	20393	1.37995	1	0.95679	0.933896
GOTERM_BP_DIRECT	GO:0007259~cell surface receptor signaling pathway via JAK-STAT	18	0.152284	0.0868118	STAT5A, STAT5B, STAT1, STAT2, CTR9, STAT3, AGAP2, CSF2RB, TYK2, PKD2, PRLR, CLCF1, STAT4, STAT6, JAK2, JAK3, SOCS5, JAK1	10231	26	20393	1.37995	1	0.95679	0.933896
GOTERM_BP_DIRECT	GO:0033138~positive regulation of peptidyl-serine phosphorylation	28	0.236887	0.0903621	BCAR3, APP, GSK3A, DOCK7, ARAF, CREBL2, PARK7, HDAC6, RPTOR, FUNDC2, BAG4, PAK1, PDCD10, TNKS1BP1, FNIP1, FNIP2, RIPK2, WNT5A, SH2D3C, MAD2L2, LATS1, PINK1, AKAP9, MTCP1, RAF1, CD44, PFN2, EIF4G1	10231	44	20393	1.26844	1	0.964523	0.941444
GOTERM_BP_DIRECT	GO:0045070~positive regulation of viral genome replication	8	0.0676819	0.0914229	SRPK2, NOTCH1, PDE12, TMEM39A, PKN2, PABPC1, TARBP2, PPID	10231	9	20393	1.77178	1	0.964523	0.941444
GOTERM_BP_DIRECT	GO:0071493~cellular response to UV-B	8	0.0676819	0.0914229	STK11, MME, HYAL1, HYAL2, MAP3K20, NLRP1, MAPK14, CRIP1	10231	9	20393	1.77178	1	0.964523	0.941444
GOTERM_BP_DIRECT	GO:0061952~midbody abscission	8	0.0676819	0.0914229	VPS4A, CHMP1A, CHMP2A, CHMP4B, MITD1, KIF20A, CHMP7, CEP55	10231	9	20393	1.77178	1	0.964523	0.941444
GOTERM_BP_DIRECT	GO:0010801~negative regulation of peptidyl-threonine phosphorylation	8	0.0676819	0.0914229	SPRED1, CADM4, DGKQ, INPP5K, PPEF2, SIRT2, SMAD7, EIF4G1	10231	9	20393	1.77178	1	0.964523	0.941444
GOTERM_BP_DIRECT	GO:0045820~negative regulation of glycolytic process	8	0.0676819	0.0914229	HDAC4, TIGAR, STAT3, NUPR1, PPARA, CBFA2T3, GIT1, IER3	10231	9	20393	1.77178	1	0.964523	0.941444
GOTERM_BP_DIRECT	GO:0015810~aspartate transmembrane transport	8	0.0676819	0.0914229	LRRC8C, LRRC8D, LRRC8A, LRRC8B, SLC25A12, SLC25A22, LRRC8E, SLC25A13	10231	9	20393	1.77178	1	0.964523	0.941444
GOTERM_BP_DIRECT	GO:0010332~response to gamma radiation	8	0.0676819	0.0914229	FANCD2, MYC, DCUN1D3, ERCC6, BAK1, BRCA2, PML, MEN1	10231	9	20393	1.77178	1	0.964523	0.941444
GOTERM_BP_DIRECT	GO:0042795~snRNA transcription by RNA polymerase II	8	0.0676819	0.0914229	ELL, SNAPC1, ICE2, SNAPC3, SNAPC4, ZC3H8, ELL2, ELL3	10231	9	20393	1.77178	1	0.964523	0.941444
GOTERM_BP_DIRECT	GO:0032486~Rap protein signal transduction	8	0.0676819	0.0914229	RAP1B, RAP2C, RAP2A, RAP1A, RAP2B, LOC789148, SGSM3, RAPGEF2	10231	9	20393	1.77178	1	0.964523	0.941444
GOTERM_BP_DIRECT	GO:0031468~nuclear membrane reassembly	8	0.0676819	0.0914229	NSFL1C, SPAST, UBXN2B, UBXN2A, CHMP1A, CHMP2A, CHMP4B, CHMP7	10231	9	20393	1.77178	1	0.964523	0.941444
GOTERM_BP_DIRECT	GO:0071786~endoplasmic reticulum tubular network organization	8	0.0676819	0.0914229	RAB10, RETREG3, TMEM33, REEP4, REEP3, REEP2, TMEM170A, LNPK	10231	9	20393	1.77178	1	0.964523	0.941444
GOTERM_BP_DIRECT	GO:0006265~DNA topological change	8	0.0676819	0.0914229	TOP3B, TOP2A, TOP2B, ERCC3, TOP3A, HMGB2, HMGB1, TOP1	10231	9	20393	1.77178	1	0.964523	0.941444
GOTERM_BP_DIRECT	GO:0032695~negative regulation of interleukin-12 production	8	0.0676819	0.0914229	C1QBP, IRAK3, CCR7, NOD2, TIGIT, THBS1, SLAMF1, CMKLR1	10231	9	20393	1.77178	1	0.964523	0.941444
GOTERM_BP_DIRECT	GO:0032509~endosome transport via multivesicular body sorting pathway	8	0.0676819	0.0914229	LAPTM4B, SORT1, CHMP1B, CHMP1A, CHMP2B, CHMP2A, CHMP3, RILP	10231	9	20393	1.77178	1	0.964523	0.941444
GOTERM_BP_DIRECT	GO:0016075~rRNA catabolic process	8	0.0676819	0.0914229	TRIR, EXOSC6, EXOSC5, EXOSC4, XRN1, DIS3, SLFN14, DIS3L	10231	9	20393	1.77178	1	0.964523	0.941444
GOTERM_BP_DIRECT	GO:0006337~nucleosome disassembly	8	0.0676819	0.0914229	SMARCE1, SMARCD1, SMARCC1, SMARCD3, GRWD1, SSRP1, ARID2, ARID1A	10231	9	20393	1.77178	1	0.964523	0.941444
GOTERM_BP_DIRECT	GO:1904355~positive regulation of telomere capping	8	0.0676819	0.0914229	RTEL1, TNKS2, TNKS, PNKP, NEK7, HNRNPD, NEK2, MAPK3	10231	9	20393	1.77178	1	0.964523	0.941444
GOTERM_BP_DIRECT	GO:0097681~double-strand break repair via alternative nonhomologous end joining	8	0.0676819	0.0914229	POLQ, HELQ, HMCES, PLK1, LIG3, TOPBP1, NBN, RHNO1	10231	9	20393	1.77178	1	0.964523	0.941444
GOTERM_BP_DIRECT	GO:0044790~suppression of viral release by host	8	0.0676819	0.0914229	TRIM8, TRIM28, LOC785873, TRIM35, TRIM25, TRIM32, TRIM11, PML	10231	9	20393	1.77178	1	0.964523	0.941444
GOTERM_BP_DIRECT	GO:0006782~protoporphyrinogen IX biosynthetic process	8	0.0676819	0.0914229	ALAD, ALAS1, UROD, UROS, IREB2, HMBS, CPOX, PPOX	10231	9	20393	1.77178	1	0.964523	0.941444
GOTERM_BP_DIRECT	GO:0045830~positive regulation of isotype switching	8	0.0676819	0.0914229	MAD2L2, EXOSC6, RIF1, KMT5C, HMCES, SHLD1, KMT5B, TP53BP1	10231	9	20393	1.77178	1	0.964523	0.941444
GOTERM_BP_DIRECT	GO:0005980~glycogen catabolic process	8	0.0676819	0.0914229	PYGB, AGL, GAA, PHKG2, PGM2, PYGM, PYGL, PFKM	10231	9	20393	1.77178	1	0.964523	0.941444
GOTERM_BP_DIRECT	GO:0006518~peptide metabolic process	11	0.0930626	0.091731	MIPEP, NLN, CPM, MME, CPXM2, CPD, AEBP1, ABCB9, CPZ, PAM, THOP1	10231	14	20393	1.56613	1	0.964523	0.941444
GOTERM_BP_DIRECT	GO:0033539~fatty acid beta-oxidation using acyl-CoA dehydrogenase	11	0.0930626	0.091731	GCDH, SYCE2, ACADVL, ETFDH, ETFA, ETFB, ACADM, ACAD11, ACADS, VSIG10L, ACAD10	10231	14	20393	1.56613	1	0.964523	0.941444
GOTERM_BP_DIRECT	GO:0006405~RNA export from nucleus	11	0.0930626	0.091731	NUP214, RANBP2, NUP188, NUP155, ALYREF, NUP62, XPO5, NUP153, NUP98, RAE1, RBM33	10231	14	20393	1.56613	1	0.964523	0.941444
GOTERM_BP_DIRECT	GO:0030705~cytoskeleton-dependent intracellular transport	11	0.0930626	0.091731	CCDC88B, CCDC88A, HOOK2, HOOK1, CCDC88C, KIF13A, KIF13B, MAP6D1, KIF1C, KIF1B, HOOK3	10231	14	20393	1.56613	1	0.964523	0.941444
GOTERM_BP_DIRECT	GO:0001682~tRNA 5'-leader removal	11	0.0930626	0.091731	POP5, POP7, POP1, RPP30, POP4, RPP40, RPP21, RPP25, RPP14, RPP38, RPP25L	10231	14	20393	1.56613	1	0.964523	0.941444
GOTERM_BP_DIRECT	GO:0034115~negative regulation of heterotypic cell-cell adhesion	11	0.0930626	0.091731	LOC101906604, LOC512440, IL1RN, MAPK7, LOC522540, WNK1, LOC522763, LOC618633, MYADM, LOC781494, LOC508153	10231	14	20393	1.56613	1	0.964523	0.941444
GOTERM_BP_DIRECT	GO:0061158~3'-UTR-mediated mRNA destabilization	11	0.0930626	0.091731	ZC3H12D, MOV10, ZFP36, DND1, DHX36, ZC3H12A, KLHL17, RC3H1, TARDBP, ZFP36L2, ZFP36L1	10231	14	20393	1.56613	1	0.964523	0.941444
GOTERM_BP_DIRECT	GO:0071353~cellular response to interleukin-4	11	0.0930626	0.091731	TUBA1B, XBP1, RPL3, FASN, SHPK, MRC1, TCF7, LEF1, KEAP1, GATA3, PML	10231	14	20393	1.56613	1	0.964523	0.941444
GOTERM_BP_DIRECT	GO:0006607~NLS-bearing protein import into nucleus	11	0.0930626	0.091731	RANBP2, KPNA6, NUP35, NUP54, KPNA4, KPNA5, KPNA2, KPNA3, KPNB1, IPO5, KPNA1	10231	14	20393	1.56613	1	0.964523	0.941444
GOTERM_BP_DIRECT	GO:0043149~stress fiber assembly	11	0.0930626	0.091731	SRC, SRF, ELN, LIMK1, KCTD13, ZYX, ARRB1, PHACTR1, TNFAIP1, RHOA, DNM2	10231	14	20393	1.56613	1	0.964523	0.941444
GOTERM_BP_DIRECT	GO:0007051~spindle organization	11	0.0930626	0.091731	ASPM, RGS14, NTMT1, TRIM36, CEP72, CAMTA1, CAMTA2, AUNIP, CHD3, KIZ, KNSTRN	10231	14	20393	1.56613	1	0.964523	0.941444
GOTERM_BP_DIRECT	GO:0007159~leukocyte cell-cell adhesion	11	0.0930626	0.091731	NT5E, SYK, TNIP1, ITGB2, OLR1, ITGA5, EZR, ITGAL, F11R, JAM2, FERMT3	10231	14	20393	1.56613	1	0.964523	0.941444
GOTERM_BP_DIRECT	GO:1900227~positive regulation of NLRP3 inflammasome complex assembly	11	0.0930626	0.091731	PPP2CA, ATAT1, MAVS, MAPK8, NEK7, BTK, USP50, TLR6, BRCC3, TLR4, MYD88	10231	14	20393	1.56613	1	0.964523	0.941444
GOTERM_BP_DIRECT	GO:0007219~Notch signaling pathway	47	0.397631	0.0926523	NOTCH2, APP, NOTCH3, CDKN1B, NOTCH1, MAML2, MAML1, NOTCH4, PSEN2, HP, DTX1, NRARP, DTX2, PSEN1, DTX3, RBPJ, DTX4, DLL1, APH1A, NCSTN, NEUROD4, GMDS, POFUT1, HES1, TIMP4, JAG2, PSENEN, JAG1, TGFB1, DTX3L, GOT1, MIB2, RITA1, ADAM10, EPN1, GRIP2, NLE1, TGFBR2, DLK2, MIB1, NFKBIA, TRAF7, ADAM17, CDK6, CFAP58, ITGB1BP1, MAML3	10231	79	20393	1.18586	1	0.972967	0.949686
GOTERM_BP_DIRECT	GO:0050727~regulation of inflammatory response	35	0.296108	0.0962972	GRN, SEMA7A, AKNA, PGLYRP2, RNH1, SETD6, SPATA2, PARK7, USP18, AGER, FBXL20, ABHD12, UFL1, ARMH4, SBNO2, CASP4, CASP1, DROSHA, GGT1, LYN, AREL1, ANXA1, IL1R1, TREX1, PBX2, FOXP1, CYLD, LACC1, FANCD2, SHPK, TLR9, FBXL2, PIK3AP1, MYD88, BAP1	10231	57	20393	1.22393	1	1	0.97619
GOTERM_BP_DIRECT	GO:0016925~protein sumoylation	24	0.203046	0.09707	RANBP2, PIAS4, ZNF451, PIAS3, UBE2H, UBE2I, CBX4, UBA7, UBA6, RANGAP1, PIAS2, TOPORS, PIAS1, LOC112446383, TRIM28, SUMO1, ZMIZ1, ZMIZ2, SUMO3, SUMO2, UBA2, UBA1, TRIM38, SAE1	10231	37	20393	1.29292	1	1	0.97619
GOTERM_BP_DIRECT	GO:0090630~activation of GTPase activity	24	0.203046	0.09707	RAP1GAP2, ARHGAP29, GMIP, RANGAP1, ARHGAP25, SIPA1L3, RAP1GAP, ARHGAP24, ARHGAP45, SGSM1, ABR, TIAM1, RALGAPB, TBC1D5, TBC1D7, TBC1D13, TBC1D25, TBC1D17, ECT2, TBC1D22A, TBC1D15, SIPA1, TBC1D22B, TBC1D16	10231	37	20393	1.29292	1	1	0.97619
GOTERM_BP_DIRECT	GO:0050714~positive regulation of protein secretion	15	0.126904	0.0970839	TMED10, TGFB1, TGFB3, GOLPH3L, TREM2, FRMD4A, IER3IP1, SYTL4, CD2AP, ATP13A2, ANG, KCNN4, APBB3, PPID, ABCG1	10231	21	20393	1.42375	1	1	0.97619
GOTERM_BP_DIRECT	GO:0030511~positive regulation of transforming growth factor beta receptor signaling pathway	15	0.126904	0.0970839	CREBBP, SMAD4, HSP90AB1, TNXB, TSC22D1, THBS1, SDCBP, FLCN, ZEB2, STK11, SNW1, GIPC1, EP300, RNF111, MEN1	10231	21	20393	1.42375	1	1	0.97619
GOTERM_BP_DIRECT	GO:2001237~negative regulation of extrinsic apoptotic signaling pathway	15	0.126904	0.0970839	NRP1, SRC, PELI3, SIAH2, HTT, TGFBR1, IL4, LGALS3, RPS6KB1, PSME3, RB1CC1, BIRC6, ITGA6, PHIP, ZMYND11	10231	21	20393	1.42375	1	1	0.97619
GOTERM_BP_DIRECT	GO:0000463~maturation of LSU-rRNA from tricistronic rRNA transcript (SSU-rRNA, 5.8S rRNA, LSU-rRNA)	15	0.126904	0.0970839	DDX18, NIFK, URB1, RPF2, WDR12, RPL7, FTSJ3, BOP1, ZNHIT3, RPL7L1, ZNHIT6, PES1, RPL36, RPL35, RBM34	10231	21	20393	1.42375	1	1	0.97619
GOTERM_BP_DIRECT	GO:0070059~intrinsic apoptotic signaling pathway in response to endoplasmic reticulum stress	15	0.126904	0.0970839	ERO1A, APAF1, ITPR1, ATP2A3, SELENOK, PML, BBC3, ERN1, DDIT3, BAX, QRICH1, TRIB3, CHAC1, BAK1, ATF4	10231	21	20393	1.42375	1	1	0.97619
GOTERM_BP_DIRECT	GO:0120163~negative regulation of cold-induced thermogenesis	15	0.126904	0.0970839	RB1, NOTCH1, LAMA4, NR1H2, PLCL1, PLCL2, NR1H3, ABHD6, QKI, STK11, PGAM5, TLR4, LGR4, IL18R1, MAP2K6	10231	21	20393	1.42375	1	1	0.97619
GOTERM_BP_DIRECT	GO:0043113~receptor clustering	15	0.126904	0.0970839	ITGA4, ERBIN, SCRIB, ITGAL, SYNJ2BP, LRRC1, DLG1, SYNGAP1, DLG3, PICK1, FLNA, TAX1BP3, ITGB7, ITGB1BP1, AGRN	10231	21	20393	1.42375	1	1	0.97619
GOTERM_CC_DIRECT	GO:0005829~cytosol	2073	17.5381	8.66595e-200	SCOC, NOC2L, ALKBH8, ALKBH5, CAPNS1, RAVER1, DPYSL2, AKT2, RAVER2, DPYSL3, GPBP1, ANKFY1, PRKACA, PRKACB, ATG3, BCR, MTHFD1, DDIT4, ATF5, CLOCK, OPTN, RABL6, URI1, CDCA2, SHMT2, CRABP1, ZC3HAV1, LOC112445031, SULT1A1, LARP1, RNF216, AFMID, MOV10L1, SFN, RDH14, LTA4H, HEXIM2, GSTM3, EIF2AK1, MTERF4, LARP7, EIF2AK2, EIF2AK4, LARP4, TREML1, MOV10, AGO3, AGO4, FASN, NMT1, KDM8, PRKAG1, PRKAG2, OSBPL1…	10705	2728	21608	1.53385	1.2401e-196	1.2401e-196	1.10404e-196
GOTERM_CC_DIRECT	GO:0005634~nucleus	3155	26.692	8.80949e-163	JRK, ALKBH6, LOC112446383, ALKBH8, ZC3H12D, ALKBH3, ZC3H12C, ALKBH5, ALKBH1, ZC3H12A, GPBP1, BBX, LOC780968, PWWP2A, PRKACA, PRKACB, ZNF18, PRKAB2, SAP30BP, ZNF19, LOC112445044, ZNF10, ZNF12, BHLHA15, PRKAB1, EWSR1, ZC3H11A, DDIT3, TCEANC2, CLOCK, OPTN, SF1, URI1, SET, SHMT2, ZC3HAV1, ZNF23, ZNF24, ZNF25, LOC112445031, SFN, LTA4H, HEXIM1, HEXIM2, JUN, CREBBP, PRPF38A, NCAPH2, EIF2AK1, EIF2AK3, PB…	10705	4715	21608	1.35066	1.26064e-159	6.30319e-160	5.61165e-160
GOTERM_CC_DIRECT	GO:0005654~nucleoplasm	1287	10.8883	6.72654e-149	MAPKBP1, ATF2, SPI1, POP4, NEXMIF, SLA2, NOC2L, LIPA, PTPDC1, ZC3H12D, ALKBH2, PSMD7, PPP4R2, PSMD4, ALKBH1, AKT2, PKNOX2, FNBP4, MEF2A, WDHD1, SAP30BP, ZNF19, SECISBP2, NGDN, ZNF12, RFX1, ZNF16, EID1, EID2, EWSR1, PSME3, CLNS1A, AKIP1, RFX5, PSME4, PSME1, PSME2, ATF7, MPPE1, ATF5, CLOCK, URI1, PARPBP, CDCA2, ABCB6, FLII, CDCA5, MYNN, AGAP2, GATA6, CDCA8, ZNF22, ABCB8, GATA3, ZNF24, AAAS, GATA2, …	10705	1613	21608	1.61054	9.62568e-146	3.20856e-146	2.85654e-146
GOTERM_CC_DIRECT	GO:0005737~cytoplasm	2844	24.0609	2.39209e-145	ITSN2, LOC101907835, POP7, ITSN1, TESK1, TESK2, SPINT2, SLA2, PTPDC1, ALKBH8, ALKBH3, FAM110A, ENDOV, LOC780963, TBK1, SCP2, DPYSL2, ALKBH1, AKT2, DPYSL3, FAM110B, ZC3H12A, AKT3, AKT1, PKNOX1, PRKACA, PKNOX2, PRKAB2, TSTD1, FRS2, PRKAB1, FRS3, CD2AP, DDIT3, DDIT4, FEZ2, JTB, TXNIP, CLOCK, OPTN, SKAP1, GTSF1, ATF4, SKAP2, SLBP, EXD2, URI1, SHMT2, LOC790312, CDCA5, CDCA7, TPRG1L, GATA2, LOC11244503…	10705	4240	21608	1.35392	3.42309e-142	8.55772e-143	7.61882e-143
GOTERM_CC_DIRECT	GO:0005739~mitochondrion	758	6.41286	4.10593e-71	TDRKH, LOC101904449, CLPB, OSGEPL1, GLDC, ARAF, DCAF8, ABAT, PHB2, GLS, ELK3, GCSH, LIPE, LACTB, SCP2, CREB3L4, ALKBH1, ZMIZ2, CDK5RAP1, LOC100337355, FDXR, MPV17, PRKACA, EARS2, IER3, GSTK1, HEMK1, ACOT9, TSTD3, MECR, ENDOG, PRKCE, NGDN, HDHD5, GTPBP3, LARS2, WDR81, MTHFD2, ETHE1, FDX1, LGALS12, DDIT4, FDX2, TMEM126A, UQCRC1, TARS2, TMEM126B, UQCRC2, PI4K2A, LIPT2, LIPT1, PIF1, URI1, NLRX1, SHMT…	10705	989	21608	1.54704	5.87558e-68	1.17512e-68	1.04619e-68
GOTERM_CC_DIRECT	GO:0005730~nucleolus	482	4.07783	1.15947e-64	RPL5, POP5, MAPKBP1, RPL3, POP7, POP4, RPL34, RRP1, GPATCH4, ADARB1, NOC2L, RRP8, SMC2, RRP9, ALKBH2, RABGEF1, ENDOV, NUB1, LOC511386, MYC, CDK5RAP3, TSPYL2, DDX18, MED1, DAXX, TSPYL1, MAP1S, RPL23, PIH1D1, NGDN, WDR74, WDR75, HUS1, DNTTIP2, RNASE4, HDHD3, GTPBP4, LOC509283, EWSR1, WDR82, RPL27, ZNF274, MEAF6, PRKDC, PRKRIP1, CDCA8, NOLC1, ABCB8, SNU13, XPC, TERT, RRS1, LOC504858, TOE1, PLK4, PNO…	10705	580	21608	1.67744	1.6592e-61	2.76534e-62	2.46194e-62
GOTERM_CC_DIRECT	GO:0005813~centrosome	392	3.31641	7.35904e-57	MAP10, TESK1, HNRNPU, TPGS1, FAM110A, ZFYVE26, LOC511386, CSPP1, FAM110B, RTTN, CEP95, PRKACA, CEP97, PRKACB, CDK5RAP3, MAP1S, IFT80, ZNF12, NUP93, DYNC1LI1, IFT88, DYNC1LI2, IFT81, PRKAR1A, ZFYVE19, JTB, ATF5, ATF4, RABL6, CEP85L, SLAIN2, AAAS, DYNC2LI1, RIC8B, PPP4C, PRKAR2B, PRKAR2A, CEP70, CEP78, PLK4, PLK3, PLK2, PLK1, TRIP4, MLLT11, CYLD, ARL2BP, SASS6, MKS1, CEP83, UNC119, CEP85, RAD18, DE…	10705	463	21608	1.70896	1.05308e-53	1.5044e-54	1.33935e-54
GOTERM_CC_DIRECT	GO:0005783~endoplasmic reticulum	513	4.3401	2.26106e-37	ANKLE2, PGAP1, CYBC1, RPL34, TMEM97, NSDHL, RNF115, ZFYVE27, SCP2, CREB3L1, ALKBH1, CREB3L2, LRAT, PIP4K2C, CUBN, GABARAPL1, RPL21, PRKCE, PRKCD, CPED1, RNF128, UBA52, LRPAP1, LOC100336369, MTMR9, HACD3, HACD2, GIGYF2, HACD4, UGT8, CYB5R4, NCSTN, PRDX4, SERPINH1, SSR1, RDH14, PSMF1, PROM1, B3GALNT2, EDEM3, NDFIP2, ICMT, HACE1, NDFIP1, EDEM1, EDEM2, ERLIN1, ERLIN2, LOC509184, GLUD1, SQLE, EHD4, RN…	10705	704	21608	1.47086	3.23558e-34	4.04447e-35	3.60074e-35
GOTERM_CC_DIRECT	GO:0005794~Golgi apparatus	506	4.28088	3.66841e-36	CHIC2, LOC112445176, STMN3, SLA2, NDST2, NDST1, ALKBH5, CREB3L4, NDST3, CDK5RAP2, CUBN, GABARAPL1, PRKCE, GLCE, DAPK2, FNDC3A, MOSMO, RNF128, MPPE1, OPTN, PDXDC1, SAR1A, GIGYF2, ABO, NCSTN, C29H11ORF24, MYO6, ST3GAL4, ZNF148, KIAA0319L, ST3GAL3, VTI1B, LYN, NDFIP2, NDFIP1, SLC16A13, LOC509184, TREML1, GNPTG, B4GAT1, FASN, NAPEPLD, PPT1, CEP83, PSMG1, CEP85, ARF3, ARF4, ARF1, ARF2, PHF7, OSBPL11, …	10705	697	21608	1.46536	5.2495e-33	5.83278e-34	5.19284e-34
GOTERM_CC_DIRECT	GO:0016607~nuclear speck	242	2.04738	1.2189e-34	LOC101907835, SLC4A1AP, MAML2, MAML1, EHMT2, EIF4A3, GPATCH2, HNRNPU, SMC4, PNN, ALKBH5, MAGOH, NAMPT, HABP4, ARL6IP4, CCNL2, UBASH3A, CCNL1, PRKACA, DDX17, SRRM2, MEF2C, SFMBT2, METTL3, CDC40, UHMK1, SRRM1, DDX39A, DDX39B, THAP7, PSME4, FAM76B, FAM76A, MAML3, ATF4, ZNF395, RTEL1, AKAP17A, HIF1A, PCBP1, DHX36, RREB1, RBM10, ATP6V0A1, RBM11, TOE1, SRPK2, HEXIM2, SURF2, SETD1A, MAGOHB, ELL3, SMU1, …	10705	287	21608	1.70201	1.74425e-31	1.74425e-32	1.55288e-32
GOTERM_CC_DIRECT	GO:0005789~endoplasmic reticulum membrane	499	4.22166	1.15368e-33	PI4K2B, ANKLE2, PGAP1, CYBC1, PGAP2, PGAP3, EMC10, NSDHL, KRTCAP2, ZFYVE27, CREB3L4, LRAT, STARD3, WDR83OS, GABARAPL2, TRIQK, RNF121, HACD1, RETSAT, FICD, ABCB6, LOC100336369, SAR1B, ABCB9, HACD3, HACD2, HACD4, MTDH, CYB5R3, RDH10, HMOX1, SSR1, FDFT1, VTI1B, ICMT, EDEM1, EIF2AK3, ERLIN1, ERLIN2, PAFAH2, LOC509184, TMEM199, SQLE, ATG2A, ATG2B, PIGO, PIGN, PIGW, PIGV, SMG8, PIGY, PIGX, CYB561D2, SM…	10705	695	21608	1.44925	1.65092e-30	1.50084e-31	1.33617e-31
GOTERM_CC_DIRECT	GO:0000139~Golgi membrane	301	2.54653	1.15324e-30	SLC35B3, PI4K2B, SLC35B2, SLC35B4, PGAP2, KDELR1, PGAP3, PITPNB, SLC35B1, XYLT2, LOC112445176, XYLT1, LDLRAD4, ZDHHC8, GBA2, ZDHHC4, SCAMP5, NDST2, GOLGA5, CSNK1B, ARFIP1, GOLGA7, SLC35A5, TRIM23, GABARAPL2, COG8, ST6GAL1, COG7, COG6, COG5, ENTPD4, COG4, GLCE, SACM1L, SLC35C1, GOLPH3L, CSNK1D, CSNK1E, MAPK8IP3, UNC50, KDELR2, KDELR3, LLGL1, PI4K2A, BLZF1, RNF121, NAA60, LMAN2L, SLC35D1, ABCB6, SL…	10705	386	21608	1.57401	1.65028e-27	1.37523e-28	1.22435e-28
GOTERM_CC_DIRECT	GO:0005743~mitochondrial inner membrane	268	2.26734	5.17859e-23	GHITM, PHB2, LGALS3, FDXR, MPV17, ENDOG, RSAD2, MRPS18B, MRPS18A, BCS1L, MRPS18C, PISD, CYP27A1, AFG3L2, SCO1, CYP2U1, SCO2, GUF1, UQCRC1, TMEM126A, YME1L1, UQCRC2, LETMD1, GCDH, ABCB7, SHMT2, MRPL18, MRPL19, MRPL16, MRPL17, ABCB8, MRPL14, ABCB9, OMA1, MRPL15, MRPL12, SLC5A3, MRPL13, MRPL10, MRPL11, LDHB, APOO, MRPL20, RDH13, TRAP1, PDE2A, MRPL27, MRPL28, ERAL1, MRPL24, MRPL21, MRPL22, MRPL30, GL…	10705	357	21608	1.51529	7.41056e-20	5.70043e-21	5.07501e-21
GOTERM_CC_DIRECT	GO:0016604~nuclear body	164	1.38748	1.70403e-22	MDC1, ZNF174, CSF1, CRTC1, GTF2B, RORC, RAPH1, TESK2, EHMT1, YARS2, LSM10, LSM11, MYC, EPC1, TRIM25, SNRPD3, SBF1, ZNF202, RALBP1, TLE2, SCAF11, KNL1, HCFC2, MAU2, FANCD2, ZSCAN21, KCTD13, GEMIN5, NUP98, PHPT1, HOXB7, TELO2, ZCCHC8, KMT2E, INO80B, DHX8, MINDY1, RPN2, DHX9, EPB41, TNKS, TCF7, PRDM15, DTX1, CREBL2, ZBTB4, MTDH, DSN1, HMBOX1, STK35, ORC3, ABL1, HIVEP1, SYMPK, NPHP4, E4F1, SUDS3, TP5…	10705	197	21608	1.68037	2.43847e-19	1.74176e-20	1.55067e-20
GOTERM_CC_DIRECT	GO:0005765~lysosomal membrane	187	1.58206	1.51193e-21	SLC46A3, SCARB2, PI4K2B, FCMR, SPPL2B, SPPL2A, LOC783680, BLA-DQB, LOC112442062, LAPTM4B, ZFYVE26, LAPTM4A, LAMP1, LAMP3, LAMP2, SLC39A8, SLC26A11, BORCS8, BORCS7, B2M, BORCS6, TRIM23, STARD3, VPS18, SLC11A1, VPS33A, VPS33B, SLC11A2, TSC2, CYB561A3, AP5B1, RRAGA, WDR81, RRAGB, SPNS1, BOLA-DOA, VOPP1, CHMP4B, ATP6V0D1, ARL8A, PI4K2A, ARL8B, BOLA-DOB, SIDT2, ATP6V1A, SEH1L, BRI3, NPRL2, NPRL3, PSEN…	10705	234	21608	1.61307	2.16358e-18	1.44239e-19	1.28414e-19
GOTERM_CC_DIRECT	GO:0048471~perinuclear region of cytoplasm	288	2.43655	1.25431e-18	CYFIP1, APP, CCNF, PCLAF, LRAT, PRKACA, CDK5RAP2, MAP1S, PRKCE, PRKCD, PTOV1, CSNK1D, PRKCA, ACTN4, DICER1, SHTN1, DAAM1, RNF128, NHLRC1, SRFBP1, EZR, OBSL1, OPTN, CERKL, MTMR2, ANP32A, DCUN1D3, TWF2, MTMR9, TWF1, BCL10, MTDH, FXR1, CYB5R4, PRDX5, SPAST, FIGNL1, MYO6, INPP5K, HMOX1, S100A14, PSMF1, VTI1B, ATP6V0A1, LYN, NDFIP2, NDFIP1, SNAPIN, XRCC3, PDE2A, EIF2AK2, SNF8, MEX3D, ZNF35, PRDX6, PUM…	10705	406	21608	1.43184	1.79491e-15	1.12182e-16	9.98743e-17
GOTERM_CC_DIRECT	GO:0005759~mitochondrial matrix	148	1.25212	1.58099e-18	MTFMT, ACSM3, NDUFA10, ABAT, PARK7, ALKBH7, YARS2, ABHD11, FPGS, LONP1, PMPCB, PDK3, PMPCA, MTERF1, HADH, PDK2, PDK1, MCCC2, PDHX, ACOT9, PPTC7, DIMT1, MCCC1, CLPX, TUFM, PDE12, LACTB2, CLPP, ETHE1, BOLA3, FDX1, FDX2, PPIF, GUF1, AURKAIP1, TP53, ISCU, LOC533308, GCDH, SHMT2, AK3, MRPL12, FOXO3, PRDX3, CCNB1, PITRM1, BLOC1S1, PRODH, PCK2, TRAP1, PDHA1, MTERF2, PDE2A, GOT2, XRCC3, TIMM44, ERAL1, AC…	10705	182	21608	1.64141	2.26239e-15	1.33082e-16	1.18481e-16
GOTERM_CC_DIRECT	GO:0030496~midbody	105	0.888325	2.25705e-18	MAP10, NEXMIF, CTNND1, HNRNPU, KEAP1, SOGA1, PPP1CC, ZFYVE26, ALKBH4, NEK2, LZTS2, SH3GLB1, USP8, IST1, ANXA11, GEM, EML3, KATNAL1, ZFYVE19, JTB, CHMP4B, KIF20A, ARL8A, ARL8B, TXNDC9, ARL3, CDCA8, IQGAP1, SPAST, RACGAP1, RAD21, MICAL1, USP50, ECT2, RAB11FIP3, RAB11FIP4, RCC2, PLK1, MICAL3, KLHDC8B, SPART, TBCK, CYLD, MSRA, SCCPDH, KIF4A, BCL3, CHMP2A, CDK1, MTCL1, CCDC124, NAT10, PIK3CB, RASGEF1B…	10705	119	21608	1.78103	3.22983e-15	1.79435e-16	1.59749e-16
GOTERM_CC_DIRECT	GO:0000776~kinetochore	104	0.879865	1.83563e-16	ERCC6L, ZNF692, NUP107, GTF2B, FBXO28, HJURP, HNRNPU, BUB1B, CDC20, MTBP, PPP1CC, RASSF2, KAT5, TRAPPC12, ZNF207, KAT8, NEK2, FBXW11, PRPF4B, KNSTRN, SGO1, GPATCH11, SGO2, CHMP4B, NUP98, MAD1L1, ZNF276, SEH1L, ANAPC16, MEAF6, PSEN2, PSEN1, SKA3, NUP85, TP53BP1, PLK4, PLK3, CBX5, PLK2, SS18L1, PLK1, TBCB, ZWINT, TBCK, KIF18A, CHMP2A, WDR5B, AHCTF1, PHF6, SPOUT1, XPO1, SIN3A, NUF2, CHMP1A, NDEL1, P…	10705	121	21608	1.73491	3.17746e-13	1.38252e-14	1.23084e-14
GOTERM_CC_DIRECT	GO:0000922~spindle pole	82	0.693739	2.58548e-16	NUMA1, MTCL1, CEP19, BCCIP, KIF11, CDC14A, CEP128, CDC14B, FAM110A, UXT, CSPP1, NEK2, CEP95, KNTC1, SPDL1, CKAP2L, WDR73, CKAP5, CDC25B, HAUS1, LATS1, ASPM, LATS2, PSRC1, KATNAL1, KIF2A, ZW10, EFHC1, SBDS, PKP4, BIRC6, CFAP53, CALM, DCTN1, TUBGCP2, VPS4A, NEDD9, KATNB1, ABRAXAS2, BRCC3, AAAS, AURKA, PPP2CA, PPP2CB, TMEM201, SPAST, RAD21, POC1A, POC1B, CAMTA1, CAMTA2, RAE1, ENKD1, PLK4, PLK3, ODF2…	10705	90	21608	1.83907	3.17746e-13	1.84991e-14	1.64695e-14
GOTERM_CC_DIRECT	GO:0031965~nuclear membrane	121	1.02369	1.55304e-15	IPO13, NUP107, RIF1, MPL, NRM, TMEM97, CASC3, CEP128, IPO5, CDH5, TMEM147, CCND2, CCND1, CREB3L4, HABP4, CPNE1, EPC1, TMEM38A, TRIM27, CLCC1, KPNA2, SEPHS1, SLC16A3, TMPO, CEP131, DNAJB12, SHISA5, ALG14, SLC30A1, DNAJB14, CTDNEP1, NUP93, INPP4A, PLPP6, RNF123, THAP7, LOC782114, NUP98, KPNB1, ANKRD17, RTEL1, CEMIP, NUP205, TNKS, GATA6, DTX2, AAAS, TOR1AIP1, BRIP1, SPAST, NUP85, MYO6, DHX37, TNRC18…	10705	148	21608	1.65026	2.22422e-12	1.05829e-13	9.42177e-14
GOTERM_CC_DIRECT	GO:0005769~early endosome	154	1.30288	8.1589e-15	VPS29, ANKRD13B, WASHC5, APP, HFE, LOC112445176, LAPTM4B, RABGEF1, ZFYVE26, RUSC1, TOM1, ANKFY1, VPS35, WASHC1, WASHC3, PLEKHJ1, VPS18, USP8, MAP2K1, TICAM2, MAP2K2, MMGT1, VPS33A, VPS33B, ARRDC3, SLC11A2, F2R, LMTK2, TBC1D2B, HGS, CRYZL1, SLC9A9, WDFY1, RAB38, WDFY2, ATP6V0D1, STEAP2, PLPP2, RAB5B, PXK, RAB5C, PARM1, ADRB1, VPS26A, ADRB2, SNX3, PRDX3, SNX4, RAP1A, INPP5F, TMEM127, VPS8, PACSIN2,…	10705	201	21608	1.54651	1.15977e-11	5.30699e-13	4.72475e-13
GOTERM_CC_DIRECT	GO:0001650~fibrillar center	83	0.7022	1.29789e-14	DCLRE1A, ZNF174, DDX46, TTF1, LIPA, WDR43, DUSP11, DCAF1, COIL, HERC4, RPS6KA6, SESN1, UBTF, TRIM27, RPP38, CCR2, UTP15, PRMT7, PLRG1, URB1, TERF1, SIRT1, CD2AP, WDR33, DKC1, PSPC1, POLR1B, KIT, POLR1C, POLR1E, EZR, PAFAH1B2, CEMIP, GTF3C3, AKNA, NUFIP1, RNMT, HEATR1, TIMM13, SPATA2, NOLC1, MLLT1, MALT1, ACACA, MTDH, ZNRF2, DSN1, ORC6, TCOF1, TAF1C, DEAF1, SAP30L, EXOSC8, GAR1, PAK6, RREB1, RAE1,…	10705	94	21608	1.78229	1.85881e-11	8.07511e-13	7.18917e-13
GOTERM_CC_DIRECT	GO:0005694~chromosome	106	0.896785	2.03319e-14	ZNF572, ZNF692, GTF2B, RRP1, NUCKS1, SMC3, MKI67, NOC2L, SMC4, PWP1, SMC2, NUSAP1, KMT5B, ZNF202, TGM2, DDX18, FBXW7, RECQL, SETMAR, CDYL, HASPIN, FTSJ3, SELENOO, MYCL, NEIL3, EBNA1BP2, MSH2, PRR19, GRWD1, CCDC86, ZNF711, ZNF830, CLOCK, PRR14, RHNO1, GLYR1, ZNF276, BLM, PAXIP1, CDCA2, CDCA5, EMG1, LLPH, SETDB1, CCDC137, SETDB2, ELL3, NSFL1C, UVSSA, INTS7, ZNF410, USP37, SETD2, MCM8, MCM9, KDM8, S…	10705	128	21608	1.67157	2.90737e-11	1.21229e-12	1.07929e-12
GOTERM_CC_DIRECT	GO:0005814~centriole	107	0.905245	3.38784e-14	CEP19, CCNF, CEP120, BCCIP, CCP110, NUBP1, NUBP2, CEP128, WDR90, CEP250, RTTN, CCDC92, WASHC1, CEP135, FBXW8, STARD9, SPICE1, ARMC9, IFT88, SMO, TEDC2, AKNA, SEH1L, PPP1R35, FBF1, ODF2L, NPHP4, MYH11, CEP76, CNTLN, ENKD1, PLK4, STIL, ODF2, PLK2, CEP350, PLK1, HSPA6, IFT20, AHI1, CCDC88A, MKS1, SASS6, CEP83, TUBGCP3, CEP85, CNTROB, DZIP1, CEP89, TOP2A, CCDC120, C2CD3, CETN2, CETN3, CEP164, CETN4, …	10705	130	21608	1.66138	4.84562e-11	1.9392e-12	1.72644e-12
GOTERM_CC_DIRECT	GO:0005874~microtubule	163	1.37902	5.45619e-14	SOGA1, RASSF1, TUBB6, TUBB3, RASSF5, CSPP1, KIF5B, TUBB1, STMN1, NUSAP1, TEKT2, KIF21B, LZTS2, CDK5RAP3, GABARAPL1, MAP2K2, MAP1S, MRPS18B, TUBA4A, MID2, SHTN1, DYNC1LI1, DYNC1LI2, STIM1, KATNAL1, LOC782598, KIF16B, CEP57L1, MAP1A, KIF20A, FKBP4, KIF20B, MACF1, LOC533307, AKNA, TUBGCP2, IQGAP1, KLC1, NDRG1, GABARAP, LOC112445031, DYNC2LI1, KLC4, SPAST, KLC2, KIF3B, KIF3A, MAP2, TPPP, MAP4, DNAH12…	10705	218	21608	1.50924	7.80066e-11	3.003e-12	2.67353e-12
GOTERM_CC_DIRECT	GO:0005764~lysosome	157	1.32826	3.2902e-13	SCARB2, RAB3A, TMEM97, IFI30, LIPA, LAPTM4B, NAGLU, CAPN2, PIP4K2A, AP5S1, VPS36, CHID1, ARSA, VPS33A, VPS33B, ARRDC3, RNASE6, CYBB, EPDR1, UNC13D, PLA2G15, RAB32, RRAGA, RRAGC, RRAGB, NAAA, RRAGD, SIDT1, PLBD1, RAB38, SQSTM1, ARL8A, ARL8B, IFNAR1, SIDT2, CALCRL, NPRL3, BCL10, DNAJC27, GNS, TMEM25, NEU3, SNX1, NCSTN, AP5M1, SNX2, PSAP, ARSK, NEU1, CTSA, CD164, HSPA8, NAPSA, ANKRD27, ABCA5, LOC101…	10705	211	21608	1.50191	4.70899e-10	1.74381e-11	1.55249e-11
GOTERM_CC_DIRECT	GO:0005762~mitochondrial large ribosomal subunit	53	0.448393	4.61708e-13	LOC506989, MRPL38, MPV17L2, MRPL39, MRPL36, MRPL37, MRPL34, MRPL32, MRPL33, MRPL4, MRPL41, MRPL42, MRPL3, MRPL2, MRPL1, MRPL40, MRPL9, NSUN4, NSUN3, MRPL49, MRPL47, MRPL48, MRPL45, MRPL46, MRPL43, MRPL44, MRPL52, MRPL53, MRPL50, MRPL51, MRPL18, MRPL19, MRPL16, MRPL17, MRPL58, MRPL14, MRPL15, MRPS30, MRPL12, MRPL13, MRPL54, MRPL10, MRPL11, MRPL55, MRPL20, MTERF4, MRPL27, MRPL28, MRPL23, MRPL24, MR…	10705	55	21608	1.9451	6.60752e-10	2.35966e-11	2.10077e-11
GOTERM_CC_DIRECT	GO:0032040~small-subunit processome	67	0.566836	4.85587e-13	WDR3, FCF1, NAT10, PWP2, FBLL1, WDR46, WDR43, RRP9, FBL, RPS17, RPS16, RPS19, RPS11, UTP14A, RPS13, RPS12, UTP15, LOC505600, RPS9, WDR36, RPS7, UTP11, DIMT1, RPS8, IMP3, RPS5, RPS6, NGDN, DNTTIP2, WDR75, RPS3A, IMP4, UTP18, UTP25, RPS19BP1, PRKDC, UTP23, HEATR1, NOL7, SNU13, NOC4L, NOL6, LOC112448582, EMG1, EXOSC10, RPS15A, PDCD11, BMS1, DHX37, UTP20, RPS27A, DCAF13, NOP56, NOP14, NOP58, UTP6, UT…	10705	74	21608	1.82756	6.9491e-10	2.39612e-11	2.13323e-11
GOTERM_CC_DIRECT	GO:0035861~site of double-strand break	72	0.609137	1.78419e-12	ATF2, SMARCAL1, MDC1, MRE11, RIF1, PHF1, ARPC1A, TONSL, CGAS, SMC6, PRPF19, FAM178B, UFL1, KAT5, PAXX, CHEK1, UIMC1, SMARCAD1, EPC1, TOPBP1, NBN, POLH, ACTR3, ACTR2, PARP3, PARP1, ZGRF1, HUS1, SIRT7, ESCO2, CHD1L, DYNLL1, RNF168, DDB1, MMS22L, RNF169, TIMELESS, PELI1, RHNO1, LOC534913, VCP, PNKP, RNF8, SAMHD1, MBTD1, WDR70, RNF138, RBBP8, TP53BP1, POLQ, STN1, SLF1, SLF2, INTS3, RPA1, SMARCA5, RPA…	10705	82	21608	1.77234	2.55325e-09	8.5106e-11	7.57688e-11
GOTERM_CC_DIRECT	GO:0005819~spindle	71	0.600677	3.13478e-12	RB1, CLTC, HSPB1, BUB1B, CLTA, PRPF19, NR3C1, MYC, CDC27, SPIN1, CHAMP1, EMD, NDEL1, DYNLT1, ANAPC7, MAP1S, SPICE1, MRPS18B, ANXA11, TUBG2, TUBG1, HASPIN, CCSAP, HAUS1, PTP4A1, MZT2B, KIF2A, NME7, SPECC1L, MYH9, JTB, ANAPC5, ARHGEF2, KIF20A, ARL8A, PAFAH1B1, ARL8B, DCUN1D5, ARL3, DCTN3, TTK, HMMR, SPATA5, SPAST, SPATA5L1, PPP2R3C, NUP85, RPS3, E4F1, MAP2K5, SAC3D1, SPAG8, CBX3, CSNK1A1, LIMK2, ND…	10705	81	21608	1.7693	4.48594e-09	1.44706e-10	1.2883e-10
GOTERM_CC_DIRECT	GO:0005770~late endosome	83	0.7022	5.35735e-12	VPS29, ANKRD13B, ANKRD13D, WDR48, TCIRG1, SLA2, FYCO1, ZFYVE26, ATP7B, RASGEF1B, VPS35, LOC787679, ATP7A, AP5S1, WASHC1, ANKRD13A, STARD3, RUBCN, MAP2K1, TICAM2, MAP2K2, VPS13C, VPS33B, F2R, CD2AP, BACE1, RAB32, SMO, RNF128, RAPGEF2, RAB38, RAB7B, RAB7A, IFNAR1, PXK, GRN, PARM1, SRC, CLEC16A, PIK3R4, CXCR4, HTT, DERL2, CST7, DNAJC27, MTM1, TMEM25, CLN3, AP5M1, RAP1A, MICALL1, MVB12B, PSAP, VPS8, …	10705	99	21608	1.69227	7.66641e-09	2.39574e-10	2.13289e-10
GOTERM_CC_DIRECT	GO:0010008~endosome membrane	94	0.795262	8.28267e-12	RET, VPS29, STEAP3, SLC46A1, SPPL2B, SPPL2A, UBE2D3, RABEPK, WDR44, SLC6A4, MFSD8, LAMP1, FCGRT, WDR91, KIF13A, MRC1, TOM1, ANKFY1, CTSD, APPL2, RAB8A, APPL1, RAB8B, TMEM150B, ATP6AP1, SLC11A1, SLC11A2, ATP6AP2, VPS13A, WIPI1, COMMD1, WIPI2, TMEM175, SLC9B2, ACAP3, ARHGAP10, ACAP2, ACAP1, TBC1D5, TRAF3, CPTP, TMBIM1, RAB35, KCTD11, RHOV, STEAP2, TLR4, TLR3, BECN1, RAB1A, VAC14, LEPROT, REP15, FUR…	10705	116	21608	1.63568	1.18526e-08	3.59167e-10	3.19761e-10
GOTERM_CC_DIRECT	GO:1990904~ribonucleoprotein complex	117	0.989848	2.22959e-11	LOC101904449, FMR1, HNRNPU, PHAX, HNRNPR, ZFP36, RPS17, LOC511386, RUVBL2, TRIM21, DDX17, RPS9, RPS8, PIH1D1, SECISBP2, RPS6, DYRK1A, DYRK1B, ACTN4, CSNK1E, JMJD6, NCL, SRSF4, SRSF5, NUP98, SRSF6, SRSF9, DDX5, DHX9, MRPL14, IQGAP1, HNRNPLL, ZFP36L2, MRPL10, ZFP36L1, ZNF827, PCBP4, PCBP1, G3BP1, G3BP2, RBM12, ZC3H14, KLHDC3, HSPA8, CBX5, CPSF6, CPSF3, LSM1, LARP7, NFATC2, EEF2, LARP6, HNRNPM, HNRN…	10705	153	21608	1.54356	3.19055e-08	9.38396e-10	8.35442e-10
GOTERM_CC_DIRECT	GO:0032991~protein-containing complex	168	1.42132	2.32092e-11	RETREG3, GOLT1B, ZFYVE9, CCP110, ABAT, NR3C1, F11R, PHB2, ACTB, ACTG1, CNST, RASSF2, CEP250, CIR1, NEK2, CDK5RAP3, RNF111, SH3GLB1, MEF2C, ZNF10, RUNX2, RUNX1, BCR, TMEM258, FKBP8, PPIB, PEX11G, EZR, VCL, CALM, KHDRBS1, CBFB, MAGED1, EPB41, PEX11A, NOTCH4, ZC4H2, CRABP1, PEX11B, ILDR1, WNK4, BCL10, LTBP1, GIGYF2, ZMPSTE24, PRDX3, BTBD1, IRAK1, DPH1, MIER3, CD19, DPH2, ZNF703, UBR5, ABL1, STAP1, N…	10705	236	21608	1.4369	3.32124e-08	9.48925e-10	8.44815e-10
GOTERM_CC_DIRECT	GO:0005802~trans-Golgi network	120	1.01523	1.07554e-10	PI4K2B, SCOC, SYS1, ATP8A1, PLOD3, GCC2, RAB43, CCDC91, CNST, OSBP, DENND5A, LOC112441535, CHAC1, PLEKHJ1, ATG9A, GOLPH3L, ATP11C, ATP11B, ATP11A, FAM91A1, CLIP3, RAB32, RAB30, PREPL, C19H17ORF75, RAB38, GSAP, TBC1D23, OPTN, PI4K2A, XPR1, ARL1, LTBP2, LTBP3, DNAJC27, FUT4, TGOLN2, INPP5K, SNX9, RAB6A, ATP8B4, PHETA2, ATP8B3, ATP8B2, ATP8B1, M6PR, TRAPPC9, AP4B1, PHETA1, TJAP1, TMEM230, IGF2R, KLH…	10705	160	21608	1.51387	1.53909e-07	4.27526e-09	3.80621e-09
GOTERM_CC_DIRECT	GO:0045335~phagocytic vesicle	44	0.37225	1.53281e-10	ATP6V1A, STX12, BECN1, STXBP3, PLD4, NOD1, NOD2, AMBRA1, CLCN3, DNAJC27, CTSS, KIF5B, RAB23, RAB29, STX6, STX4, SRGAP2, RAB8A, APPL2, SLAMF1, RAB8B, RAB11FIP5, GSN, RAB39A, ATG14, MPEG1, MTOR, RAB11A, RAB11B, RAB32, CLCN5, MYO1C, VAMP7, RAB14, RAB34, CDC42EP4, ZYX, TLR9, RAB9A, RAB38, TLR7, RAB7B, RAB5A, RAB7A	10705	46	21608	1.93074	2.19345e-07	5.92823e-09	5.27783e-09
GOTERM_CC_DIRECT	GO:0012505~endomembrane system	102	0.862944	1.73395e-10	LPGAT1, POGLUT1, LCLAT1, CYB5D2, NRBP2, APMAP, CHP1, CDK5RAP3, CHID1, APLP2, STX8, STX7, ALG2, CNPY3, LEMD3, LEMD2, NRBP1, RAB32, STX1B, TMX4, TMX1, PARD3, FKBP8, RABL3, RAB38, TSNARE1, LRPAP1, RAB5B, RAB5C, CCDC25, RAB6A, CNMD, RAB6B, TRAPPC2, RABL2B, TMEM230, TMEM199, IFT22, CDAN1, RHEB, TMCC3, TMCC2, TMCC1, CLPTM1L, CNIH2, RAB5A, NENF, SLC6A4, MAP1LC3B, ODR4, MAP1LC3A, ABHD16A, RAC2, RAC3, JAK…	10705	132	21608	1.55975	2.48128e-07	6.52968e-09	5.81329e-09
GOTERM_CC_DIRECT	GO:0042470~melanosome	63	0.532995	2.64796e-10	YWHAE, ITGB1, HSP90AB1, TFRC, YWHAB, CLTC, LAMP1, ANXA6, FLOT1, RAC3, RAC1, CTSD, CTSB, PDIA3, HSP90AA1, MREG, ANXA2, SERPINF1, ANXA11, ATP1B3, YWHAZ, SND1, PDIA4, RAB32, MMP14, TMEM33, DNAJC5, ATP6V1B2, ERP29, RAB38, PPIB, SEC22B, PMEL, CD63, RAB1A, RAB5B, TMED10, AHCY, RAB5C, CNP, SLC1A4, CAPG, ATP1A1, SLC1A5, HSP90B1, ATP6V0A1, CCT4, HSPA8, ANKRD27, HSPA5, HPS4, CTNS, MYO5A, RAB27A, GGH, NAP1L…	10705	73	21608	1.74199	3.78923e-07	9.71598e-09	8.65e-09
GOTERM_CC_DIRECT	GO:0005768~endosome	138	1.16751	3.18441e-10	WASHC4, VPS29, PI4K2B, WASHC5, SLC46A1, STEAP3, RAB3A, LAPTM4B, GRAP2, TOM1, VPS35, TRIM27, ATP6V1E1, VPS36, ARRDC4, VPS18, CUBN, ARRDC5, ARRDC3, ZFYVE21, AP1AR, GAPVD1, SYTL4, UNC13D, TOM1L1, TOM1L2, RAB37, DGKQ, STAMBP, EZR, STEAP2, PI4K2A, LRPAP1, CALCRL, VPS26C, LTBP2, VPS26A, LTBP3, VPS26B, PLD1, GIGYF2, TGOLN2, SNX1, SNX2, SPAST, PACSIN2, VPS11, PACSIN3, SLC38A9, ATP6V0A4, RAB11FIP2, SNX5, …	10705	191	21608	1.45839	4.55689e-07	1.13751e-08	1.01271e-08
GOTERM_CC_DIRECT	GO:0031902~late endosome membrane	90	0.761421	3.25913e-10	RNF13, SPPL2A, LOC783680, BLA-DQB, LOC112442062, LAPTM4B, LAPTM4A, PIP4P2, DSB, PIP4P1, LAMP1, CHMP1B, LAMP3, WDR91, LAMP2, LOC787679, B2M, VPS36, VPS39, UBXN6, STARD3, VPS18, STARD3NL, SLC11A1, VPS33A, VPS33B, ATG9A, SLC11A2, VPS37C, VPS37D, BOLA-DRB2, BOLA-DRB3, VPS37A, VPS37B, CYB561A3, MR1, SLC39A14, RHOB, VAMP8, VAMP7, NPC1, WDR81, BOLA-DOA, CHMP3, TMEM106B, VOPP1, CHMP4A, LOC100848815, VPS2…	10705	114	21608	1.59355	4.66381e-07	1.13751e-08	1.01271e-08
GOTERM_CC_DIRECT	GO:0000151~ubiquitin ligase complex	50	0.423012	5.8354e-10	RNF11, DYRK2, UBE2D4, UBE3D, RNF14, UBE2D2, UBE2D3, RNF19B, UBE2D1, UBE2L6, BMI1, UBE2L3, RNF19A, ARIH2, ARIH1, FBXO7, RING1, UBE4A, UBE4B, TRAF2, ARMC8, RNF168, RNF144A, UBE2V1, DCUN1D5, DCUN1D3, DCUN1D4, DCUN1D1, RNF8, DCUN1D2, UBR3, UBR2, ASB12, UBR1, RCHY1, RNF2, RNF217, FEM1C, RNF20, ANKIB1, FEM1A, AMFR, MIB2, RANBP9, UBAC1, ABTB1, RANBP10, UBE2N, YPEL5, ASB1	10705	55	21608	1.835	8.35045e-07	1.9882e-08	1.77007e-08
GOTERM_CC_DIRECT	GO:0045121~membrane raft	87	0.736041	2.86258e-09	ITGB1, APP, ITGB2, CBLC, CBLB, PARK7, HK1, SLC6A4, IKBKB, LAMP1, SGCA, SMPD1, HYAL2, CAPN2, EFHD2, FLOT1, DAG1, OLR1, CTSD, GHSR, MME, NFAM1, CYBB, EMP2, TRAF2, TNFRSF1B, TGFBR1, TNFRSF1A, TGFBR2, BACE1, CLIP3, RAP2B, NPC1, LCK, PECAM1, BTK, VDAC1, TLR10, CD48, TLR6, IL6ST, RHOQ, CARD11, PI4K2A, ABCG2, TLR2, STX12, STOML2, AHNAK, SRC, PSEN2, FURIN, AKAP5, BCL10, ATP1A1, PSEN1, CBL, DLL1, DPP4, PP…	10705	112	21608	1.56794	4.09635e-06	9.52641e-08	8.48123e-08
GOTERM_CC_DIRECT	GO:0005635~nuclear envelope	78	0.659898	2.97781e-09	CALR3, TOR2A, IPO11, CSE1L, ROGDI, NRM, ATRAID, IPO7, LMNB2, SYNE1, LMNB1, IPO8, IPO9, TMEM43, BANF1, UBXN4, EMD, TNPO3, HTATIP2, TMPO, TOR3A, SUN2, BNIP3L, PARP6, SUN1, PARP1, IST1, FBXW11, PLA2G4A, ANXA11, TMEM170A, PARP8, CTDNEP1, NUP93, PLPP7, NEMP2, NPC1, TMEM33, C17H12ORF43, DNASE1, NEMP1, MAD1L1, PAFAH1B1, OTULINL, TOR4A, AGPAT5, LRRC59, DCTN1, MGST3, MGST2, LTC4S, RTN4, MTMR6, AGPAT3, ZMP…	10705	98	21608	1.60656	4.26123e-06	9.68464e-08	8.6221e-08
GOTERM_CC_DIRECT	GO:0000781~chromosome, telomeric region	62	0.524535	4.1991e-09	DCLRE1B, KDM1A, RIF1, PPP1R10, SMC5, CHD4, SMC6, BRCA2, SMG6, PPP1CC, CHEK1, NBN, SUN2, ATRX, NSMCE1, TFIP11, WRNIP1, THOC5, TERF1, TERF2, THOC6, RAD51D, NSMCE4A, EID3, WDR82, HAT1, POT1, TERF2IP, HDAC2, RTEL1, TNKS, ZBTB48, RNF8, ORC4, HMBOX1, ZNF827, RBBP4, TERT, POLR2B, POLD1, DHX36, ORC2, GAR1, TP53BP1, RBBP7, MTA2, ACD, STN1, CBX5, ZBTB10, RPA2, LRWD1, PML, GATAD2B, PPP1CA, RAD50, RAD51, ERC…	10705	74	21608	1.69117	6.0089e-06	1.33531e-07	1.18881e-07
GOTERM_CC_DIRECT	GO:0005793~endoplasmic reticulum-Golgi intermediate compartment	51	0.431472	5.07793e-09	HMGB1, MYDGF, ANPEP, TRAPPC12, TMED3, CHP1, GNPNAT1, TMED2, TMED1, TMED7, TMED6, TMED5, SCYL1, TMED4, TMED9, IST1, CCDC115, SLC35C2, RER1, SMO, RAB37, MPPE1, SEC22B, LRPAP1, TMED10, LMAN2L, STX17, COPB1, CLN8, LMAN1, LMAN2, PROM1, RAB6A, RAB6B, TRAPPC2, SURF4, FN1, YIF1A, YIF1B, LOC509184, ERP44, MGAT4A, GOLGB1, MGAT4B, NUCB1, TRIP11, COPG2, COPG1, P4HB, NUCB2, CNIH4	10705	58	21608	1.77488	7.2665e-06	1.57968e-07	1.40637e-07
GOTERM_CC_DIRECT	GO:0031410~cytoplasmic vesicle	142	1.20135	9.93848e-09	USP6NL, TRAF3IP2, ATP8A1, PRF1, FNBP1L, AMOT, TEPSIN, RUSC2, RUSC1, FAM3C, SLC39A2, SBF1, SBF2, TRIM21, AP2M1, AGFG2, AGFG1, SH3GLB1, SLC30A7, CADPS2, GBP5, GABARAPL2, SLC30A9, IST1, SLC30A5, ARRDC2, RNASE4, FAM91A1, TICAM1, MPEG1, CCNB1IP1, LOC785503, TFR2, C19H17ORF75, BTK, LOC783604, NOTCH1, STXBP4, MAPKAP1, LOC513659, GABARAP, RHOBTB1, RHOBTB2, TMEM123, PRDX5, RHOT1, COMMD9, ESD, NEU1, SNX9, …	10705	204	21608	1.40503	1.42219e-05	2.99995e-07	2.67082e-07
GOTERM_CC_DIRECT	GO:0072686~mitotic spindle	68	0.575296	1.02724e-08	MAPKBP1, KIF11, PKD2, SPOUT1, CDC14A, CDC14B, FLCN, NGRN, NUDCD2, TUBB1, CDC27, NUSAP1, DLGAP5, IQCB1, NUDC, CKAP2L, CD180, CKAP2, HAUS3, KIF22, DYNLL1, KNSTRN, SIRT2, GEM, EML2, EML3, EML4, WRAP73, TUBB2B, KAT2A, TUBB2A, TFDP2, ESPL1, LOC782598, TBL1XR1, EFHC1, PKP4, KIF20B, MAD1L1, PHLPP2, HDAC3, EPB41, DCTN1, NEDD9, WDR62, AAAS, SKA1, CDC42, KIF3B, MAPK1, TBL1X, TPPP, KIF3C, CLASP1, CLASP2, LI…	10705	84	21608	1.63402	1.46997e-05	2.99995e-07	2.67082e-07
GOTERM_CC_DIRECT	GO:0034451~centriolar satellite	68	0.575296	1.02724e-08	CD86, PATJ, C2CD5, NAA40, C2CD3, KEAP1, CHD3, PCM1, TBC1D31, CSPP1, KIF5B, BBS5, CEP290, BBS4, ZNF365, CEP68, CCDC112, OFD1, IL4R, EXOC7, LRRC49, CEP131, MYOF, TAP1, KCTD1, KNSTRN, PJA2, CD2AP, LATS2, IFT43, FRMD8, ITGB1BP1, CEP63, CFAP53, SSX2IP, FLII, NLRC3, KLHL12, SKA1, PIK3R5, ODF2L, FAM184A, KIAA0753, UBN1, PACSIN2, STAP1, CEP72, PCNT, FNIP2, RAB11FIP3, PIBF1, RAB11FIP5, BBS2, RBM39, CCDC57…	10705	84	21608	1.63402	1.46997e-05	2.99995e-07	2.67082e-07
GOTERM_CC_DIRECT	GO:0010494~cytoplasmic stress granule	63	0.532995	1.85207e-08	EIF4A2, DAZAP2, EIF4A1, DYRK3, FMR1, YBX1, ZFAND1, CASC3, LARP1B, RPTOR, RBM4, ZFP36, OGFOD1, KHSRP, HABP4, TRIM25, TRIM21, MBNL1, PABPC4, RC3H1, LARP4B, RC3H2, ATXN2L, DDX19A, DDX19B, PABPC1, KPNB1, GRB7, DDX6, VCP, NUFIP2, STAU1, ROCK1, DDX25, STAU2, DDX1, GIGYF2, RNF135, FXR1, ATXN2, FXR2, LARP1, MCRIP2, MCRIP1, DHX36, G3BP1, G3BP2, IGF2BP3, EIF4E, YTHDF1, SSB, YTHDF2, YTHDF3, PUM1, LARP4, EIF…	10705	77	21608	1.6515	2.65028e-05	5.30062e-07	4.71907e-07
GOTERM_CC_DIRECT	GO:0071013~catalytic step 2 spliceosome	79	0.668359	2.1464e-08	ISY1, EIF4A3, HNRNPU, PPWD1, GPATCH1, WDR83, HNRNPR, DDX41, CWC27, SART1, SYNCRIP, PNN, SNRPD2, RBMX2, SNRPD1, MAGOH, CWC22, DHX16, MTREX, SNRPD3, BCAS2, LOC614922, AQR, SNRPN, TFIP11, PRPF4B, PLRG1, LOC107131494, ILF2, CDC40, LOC107131530, SRRM1, PRPF6, SYF2, HNRNPH1, FRG1, SNRPG, PPIE, HNRNPH2, PABPC1, SNRPF, CACTIN, SNRNP200, SNRPB, ZCCHC8, DDX5, SF3B2, DHX8, SF3B6, DDX23, SRSF1, LOC785761, ES…	10705	102	21608	1.56334	3.07145e-05	6.02255e-07	5.36179e-07
GOTERM_CC_DIRECT	GO:0005776~autophagosome	47	0.397631	4.67992e-08	BECN1, STX17, CALCOCO2, HTT, GABARAP, FYCO1, CLN3, MAP1LC3B, MAP1LC3A, STK35, RAB23, TP53INP2, TP53INP1, RAB24, VPS11, UBQLN1, PIP4K2A, TBC1D14, PIP4K2B, PIP4K2C, TRIM21, WASHC1, SNAP29, ATG5, VPS16, HSPA8, GABARAPL2, OSBPL7, GABARAPL1, ATG9B, VPS33A, ATG9A, ATG14, TICAM1, ATG13, TMEM230, TBC1D5, NBR1, ULK3, TAX1BP1, ATG4B, ULK2, TBC1D25, ATP13A2, ULK1, HAP1, OPTN	10705	54	21608	1.75684	6.69673e-05	1.28788e-06	1.14658e-06
GOTERM_CC_DIRECT	GO:0030027~lamellipodium	93	0.786802	6.2749e-08	ITGB1, CYFIP1, SCYL3, RNH1, SPEF1, PLXND1, FAM89B, SH3KBP1, INPPL1, ILK, CIB1, WASL, PKD2, SH3RF1, ACTG2, PPP1R9B, AMOT, MYLK, CASP8, CAPZB, TUBB3, CFL1, DPYSL3, DAG1, RAC3, FLOT2, RAC1, ARPIN, PHACTR4, ACTR3, DBNL, SWAP70, ACTN1, NME2, RHOA, HAX1, PIK3CA, ALS2, FSCN1, ITGB1BP1, PABPC1, KPTN, ARHGEF7, DBN1, EPHA2, ARHGEF6, PPP1R37, PLEKHH2, ROCK1, PDXP, CAPG, NRADD, AIF1, FGD1, CORO1B, DPP4, ABLI…	10705	126	21608	1.48984	8.97898e-05	1.69422e-06	1.50834e-06
GOTERM_CC_DIRECT	GO:0016592~mediator complex	37	0.313029	6.7176e-08	MED19, CCNC, MED16, MED18, MED17, MED12, BCLAF3, MED11, MED14, BCLAF1, MED13, MED30, MED10, MED31, HAVCR2, MED1, ELOVL1, CDK19, RECQL, MED9, LOC101906312, MED27, MED4, MED26, MED6, MED29, MED13L, MED7, MED28, MED23, CDK8, MED22, MED25, MED24, THRAP3, MED21, MED20	10705	40	21608	1.86711	9.61243e-05	1.7478e-06	1.55604e-06
GOTERM_CC_DIRECT	GO:0000775~chromosome, centromeric region	37	0.313029	6.7176e-08	TOP2A, SUV39H2, ZNF330, FMR1, SUV39H1, DSCC1, MIS12, HJURP, CDCA8, SMC6, CTCF, SMC3, CENPA, SMC4, AURKB, CENPB, PPP2CA, PPP2CB, PGRMC1, MIS18BP1, PPP2R1A, RAD21, OIP5, DAXX, NGDN, DNMT3A, NSMCE1, SGO1, SGO2, CENPF, MIS18A, STAG2, STAG3, ZW10, CENPK, CENPL, BIRC5	10705	40	21608	1.86711	9.61243e-05	1.7478e-06	1.55604e-06
GOTERM_CC_DIRECT	GO:0008180~COP9 signalosome	28	0.236887	8.3475e-08	GPS1, DOCK7, COPS7B, SLA, COPS7A, SLA2, AMOT, DCAF1, ATP5F1A, TESPA1, EPB41L2, LOC782101, WDR6, PLCG1, HSPA6, THEMIS, COPS4, COPS3, COPS6, COPS5, COPS2, MYH9, GRB2, AMOTL1, GRAP, COPS8, LAT, COPS9	10705	28	21608	2.0185	0.000119446	2.13308e-06	1.89906e-06
GOTERM_CC_DIRECT	GO:0005741~mitochondrial outer membrane	111	0.939086	1.32688e-07	ATF2, MTCH1, MTCH2, CISD1, CISD2, TOMM20, PHB2, TOMM22, PPP1CC, SLC25A46, SH3GLB1, BNIP3L, CPT1A, MIGA2, RSAD2, ACSL1, ACSL6, TOMM34, ACSL5, MUL1, KMO, CPT1B, ARMCX3, ARMC1, VDAC3, VDAC2, VDAC1, LETMD1, ABCB6, LOC100336369, MAOA, MGST3, MGST1, FOXO3, RHOT2, SNN, RHOT1, CYB5R3, UBB, UBC, COX14, MCL1, VAT1, PRNP, FIS1, PDE2A, DNAJC11, RMDN3, MAVS, BCL2, PI4KB, SFXN2, RNF185, BCL2L2, BCL2L1, SLC44A2…	10705	157	21608	1.42709	0.000189858	3.33116e-06	2.96569e-06
GOTERM_CC_DIRECT	GO:0000932~P-body	66	0.558376	1.45919e-07	YBX1, LIMD1, EDC3, EDC4, ZC3H12D, EIF4ENIF1, ZFP36, ZC3H12A, TRIM21, DIS3L2, RC3H1, PATL1, RC3H2, PSMA6, HAX1, PSMA4, PSMA2, SQSTM1, DCP2, DDX6, ZFP36L1, BTBD1, FAM184A, BTBD2, POLR2D, IGF2BP3, POLR2G, EIF4E, DCPS, YTHDF1, YTHDF2, YTHDF3, APOBEC3H, LSM1, SAMD4A, SAMD4B, PUM1, LSM4, PNRC1, LSM3, LSM2, PNRC2, TNRC6C, PAN2, MOV10, MEX3B, CNOT7, PAN3, LSM6, AGO3, AGO4, CNOT1, CAPRIN1, CNOT2, AGO1, PS…	10705	84	21608	1.58596	0.000208788	3.60016e-06	3.20518e-06
GOTERM_CC_DIRECT	GO:0016605~PML body	54	0.456853	2.3863e-07	RB1, RPAIN, ZNF451, CALCOCO2, PARK7, SMC6, CHD3, TRIM8, ZMYM2, SUMO1, SUMO3, SUMO2, TOPBP1, NBN, IKBKE, RNF111, MORC3, DAXX, DAPK3, SIRT1, PIAS2, PATL1, PIAS1, THAP1, ELF4, KAT6A, TP53, SQSTM1, SATB1, RNF4, NR2C1, ARNTL, MAPK7, TERT, HSF1, N4BP1, CASP8AP2, CBX5, SLF2, ZBTB16, RPA1, HIPK1, CHFR, MTOR, PML, HIPK3, KLHL20, CDK9, RAD51, TDP2, SIMC1, EIF3E, LRCH4, ATR	10705	66	21608	1.6515	0.000341422	5.78779e-06	5.15279e-06
GOTERM_CC_DIRECT	GO:0031090~organelle membrane	84	0.71066	3.36552e-07	MRPS17, MCM7, ATP8A1, MCM8, MCM9, DIS3L, YBX2, MCM10, YBX1, RPL8, BRCA2, ZCCHC17, YBX3, RPL6, SPOUT1, CCAR1, MAP1LC3B, MAP1LC3A, SLC22A17, RUVBL2, NARS2, SLC37A4, RPS11, DIS3L2, RMI2, LIG1, RPL21, DIS3, EIF1AX, LIG4, LIG3, CARHSP1, CSDE1, MCM3, MCM4, POT1, VOPP1, MCM5, MCM6, RPL26, TRABD2B, MCM2, DHX8, SRBD1, MRPL19, ATP1A1, LOC101902561, SUPT6H, EIF1AD, IFI16, PDCD11, RPL14, POLR2G, POLR2H, EXOS…	10705	114	21608	1.48731	0.00048149	8.02676e-06	7.14612e-06
GOTERM_CC_DIRECT	GO:0005681~spliceosomal complex	67	0.566836	4.37778e-07	RBM25, TXNL4B, GEMIN2, DQX1, DDX41, LOC112445178, USP39, RBM3, LGALS3, SNRNP70, DHX15, TXNL4A, CTNNBL1, RBM5, BUD31, LIX1L, CIRBP, TFIP11, PRPF4B, WBP11, SRRM1, PRPF4, SCNM1, DDX39B, CLNS1A, NCL, PRPF3, PPIH, CACTIN, SNRNP200, ZNF830, SLU7, SNRPA, SF1, RBM48, TSSC4, RBM8A, PRKRIP1, SRSF1, U2AF1, U2AF1L4, DHX32, ZMAT2, TRA2B, TRA2A, PPP1R8, DHX38, KHDC4, AAR2, SF3A3, ZRSR2, HSPA8, GPKOW, API5, ALY…	10705	87	21608	1.55447	0.000626264	1.02698e-05	9.14309e-06
GOTERM_CC_DIRECT	GO:0015629~actin cytoskeleton	110	0.930626	5.26812e-07	IFIT5, ARPC5L, ATP12A, MYLK3, ACTB, ARHGAP35, ACTG1, RINL, OPHN1, MPRIP, CFL2, CFL1, KNTC1, SYNPO, MYOZ1, PKNOX2, DAPK1, TPM2, TPM1, BIN3, FSCN1, TAGLN2, EZR, VCL, MACF1, KLHL14, DHX9, FLII, ACACA, CNN3, CNN2, ARHGAP21, SCIN, CALD1, MYO6, ABL1, STK38L, ANKRD23, MYO5A, DSTN, ARPC4, PARVB, ARPC5, POU6F1, VIL1, ARHGAP33, ARHGAP32, MSRA, FER, PARVG, ARPC2, MYO5B, MYO5C, INTS6, RAB5A, ARPC1B, ARPC1A, …	10705	158	21608	1.40528	0.000753584	1.2149e-05	1.08161e-05
GOTERM_CC_DIRECT	GO:0005763~mitochondrial small ribosomal subunit	31	0.262267	5.34864e-07	MRPS17, MRPS15, MRPS16, MRPS35, MRPS14, MRPS33, MRPS11, MRPS12, MRPS34, MRPS31, MRPS10, SLC5A3, MRPL42, METTL17, MRPS28, MRPS26, MRPS27, MRPS24, MRPS25, MRPS22, MRPS23, MRPS18B, MRPS21, MRPS2, MRPS18A, MRPS7, MRPS6, MRPS5, MRPS18C, MRPS9, DAP3	10705	33	21608	1.89616	0.000765097	1.2149e-05	1.08161e-05
GOTERM_CC_DIRECT	GO:0005938~cell cortex	76	0.642978	6.42487e-07	GPSM1, CLIC5, GPSM2, C2CD5, FNBP1L, FRY, EPS8, ACTR1A, LASP1, ACTR1B, AKT2, RAC3, RAC1, CYTIP, GLRX3, FNBP1, RHOG, RHOA, PARD3B, CLIP3, CLIP2, CNKSR1, CLIP1, HAX1, MELK, PARD3, TRAF6, CLIP4, CD302, EZR, MYL9, PAFAH1B1, EPB41, CTTNBP2, DCTN1, DCTN4, PXN, GNAI3, PSEN2, ITPR2, IQGAP1, PSEN1, ADD3, IQGAP2, RASAL3, CORO1A, MYL12A, GNAI1, MYL12B, PARD6B, SCIN, PARD6A, EPB41L2, PTK2B, ECT2, DYNC1H1, NDF…	10705	102	21608	1.50398	0.000918977	1.43656e-05	1.27895e-05
GOTERM_CC_DIRECT	GO:0071005~U2-type precatalytic spliceosome	40	0.338409	6.61226e-07	SF3B5, SF3B2, SF3B3, WBP4, SNU13, CWC27, PRPF8, EFTUD2, SART1, RNF113A, SNRPD2, ZMAT2, SNRPD1, CWC22, DHX16, SNIP1, SNRPD3, SRRM2, SF3A3, IK, SF3A1, SF3A2, PRPF38A, LOC107131494, MAGOHB, LSM5, LSM4, LSM3, SMU1, LSM8, LSM7, PRPF6, MFAP1, PRPF3, SNRPG, SNRPE, BUD13, SNRPF, SNRNP200, SNRPB	10705	46	21608	1.75521	0.000945768	1.45572e-05	1.296e-05
GOTERM_CC_DIRECT	GO:0031463~Cul3-RING ubiquitin ligase complex	30	0.253807	9.85963e-07	KLHL15, CUL3, KEAP1, KLHL12, KLHL13, TNFAIP1, SPOP, ZSWIM8, HNRNPA0, KLHL25, GLMN, KLHL21, KLHL22, KCTD2, KLHL3, KLHL24, KCTD5, KLHL41, KLHL42, KLHL20, KLHL9, KBTBD6, GAN, KCTD10, KLHL7, KCTD13, SPOPL, DEPDC5, KCTD17, LZTR1	10705	32	21608	1.89234	0.00140992	2.13775e-05	1.90321e-05
GOTERM_CC_DIRECT	GO:0016363~nuclear matrix	37	0.313029	1.04397e-06	AHCTF1, ZNF350, NUFIP1, PAXIP1, NUMA1, TGFB1I1, AKAP8L, AKAP8, ATN1, HNRNPU, SMC3, PHB2, MAEA, CFL2, RUVBL2, RAD21, CFL1, ZNF703, CHMP1A, KAT8, ZNF326, MEN1, ARFGEF1, NONO, DNMT3A, PRKCD, PML, NCOR2, HNRNPM, SFPQ, STAG2, SNW1, XPOT, TEP1, PSPC1, ERCC8, VIM	10705	42	21608	1.7782	0.00149281	2.22974e-05	1.98511e-05
GOTERM_CC_DIRECT	GO:0005925~focal adhesion	106	0.896785	2.02396e-06	MDC1, TES, PRAG1, ITGA2B, ACTB, DCAF6, ACTG1, CFL1, DAG1, CPNE3, TNS3, TLE2, MAP2K1, MAP2K2, ACTN1, MRPS18B, ZFYVE21, SLC9A5, ARMC5, TLN1, EZR, VCL, EPHA2, GRB7, SHC1, IQGAP1, LPP, CNN2, LPXN, VASP, CAV2, CAV1, RDX, MSN, PARVB, ARHGAP26, PTK2, ARHGAP24, UBOX5, PARVG, FES, PTPRA, CASS4, ITGB1, BCAR3, NRP1, ITGB3, TGFB1I1, ITGB2, ILK, LIMD1, SYNE2, TNFSF13B, SLC6A4, LASP1, ANXA6, ITGAV, PGM5, ITGB7…	10705	154	21608	1.38935	0.00289209	4.25924e-05	3.79194e-05
GOTERM_CC_DIRECT	GO:0001772~immunological synapse	26	0.219966	2.24918e-06	STOML2, CD81, PRF1, NEDD9, PTPRJ, BCL10, IL4I1, LGALS3, ALCAM, SNX27, ARHGDIA, NPTN, BOLA-DRA, VAV3, CRTAM, SCRIB, ATP2B1, SCIMP, DLG1, CD6, LCK, PRKAR1A, MYH9, EZR, LAT, CARD11	10705	27	21608	1.94374	0.0032134	4.6646e-05	4.15283e-05
GOTERM_CC_DIRECT	GO:0000502~proteasome complex	23	0.194585	2.32818e-06	PSMD10, USP14, VCP, LOC101907965, PSMD13, ZFAND2A, ZFAND2B, ADRM1, UBE3A, RAD23A, UBR1, RAD23B, PSMB8, UCHL5, SEM1, PSMC5, PSMD7, PSMD2, PSMC2, PSMD3, PSMD1, PSMF1, PAAF1	10705	23	21608	2.0185	0.00332608	4.75946e-05	4.23728e-05
GOTERM_CC_DIRECT	GO:0005758~mitochondrial intermembrane space	51	0.431472	2.43397e-06	PANK2, CLPB, CPOX, PARK7, TRIAP1, CHCHD4, CHCHD5, CHCHD2, OPA1, CHCHD7, COA7, COA6, TIMM29, SIRT5, CDC25C, REXO2, HAX1, SDHAF3, NDUFS5, NDUFS1, MICU2, MICU1, THOP1, COX19, STOML2, NDUFB7, COX17, AK2, HTRA2, ARL2, OMA1, PPOX, NLN, BLOC1S1, THEM4, PRELID3A, PRELID3B, NDUFA8, PRELID2, PRELID1, AGK, LOC100847700, IMMT, GATM, PINK1, STAR, ARL2BP, NBR1, CYCS, CIAPIN1, FBXL4	10705	64	21608	1.60849	0.00347696	4.90565e-05	4.36743e-05
GOTERM_CC_DIRECT	GO:0036064~ciliary basal body	89	0.752961	2.86378e-06	TTC26, C2CD3, TRAF3IP1, CEP19, IFT172, CETN3, JADE1, PTPN23, PKD2, ARHGAP35, IFT52, PCM1, TBC1D31, TBC1D30, RTTN, BBS7, ERC1, IFT57, BBS5, BBS4, TAPT1, RAB8A, OFD1, FBXW8, IFT140, CEP131, ARMC9, NME3, CSNK1D, RPGRIP1L, WDR35, CCSAP, MLF1, TOPORS, IFT88, FAM161A, DAAM1, RILPL2, RABEP2, RP2, RILPL1, SAXO1, EZR, SSX2IP, GAS8, TSGA10IP, DCTN1, SSNA1, FBF1, NEDD9, SPATA7, CFAP126, HDAC6, TTBK2, AURKA,…	10705	126	21608	1.42576	0.00408969	5.69176e-05	5.0673e-05
GOTERM_CC_DIRECT	GO:0005788~endoplasmic reticulum lumen	48	0.406091	4.27584e-06	TOR4A, CALR3, TOR2A, POGLUT1, SELENOF, TXNDC12, TXNDC16, ERLEC1, FOXRED2, OS9, BREH1, ARHGDIB, SERPINH1, COLGALT1, SIL1, UGGT1, TXNDC5, PDIA3, TOR3A, TOR1A, SDF2L1, HSPA5, RNASET2, TOR1B, JMJD8, PDIA6, PDIA5, SUMF2, PDIA4, SUMF1, RCN3, DNAJC3, MINPP1, ERP44, SELENOM, P4HA1, ASPH, P4HA2, DNAJB11, DNAJC10, EOGT, MZB1, ERP29, RDH5, ERP27, P4HB, PPIB, SLC27A2	10705	60	21608	1.6148	0.00610006	8.38182e-05	7.46222e-05
GOTERM_CC_DIRECT	GO:0055037~recycling endosome	68	0.575296	4.42628e-06	ITGB1, APP, RNF11, HFE, TUBA1C, RABGEF1, TUBA1A, LOC112441535, LDLRAP1, WASHC1, PLEKHJ1, VPS33B, SLC11A2, ATP11C, LMTK2, ATP11B, COMMD1, ATP11A, SLC9B2, DNM2, FCHSD1, BACE1, FCHSD2, SLC9A6, SLC9A7, SLC9A9, DENND6B, EVL, DENND6A, OPTN, LOC100141266, REP15, CLCN3, CLN3, VPS51, INPP5F, RAB29, TBC1D14, ENTR1, VPS16, RAB11FIP5, PHETA2, RAB4B, SLC31A2, TMUB1, MYO5A, PLEKHA3, SNF8, PHETA1, TMEM230, RAB1…	10705	92	21608	1.49193	0.00631401	8.48834e-05	7.55706e-05
GOTERM_CC_DIRECT	GO:0030687~preribosome, large subunit precursor	22	0.186125	4.50813e-06	WDR37, NIP7, MAK16, FBXW9, RRP1, PPAN, WDR74, RRP1B, WDR12, FTSJ3, RPF1, BOP1, NSA2, EBNA1BP2, LAS1L, EIF6, PES1, MRTO4, RRS1, ZNF622, RRP15, MDN1	10705	22	21608	2.0185	0.00643039	8.48834e-05	7.55706e-05
GOTERM_CC_DIRECT	GO:0071339~MLL1 complex	22	0.186125	4.50813e-06	C19H17ORF49, KMT2A, PHF20, CHD8, MGA, TEX10, MCRS1, TAF9, ASH2L, HCFC2, HCFC1, KANSL1, RBBP5, RUVBL2, WDR5, TAF7, KAT8, TAF6, TAF4, E2F6, MEN1, PELP1	10705	22	21608	2.0185	0.00643039	8.48834e-05	7.55706e-05
GOTERM_CC_DIRECT	GO:0030134~COPII-coated ER to Golgi transport vesicle	32	0.270728	4.9737e-06	RAB1A, APP, TMED10, LMAN2L, STX17, RAB1B, KLHL12, TEX261, IER3IP1, LMAN1, LMAN2, TMED3, TMED2, TMED1, TMED7, TMED6, TMED5, TMED4, TMED9, YIPF5, DDHD2, YIF1A, LOC101906131, YIF1B, LOC509184, SEC23IP, CNIH1, ERGIC3, CNIH2, ERGIC2, ERGIC1, CNIH4	10705	36	21608	1.79422	0.00709212	9.24333e-05	8.22922e-05
GOTERM_CC_DIRECT	GO:0015030~Cajal body	27	0.228426	6.06297e-06	USPL1, ELL, ICE2, ZC3H8, NOLC1, PHAX, AK6, FBLL1, EFTUD2, COIL, SART1, FBL, NPAT, SMN2, HABP4, OIP5, ARIH1, SMNDC1, TOE1, SRRM2, FAM118B, LSG1, PRPF3, CDK2, NHP2, ZPR1, WRAP53	10705	29	21608	1.87929	0.0086386	0.000111232	9.90284e-05
GOTERM_CC_DIRECT	GO:0030136~clathrin-coated vesicle	39	0.329949	9.26898e-06	APP, HIP1, DENND1A, STON2, PIK3C2A, SNX3, GGA2, FCHO1, FCHO2, MYO6, DVL1, VPS11, SH3BP4, SNX9, AP1M2, CLVS1, VPS16, AP1M1, PHETA2, VBP1, TNK2, VPS33A, VPS33B, HIP1R, ADAM10, PLEKHA3, SYP, DNM2, GAK, LMBRD1, DAB2, HAX1, DNAJC6, VPS41, AAK1, NUMB, GPR107, RAB5A, PICALM	10705	47	21608	1.67492	0.0131764	0.000167581	0.000149195
GOTERM_CC_DIRECT	GO:0036464~cytoplasmic ribonucleoprotein granule	33	0.279188	9.36862e-06	LOC100141266, DHX9, POLDIP3, ROCK2, FMR1, RPLP0, HNRNPU, IQGAP1, NYNRIN, FXR1, GHR, ZC3H12D, ZC3H12C, TUBA1C, FXR2, TUBA1A, ZAR1L, PCBP1, PPP6R2, ZC3H12A, SMN2, RAC3, RAC1, SLC39A2, UPF2, SERPINB1, KHNYN, USP3, MOV10, AGO3, AGO4, AGO1, AGO2	10705	38	21608	1.7529	0.0133171	0.000167581	0.000149195
GOTERM_CC_DIRECT	GO:0005778~peroxisomal membrane	35	0.296108	9.6371e-06	ABCD4, ABCD3, PEX11A, PEX11B, MPV17L, HMGCR, PEX26, ABCD1, RAB8B, PEX16, ATAD1, FIS1, ACBD5, PEX19, PEX10, PEX2, PEX1, PEX12, PEX13, PEX14, GNPAT, MAVS, TMEM135, SLC25A17, PEX3, PEX6, PXMP2, PEX5, CAT, PXMP4, FAR1, TRIM37, FAR2, PEX11G, SLC27A2	10705	41	21608	1.72311	0.0136961	0.000170255	0.000151576
GOTERM_CC_DIRECT	GO:0001726~ruffle	46	0.389171	1.08302e-05	ITGB1, CYFIP1, ROCK1, ASAP3, ARHGAP18, CAPG, IQGAP1, FGD1, FGD2, AMOT, MTM1, CYTH3, LIMA1, PAK1, RINL, MYO6, INPP5K, TRPM7, PLCG1, APPL2, PDLIM7, SNX5, APPL1, DBNL, ACTN1, NME2, MYO5A, MYO9B, FRMD4B, BAIAP2, CD2AP, VIL1, KIF18A, CDK6, ALS2, RASA1, FSCN1, MYH9, CSPG4, ITGB1BP1, LCP1, NF2, TLN1, TLR4, RAB5A, DBN1	10705	58	21608	1.60088	0.0153787	0.000186837	0.000166339
GOTERM_CC_DIRECT	GO:0031966~mitochondrial membrane	61	0.516074	1.08368e-05	IFI27L2, NGRN, MAP1LC3B, SMPD5, OPA1, FAM162A, AIFM2, ACAD11, TMEM14A, ACAD10, IKBKE, ABCD1, TMEM14C, RARS2, SLC30A9, ATG9A, SORD, DARS2, PRKCA, SDHB, SLC9B2, OXA1L, GNPAT, TMEM135, TMX2, SLC25A19, TMX1, CARD19, CANX, NDUFS3, SLC25A10, TMBIM6, MICU1, SLC25A4, SLC25A14, SLC29A3, ABCG2, RAB7A, BECN1, STX17, KLHL17, HTRA2, ABHD6, OMA1, RNF5, TMEM70, SLC25A28, C18H19ORF12, UCP2, COX10, GSDMD, NDUFA2,…	10705	82	21608	1.50156	0.015388	0.000186837	0.000166339
GOTERM_CC_DIRECT	GO:0034045~phagophore assembly site membrane	20	0.169205	1.68017e-05	RAB1A, WDR45B, RAB1B, ATG9B, ATG9A, WIPI1, WIPI2, WDR45, ATG12, ATG16L2, ATG16L1, RB1CC1, ULK3, ATG2A, ULK2, ULK1, CNIH2, ATG5, RAB7A, ATG2B	10705	20	21608	2.0185	0.0237566	0.000286228	0.000254825
GOTERM_CC_DIRECT	GO:0090575~RNA polymerase II transcription regulator complex	56	0.473773	2.25232e-05	ATF2, THRB, HNRNPU, CHD4, BACH1, BACH2, TRIM28, MLX, NCOA1, BATF2, BATF3, FKBPL, LMO4, TCF12, ARNT, TFDP2, RFX5, RARA, ATF7, FIZ1, ATF5, ASCL4, HLF, ATF6B, MAX, RXRB, RXRA, MXI1, E2F2, E2F3, STAT6, E2F4, E2F5, E2F6, E2F7, E2F8, MLXIP, XBP1, DR1, CBX3, VDR, NONO, NR1H2, STAT3, NR1H3, RFXANK, POU4F1, PBX1, FOSL2, DRAP1, MAFB, MAFG, POU2AF1, RFXAP, NFE2L3, TCF3	10705	75	21608	1.50714	0.0317172	0.000379184	0.000337583
GOTERM_CC_DIRECT	GO:0002102~podosome	22	0.186125	2.73977e-05	SVIL, DOCK5, GSN, AFAP1L1, DBNL, WDR1, SRC, ASAP1, PTPN12, DNM2, CD2AP, KIF9, SCIN, HNRNPK, BIN2, FSCN1, LPXN, RHOU, LCP1, VCL, SH3GL1, FERMT3	10705	23	21608	1.93074	0.038448	0.000450645	0.000401203
GOTERM_CC_DIRECT	GO:0030117~membrane coat	22	0.186125	2.73977e-05	ARL6, CLTC, AP1B1, AP4E1, AP3D1, AP2A1, AP3B1, AP2B1, AP4B1, AP2A2, DNM1, AP1G2, LOC112448889, AP1G1, CHMP2A, AP2S1, AP1S2, CHMP4B, AP1S1, AP3S2, AP3S1, AP1S3	10705	23	21608	1.93074	0.038448	0.000450645	0.000401203
GOTERM_CC_DIRECT	GO:0005905~clathrin-coated pit	40	0.338409	3.38832e-05	ITSN2, APP, BMPR2, DGKD, ITSN1, ARRB1, ARRB2, FCHO1, INPP5F, FCHO2, MYO6, AP1S2, SH3BP4, AP1S1, SNX9, CCDC32, AP1S3, DNM1L, LDLR, REPS1, CUBN, SORT1, VBP1, TNK2, MRPS18B, AP2B1, DNM1, DNM2, EHD1, ATAT1, DAB2, NECAP1, FCHSD2, EHD4, AAK1, NUMB, ACKR3, LRP10, LRP12, PICALM	10705	50	21608	1.6148	0.0473309	0.000550986	0.000490536
GOTERM_CC_DIRECT	GO:0031901~early endosome membrane	73	0.617597	3.57598e-05	PI4K2B, FCMR, ZFYVE9, SNX12, LOC112445176, LDLRAD4, LITAF, WDR91, PMEPA1, WASHC1, APPL2, UBXN6, SH3GL1, APPL1, ANXA1, MMGT1, STX7, OCRL, ATP11B, MR1, SLC39A14, VAMP8, CLIP3, ZFYVE16, WDR81, HGS, STAM2, PLPP2, LLGL1, PI4K2A, VAMP3, RAB5B, MTMR2, RAB5C, ABCB6, PSEN1, SNX30, CLCN3, TMEM163, PLD3, SNX3, GGA2, INPP5B, NEU3, SNX4, CLN3, GGA1, SNX1, GGA3, SNX2, SNX27, SNX25, SLC15A4, SNX8, ATP9A, VTI1B,…	10705	104	21608	1.41683	0.0498859	0.000573934	0.000510965
GOTERM_CC_DIRECT	GO:0090734~site of DNA damage	24	0.203046	3.60965e-05	HELQ, CBX5, PARP1, CUL5, PARP2, CBX3, ZMYND8, LOC101902204, CHD4, XPC, PARP9, WDR76, TRAIP, DDB2, MMS22L, HPF1, SLFN11, OARD1, APLF, KAT7, AUNIP, ERCC6, ATR, NKX3-1	10705	26	21608	1.86323	0.0503435	0.000573934	0.000510965
GOTERM_CC_DIRECT	GO:0030139~endocytic vesicle	38	0.321489	3.74038e-05	RAB5B, RALA, RAB5C, SH3KBP1, LPAR2, ARRB2, PLD1, AMOT, PIK3C2B, DPP4, RABGEF1, RINL, HYAL2, MYO6, RAB24, FLOT2, RAB11FIP3, RAB11FIP4, CUBN, AMN, VPS9D1, GAPVD1, IGF2R, EHD1, OCLN, EHD3, RABEP1, BRMS1, EHD4, HEATR5A, HEATR5B, RAB13, RAPGEF2, RIN3, RIN1, STAM2, RAPGEF6, RIN2	10705	47	21608	1.63198	0.0521185	0.000588185	0.000523653
GOTERM_CC_DIRECT	GO:0005801~cis-Golgi network	26	0.219966	4.20875e-05	LRPAP1, KDELR1, GOSR1, PIK3R1, GOLGA2, GOLGA5, MAN2A1, RAB29, SCYL1, B3GAT3, LIMK2, SLC35C2, ANGEL1, COG3, HOOK3, BCL9, TRAPPC6A, RAB30, TRAPPC6B, GOLGB1, AKAP9, TRIP11, MAP6D1, KDELR2, KDELR3, RETREG1	10705	29	21608	1.80969	0.0584507	0.000654644	0.000582821
GOTERM_CC_DIRECT	GO:0097431~mitotic spindle pole	30	0.253807	4.63801e-05	MAP10, MAPKBP1, NUMA1, TNKS, BCCIP, SMC6, SMC3, AURKA, FAM83H, FAM83G, LOC780963, KAT5, KATNA1, HSF1, FAM83D, RAE1, GIT1, CDK5RAP2, IK, PLK1, NSMCE1, RMDN3, RMDN2, RMDN1, ASPM, NIN, STAG2, MAPRE1, YPEL5, MAD1L1	10705	35	21608	1.73014	0.0642169	0.000713656	0.000635358
GOTERM_CC_DIRECT	GO:0005777~peroxisome	60	0.507614	5.34721e-05	PECR, ABCD3, ECI2, LOC530653, CROT, PEX26, ACOXL, SCP2, NUDT17, ACAA1, DNM1L, ABCD1, NUDT12, GSTK1, SZT2, HSDL2, PHYH, ECH1, MUL1, NME4, PEX1, GNPAT, MARF1, ACOX1, EHHADH, PEX5, AGPS, CAT, PIK3C3, FAR1, FAR2, ACOX3, ACOT4, PAOX, IDI1, MVK, HSD17B4, MFF, HMGCL, PRDX5, RIDA, HACL1, DECR2, XDH, PEX16, FIS1, ACBD5, PEX19, IDH1, IDH2, TYSND1, MYO5A, PEX13, PEX14, SOD1, DHRS4, LACC1, MGAT4A, TRIM37, CR…	10705	83	21608	1.45915	0.0736662	0.000814028	0.000724718
GOTERM_CC_DIRECT	GO:0042995~cell projection	80	0.676819	6.0898e-05	WDR1, ITSN1, ARPC5L, JADE1, CBY1, PTEN, SLC2A3, CASC3, CYB5D1, LAPTM4B, TBC1D31, PIP5KL1, NPPA, CDK20, RAC2, RAC3, SPTAN1, TNS3, SH3GL1, APPL1, CFAP44, PPP1R16B, ACTR3, ACTR2, TICAM2, SLC6A17, ACTN3, ACTN2, ACTN1, ROM1, RHOG, RHOH, ACTN4, SPTB, SYN1, DNM1, ENAH, TBC1D24, EVL, RHOU, KIZ, CD44, GRB7, MACF1, SPTBN5, RHOBTB1, RHOBTB2, CYTH3, CYTH2, GRK3, SCIN, RHOT1, GRK2, CCDC181, PTK2B, LPXN, DMD, …	10705	117	21608	1.38017	0.0834583	0.000917316	0.000816675
GOTERM_CC_DIRECT	GO:0016282~eukaryotic 43S preinitiation complex	18	0.152284	6.20384e-05	DNMT1, EIF1AX, EIF1, EIF3M, EIF3K, EIF3L, EIF3I, EIF3J, EIF3G, EIF3CL, EIF3H, EIF3E, EIF3F, DHX29, EIF1B, EIF3D, EIF3A, EIF3B	10705	18	21608	2.0185	0.0849529	0.000924761	0.000823302
GOTERM_CC_DIRECT	GO:1904115~axon cytoplasm	35	0.296108	6.60182e-05	HSPB1, TRAK1, HIF1A, HDAC6, TRAK2, BLOC1S4, RAB21, AP3M2, AP3M1, BLOC1S5, BLOC1S6, UCHL1, SPAST, BLOC1S1, KIF3A, BLOC1S2, AP3S2, AP3S1, ZC3H14, NDEL1, DYNC1H1, SNAPIN, FBXW11, DTNBP1, AP3D1, RAB27B, AP3B1, MAPK8IP3, ARMCX3, PPP1R1B, HAP1, ACTR10, ARL8A, PAFAH1B1, ARL8B	10705	43	21608	1.64296	0.0901496	0.000973938	0.000867084
GOTERM_CC_DIRECT	GO:0055038~recycling endosome membrane	45	0.380711	7.55146e-05	ABHD17C, NDRG1, ZDHHC2, SCAMP5, NEU3, SCAMP4, ZFYVE27, MICALL1, PACSIN2, STX6, RAC3, RAC1, RAB11FIP3, WASHC1, RAB8A, ATP9A, RAB11FIP4, VTI1B, RAB4A, FZD7, ATG9A, SCAMP1, SCAMP3, RAB11A, SCAMP2, TPCN1, RAB11B, RAB10, CLIP3, LOC112445029, EHD1, RAP2C, RAP2A, EHD3, RAP2B, ACAP1, SLC9A5, EHD4, SLC9A6, SLC9A7, RAB13, SLC9A9, RAB17, LZTR1, VAMP3	10705	59	21608	1.53953	0.102431	0.00110267	0.00098169
GOTERM_CC_DIRECT	GO:0032587~ruffle membrane	48	0.406091	8.31159e-05	ITGB1, KANK1, C2CD5, SRC, IFIT5, PDXP, MTMR9, TWF1, PTPRJ, CIB1, RASGRP2, AIF1, PPP1R9B, EPS8, PAK1, AKT2, PSD4, PSD3, CFL1, MYO6, ERBB2, PACSIN2, PLCG2, THEM4, INPP5K, RAC3, EPS8L2, SH3BGRL3, PLCG1, RAC1, APPL2, PACSIN1, PSD, PLA2G4F, PLEKHA1, TESC, RHOA, NME1, FGR, SH3YL1, MYO1C, APC, DLC1, SPRY2, PLEKHO1, ARHGEF2, ITGA5, EZR	10705	64	21608	1.51387	0.112142	0.0012014	0.00106959
GOTERM_CC_DIRECT	GO:0032580~Golgi cisterna membrane	38	0.321489	8.52196e-05	B4GALT2, TMEM87A, B4GALT3, GPR89A, B4GALT1, CHPF, SAR1B, UXS1, FUT11, NAGPA, ATP2C1, FUT4, GGTA1, GOLGA2, RAB21, FUT8, FUT7, CHSY1, ST3GAL2, GAL3ST4, B4GALNT4, PSENEN, CSGALNACT1, ST6GAL1, HACE1, CHPF2, GALNT1, SLC30A5, CSGALNACT2, GOLPH3L, NSG1, MOB4, GOLPH3, TMEM115, B4GALT6, B4GALT7, B4GALT4, B4GALT5	10705	48	21608	1.59798	0.114811	0.00121949	0.0010857
GOTERM_CC_DIRECT	GO:0005622~intracellular anatomical structure	36	0.304569	9.57953e-05	DHX8, DHX9, TUFT1, YTHDC2, DQX1, ARHGAP17, DHX30, DHX32, DHX33, SH3BP1, DHX34, DHX57, DHX35, DHX36, DHX15, DHX37, DHX16, DHX38, SNTA1, POLR2M, PARP6, CAMK1D, ANXA5, TDRD9, ATG10, PLPBP, TALDO1, PARP16, PARP8, DHX40, PRKRA, ABI1, DHX29, CAMK1, SNTB1, SNTB2	10705	45	21608	1.6148	0.128108	0.00134395	0.0011965
GOTERM_CC_DIRECT	GO:0031201~SNARE complex	36	0.304569	9.57953e-05	STX12, SNAP47, SNAP25, STX17, STX16, GOSR2, SNAP23, GOSR1, STX18, USE1, STX11, NAPG, STX10, SNX4, BNIP1, STX6, STX5, STX4, STXBP5, STX3, STX2, SNAP29, VTI1B, STX8, STX7, BET1L, VAMP8, STX1B, VAMP7, VAMP1, TSNARE1, VAMP4, SEC22B, VAMP2, BET1, VAMP3	10705	45	21608	1.6148	0.128108	0.00134395	0.0011965
GOTERM_CC_DIRECT	GO:0005856~cytoskeleton	196	1.65821	0.000110403	FNBP1L, ACTB, CYB5D1, DPYSL2, LOC616200, ZC3H12A, ARL6IP5, DAG1, SHTN1, EML5, BIN3, RNF128, BIN1, TLN1, ANKRA2, PFN1, EZR, TRIB2, PFN3, PFN2, CDC42SE1, EPB42, EPB41, RHOT1, EPB41L1, EPB41L2, MICAL1, INPP5D, EPB41L3, VASP, C10H15ORF62, DMPK, RDX, MICAL3, CPLANE2, PTK2, MKS1, CDC42SE2, INVS, RSPH10B, WASL, EPB41L4B, TMSB4X, RAC2, RAC3, TCP11L2, RAC1, JAK2, JAK3, JAK1, RIPK2, RHOG, RHOH, ELMOD3, RHO…	10705	326	21608	1.21357	0.146146	0.00153385	0.00136557
GOTERM_CC_DIRECT	GO:0000421~autophagosome membrane	30	0.253807	0.000125233	STX17, CALCOCO2, TEX264, GABARAP, MAP1LC3B, MAP1LC3A, LAMP1, RB1CC1, LAMP2, SNAP29, RAB2A, SH3GLB1, GABARAPL2, RAB2B, TMEM150B, GABARAPL1, ENTPD4, ATG9A, ATP6AP2, WIPI1, WIPI2, ATG12, VMP1, TM9SF1, ATG16L2, WDR81, ATG16L1, JMY, TECPR1, RAB7A	10705	36	21608	1.68208	0.164078	0.00172316	0.00153411
GOTERM_CC_DIRECT	GO:0042645~mitochondrial nucleoid	24	0.203046	0.000128672	LRRC59, TRMT10C, POLDIP2, FASTKD2, SHMT2, ELAC2, TWNK, POLRMT, ATAD3A, HSD17B10, CLPX, SUPV3L1, HADHA, DHX30, ATP5F1B, POLG2, TFAM, VDAC1, MTERF1, SSBP1, GRSF1, C19H17ORF80, POLG, TEFM	10705	27	21608	1.79422	0.168182	0.00175362	0.00156122
GOTERM_CC_DIRECT	GO:0005876~spindle microtubule	33	0.279188	0.000170618	NUMA1, ARL3, XIAP, KIF11, SKA3, AURKC, TTL, AURKB, SKA1, SKA2, AURKA, POLB, LOC780963, KIF3B, KIF3C, CLASP1, CLASP2, CCDC57, PLK1, RMDN3, CSNK1D, RMDN2, RMDN1, PSRC1, KIF2A, LOC782598, CDK1, BIRC5, CALM3, KIF20A, KIF20B, BIRC2	10705	41	21608	1.62464	0.21665	0.00230335	0.00205064
GOTERM_CC_DIRECT	GO:0033290~eukaryotic 48S preinitiation complex	16	0.135364	0.000226485	DNMT1, EIF1AX, EIF2S1, EIF3M, EIF3K, EIF3L, EIF3I, EIF3J, EIF3G, EIF3CL, EIF3H, EIF3E, EIF3F, EIF3D, EIF3A, EIF3B	10705	16	21608	2.0185	0.276849	0.00302897	0.00269665
GOTERM_CC_DIRECT	GO:0005643~nuclear pore	34	0.287648	0.000239828	NUP205, ENY2, NUP107, AAAS, NUP160, BICD2, GLE1, NXF1, XPO4, TPR, NUP62, CHMP1A, NUP88, RAE1, NUP214, RANBP2, RANBP1, RANBP3, NUP210, NUP155, MX2, XPO7, NUP153, SENP2, NUP93, NUP210L, XPOT, NUP50, CHMP2A, CHMP4B, NUP54, NUP98, CHMP7, NUP58	10705	43	21608	1.59602	0.290529	0.00317772	0.00282909
GOTERM_CC_DIRECT	GO:0071007~U2-type catalytic step 2 spliceosome	28	0.236887	0.000335817	DHX8, PRPF19, PRPF8, EFTUD2, SNRPD2, SNRPD1, CWC22, SNRPD3, BCAS2, SRRM2, PPIL1, AQR, CDC5L, CWC15, PLRG1, LOC107131494, CRNKL1, CDC40, XAB2, SNRNP40, SNW1, SYF2, SNRPG, PPIE, SNRPE, SNRPF, RBM22, SNRPB	10705	34	21608	1.66229	0.381609	0.00440875	0.00392505
GOTERM_CC_DIRECT	GO:0031982~vesicle	49	0.414552	0.000341336	IL1RN, GGTA1, CYB561D2, EPS8, ANXA6, ANXA9, GGT1, LZTS2, SLC34A3, PLA2G4F, ANXA2, RIPK2, GBGT1, CD2AP, GAK, KIF9, DNAJC6, RAB38, A3GALT2, VAMP2, DYNC1I2, DCTN2, CEND1, VPS26A, NOD2, ABO, GIGYF2, CST3, DPP7, RAB29, EPS8L2, KCNN4, HSPA1L, TRAPPC4, HSPA6, MYO5A, MYO19, WDR54, MYO1D, MYO1E, MYO1C, VAPA, MYO1A, MYO5B, MYO5C, CAPS, MYO1F, HSPA1A, MYO1G	10705	68	21608	1.4545	0.386476	0.00444047	0.00395329
GOTERM_CC_DIRECT	GO:0051233~spindle midzone	20	0.169205	0.000365324	APP, CENPV, RIF1, CCDC69, PLK1, CDCA8, CDC6, AURKC, AURKB, GEM, AURKA, CDC42, RACGAP1, UNC119, MAPRE3, PKP4, MAPRE1, MAPRE2, ARL8A, ARL8B	10705	22	21608	1.835	0.407186	0.00466766	0.00415556
GOTERM_CC_DIRECT	GO:0016514~SWI/SNF complex	20	0.169205	0.000365324	SMARCE1, SMARCD1, SS18, SMARCD2, SMARCC1, PBRM1, SMARCD3, SMARCC2, BCL11B, BICRAL, BCL11A, ACTL6A, ARID1A, SMARCA2, ARID1B, BICRA, BCL7A, BCL7C, BCL7B, ARID2	10705	22	21608	1.835	0.407186	0.00466766	0.00415556
GOTERM_CC_DIRECT	GO:0031519~PcG protein complex	24	0.203046	0.000381164	CBX7, ZNF572, ZNF143, ZNF570, RING1, PCGF5, CSNK2A2, PCGF3, BMI1, LOC789384, RNF2, YY1, SCML2, RYBP, ZSCAN21, ZSCAN4, PCGF1, ZSCAN12, ZNF787, ZNF775, MBTPS2, ZNF410, GZF1, ZNF596	10705	28	21608	1.73014	0.420477	0.00482695	0.00429737
GOTERM_CC_DIRECT	GO:0043596~nuclear replication fork	15	0.126904	0.000430543	ZRANB3, WDHD1, SMARCAL1, PCNA, PARP1, TREX1, TONSL, SMARCA5, MCM10, BAZ1B, ETAA1, MMS22L, CARM1, ZMIZ2, SMARCAD1	10705	15	21608	2.0185	0.460029	0.00535746	0.00476967
GOTERM_CC_DIRECT	GO:0101031~protein folding chaperone complex	15	0.126904	0.000430543	HSPA8, FKBPL, ATF6B, DNAAF2, PTGES3, HSPB8, HSPB1, RPAP3, PPP5C, BAG3, RUVBL2, HSF1, SPAG1, PSMG1, DNAJC9	10705	15	21608	2.0185	0.460029	0.00535746	0.00476967
GOTERM_CC_DIRECT	GO:0030426~growth cone	43	0.36379	0.000596776	APP, SNAP25, COPA, FKBP15, FMR1, LRRK2, SYAP1, PSEN2, STMN3, CACNA1A, CIB1, PSEN1, NDRG2, LOC112445031, FXR1, CYTH2, FXR2, TUBB3, CFL1, DPYSL3, DVL1, RAC2, RAC3, LRIG2, APBB1, PDLIM7, TOR1A, EXOC8, USP9X, SIGMAR1, DTNBP1, CD2AP, SETX, ACAP3, CDK5, FSCN1, ADGRL1, EXOC3, ANG, FGF13, DBN1, ZPR1, CDK5R1	10705	59	21608	1.47111	0.574394	0.00730566	0.00650413
GOTERM_CC_DIRECT	GO:0070161~anchoring junction	25	0.211506	0.000597318	CLIC4, WDR1, CXCR4, CD99L2, DPP4, ARHGAP21, DSTYK, SCIN, RAP1A, SNTA1, SH3GL1, SVIL, AFAP1L1, DBNL, ITGA3, ACTN1, SIGMAR1, ACTN4, DNM2, TBC1D2, DNMBP, HNRNPK, PECAM1, RAPGEF2, ADA	10705	30	21608	1.68208	0.574725	0.00730566	0.00650413
GOTERM_CC_DIRECT	GO:0032154~cleavage furrow	30	0.253807	0.000676704	RALA, DCTN3, PDXP, MYLK, RAB21, PPP1CC, LIMA1, RACGAP1, FSD1, ECT2, RAB11FIP3, RAB11FIP4, MEN1, PLK4, PSD, SVIL, RDX, RHOC, MASTL, RHOA, RAB11A, PPP1CA, RHOB, DIAPH3, ZFYVE19, MYH9, PKN2, STAMBP, PKN1, NF2	10705	38	21608	1.59355	0.62042	0.00820647	0.00730611
GOTERM_CC_DIRECT	GO:0000118~histone deacetylase complex	28	0.236887	0.000774896	RERE, HDAC4, HDAC5, KDM3A, KDM3B, HDAC10, HDAC11, JMJD1C, HR, HDAC9, HDAC6, PHF21A, HDAC7, HINT1, SIN3B, SIN3A, SAP30L, LOC112441514, TBL1X, CBX5, ST13, DNTTIP1, TRERF1, SAP30, TBL1XR1, ZNF217, RCOR3, RCOR1	10705	35	21608	1.6148	0.670212	0.00931829	0.00829595
GOTERM_CC_DIRECT	GO:0005761~mitochondrial ribosome	14	0.118443	0.000815211	NDUFA7, MRPL49, MRPL28, MRPL47, MRPL48, MRPL13, MRPL57, MRPL20, MRPL40, MRPL51, MTG1, MTG2, CHCHD1, DAP3	10705	14	21608	2.0185	0.688714	0.00964105	0.00858329
GOTERM_CC_DIRECT	GO:0016442~RISC complex	14	0.118443	0.000815211	DDX6, DHX9, DICER1, LIMD1, SND1, TARBP2, AGO3, AGO4, PRKRA, AGO1, AGO2, XPO5, EIF4E, TNRC6A	10705	14	21608	2.0185	0.688714	0.00964105	0.00858329
GOTERM_CC_DIRECT	GO:0045171~intercellular bridge	45	0.380711	0.00085799	PHLPP2, PHLDB1, DCTN1, EPB41, XPA, CDCA8, SRA1, SKA1, DUSP11, NGRN, NUDCD2, PPP1R13L, MICAL1, TUBB1, QSOX1, FAM83D, RAB11FIP3, CEP55, PKNOX2, IQCB1, APC2, ESRRA, GSTM3, PRKCI, PARP3, RBM18, NCAPH2, PCIF1, MICAL3, KCTD1, RMDN3, KLHDC8B, RFXANK, CDC7, CDC6, WAPL, SETX, NISCH, CENPE, TPX2, TUBB2B, TUBB2A, UNC119, NUPR1, FAN1	10705	63	21608	1.44178	0.707213	0.0100638	0.00895966
GOTERM_CC_DIRECT	GO:0033116~endoplasmic reticulum-Golgi intermediate compartment membrane	24	0.203046	0.000976262	RAB2A, TMED9, TMED10, ATP6AP1, STX17, KDELR1, ZDHHC20, SURF4, YIF1A, VMP1, TMEM199, VMA21, TMED3, STX5, TMED2, TMED1, MPPE1, WHAMM, ERGIC3, TMED7, SEC22B, ERGIC2, TMED5, ERGIC1	10705	29	21608	1.67048	0.752838	0.011358	0.0101118
GOTERM_CC_DIRECT	GO:0008023~transcription elongation factor complex	16	0.135364	0.0010347	ELOF1, NUFIP1, ELL, ICE2, EAF1, EAF2, ZC3H8, ELP2, MLLT1, ELP4, MLLT3, ELL2, SUPT6H, ELL3, CDK9, ERCC6	10705	17	21608	1.89976	0.772687	0.0118453	0.0105457
GOTERM_CC_DIRECT	GO:0005697~telomerase holoenzyme complex	16	0.135364	0.0010347	ACD, NVL, PTGES3, HNRNPU, NAT10, SMG7, SMG5, SMG6, GNL3L, LSM11, TERT, TEP1, NHP2, SNRPD3, SNRPB, WRAP53	10705	17	21608	1.89976	0.772687	0.0118453	0.0105457
GOTERM_CC_DIRECT	GO:0031011~Ino80 complex	13	0.109983	0.00153661	INO80C, INO80B, INO80E, DOC2A, MCRS1, ACTR5, INO80, ACTR8, UCHL5, TFPT, RUVBL2, RUVBL1, NFRKB	10705	13	21608	2.0185	0.889261	0.0171788	0.0152941
GOTERM_CC_DIRECT	GO:0000176~nuclear exosome (RNase complex)	13	0.109983	0.00153661	DIS3, NVL, EXOSC7, EXOSC6, EXOSC5, EXOSC10, EXOSC4, EXOSC9, EXOSC8, MTREX, EXOSC3, EXOSC2, EXOSC1	10705	13	21608	2.0185	0.889261	0.0171788	0.0152941
GOTERM_CC_DIRECT	GO:0043240~Fanconi anaemia nuclear complex	13	0.109983	0.00153661	CENPX, FANCM, FANCL, FANCA, FAAP24, FANCC, FANCB, FANCE, FAAP20, FANCG, FANCF, CENPS, FAAP100	10705	13	21608	2.0185	0.889261	0.0171788	0.0152941
GOTERM_CC_DIRECT	GO:0000792~heterochromatin	21	0.177665	0.0017547	ZBTB18, CBX8, CBX6, ANAPC7, UHRF1, CBX3, SUV39H1, CBX2, DNMT3A, MBD2, PSIP1, WDR76, MECP2, EME1, TRIM28, TCP1, ORC2, BEND3, SMARCAD1, TNKS1BP1, MPHOSPH8	10705	25	21608	1.69554	0.91899	0.0194649	0.0173294
GOTERM_CC_DIRECT	GO:0035102~PRC1 complex	15	0.126904	0.00185895	CBX8, CBX7, CBX6, PHC2, PCGF6, PHC1, RING1, CBX4, PCGF5, CBX2, PCGF2, PCGF3, BMI1, PHC3, PCGF1	10705	16	21608	1.89234	0.930236	0.0201527	0.0179417
GOTERM_CC_DIRECT	GO:0000793~condensed chromosome	15	0.126904	0.00185895	TOP2A, LOC534913, LOC100141266, RIF1, HMGB2, SMARCA5, NCAPG, HMGB1, CTCF, BAZ1B, SMC2, TUBA1C, TUBA1A, FANCD2, BANF1	10705	16	21608	1.89234	0.930236	0.0201527	0.0179417
GOTERM_CC_DIRECT	GO:0044233~mitochondria-associated endoplasmic reticulum membrane contact site	15	0.126904	0.00185895	BCAP31, AHCYL1, TOMM40, TMEM41B, MBOAT7, VPS13A, ACSL4, ATG14, TMX2, TMX1, CANX, RAB38, CLCC1, PDZD8, ATG5	10705	16	21608	1.89234	0.930236	0.0201527	0.0179417
GOTERM_CC_DIRECT	GO:0005680~anaphase-promoting complex	19	0.160745	0.00188959	ANAPC13, ANAPC15, ANAPC7, ANAPC16, UBE2C, ANAPC10, ANAPC11, CDC20B, MAD2L2, CDC20, FZR1, CDC23, UBE2S, CDC26, CDC16, CDC27, ANAPC4, ANAPC5, ANAPC1	10705	22	21608	1.74325	0.933234	0.0201791	0.0179652
GOTERM_CC_DIRECT	GO:0035371~microtubule plus-end	19	0.160745	0.00188959	NUMA1, DCTN1, NCKAP5L, TBCB, SLAIN2, SLAIN1, CKAP5, KNSTRN, CLIP3, CLIP2, CLIP1, KIF18B, CLIP4, KIF2C, MAPRE3, MAPRE1, GAS2L1, MAPRE2, CDK5RAP2	10705	22	21608	1.74325	0.933234	0.0201791	0.0179652
GOTERM_CC_DIRECT	GO:0030659~cytoplasmic vesicle membrane	47	0.397631	0.00190374	TRIM72, C2CD5, CLIC4, GDE1, HTT, SAYSD1, SNX33, ECE2, PKD2, SLC2A8, CYB561D2, AP3M2, AP3M1, ARHGAP21, TRPM2, ZNRF2, TMEM67, DSE, SH3BP5, PDE6D, TMED2, AP3S2, SNX9, AP3S1, YKT6, PACSIN1, SLC12A2, GABARAPL1, TOR1A, SMAGP, TNK2, MYOF, ZDHHC13, RAB39B, SNX24, SLC30A1, SLC39A13, ZDHHC17, SGSM1, BACE1, MYO1C, APPBP2, SNX17, TBC1D24, SPIRE1, VOPP1, GPR18	10705	68	21608	1.39514	0.934575	0.0201796	0.0179656
GOTERM_CC_DIRECT	GO:0005839~proteasome core complex	17	0.143824	0.0019461	PSMB8, PSMB10, PSMA7, PSMB9, PSMA5, PSMB6, PSMB7, PSMA6, PSMB4, PSMA3, PSMA4, PSMB5, PSMA1, PSMB2, PSMA2, PSMB3, PSMB1	10705	19	21608	1.80602	0.93843	0.0204769	0.0182303
GOTERM_CC_DIRECT	GO:0005840~ribosome	138	1.16751	0.00215875	RPL4, RPL5, LOC101904449, LOC506989, RPL3, RPL32, RPL31, RPL34, LOC101906221, RPL8, RPL9, RPL6, RPS15, RPS14, RPS17, RPS16, LOC112441655, RPL18A, RPS19, RPS18, RPL36AL, RPL36, RPL35, RPL37, RPS11, LOC522428, RPS13, RPS12, RPS7, RPL21, RPS8, RPL23, RPS5, RPL22, RPS6, MRPS18B, MRPS18A, RPSA, LOC100299845, LOC101902490, MRPS18C, RPL27, RPL26, RPL29, UBA52, RPL28, LOC101907658, MRPL18, MRPL19, MRPL16…	10705	232	21608	1.20066	0.954612	0.0225487	0.0200748
GOTERM_CC_DIRECT	GO:0005637~nuclear inner membrane	32	0.270728	0.00222077	RNF13, PSEN2, NRM, TOR1AIP1, TM7SF2, TMEM201, TMEM43, EMD, LBR, ARL6IP6, SUN2, TMEM120B, SMAD3, TMEM120A, SIGMAR1, NUTF2, LEMD3, LEMD2, SIRT1, MFSD10, P2RX7, PLPP6, DPY19L1, P2RX5, NEMP2, P2RX4, P2RX3, DPY19L3, DPY19L4, P2RX1, UNC50, NEMP1	10705	43	21608	1.50214	0.958475	0.0228688	0.0203598
GOTERM_CC_DIRECT	GO:0000791~euchromatin	24	0.203046	0.00222136	KMT2E, SETD5, JUN, ELL, UHRF1, CBX3, ICE2, CBX2, DNMT3A, CTR9, ZC3H8, PSIP1, SIRT1, CECR2, EXOSC10, POLR2A, TRIM28, SP1, ALKBH1, RUVBL2, TRIM24, TCF3, RBMX, PELP1	10705	30	21608	1.6148	0.95851	0.0228688	0.0203598
GOTERM_CC_DIRECT	GO:0030665~clathrin-coated vesicle membrane	22	0.186125	0.00254701	ATP6V1A, CEMIP, ATP6V0B, RNASEK, DBNL, ATP6AP1, ATP6AP2, AP3B1, AP2B1, ATP6V1B2, ATP6V1H, REEP6, ATP6V0D1, ATP6V1E1, ATP6V0E2, ATP6V0C, ATP6V1D, ATP6V1C1, AP1M2, ATP6V1F, AP1M1, ATP6V0A1	10705	27	21608	1.6447	0.973994	0.0260341	0.0231778
GOTERM_CC_DIRECT	GO:0005881~cytoplasmic microtubule	33	0.279188	0.0027148	MAP10, ARL3, ARHGAP18, BCL10, HID1, TUBA1B, SERP1, TOGARAM2, TOGARAM1, GTSE1, CLASP1, CLASP2, ENKD1, APC2, DYNC1H1, GRAMD2B, FBXW11, CYLD, NIN, SELENOS, APC, TMEM214, REEP4, REEP3, REEP2, WDR5B, BIRC5, MAPRE3, FAM161B, MAPRE1, MAPRE2, TPT1, PAFAH1B1	10705	45	21608	1.48023	0.979558	0.0275524	0.0245295
GOTERM_CC_DIRECT	GO:0031252~cell leading edge	20	0.169205	0.00287272	CADM4, LDB1, DCTN1, LMO4, ACTN1, CDC42BPG, DOCK8, RAPH1, SCRIB, HDAC6, CD2AP, SHTN1, SLK, CAPRIN1, JMY, ABL1, AAK1, PABPC1, PAFAH1B1, NDEL1	10705	24	21608	1.68208	0.983703	0.0286343	0.0254927
GOTERM_CC_DIRECT	GO:0005852~eukaryotic translation initiation factor 3 complex	12	0.101523	0.00288144	EIF3M, DNMT1, EIF3K, EIF3L, EIF3I, EIF3J, EIF3G, EIF3CL, EIF3H, EIF3E, EIF3D, EIF3B	10705	12	21608	2.0185	0.983906	0.0286343	0.0254927
GOTERM_CC_DIRECT	GO:0097550~transcription preinitiation complex	12	0.101523	0.00288144	POLR2M, BRF2, RECQL5, ERCC3, BRF1, GTF2B, TAF10, RPRD1B, RPRD1A, RPRD2, GTF2H3, RPAP2	10705	12	21608	2.0185	0.983906	0.0286343	0.0254927
GOTERM_CC_DIRECT	GO:0001673~male germ cell nucleus	25	0.211506	0.00297442	ANKRD17, TOP2A, DAZAP1, PCNA, CELF1, CTCF, STRA8, SCMH1, TRIM24, TOPBP1, TCFL5, SMARCC1, STPG4, ZBTB16, TAF10, LIMK1, REC8, MLH3, CDK7, RAD51, STAG3, TRIP13, TAF4, ACTRT3, TAF3	10705	32	21608	1.57695	0.985916	0.0293544	0.0261338
GOTERM_CC_DIRECT	GO:0030904~retromer complex	14	0.118443	0.00331555	VPS29, DCTN1, DENND4C, SNX12, VPS26A, VPS26B, SNX3, SNX2, TBC1D5, ANKFY1, VPS35, TRIM27, ENTR1, RAB7A	10705	15	21608	1.88393	0.991369	0.0321471	0.0286201
GOTERM_CC_DIRECT	GO:0000242~pericentriolar material	14	0.118443	0.00331555	DYRK3, SEH1L, CEP152, CEP85L, HOOK3, NEDD1, PCM1, NIN, TNKS2, LCK, TCP1, CEP85, BBS4, CDK5RAP2	10705	15	21608	1.88393	0.991369	0.0321471	0.0286201
GOTERM_CC_DIRECT	GO:0070847~core mediator complex	16	0.135364	0.00334725	ELOVL1, MED1, MED4, MED16, MED26, MED6, MED18, MED28, MED17, MED22, MED11, MED14, MED24, MED10, MED31, MED20	10705	18	21608	1.79422	0.991753	0.0321471	0.0286201
GOTERM_CC_DIRECT	GO:0000145~exocyst	16	0.135364	0.00334725	EXOC3L2, EXOC8, EXOC3L4, EXOC7, EXOC6B, TNFAIP2, LOC112443175, SH3BP1, EXOC4, EXOC3, EXOC6, EXOC5, STXBP6, EXOC2, LOC615559, EXOC1	10705	18	21608	1.79422	0.991753	0.0321471	0.0286201
GOTERM_CC_DIRECT	GO:0019005~SCF ubiquitin ligase complex	49	0.414552	0.0037339	TMEM183A, FBH1, CCNF, FBXO25, CKS1B, FBXO4, FBXO3, FBXO6, BTRC, SKP2, SKP1, FBXO9, FBXW4, USP47, FBXW5, FBXW8, FBXW7, FBXW11, FBXO2, FBXO17, FBXO15, TRAF7, CKS2, CUL5, DMAC2, CUL2, CUL1, FBXO48, FBXO45, FBXO44, FBXO42, FBXL20, AMN1, FBXL17, FBXL18, FBXL15, FBXL14, FBXO33, FBXO31, FBXL12, SPSB3, SPSB2, FBXL8, SPSB1, FBXL3, FBXL2, FBXL5, FBXL4, FBXL6	10705	73	21608	1.35488	0.995267	0.0353855	0.0315033
GOTERM_CC_DIRECT	GO:0005811~lipid droplet	49	0.414552	0.0037339	FAF2, AUP1, PRPF19, ZFYVE1, LIPE, NSDHL, AIFM2, SMPD1, C24H18ORF32, RSAD2, VPS13C, SIGMAR1, VPS13A, ACSL4, LSS, CKAP4, DHDDS, PISD, BSCL2, ZW10, TRAF6, PLIN3, PLIN2, LDAH, RAB7A, VCP, ABHD4, HSD17B13, ABHD5, HSD17B11, RAP1B, CYB5R3, IRAK1, BREH1, RDH10, BCAP31, HSD3B7, PNPLA7, OSBPL2, UBE2G2, DHRS3, SCCPDH, ATG2A, PNPLA3, RAB18, PNPLA1, RAB3GAP1, ATG2B, PNPLA2	10705	73	21608	1.35488	0.995267	0.0353855	0.0315033
GOTERM_CC_DIRECT	GO:0000785~chromatin	206	1.74281	0.00445687	RB1, SPI1, EHMT2, ZMYND8, EHMT1, JMJD1C, SMC3, SMC2, MTBP, PPP4R2, CREB3L1, MYC, CHEK1, RCC1, FAAP100, MEF2A, TSPYL2, TIPIN, TSPYL1, ESCO1, RFX3, ESCO2, THAP5, THAP7, WDR82, LOC100336013, TSPYL4, TSPYL5, CASZ1, PARPBP, SET, PRKDC, CDCA5, GATA3, PRDM10, PPP4C, ZNF827, RAD21, SRPK2, PLK2, SETD1A, PLK1, SMARCA5, NFATC2, NFATC1, SMARCA1, WAPL, FAM111B, STAG1, C24H18ORF25, STAG2, HNRNPK, STAG3, SPRTN,…	10705	363	21608	1.14548	0.998325	0.0419591	0.0373556
GOTERM_CC_DIRECT	GO:0000307~cyclin-dependent protein kinase holoenzyme complex	24	0.203046	0.00457929	CDKN1A, PCNA, CCNJ, CCNI, CCNF, CKS1B, CCNA2, CCNB3, CCNB2, CCND3, CDK6, CCND2, CCND1, CDK4, CCNG2, CDK3, CCNG1, CDK2, CKS2, CCNL2, CCNQ, CCNL1, CNPPD1, CDK16	10705	31	21608	1.56271	0.998595	0.0428298	0.0381308
GOTERM_CC_DIRECT	GO:0005657~replication fork	19	0.160745	0.00466047	MUS81, PIF1, DNMT1, UHRF1, TEX264, XRCC2, XRCC3, RTF2, PRIMPOL, RAD51D, RECQL5, RAD51C, HMCES, CHEK1, TP53BP1, DMAP1, NBN, POLH, RAD18	10705	23	21608	1.66745	0.99875	0.0433061	0.0385548
GOTERM_CC_DIRECT	GO:0098793~presynapse	61	0.516074	0.00509776	SNAP25, GSK3B, RAB3A, HIP1, FMR1, SNAP23, PARK7, DOC2G, SLC6A4, SNAP29, YWHAH, SH3GL1, CADPS2, ATP6AP1, CASK, DNM1, DNM2, BACE1, DNM3, DNAJC6, DGKQ, DNAJC5, CANX, TBC1D24, SMCR8, PFN2, NLGN3, ATP6V1A, SNAP47, NLGN2, STXBP3, STXBP2, ITPR1, NRXN2, LIN7A, PSEN1, LIN7C, CLN8, LIN7B, FBXL20, FXR1, GRK3, FXR2, RAP1A, GRK2, PDZD11, FCHO2, DVL1, PTK2B, STXBP5, ATP6V0A4, DISC1, SYT4, GIT2, RPH3AL, SYNJ2, …	10705	95	21608	1.29609	0.999334	0.0470639	0.0419003
GOTERM_CC_DIRECT	GO:0030686~90S preribosome	17	0.143824	0.00524131	RPS7, UTP4, HEATR1, NAT10, RPSA, DDX52, KRI1, WDR46, NOP9, RSL1D1, TBL3, CMSS1, BMS1, RRP36, UTP20, SRFBP1, NOL10	10705	20	21608	1.71572	0.999458	0.0477379	0.0425004
GOTERM_CC_DIRECT	GO:0005666~RNA polymerase III complex	17	0.143824	0.00524131	CRCP, POLR3GL, POLR3A, POLR3B, POLR3C, POLR3D, POLR3E, POLR1C, POLR3F, POLR2E, POLR1D, POLR2F, POLR3G, POLR3H, POLR2H, POLR3K, POLR2K	10705	20	21608	1.71572	0.999458	0.0477379	0.0425004
GOTERM_CC_DIRECT	GO:0044545~NSL complex	11	0.0930626	0.00537093	PHF20L1, KANSL1, KANSL2, PHF20, KANSL3, MCRS1, WDR5, KAT8, KANSL1L, OGT, HCFC1	10705	11	21608	2.0185	0.99955	0.0477379	0.0425004
GOTERM_CC_DIRECT	GO:0000177~cytoplasmic exosome (RNase complex)	11	0.0930626	0.00537093	EXOSC7, EXOSC6, EXOSC5, EXOSC4, DIS3, EXOSC9, DIS3L, EXOSC8, EXOSC3, GTPBP1, EXOSC2	10705	11	21608	2.0185	0.99955	0.0477379	0.0425004
GOTERM_CC_DIRECT	GO:0035097~histone methyltransferase complex	11	0.0930626	0.00537093	CBX5, PRDM4, KMT2A, NCOA6, KMT2B, WDR5, DPY30, HCFC2, ZNF335, HCFC1, MEN1	10705	11	21608	2.0185	0.99955	0.0477379	0.0425004
GOTERM_CC_DIRECT	GO:0030877~beta-catenin destruction complex	11	0.0930626	0.00537093	APC2, GSK3B, APC, CSNK1A1, CTNNBIP1, AXIN1, CTNNB1, CACYBP, AXIN2, LZIC, DACT1	10705	11	21608	2.0185	0.99955	0.0477379	0.0425004
GOTERM_CC_DIRECT	GO:0035267~NuA4 histone acetyltransferase complex	22	0.186125	0.00543787	MEAF6, TRRAP, ACTL6A, MSL3, YEATS4, ACTB, ACTG1, MBTD1, MORF4L1, MRGBP, ING3, KAT5, YEATS2, MORF4L2, RUVBL2, RUVBL1, EP400, KAT8, EPC1, EPC2, BRD8, DMAP1	10705	28	21608	1.58596	0.999591	0.0480345	0.0427645
GOTERM_CC_DIRECT	GO:0005815~microtubule organizing center	25	0.211506	0.00579923	CETN3, EFCAB11, GLG1, EHBP1, PPP1CC, MICALL1, CHMP1A, TEKT2, MAP4, TPPP, CLASP1, CDK5RAP2, CLASP2, SPAG8, PDE4DIP, PPP1CA, WRAP73, SMTN, DIAPH3, SPECC1L, EHBP1L1, BIRC6, MAPRE3, MAPRE1, MAPRE2	10705	33	21608	1.52916	0.999757	0.0505591	0.0450121
GOTERM_CC_DIRECT	GO:0030479~actin cortical patch	13	0.109983	0.005865	ACTR3, ACTR2, HIP1, GMFB, GMFG, HIP1R, DSTN, ACTR3B, BIN3, CAPZA1, CFL2, CAPZA2, CFL1	10705	14	21608	1.87432	0.999779	0.0505591	0.0450121
GOTERM_CC_DIRECT	GO:0022624~proteasome accessory complex	13	0.109983	0.005865	PSMD12, PSMD11, PSMD13, PSMD8, PSMD6, PSMC5, PSMC6, PSMD4, PSMC4, PSMD5, PSMD2, PSMC2, PSMD3	10705	14	21608	1.87432	0.999779	0.0505591	0.0450121
GOTERM_CC_DIRECT	GO:0035145~exon-exon junction complex	13	0.109983	0.005865	UPF2, RBM8A, LIX1L, SRSF1, PYM1, CASC3, MAGOHB, TDRD3, PNN, CCDC9, THRAP3, MAGOH, SAP18	10705	14	21608	1.87432	0.999779	0.0505591	0.0450121
GOTERM_CC_DIRECT	GO:0031941~filamentous actin	23	0.194585	0.00698446	APC2, TGFB1I1, LDB3, EHBP1, CD2AP, PDLIM1, SMTN, PDLIM2, DIAPH3, MYO1C, MYO1A, SPECC1L, DPYSL3, MICALL1, EHBP1L1, MYO6, RAC2, RAC3, LPXN, PDLIM5, PDLIM7, DBN1, JAM3	10705	30	21608	1.54751	0.999956	0.0594926	0.0529655
GOTERM_CC_DIRECT	GO:0005689~U12-type spliceosomal complex	23	0.194585	0.00698446	SF3B4, SF3B2, PDCD7, SF3B6, LOC101904962, ZCRB1, LOC107131494, RNPC3, LSM7, PHF5A, SNRNP70, SNRPD1, ZMAT5, DHX15, SNRPG, RBM41, SNRNP48, SNRPB2, SNRNP25, SNRPD3, SNRNP35, SF3B1, SNRPB	10705	30	21608	1.54751	0.999956	0.0594926	0.0529655
GOTERM_CC_DIRECT	GO:0005871~kinesin complex	26	0.219966	0.00713914	KIF14, KIF12, KLC1, KIF15, KLC4, KLC2, KIF3B, KIF3A, KIF5B, KIF13A, KIF13B, KIF1C, KIF1B, KIF21B, NDEL1, NDE1, KIF23, KIF22, KIF7, KIF18B, KIF2A, LOC782598, KIF16B, KIFC3, KIF20A, KIF20B	10705	35	21608	1.49945	0.999965	0.0604504	0.0538181
GOTERM_CC_DIRECT	GO:0071011~precatalytic spliceosome	36	0.304569	0.00724829	SF3B5, SF3B2, SF3B6, LOC101904962, WBP4, SNU13, SNRPD2, PUF60, RBMX2, SNRNP70, SNRPD1, ZC3H18, SNRPD3, SNRNP35, SMNDC1, BCAS2, RBM17, PRPF38B, PRPF38A, STRBP, ZFR, PLRG1, LOC107131494, CRNKL1, LSM3, LSM2, SMU1, LSM8, ILF3, PHF5A, SNRPG, ACIN1, SNRNP27, LOC615663, SNRPE, PRPF31	10705	52	21608	1.39742	0.99997	0.0610136	0.0543196
GOTERM_CC_DIRECT	GO:0005721~pericentric heterochromatin	18	0.152284	0.00748632	KDM4A, HELLS, KDM4B, DNMT1, CBX5, UHRF2, CBX3, KMT5C, LOC101904753, ATRX, CBX1, SMARCA5, ESCO2, LRWD1, BAZ1B, CHRAC1, ZNF618, EZH2	10705	22	21608	1.6515	0.999979	0.0626487	0.0557753
GOTERM_CC_DIRECT	GO:0005929~cilium	91	0.769882	0.00806527	PKD2, TXNDC15, NUBP1, NUBP2, FLCN, IFT52, SUFU, IFT57, BBS4, RAB8A, C22H3ORF14, IQCB1, PDGFRA, ANXA1, CEP131, ARMC9, IFT80, KIF7, DYNLL1, KIF27, MLF1, LZTFL1, PKM, IFT43, FAM161A, SMO, RILPL2, RP2, IFT81, TMEM138, RILPL1, TMEM216, TMEM218, TRIM59, FAM161B, CFAP53, CCDC40, NOTCH2, CEP104, UNC119B, TEDC2, NAXE, FAM149B1, TSGA10IP, ARL3, NPR2, ANKS3, TULP3, TUBD1, TULP2, CBL, CFAP126, ANKMY2, IFT74,…	10705	151	21608	1.21644	0.999991	0.0671012	0.0597393
GOTERM_CC_DIRECT	GO:0019898~extrinsic component of membrane	16	0.135364	0.00860156	TRIO, WDR45B, VPS13C, MCF2, VPS13D, VPS13A, WIPI1, WIPI2, WDR45, ATG13, BLOC1S6, GID4, RB1CC1, MCF2L, ATG2A, ATG2B	10705	19	21608	1.69979	0.999996	0.0711494	0.0633433
GOTERM_CC_DIRECT	GO:0043227~membrane-bounded organelle	14	0.118443	0.00962748	LOC100335822, NFATC3, NFATC2, NFATC1, KLC1, AK8, CDC42, KLC4, GOLGA3, BLOC1S6, KLC2, TMX2, TMEM258, NAPEPLD	10705	16	21608	1.76618	0.999999	0.078278	0.0696898
GOTERM_CC_DIRECT	GO:0032839~dendrite cytoplasm	14	0.118443	0.00962748	STAU1, STAU2, LRRK2, HNRNPU, TRAK2, SOD1, UHMK1, ABHD12, PURA, KIF3B, KIF5B, PPP1R1B, FLOT2, ZC3H14	10705	16	21608	1.76618	0.999999	0.078278	0.0696898
GOTERM_CC_DIRECT	GO:0071782~endoplasmic reticulum tubular network	14	0.118443	0.00962748	PARP6, RETREG3, PARP16, PARP8, RNF41, RAB10, ZFYVE27, REEP5, REEP4, REEP3, REEP2, RAB3GAP1, LNPK, KPNB1	10705	16	21608	1.76618	0.999999	0.078278	0.0696898
GOTERM_CC_DIRECT	GO:0035770~ribonucleoprotein granule	10	0.0846024	0.00994109	RPUSD4, DHX30, FASTKD1, FASTKD2, FASTK, FASTKD3, FASTKD5, TDRD7, GRSF1, TBRG4	10705	10	21608	2.0185	0.999999	0.078595	0.0699721
GOTERM_CC_DIRECT	GO:0042555~MCM complex	10	0.0846024	0.00994109	MMS22L, MCM7, MCM8, MCM9, MCM3, MCMBP, MCM4, MCM5, MCM6, MCM2	10705	10	21608	2.0185	0.999999	0.078595	0.0699721
GOTERM_CC_DIRECT	GO:0005675~transcription factor TFIIH holo complex	10	0.0846024	0.00994109	CDK7, ERCC3, CCNH, ERCC2, GTF2H1, GTF2H2, MNAT1, GTF2H3, GTF2H4, GTF2H5	10705	10	21608	2.0185	0.999999	0.078595	0.0699721
GOTERM_CC_DIRECT	GO:0030897~HOPS complex	10	0.0846024	0.00994109	VPS18, HOOK1, VPS33A, AKTIP, VPS8, VPS33B, VPS41, VPS11, HOOK3, VPS16	10705	10	21608	2.0185	0.999999	0.078595	0.0699721
GOTERM_CC_DIRECT	GO:1990498~mitotic spindle microtubule	10	0.0846024	0.00994109	MAP1S, HAUS4, HNRNPU, HAUS3, HAUS6, HAUS5, TUBG1, HAUS2, HAUS1, EML3	10705	10	21608	2.0185	0.999999	0.078595	0.0699721
GOTERM_CC_DIRECT	GO:0000407~phagophore assembly site	19	0.160745	0.0100237	STX12, BECN1, ATG3, ATG9B, ATG9A, TRAPPC8, SNX30, ATG13, ATG101, NBR1, ULK3, TAX1BP1, ATG2A, ULK2, ULK1, PIK3C3, ATG7, SQSTM1, ATG2B	10705	24	21608	1.59798	0.999999	0.078813	0.0701662
GOTERM_CC_DIRECT	GO:0071006~U2-type catalytic step 1 spliceosome	12	0.101523	0.010278	RBM8A, YJU2, CWC22, LIX1L, EIF4A3, CWC25, CASC3, SNRNP200, PRPF19, MAGOHB, PRPF8, RBM22	10705	13	21608	1.86323	1	0.0799337	0.0711639
GOTERM_CC_DIRECT	GO:0008540~proteasome regulatory particle, base subcomplex	12	0.101523	0.010278	PSMD10, PSMD9, PSMC5, PSMC6, PSMD4, PSMC3, PSMC4, PSMD5, PSMD2, PSMC1, PSMC2, PSMD1	10705	13	21608	1.86323	1	0.0799337	0.0711639
GOTERM_CC_DIRECT	GO:0009897~external side of plasma membrane	234	1.9797	0.010518	TFRC, CLEC10A, IL23R, LOC785982, RXFP4, LOC509972, IL27RA, MILR1, ALCAM, ANPEP, DAG1, ICOSLG, LOC100848575, LOC101905403, LOC510185, TFR2, WC1-12, CD226, LOC613822, EBI3, CD1E, CD1D, LY9, CD1A, CD79B, CD79A, KLRK1, LOC782367, CD19, LOC104970137, SLAMF7, SLAMF6, CD14, CCR10, LOC104968484, SLAMF1, GPR15, MCAM, IFI47, LOC751811, CD209, CD28, CD27, LOC617565, CALR, LOC781726, CD22, ADA, CD40, GPR25, …	10705	422	21608	1.11926	1	0.081358	0.0724319
GOTERM_CC_DIRECT	GO:0032039~integrator complex	17	0.143824	0.0118964	INTS11, INTS12, INTS13, INTS14, INTS1, INTS3, INTS10, INTS2, BAZ2B, NIPBL, INTS5, INTS4, INTS7, INTS6, INTS9, INTS8, INTS6L	10705	21	21608	1.63402	1	0.0910364	0.0810485
GOTERM_CC_DIRECT	GO:0005942~phosphatidylinositol 3-kinase complex	17	0.143824	0.0118964	CISH, PIK3CD, PIK3R3, PIK3R2, PIK3R1, PIK3CB, PIK3C2A, SLA2, PIK3R6, PIK3C2B, PIK3R5, SOCS3, PIK3CA, SOCS6, SOCS7, SOCS4, SOCS5	10705	21	21608	1.63402	1	0.0910364	0.0810485
GOTERM_CC_DIRECT	GO:0014069~postsynaptic density	72	0.609137	0.012903	ARF3, RPL30, ARF1, BMPR2, FMR1, CLSTN1, RPLP0, RPL8, PPP1R9A, LRRC1, PPP1R9B, EPS8, SYNGAP1, CAPZB, PALM, PDE4B, HOMER3, USP8, DBNL, DAPK1, SIGMAR1, TSC2, SCRIB, MAPK8IP2, SHISA8, SYN1, DNM2, BCR, PLCB4, ALS2, DNAJC6, PICK1, TAX1BP3, SHANK3, DBN1, RTN3, RPL12, FBXO45, AKAP5, ATP1A1, ADD3, RTN4, ADD1, FXR1, FXR2, CAMK2N1, PCBP1, DVL1, DROSHA, USP50, PAK6, SRGAP2, DISC1, PAK2, SPTBN1, PDLIM7, EGLN1…	10705	118	21608	1.23162	1	0.0982138	0.0874385
GOTERM_CC_DIRECT	GO:0030054~cell junction	46	0.389171	0.0129796	MACF1, SPTBN5, ATP23, EPB41, CDH5, RAP1A, PUF60, PPP1R13L, EPB41L2, RAB23, NACC1, NEU1, OSBP, NAMPT, MCMBP, DMD, SPTAN1, SPTBN1, DCAF13, CDK5RAP2, CEP68, PDGFRA, MIOS, MLKL, ACTN3, SLC2A11, ACTN2, NCAPH2, ACTN1, MRPS18B, ESCO2, ACTN4, SPTB, MRPL46, ELL3, DNM2, NUDT9, TSPAN15, TBC1D2, FER, RAD51C, NFIA, CTNNB1, EPPK1, PTPN7	10705	71	21608	1.30776	1	0.0982742	0.0874922
GOTERM_CC_DIRECT	GO:0046540~U4/U6 x U5 tri-snRNP complex	34	0.287648	0.0138374	TXNL4B, DDX23, SNU13, USP39, PRPF8, EFTUD2, SART1, SNRPD2, ZMAT2, SNRPD1, SNRPD3, TXNL4A, PAAF1, SNRPN, LOC107131494, LSM5, LSM4, LSM3, LSM2, LSM8, PRPF4, LSM7, SNRNP40, PRPF6, LSM6, PRPF18, PRPF3, SNRPG, RBM42, SNRPE, PRPF31, SNRPF, SNRNP200, SNRPB	10705	50	21608	1.37258	1	0.104217	0.0927834
GOTERM_CC_DIRECT	GO:0008021~synaptic vesicle	53	0.448393	0.0150454	APP, RAB3A, LRRK2, ROGDI, STON1, STON2, LAMP1, PDE4B, RAB8A, NDEL1, RAB8B, SLC6A17, MME, VBP1, STX7, SYP, SYNGR3, SYN2, SYN1, STX1B, SYPL1, BIN1, PICK1, STX12, TPRG1L, MFF, CLCN3, STX11, CLN3, NCSTN, RAB40C, STX4, STX3, RABAC1, STX2, TOR1A, SNAPIN, RAB27B, BTBD8, TMEM230, SYT7, RAB11B, COPS4, CLCN5, COPS5, CLCN4, TH, GIPC1, RAB12, RAB13, PPT1, PICALM, CDK16	10705	84	21608	1.27357	1	0.112722	0.100355
GOTERM_CC_DIRECT	GO:0017119~Golgi transport complex	11	0.0930626	0.0178184	COG8, COG7, BMP1, COG6, COG5, COG4, COG3, COG2, COG1, LTBP2, LTBP3	10705	12	21608	1.85029	1	0.127994	0.113952
GOTERM_CC_DIRECT	GO:0030688~preribosome, small subunit precursor	11	0.0930626	0.0178184	LTV1, NOB1, RIOK3, RRP1, TSR1, RIOK2, RIOK1, RRP1B, NOP9, FTSJ3, BYSL	10705	12	21608	1.85029	1	0.127994	0.113952
GOTERM_CC_DIRECT	GO:0000123~histone acetyltransferase complex	11	0.0930626	0.0178184	ING4, KAT2B, KAT2A, CREBBP, KANSL2, JADE1, WDR5, EP300, JADE3, JADE2, TAF5L	10705	12	21608	1.85029	1	0.127994	0.113952
GOTERM_CC_DIRECT	GO:0022626~cytosolic ribosome	11	0.0930626	0.0178184	RNF10, HBS1L, NEMF, RNF25, RNF14, LTN1, ASCC3, RPS27A, ABCE1, GCN1, GSPT1	10705	12	21608	1.85029	1	0.127994	0.113952
GOTERM_CC_DIRECT	GO:0071564~npBAF complex	9	0.0761421	0.0182466	SMARCE1, SMARCD1, SS18, SMARCC1, SMARCD3, SMARCC2, SMARCB1, PHF10, SMARCA4	10705	9	21608	2.0185	1	0.127994	0.113952
GOTERM_CC_DIRECT	GO:0031314~extrinsic component of mitochondrial inner membrane	9	0.0761421	0.0182466	COQ4, COQ3, ATP23, TAMM41, COQ8B, COQ8A, COQ7, COQ6, COQ5	10705	9	21608	2.0185	1	0.127994	0.113952
GOTERM_CC_DIRECT	GO:0032009~early phagosome	9	0.0761421	0.0182466	SNX3, SYK, SYT11, UNC93B1, SLC9A9, TLR9, TLR7, RAB5A, APPL1	10705	9	21608	2.0185	1	0.127994	0.113952
GOTERM_CC_DIRECT	GO:0030014~CCR4-NOT complex	9	0.0761421	0.0182466	CNOT4, CNOT6, CNOT7, CNOT6L, CNOT11, TNKS1BP1, CNOT10, CNOT8, CNOT9	10705	9	21608	2.0185	1	0.127994	0.113952
GOTERM_CC_DIRECT	GO:0000178~exosome (RNase complex)	9	0.0761421	0.0182466	ZFP36, EXOSC4, EXOSC9, EXOSC8, C1D, ZFC3H1, EXOSC3, EXOSC2, DIS3L2	10705	9	21608	2.0185	1	0.127994	0.113952
GOTERM_CC_DIRECT	GO:0000445~THO complex part of transcription export complex	9	0.0761421	0.0182466	LOC100299503, LOC101907835, THOC1, THOC3, THOC2, THOC5, LOC511229, THOC7, THOC6	10705	9	21608	2.0185	1	0.127994	0.113952
GOTERM_CC_DIRECT	GO:0031080~nuclear pore outer ring	9	0.0761421	0.0182466	SEC13, AHCTF1, NUP107, SEH1L, NUP133, NUP85, NUP43, NUP98, NUP37	10705	9	21608	2.0185	1	0.127994	0.113952
GOTERM_CC_DIRECT	GO:0008541~proteasome regulatory particle, lid subcomplex	9	0.0761421	0.0182466	SEM1, PSMD8, PSMD12, PSMD11, PSMD14, LOC101907965, PSMD13, ADRM1, PSMD3	10705	9	21608	2.0185	1	0.127994	0.113952
GOTERM_CC_DIRECT	GO:0140672~ATAC complex	9	0.0761421	0.0182466	KAT2B, KAT2A, DR1, ZZZ3, YEATS2, MBIP, WDR5, MAP3K7, KAT14	10705	9	21608	2.0185	1	0.127994	0.113952
GOTERM_CC_DIRECT	GO:0005774~vacuolar membrane	16	0.135364	0.0186823	NAPA, SLC36A1, NAPB, MTMR2, WDR59, ABCB6, NPRL2, VPS4A, WDR24, NAPG, LMBRD1, SLC22A17, TMEM138, SBF2, SLC36A4, ATP6V0C	10705	20	21608	1.6148	1	0.130412	0.116104
GOTERM_CC_DIRECT	GO:0030175~filopodium	33	0.279188	0.0188788	ITGB1, GPM6A, RIPOR2, B4GALT1, SPEF1, INPPL1, TWF1, PPP1R9A, ACTG2, LOC112445031, PPP1R9B, MTM1, TUBB3, MYO6, DAG1, DYNC1H1, FARP1, NGDN, RDX, MSN, BAIAP2, VIL1, SHTN1, ABI2, CDK5, ABI1, FSCN1, LCP1, CD302, NF2, EZR, FGF13, MYO1G	10705	49	21608	1.3594	1	0.131144	0.116756
GOTERM_CC_DIRECT	GO:0016581~NuRD complex	14	0.118443	0.0223741	HDAC2, HDAC1, MBD2, CHD4, CHD3, GATAD2B, GATAD2A, MTA1, RBBP4, CDK2AP2, CDK2AP1, RBBP7, MTA2, MTA3	10705	17	21608	1.66229	1	0.152464	0.135736
GOTERM_CC_DIRECT	GO:0048188~Set1C/COMPASS complex	14	0.118443	0.0223741	DIDO1, BOD1, SETD1B, BOD1L1, SETD1A, CXXC1, DPY30, ASH2L, HCFC2, HCFC1, WDR82, RBBP5, WDR5B, WDR5	10705	17	21608	1.66229	1	0.152464	0.135736
GOTERM_CC_DIRECT	GO:0035098~ESC/E(Z) complex	14	0.118443	0.0223741	SUZ12, HDAC2, EED, PHF1, EPOP, SIRT1, RBBP4, AEBP2, MTF2, TRIM37, RBBP7, JARID2, EZH1, EZH2	10705	17	21608	1.66229	1	0.152464	0.135736
GOTERM_CC_DIRECT	GO:0030140~trans-Golgi network transport vesicle	14	0.118443	0.0223741	TMED10, SORT1, RAB27B, FURIN, IGF2R, TGOLN2, RAB12, RAB13, GOPC, ATP7A, STEAP2, SPG21, RAB8A, RAB8B	10705	17	21608	1.66229	1	0.152464	0.135736
GOTERM_CC_DIRECT	GO:0032588~trans-Golgi network membrane	27	0.228426	0.0231645	FCMR, PLD4, ASAP1, TMEM165, SCAMP5, TEPSIN, SCAMP4, NDST1, CRACR2B, ATP7B, STX6, ARFIP2, CLBA1, ARFIP1, RAB11FIP3, ST3GAL1, ATP9A, SLC30A6, SCAMP1, SCAMP3, RAB11A, CD2AP, SCAMP2, CLIP3, AFTPH, PICK1, LLGL1	10705	39	21608	1.39742	1	0.15636	0.139206
GOTERM_CC_DIRECT	GO:0017053~transcription repressor complex	27	0.228426	0.0231645	HDAC3, CTBP2, LIN37, GMNN, GPS2, ARID4A, LIN9, N4BP2L2, PRDM10, RELB, CCND1, SIN3A, RBBP8, TBL1X, ELANE, MEN1, SPEN, AKIRIN2, CBX5, ZBTB16, PHF12, NCOR2, TBL1XR1, SP1, SP3, DEPDC1, ZFPM1	10705	39	21608	1.39742	1	0.15636	0.139206
GOTERM_CC_DIRECT	GO:0080008~Cul4-RING E3 ubiquitin ligase complex	20	0.169205	0.0232744	FBXW5, DCAF8, AMBRA1, DCAF5, DCAF4, DDA1, DCAF6, DDB2, DCAF1, DDB1, DCAF15, DCAF16, DCAF17, MGC137055, LOC100139549, DCAF10, DCAF11, DCAF12, DCAF13, WDTC1	10705	27	21608	1.49518	1	0.156365	0.139209
GOTERM_CC_DIRECT	GO:0009898~cytoplasmic side of plasma membrane	40	0.338409	0.0234331	RNF31, SYAP1, IQGAP1, EFCAB7, LITAF, RAB21, PPP3CA, MIEN1, GM2A, RACGAP1, PGM5, LDLRAP1, SAMD10, SNX5, MAP2K2, OSBPL2, ASPSCR1, TRAF2, KCNAB2, TRAF1, RHOA, GEM, MTSS1, PTP4A1, CYLD, DLG1, FER, TH, TRAF3, FES, TRAF5, MYH9, CHMP4B, CHMP4A, KRAS, PKP4, PTPN4, CHMP7, BIRC2, CDK16	10705	62	21608	1.30226	1	0.156695	0.139503
GOTERM_CC_DIRECT	GO:0043202~lysosomal lumen	12	0.101523	0.0264589	SCARB2, NAGLU, RNASET2, NEU1, EPDR1, FASLG, MAN2B1, ACP2, PLD3, PLBD2, LGMN, SGSH	10705	14	21608	1.73014	1	0.172889	0.153921
GOTERM_CC_DIRECT	GO:0030127~COPII vesicle coat	12	0.101523	0.0264589	SEC23A, SEC13, SEC24B, SEC24A, SAR1A, SAR1B, KLHL12, SEC24D, SEC24C, SEC23B, SEC31B, SEC31A	10705	14	21608	1.73014	1	0.172889	0.153921
GOTERM_CC_DIRECT	GO:0044666~MLL3/4 complex	12	0.101523	0.0264589	PAGR1, KDM6B, KMT2D, PRRT2, PAXIP1, RBBP5, NCOA6, KMT2C, DPF2, WDR5, ASH2L, KDM6A	10705	14	21608	1.73014	1	0.172889	0.153921
GOTERM_CC_DIRECT	GO:0012507~ER to Golgi transport vesicle membrane	12	0.101523	0.0264589	SREBF1, STX17, PEF1, GOSR2, VMA21, SLC30A5, SEC16A, USO1, SCAP, SEC22B, SREBF2, VTI1B	10705	14	21608	1.73014	1	0.172889	0.153921
GOTERM_CC_DIRECT	GO:0000974~Prp19 complex	12	0.101523	0.0264589	ISY1, HSPA8, XAB2, U2AF2, SYF2, CDC5L, PLRG1, PRPF19, CRNKL1, CTNNBL1, BCAS2, RBM22	10705	14	21608	1.73014	1	0.172889	0.153921
GOTERM_CC_DIRECT	GO:0005669~transcription factor TFIID complex	25	0.211506	0.0286743	GTF2B, TAF9, GTF2E1, WDR5, TAF9B, TBP, TAF12, TAF13, TAF10, TAF11, GTF2H3, GTF2H4, SUPT3H, TAF6L, ERCC2, TAF8, TAF7, TAF4B, TCEA1, TAF6, TAF5, TAF4, TAF3, TAF2, TAF1	10705	36	21608	1.40173	1	0.186513	0.16605
GOTERM_CC_DIRECT	GO:0030992~intraciliary transport particle B	15	0.126904	0.0289602	TTC26, TRAF3IP1, IFT172, IFT80, IFT20, IFT74, IFT52, IFT88, IFT22, IFT81, IFT27, TRIM59, IFT57, IFT46, CLUAP1	10705	19	21608	1.59355	1	0.187521	0.166947
GOTERM_CC_DIRECT	GO:0030132~clathrin coat of coated pit	10	0.0846024	0.0305068	EHD1, EHD3, EHD4, CLTC, CLTB, CLTA, ARRB1, EPS15L1, EPS15, PICALM	10705	11	21608	1.835	1	0.19147	0.170463
GOTERM_CC_DIRECT	GO:0030123~AP-3 adaptor complex	10	0.0846024	0.0305068	VPS18, LOC112448889, VPS33A, VPS41, VPS11, AP3D1, AP3S2, AP3B1, AP3S1, VPS39	10705	11	21608	1.835	1	0.19147	0.170463
GOTERM_CC_DIRECT	GO:0000930~gamma-tubulin complex	10	0.0846024	0.0305068	TUBGCP2, BLOC1S2, TUBGCP5, PDE4B, TUBGCP6, TUBGCP3, TUBG2, TUBGCP4, TUBG1, MZT1	10705	11	21608	1.835	1	0.19147	0.170463
GOTERM_CC_DIRECT	GO:0019774~proteasome core complex, beta-subunit complex	10	0.0846024	0.0305068	PSMB6, PSMB7, PSMB4, PSMB5, PSMB2, PSMB3, PSMB1, PSMB8, PSMB10, PSMB9	10705	11	21608	1.835	1	0.19147	0.170463
GOTERM_CC_DIRECT	GO:0032797~SMN complex	10	0.0846024	0.0305068	GEMIN2, FMR1, SMN2, GEMIN4, DDX20, GEMIN5, STRAP, GEMIN6, GEMIN7, GEMIN8	10705	11	21608	1.835	1	0.19147	0.170463
GOTERM_CC_DIRECT	GO:0070822~Sin3-type complex	10	0.0846024	0.0305068	MORF4L1, HDAC2, BRMS1, SIN3A, PHF12, BRMS1L, LOC101906569, SAP130, SUDS3, RIN1	10705	11	21608	1.835	1	0.19147	0.170463
GOTERM_CC_DIRECT	GO:0000220~vacuolar proton-transporting V-type ATPase, V0 domain	10	0.0846024	0.0305068	ATP6V0B, RNASEK, ATP6AP2, ATP6V0A2, ATP6V0A4, TCIRG1, ATP6V0D1, ATP6V0E2, ATP6V0C, ATP6V0A1	10705	11	21608	1.835	1	0.19147	0.170463
GOTERM_CC_DIRECT	GO:0031234~extrinsic component of cytoplasmic side of plasma membrane	22	0.186125	0.0314513	BLK, LYN, ERRFI1, YES1, SYK, SRC, TNK2, STAC3, KCNAB2, TIRAP, FGR, HCK, ZAP70, LCK, STAC2, ESYT3, ESYT2, FYN, ESYT1, JAK3, MYD88, JAK1	10705	31	21608	1.43248	1	0.196536	0.174973
GOTERM_CC_DIRECT	GO:0071162~CMG complex	8	0.0676819	0.0331534	GINS1, CDC45, MCM7, GINS3, GINS4, MCM3, MCM5, MCM6	10705	8	21608	2.0185	1	0.200179	0.178217
GOTERM_CC_DIRECT	GO:0031464~Cul4A-RING E3 ubiquitin ligase complex	8	0.0676819	0.0331534	CUL4A, DDB1, CDKN1B, CRBN, GLMN, ERCC8, DTL, TRPC4AP	10705	8	21608	2.0185	1	0.200179	0.178217
GOTERM_CC_DIRECT	GO:0000138~Golgi trans cisterna	8	0.0676819	0.0331534	B4GALT1, YIPF1, YIPF2, SGMS1, YIPF6, BET1L, BET1, HID1	10705	8	21608	2.0185	1	0.200179	0.178217
GOTERM_CC_DIRECT	GO:0030991~intraciliary transport particle A	8	0.0676819	0.0331534	IFT43, IFT140, TTC21B, WDR19, IFT122, TTC21A, WDR35, CLUAP1	10705	8	21608	2.0185	1	0.200179	0.178217
GOTERM_CC_DIRECT	GO:0072669~tRNA-splicing ligase complex	8	0.0676819	0.0331534	C11H2ORF49, DDX1, RTCB, ZBTB8OS, FAM98C, FAM98B, FAM98A, RTRAF	10705	8	21608	2.0185	1	0.200179	0.178217
GOTERM_CC_DIRECT	GO:1990391~DNA repair complex	8	0.0676819	0.0331534	FANCI, KDM1A, FANCD2, TP53BP1, ASCC3, BRCA2, PALB2, PHF21A	10705	8	21608	2.0185	1	0.200179	0.178217
GOTERM_CC_DIRECT	GO:0097539~ciliary transition fiber	8	0.0676819	0.0331534	NIN, ODF2, FBF1, CEP164, SCLT1, CEP83, DZIP1, CEP89	10705	8	21608	2.0185	1	0.200179	0.178217
GOTERM_CC_DIRECT	GO:0000439~transcription factor TFIIH core complex	8	0.0676819	0.0331534	CDK7, ERCC3, ERCC2, GTF2H1, GTF2H2, GTF2H3, GTF2H4, GTF2H5	10705	8	21608	2.0185	1	0.200179	0.178217
GOTERM_CC_DIRECT	GO:0000794~condensed nuclear chromosome	19	0.160745	0.033957	SUN2, NIFK, NCAPH2, NCAPG2, NCAPG, ADD3, SMC4, SMC2, PSMC3IP, RAD50, RAD51, AGO3, RAD21, CHEK1, CHMP1A, RRS1, RCC1, NEK2, TOPBP1	10705	26	21608	1.47505	1	0.20417	0.18177
GOTERM_CC_DIRECT	GO:0001891~phagocytic cup	16	0.135364	0.0356471	ANXA1, TICAM2, AIF1, ARHGAP25, ARHGAP12, DNM2, BIN2, SH3BP1, SYT11, RACK1, LCP1, RAB11FIP2, TLR4, SNX5, MYO1G, CDC42SE2	10705	21	21608	1.5379	1	0.212546	0.189226
GOTERM_CC_DIRECT	GO:0005795~Golgi stack	16	0.135364	0.0356471	NSF, MBTPS1, GALNT2, USO1, COG2, VRK1, RAB27B, SULF2, CLN3, NSFL1C, DNMBP, MGAT4A, MGAT4B, AKAP9, MGAT2, GOLGA7	10705	21	21608	1.5379	1	0.212546	0.189226
GOTERM_CC_DIRECT	GO:0015630~microtubule cytoskeleton	54	0.456853	0.0367255	MAST2, SRA1, LOC112445177, LYST, RASSF1, TUBA1B, TUBB3, RUSC1, TEKT2, CHP1, SPTAN1, GTSE1, PKNOX2, SS18, GAS2L3, PRKCI, CKAP2, NAV1, NISCH, THAP6, TUBB2B, PSRC1, KATNAL1, KIFC2, MAP7D1, CDC42EP4, RELL1, KIFC3, GAPDH, ARL3, ZBTB49, PIK3R4, ARL2, SLAIN2, CCNB2, SPAST, KATNA1, DVL1, TAF1A, MAP7, MFN1, MFN2, ESRRA, MID1IP1, PCIF1, TBCA, HYPK, FER, TTLL3, FES, TAOK1, VPS41, CCSER2, CDK16	10705	89	21608	1.22471	1	0.218067	0.194142
GOTERM_CC_DIRECT	GO:0030864~cortical actin cytoskeleton	32	0.270728	0.0369828	SPTBN5, PLEKHH2, WDR1, SLC2A1, IQGAP1, PPP1R9A, PPP1R9B, AKAP13, COTL1, FLOT2, DMD, SPTAN1, MISP, SPTBN1, PDLIM7, CAP1, DBNL, ACTN3, ACTN2, ACTN1, DSTN, ACTN4, SPTB, MYO1A, DLC1, LANCL2, HCLS1, NF2, LLGL1, DBN1, LLGL2	10705	49	21608	1.3182	1	0.218688	0.194695
GOTERM_CC_DIRECT	GO:0043231~intracellular membrane-bounded organelle	145	1.22673	0.0383249	CD84, PHLDB1, LOC508646, LOC100139881, AQP9, CISD1, CISD2, MSI2, LIPA, CLU, ABCA13, CISD3, IGF1R, CYP2D14, ADGRA2, OSBP, AP1S2, AP1S1, AP1S3, ICOSLG, FNBP1, HSD11B1L, FNDC3A, RC3H2, RUFY1, SULT2B1, ABCA10, CYP2U1, PPIE, PPIH, PPIB, PPIA, GPLD1, OSBP2, IGSF8, ADCYAP1R1, PDXDC1, ARHGAP19, MGST2, PLD1, PLD2, ADAP2, RAB11FIP1, LOC617313, AP4S1, OSBPL9, CTSA, ABCA1, CCDC134, OSBPL8, ARL14EP, ABCA2, OS…	10705	261	21608	1.12139	1	0.225691	0.20093
GOTERM_CC_DIRECT	GO:0043197~dendritic spine	49	0.414552	0.0386714	ITGB1, APP, FMR1, PTPRO, PPP1R9A, DOCK10, PPP3CA, OPHN1, PDE4B, RAC3, RAC1, PRKACA, RAB8A, LZTS3, PSD, USP8, KCND1, RHOA, TANC2, BCR, ALS2, SHANK3, GPM6A, CTTNBP2, ASAP1, AKAP5, ABHD17C, FXR1, CDC42, ABR, FXR2, PRKAR2B, USP50, PTK2B, STX4, SRGAP2, FARP1, HOMER1, CRIPT, DTNBP1, RAB27B, NR1D1, PTK2, ABHD17A, NEDD4, GIPC1, APBA1, APBA3, CDK5R1	10705	80	21608	1.23633	1	0.226798	0.201916
GOTERM_CC_DIRECT	GO:0031616~spindle pole centrosome	11	0.0930626	0.0429531	TBCCD1, NUMA1, ABRAXAS2, MISP, EMD, AURKC, AURKB, SPOUT1, DLGAP5, AURKA, NUBP2	10705	13	21608	1.70796	1	0.246851	0.219768
GOTERM_CC_DIRECT	GO:0071565~nBAF complex	11	0.0930626	0.0429531	SMARCE1, SMARCD1, SMARCC1, SMARCD3, SMARCC2, SMARCB1, DPF2, DPF3, ARID1A, ARID1B, SMARCA4	10705	13	21608	1.70796	1	0.246851	0.219768
GOTERM_CC_DIRECT	GO:0000812~Swr1 complex	11	0.0930626	0.0429531	ZNHIT1, CFDP1, ING3, KAT5, ACTR6, RUVBL2, RUVBL1, ANP32E, EP400, BCNT2, DMAP1	10705	13	21608	1.70796	1	0.246851	0.219768
GOTERM_CC_DIRECT	GO:0000228~nuclear chromosome	11	0.0930626	0.0429531	SETX, TOP2A, IK, RAD51, SMARCB1, EXOSC9, HNRNPU, BAZ1A, CHD1, SPIDR, SMC2	10705	13	21608	1.70796	1	0.246851	0.219768
GOTERM_CC_DIRECT	GO:0000813~ESCRT I complex	11	0.0930626	0.0429531	UEVLD, DIAPH3, TSG101, MVB12B, VPS37C, MVB12A, UBAP1, VPS37D, VPS37A, VPS37B, VPS28	10705	13	21608	1.70796	1	0.246851	0.219768
GOTERM_CC_DIRECT	GO:0005884~actin filament	47	0.397631	0.0462465	SRC, TWF2, TWF1, KEAP1, WASL, AIF1, ACTB, CORO1B, ACTG1, AMOT, LOC104970173, PSTPIP1, PAK1, PSTPIP2, MICAL1, COTL1, VPS11, PLS3, RAC3, RAC1, GAS2L1, MISP, PDLIM7, TMOD1, VPS18, GAS2L3, DBNL, TPM4, WHRN, TPM3, ACTN1, TPM2, TPM1, MICAL2, MYO5A, MYO9B, MYO9A, DIAPH1, HCK, DIAPH2, DIAPH3, HCLS1, LCP1, EZR, RHOQ, DBN1, GAS7	10705	77	21608	1.23207	1	0.264338	0.235336
GOTERM_CC_DIRECT	GO:0001725~stress fiber	41	0.34687	0.0463653	TLNRD1, SPEF1, FHOD1, DCTN4, SYNPO2, TGFB1I1, FHL3, ILK, LDB3, SIPA1L3, LPP, CORO1B, MYL12A, MYL12B, MYLK, PDLIM1, LIMA1, ABLIM1, PDLIM2, CALD1, ANXA6, LPXN, PGM5, PDLIM5, GAS2L1, SYNPO, PDLIM7, AFAP1L1, PPP1R12A, ACTN1, ACTN4, DAAM1, FSCN1, ZYX, MYH9, EVL, LCP1, PPP1R12B, PPP1R12C, MYL9, DBN1	10705	66	21608	1.25391	1	0.264338	0.235336
GOTERM_CC_DIRECT	GO:1990907~beta-catenin-TCF complex	9	0.0761421	0.0514686	TLE4, BCL9, TCF7L2, TLE1, LDB1, TCF7, LEF1, TCF4, BCL9L	10705	10	21608	1.81665	1	0.283275	0.252196
GOTERM_CC_DIRECT	GO:0044615~nuclear pore nuclear basket	9	0.0761421	0.0514686	RANBP2, ENY2, MCM3AP, PCID2, CETN2, CETN3, NUP35, NUP98, MAD1L1	10705	10	21608	1.81665	1	0.283275	0.252196
GOTERM_CC_DIRECT	GO:0005828~kinetochore microtubule	9	0.0761421	0.0514686	CENPE, KIF18A, ZW10, CHMP1A, CHMP2A, CHMP4B, KNTC1, CHMP7, RAB11A	10705	10	21608	1.81665	1	0.283275	0.252196
GOTERM_CC_DIRECT	GO:0033276~transcription factor TFTC complex	9	0.0761421	0.0514686	KAT2A, TAF10, TAF9, TAF6, TAF5, TAF4, TAF9B, TAF2, SUPT3H	10705	10	21608	1.81665	1	0.283275	0.252196
GOTERM_CC_DIRECT	GO:0030131~clathrin adaptor complex	9	0.0761421	0.0514686	AP4M1, AP3M2, AP3M1, AP1B1, AP3B1, AP2B1, AP4B1, AP1M2, AP1M1	10705	10	21608	1.81665	1	0.283275	0.252196
GOTERM_CC_DIRECT	GO:0030008~TRAPP complex	9	0.0761421	0.0514686	TRAPPC2, TRAPPC3, TRAPPC6A, TRAPPC2L, TRAPPC1, TRAPPC6B, TRAPPC4, TRAPPC12, TRAPPC9	10705	10	21608	1.81665	1	0.283275	0.252196
GOTERM_CC_DIRECT	GO:0000815~ESCRT III complex	9	0.0761421	0.0514686	CHMP1B, CHMP1A, CHMP2B, CHMP2A, CHMP4B, CHMP3, CHMP4A, CHMP6, CHMP7	10705	10	21608	1.81665	1	0.283275	0.252196
GOTERM_CC_DIRECT	GO:0005740~mitochondrial envelope	9	0.0761421	0.0514686	BNIP3L, BNIP3, FKBP8, SLC25A20, SDHD, COX5B, ATP5F1D, HSD17B8, SLC25A14	10705	10	21608	1.81665	1	0.283275	0.252196
GOTERM_CC_DIRECT	GO:0000172~ribonuclease MRP complex	9	0.0761421	0.0514686	POP5, POP7, POP1, RPP30, POP4, RPP40, RPP25, RPP38, RPP25L	10705	10	21608	1.81665	1	0.283275	0.252196
GOTERM_CC_DIRECT	GO:0005875~microtubule associated complex	15	0.126904	0.0529419	DCTN1, FBXW11, MAP1S, KIF12, TBCB, KIF7, HDAC6, KIF27, SHTN1, KIF3A, KIF4A, MAP1A, WDR5B, KIF21B, PAFAH1B1	10705	20	21608	1.51387	1	0.28806	0.256456
GOTERM_CC_DIRECT	GO:0070971~endoplasmic reticulum exit site	15	0.126904	0.0529419	SEC23A, SEC24B, SEC24A, SAR1A, SAR1B, LRRK2, SEC16A, MIA2, MIA3, TFG, SEC24D, SEC24C, SEC23B, SEC31B, SEC31A	10705	20	21608	1.51387	1	0.28806	0.256456
GOTERM_CC_DIRECT	GO:0031462~Cul2-RING ubiquitin ligase complex	15	0.126904	0.0529419	KLHDC2, ZYG11B, KLHDC3, ZER1, FEM1A, FEM1B, GLMN, CUL2, COMMD1, APPBP2, ZSWIM8, ZSWIM6, FEM1C, ZSWIM4, KLHDC10	10705	20	21608	1.51387	1	0.28806	0.256456
GOTERM_CC_DIRECT	GO:0005832~chaperonin-containing T-complex	12	0.101523	0.0550484	CCT6A, CCT3, CCT2, MKKS, BBS12, TCP1, CCT8, CCT7, CCT5, CCT4, CCT6B, HSPD1	10705	15	21608	1.6148	1	0.298387	0.26565
GOTERM_CC_DIRECT	GO:0005684~U2-type spliceosomal complex	19	0.160745	0.0553223	SF3B5, SF3B2, SF3A1, SF3B3, CCDC12, SF3B6, CWC25, LOC112445002, LOC107131494, HTATSF1, RNF113A, SNRPD2, MFAP1, SNRPD1, SNRPG, SNRPE, BUD13, SNRPF, SNRPB	10705	27	21608	1.42042	1	0.29874	0.265965
GOTERM_CC_DIRECT	GO:0008024~cyclin/CDK positive transcription elongation factor complex	7	0.0592217	0.0594891	RB1, CDK9, CCNK, CCNT2, CCNT1, CDK12, CDK13	10705	7	21608	2.0185	1	0.303668	0.270352
GOTERM_CC_DIRECT	GO:0032783~super elongation complex	7	0.0592217	0.0594891	EAF1, EAF2, MLLT1, AFF3, MLLT3, AFF4, AFF1	10705	7	21608	2.0185	1	0.303668	0.270352
GOTERM_CC_DIRECT	GO:0070552~BRISC complex	7	0.0592217	0.0594891	BABAM1, BABAM2, SHMT2, ABRAXAS2, BRCC3, MYSM1, MPND	10705	7	21608	2.0185	1	0.303668	0.270352
GOTERM_CC_DIRECT	GO:0044754~autolysosome	7	0.0592217	0.0594891	CLN3, LAMP1, LRRK2, LAMP2, NCOA4, PLEKHM1, SQSTM1	10705	7	21608	2.0185	1	0.303668	0.270352
GOTERM_CC_DIRECT	GO:0005664~nuclear origin of replication recognition complex	7	0.0592217	0.0594891	ORC5, ORC4, ORC6, ORC1, ORC3, ORC2, LRWD1	10705	7	21608	2.0185	1	0.303668	0.270352
GOTERM_CC_DIRECT	GO:0099523~presynaptic cytosol	7	0.0592217	0.0594891	HSPA8, CTBP2, PRKCB, LRRK2, ARL6IP5, HTT, FBXO45	10705	7	21608	2.0185	1	0.303668	0.270352
GOTERM_CC_DIRECT	GO:0000796~condensin complex	7	0.0592217	0.0594891	NCAPH2, NCAPG2, NCAPG, NCAPD3, SMC4, NCAPH, SMC2	10705	7	21608	2.0185	1	0.303668	0.270352
GOTERM_CC_DIRECT	GO:0072357~PTW/PP1 phosphatase complex	7	0.0592217	0.0594891	TOX4, PPP1CB, PPP1CC, PPP1R12A, WDR82, PPP1R10, PPP1CA	10705	7	21608	2.0185	1	0.303668	0.270352
GOTERM_CC_DIRECT	GO:0031390~Ctf18 RFC-like complex	7	0.0592217	0.0594891	RFC5, RFC3, CHTF8, RFC4, RFC2, DSCC1, CHTF18	10705	7	21608	2.0185	1	0.303668	0.270352
GOTERM_CC_DIRECT	GO:0034098~VCP-NPL4-UFD1 AAA ATPase complex	7	0.0592217	0.0594891	VCP, NPLOC4, SPATA5L1, FAF2, UFD1, UBXN7, SPATA5	10705	7	21608	2.0185	1	0.303668	0.270352
GOTERM_CC_DIRECT	GO:0070578~RISC-loading complex	7	0.0592217	0.0594891	AGO3, AGO4, DHX9, PRKRA, AGO2, DICER1, TARBP2	10705	7	21608	2.0185	1	0.303668	0.270352
GOTERM_CC_DIRECT	GO:0140268~endoplasmic reticulum-plasma membrane contact site	7	0.0592217	0.0594891	GRAMD1C, GRAMD1B, GRAMD1A, OSBPL5, SACM1L, SARAF, C2CD2L	10705	7	21608	2.0185	1	0.303668	0.270352
GOTERM_CC_DIRECT	GO:0034464~BBSome	7	0.0592217	0.0594891	BBS2, BBS1, TTC8, BBS9, BBIP1, BBS7, BBS5	10705	7	21608	2.0185	1	0.303668	0.270352
GOTERM_CC_DIRECT	GO:1990316~Atg1/ULK1 kinase complex	7	0.0592217	0.0594891	TBC1D5, ATG101, RB1CC1, SESN2, WDR41, SMCR8, ATG13	10705	7	21608	2.0185	1	0.303668	0.270352
GOTERM_CC_DIRECT	GO:0070776~MOZ/MORF histone acetyltransferase complex	7	0.0592217	0.0594891	ING5, BRD1, BRPF1, MEAF6, KAT6B, BRPF3, KAT6A	10705	7	21608	2.0185	1	0.303668	0.270352
GOTERM_CC_DIRECT	GO:0005902~microvillus	29	0.245347	0.0596302	ATP6V1A, SPEF1, LRRK2, CALML4, HYAL2, MYO6, PROM1, ATP6V1E1, JAM3, TPRN, PDGFRA, TGFB1, STARD10, RDX, MSN, MYO1D, VIL1, MYO1E, MYO1C, MYO1A, FSCN1, EXOC4, CD302, NF2, EZR, CD44, MYO1F, MYO1G, SLC27A4	10705	45	21608	1.30081	1	0.303668	0.270352
GOTERM_CC_DIRECT	GO:0031594~neuromuscular junction	35	0.296108	0.0613151	ITGB1, HDAC4, APP, LOC100141266, LAMA4, PSEN2, PSEN1, TUBA1C, SYNGR1, SYNGR2, TUBA1A, CHRNE, PRKACA, SNTA1, DLGAP4, UNC13B, ITGA3, F2R, TRIP4, SYP, SYNGR3, SYNJ2BP, CD2AP, FCHSD1, DLG1, FCHSD2, CDK5, DLG3, DLG4, PRKAR1A, MYH9, TAX1BP3, SYNC, CRK, CDK5R1	10705	56	21608	1.26156	1	0.309078	0.275168
GOTERM_CC_DIRECT	GO:0000124~SAGA complex	16	0.135364	0.0613405	ENY2, TAF12, TRRAP, TAF10, USP22, TAF9, SGF29, SUPT7L, SUPT3H, TAF6L, KAT2A, TADA3, TADA1, TAF6, SUPT20H, ATXN7L3	10705	22	21608	1.468	1	0.309078	0.275168
GOTERM_CC_DIRECT	GO:0071004~U2-type prespliceosome	16	0.135364	0.0613405	SF3A1, SNRPN, SF3A2, DDX42, PRPF40B, PRPF40A, LOC107131494, LSM7, PRPF39, SNRNP70, U2AF2, SNRPG, LUC7L3, SNRPC, SF3B1, SNRPB	10705	22	21608	1.468	1	0.309078	0.275168
GOTERM_CC_DIRECT	GO:0005834~heterotrimeric G-protein complex	25	0.211506	0.0639918	GNAZ, LOC104968964, GNAI3, GNG12, GNG11, GNAI1, GNAI2, GNA13, GNG10, GNA15, GNGT2, GNAL, GNG2, GNAT2, GNG5, GNAQ, GNG7, GNB2, GNA11, GNA12, GNB1, GNB4, GNAS, GNB5	10705	38	21608	1.32796	1	0.321306	0.286054
GOTERM_CC_DIRECT	GO:0016328~lateral plasma membrane	43	0.36379	0.0659805	SLC22A5, MTCL1, PTPRO, SLC40A1, ARL2, NOD1, NOD2, IQGAP1, ATP1A1, SLC4A2, LIN7C, LIN7B, SLC4A4, LOC112445031, PPP2R1A, EPCAM, GNA12, BSG, DVL1, PALM, SLC16A3, SLC12A2, SLC14A1, FZD3, ABCC1, ANXA1, ACTN1, TBCD, ATP2B1, SLC39A14, MPP7, SLC4A7, VANGL1, SLC4A8, DLG1, MYO1C, APC, MYO1A, RAB13, SLC29A1, FGF13, SLC22A7, SLC29A2	10705	71	21608	1.22247	1	0.330133	0.293913
GOTERM_CC_DIRECT	GO:0070531~BRCA1-A complex	10	0.0846024	0.068572	BABAM1, BARD1, BABAM2, MTPN, ABRAXAS1, UIMC1, BRCA1, BRCC3, MYSM1, MPND	10705	12	21608	1.68208	1	0.339538	0.302286
GOTERM_CC_DIRECT	GO:0030126~COPI vesicle coat	10	0.0846024	0.068572	COPB2, COPA, COPB1, TMED3, COPG2, COPG1, COPE, COPZ1, SCYL1, ARCN1	10705	12	21608	1.68208	1	0.339538	0.302286
GOTERM_CC_DIRECT	GO:0031985~Golgi cisterna	10	0.0846024	0.068572	RAB43, GOLPH3, RAB30, GOLGA5, RAB34, GCNT1, GOLPH3L, RAB19, DNAJC27, GGTA1	10705	12	21608	1.68208	1	0.339538	0.302286
GOTERM_CC_DIRECT	GO:0045111~intermediate filament cytoskeleton	17	0.143824	0.069401	PSMD10, STN1, SAP30BP, ZNF131, MTRR, PRKCE, NOL9, SMARCA2, SYNE2, PJA2, ING4, MMP14, NDOR1, SESTD1, PKN2, DISC1, PFDN5	10705	24	21608	1.42977	1	0.342458	0.304886
GOTERM_CC_DIRECT	GO:0032391~photoreceptor connecting cilium	18	0.152284	0.0771034	IQCB1, WHRN, IFT140, TSGA10IP, ARL3, LOC786553, CETN3, TBCC, RPGRIP1L, TOPORS, RPGRIP1, IFT20, IFT52, TTC8, FAM161A, TMEM237, IFT57, CEP290	10705	26	21608	1.39742	1	0.379158	0.337559
GOTERM_CC_DIRECT	GO:0005903~brush border	23	0.194585	0.0791347	SLC34A3, ACTR3, CUBN, PRKCI, MME, FLII, ACTN1, LOC101905453, ADD3, MYL12B, VIL1, MYO1D, EPS8, MYL6, MYO1C, CAPZB, MYO1A, CAPZA2, FLNA, MYH9, EZR, RALGDS, PLEC	10705	35	21608	1.32644	1	0.387814	0.345266
GOTERM_CC_DIRECT	GO:0005665~RNA polymerase II, core complex	11	0.0930626	0.0841885	POLR2A, POLR2B, POLR2C, POLR2D, POLR2E, POLR2F, POLR2G, POLR2H, POLR2I, POLR2J, POLR2K	10705	14	21608	1.58596	1	0.409775	0.364817
GOTERM_CC_DIRECT	GO:0072546~EMC complex	11	0.0930626	0.0841885	MMGT1, EMC1, EMC2, EMC3, LOC112445176, EMC4, EMC10, EMC6, EMC7, EMC8, EMC9	10705	14	21608	1.58596	1	0.409775	0.364817
GOTERM_MF_DIRECT	GO:0046872~metal ion binding	1317	11.1421	1.21783e-95	ZNF296, OSGEPL1, ZFYVE9, ARAF, ALKBH7, ALKBH6, ZFYVE1, MYLK, ZC3H12D, ZC3H12C, ZFYVE26, ALKBH5, ZFYVE27, ZC3H12A, ANKFY1, ZNF287, ZNF18, ZNF19, ENDOG, ZNF283, RC3H1, ZNF10, ZFYVE21, ZNF12, DICER1, HDHD2, RC3H2, ZNF16, RUFY1, ZFYVE16, SCO1, EWSR1, ZFYVE19, ZC3H11A, RUFY2, UQCRC1, RBCK1, MPPE1, UQCRC2, IDO2, GTSF1, OPTN, IDO1, ZNF274, MTMR3, SAR1B, MYNN, AGAP2, AGAP1, ZNF22, BAZ2A, ZC3HAV1, BAZ2B, …	9819	1826	19914	1.46277	4.24049e-92	4.24049e-92	4.08582e-92
GOTERM_MF_DIRECT	GO:0005524~ATP binding	1035	8.75635	4.57188e-71	TESK1, ARAF, TESK2, MYLK, LOC112446383, TBK1, AKT2, AKT3, AKT1, PRKACA, PRKACB, XYLB, CSNK2A1, CSNK2A2, STARD9, DICER1, LARS2, DDX39A, DDX39B, MTHFD1, IDNK, PIF1, ABCB1, ABCB6, ABCB7, FIGNL2, LOC100296627, ABCB8, ABCB9, PRPSAP1, PRPSAP2, HSPH1, FIGNL1, MYO6, PIP5K1A, PIP5K1B, PIP5K1C, LYN, ABCA1, ABCA2, ABCA5, ABCA6, EIF2AK1, ABCA3, MTERF4, ABCA9, EIF2AK3, EIF2AK2, ABCA7, EIF2AK4, MOV10, UCK2, UC…	9819	1446	19914	1.45165	1.59193e-67	7.95964e-68	7.66932e-68
GOTERM_MF_DIRECT	GO:0005515~protein binding	1482	12.5381	3.37572e-56	ATF1, ITSN2, MDC1, MAPKBP1, SLC4A1AP, IFT172, ITSN1, SLA2, TSKU, MYLK, PREX1, PSMD9, PSMD6, PPP4R1, PSMD7, SAMD15, UBASH3B, PSMD3, ANKFY1, UBASH3A, SAMD13, SAMD10, FNBP4, WDHD1, FNBP1, SETMAR, DICER1, CD2AP, LOC510185, SPINT1, SKAP1, SKAP2, NLRX1, AASDH, MYNN, AGAP2, AGAP1, BAZ2A, BAZ2B, AGAP3, AAAS, PLA2G6, GIGYF2, CIAO1, C3, C7, RSU1, ZBTB7B, ZBTB7A, BTBD19, CREBBP, FYB1, HACE1, EIF2AK3, EIF2AK…	9819	2290	19914	1.31251	1.17542e-52	3.91808e-53	3.77518e-53
GOTERM_MF_DIRECT	GO:0003723~RNA binding	517	4.37394	2.21752e-46	RPL4, TDRKH, RPL30, LOC101907835, RPL3, DQX1, HNRNPU, GPATCH1, PHAX, LOC112445178, RPL8, RPL6, RPL7, LSM12, RAVER1, LOC511386, GPBP1, RAVER2, RPL37, DDX17, DDX18, MBNL1, MBNL2, RPL22, WDR75, DDX10, DNTTIP2, DICER1, GTPBP4, SND1, DDX39A, DDX39B, EWSR1, UNC50, NUP98, RPL26, UBA52, DUS3L, SNU13, ZC3HAV1, AKAP17A, RPS4Y1, LARP1, MOV10L1, PUSL1, PPARGC1B, MCTS1, PNO1, SETD1B, SETD1A, LARP7, MEX3D, MAG…	9819	683	19914	1.53519	7.7214e-43	1.93035e-43	1.85994e-43
GOTERM_MF_DIRECT	GO:0042802~identical protein binding	519	4.39086	1.01977e-29	RB1, TLNRD1, HNRNPU, ABAT, ACCS, SLC4A4, ALCAM, TFG, PSMD4, UBASH3B, MYC, NAMPT, FGFR1OP2, DPYSL3, ROPN1L, PIP4K2C, FNBP1, DAPK1, DAPK2, GTPBP2, FRS3, CD2AP, HCFC1, NISCH, DDX39A, DAAM1, BIN1, EWSR1, PRKAR1A, PSME3, PSME2, HPRT1, OPTN, MTMR2, CRABP1, TPRG1L, BCL10, GATA3, ZNF24, PRDX3, PRPSAP1, PRPSAP2, PRDX4, PRDX1, SFN, GSTM3, HEXIM2, JUN, PHC2, PLK1, FN1, EIF2AK3, EIF2AK2, PRDX6, SETX, GLUD1, …	9819	748	19914	1.4072	3.55085e-26	7.1017e-27	6.84268e-27
GOTERM_MF_DIRECT	GO:0004674~protein serine/threonine kinase activity	241	2.03892	3.74197e-28	TRIO, TP53RK, ARAF, TESK1, TESK2, RPS6KA4, RPS6KA3, RPS6KA6, RPS6KA5, TBK1, CSNK1B, CHEK2, AKT2, AKT3, CHEK1, RPS6KA1, CDK20, PDK3, AKT1, CPNE3, PRKACA, PRKCI, PRKCH, CSNK2A1, DAPK1, PRKCB, DAPK2, DAPK3, CSNK2A2, PRKCD, CSNK1D, PRKCA, CSNK1E, UHMK1, BCR, PRKD3, SIK3, ULK3, ULK2, PRKCQ, ALPK3, SIK1, PRKD2, ULK1, ALPK2, SIK2, PRKDC, PIK3R4, WNK4, NLK, PRKCZ, TTBK2, ABR, STK38L, TRPM7, TRPM6, SRPK2,…	9819	301	19914	1.62383	1.30295e-24	2.17159e-25	2.09239e-25
GOTERM_MF_DIRECT	GO:0031267~small GTPase binding	166	1.4044	3.08161e-23	USP6NL, IPO13, CYFIP2, CYFIP1, NCKAP1, IPO11, RTKN, DENND5B, CSE1L, IPO7, IPO4, IPO5, DOCK10, EPS8, RABGEF1, GOLGA4, IPO8, RINL, GOLGA5, IPO9, RIMS3, RUSC2, TBC1D30, ARHGDIB, ANKFY1, RCC1, DENND5A, KNTC1, RALBP1, PRKCH, DAPK3, SYTL1, TSC2, GAPVD1, SYTL4, SYTL3, UNC13D, SYTL2, RNF41, BRMS1, DAAM1, KCTD13, RIN3, RIN1, RAF1, RIN2, KPNB1, CDC42SE1, RHOBTB3, IQGAP1, NDRG1, RAP1GAP, RASGRP3, STRIP1, RA…	9819	199	19914	1.69179	1.07302e-19	1.53288e-20	1.47697e-20
GOTERM_MF_DIRECT	GO:0019901~protein kinase binding	224	1.89509	1.9216e-22	ERRFI1, ATF2, CCNK, MAML1, ACTB, ZFYVE26, SLC12A6, PRKACA, TRIM21, FBXO7, CDK5RAP2, MEF2A, DAXX, PRKAB2, PIH1D1, PRKCD, PRKAB1, NISCH, CCNY, CDC37, MTCP1, JTB, VDAC1, SIK1, EPHA1, LLGL1, TELO2, SEH1L, PRKRIP1, GATA6, IQGAP1, ZBTB4, PRDX3, STRIP1, RHOT1, RACGAP1, PDCD10, MAP2, MICAL1, SFN, RAB11FIP2, TRAP1, RCC2, LRBA, PLK1, TRIP4, NBEAL1, NBEAL2, TPX2, CYLD, TBL2, WNK1, CALM3, CDK12, ACVRL1, NRP1…	9819	290	19914	1.56654	6.69103e-19	8.36378e-20	8.05873e-20
GOTERM_MF_DIRECT	GO:0031625~ubiquitin protein ligase binding	156	1.3198	1.57234e-20	RB1, UBE2D4, UBE2D2, UBE2D3, UBE2D1, UBE2L6, SMC6, CASC3, CLU, UBE2L3, HERC2, TRIM28, PRKACA, PRKACB, GABARAPL2, DAXX, GABARAPL1, ARRDC1, RPL23, USP2, MUL1, YOD1, PIAS2, PIAS1, PRKAR1A, UQCRC1, TXNIP, TRIB1, ANKRA2, UBA52, SQSTM1, VCL, BLZF1, CUL9, VCP, CUL7, CUL5, LOC101902760, CUL3, CUL2, CUL1, RHOBTB3, DTX1, BCL10, NLK, HSPBP1, RTN4, GABARAP, RHOBTB1, FOXO1, UBE2J1, BAG4, UBB, PRKAR2B, PRKAR2A…	9819	190	19914	1.66518	5.47488e-17	6.0832e-18	5.86132e-18
GOTERM_MF_DIRECT	GO:0005525~GTP binding	283	2.39425	3.50536e-20	RTCB, NUDT2, GNAT2, ARL16, PIP4K2B, TRIM23, ARL10, GBP5, DAPK1, ARL15, GTPBP2, GTPBP1, GTPBP4, GTPBP3, RRAGA, RRAGC, RRAGB, RRAGD, RABL3, GUF1, SUCLG2, UPRT, RABL6, SAR1A, SAR1B, AGAP2, AGAP1, LOC513659, AGAP3, GSPT2, GSPT1, LOC781710, CRACR2A, RHOT2, RHOT1, RRAS, PCK1, PCK2, LOC768255, INSR, RAB39A, RAB27A, RAB39B, RAB27B, IFI47, CPLANE2, ERAL1, GPN2, GPN1, GPN3, EHD1, GLUD1, EHD3, EHD4, EIF5, L…	9819	393	19914	1.46044	1.22057e-16	1.22057e-17	1.17605e-17
GOTERM_MF_DIRECT	GO:0003729~mRNA binding	200	1.69205	4.07226e-20	EIF4A2, TDRKH, SLC4A1AP, EIF4A3, HNRNPR, TIAL1, NYNRIN, ZC3H12D, ZC3H12C, RAVER1, ZC3H12A, RAVER2, RPL36, RPL35, DENR, EIF2A, SRRM2, AQR, METTL3, RC3H1, CDC40, RC3H2, DDX39A, DDX39B, RPL24, DXO, NUP98, SF1, SLBP, DHX9, CSTF3, CSTF2, MRPL12, HNRNPLL, MRPL13, FXR1, PCBP3, PCBP4, PCBP1, DND1, PCBP2, N4BP1, LARP7, UPF3B, LARP6, PUM3, HNRNPL, DHFR, RPS26, HNRNPM, HNRNPK, EIF6, FUBP3, FUBP1, HNRNPC, CA…	9819	259	19914	1.56611	1.41796e-16	1.28906e-17	1.24204e-17
GOTERM_MF_DIRECT	GO:0005096~GTPase activator activity	172	1.45516	7.1219e-20	USP6NL, ARHGAP39, ARHGAP35, PREX1, SYDE1, SYNGAP1, RINL, OPHN1, ARHGDIA, TBC1D30, ARHGDIB, TBC1D10C, TBC1D22A, RGS9, AGFG2, TBC1D10A, TBC1D22B, TBC1D10B, AGFG1, RALBP1, RALGAPA1, STARD8, RALGAPA2, TSC2, TBC1D2B, GAPVD1, ARHGAP45, BCR, ACAP3, ACAP2, BRMS1, RALGAPB, ACAP1, TBC1D20, TBC1D24, TBC1D25, KCTD11, RIN3, PREB, RIN1, RIN2, LLGL1, LLGL2, TBC1D9B, NPRL2, NPRL3, AGAP2, ARHGAP19, AGAP1, ARHGAP1…	9819	216	19914	1.61498	2.47985e-16	2.06654e-17	1.99116e-17
GOTERM_MF_DIRECT	GO:0106310~protein serine kinase activity	110	0.930626	1.19276e-18	RPS6KA4, STK10, RPS6KA3, RPS6KA6, RPS6KA5, CSNK1B, RPS6KA2, AKT2, AKT3, RPS6KA1, PIM1, AKT1, MAP3K8, PIM3, PIM2, PRKACA, PRKACB, MAP3K7, PSKH1, CSNK1G3, PRKCI, PRKCH, CSNK2A1, PRKCB, PRKCE, CSNK2A2, PRKCD, DYRK1A, DYRK1B, CSNK1D, VRK1, PRKCA, PRPF4B, HASPIN, MELK, MAPKAPK3, PRKCQ, SIK2, RAF1, CSNK1G1, NLK, PRKCZ, IRAK1, STK38, MAP3K21, MARK3, MARK2, MARK1, MAP2K6, PLK4, TNK2, PLK1, CLK3, CDK9, CD…	9819	126	19914	1.77057	4.15318e-15	3.19475e-16	3.07823e-16
GOTERM_MF_DIRECT	GO:0003924~GTPase activity	228	1.92893	6.75937e-17	GNAT2, ARL16, TRIM23, ARL10, GBP5, ENTPD1, ARL15, GTPBP2, GTPBP1, GTPBP4, GTPBP3, RRAGA, RRAGC, RRAGB, RRAGD, RABL3, GUF1, RABL6, SAR1A, SAR1B, AGAP2, AGAP1, LOC513659, AGAP3, GSPT2, NUGGC, GSPT1, LOC781710, CRACR2A, RHOT2, RHOT1, RRAS, RAB39A, RAB27A, RAB39B, RAB27B, IFI47, CPLANE2, GPN2, GPN1, GPN3, LOC539009, ARF3, HBS1L, ARF4, ARF1, GFM1, ARF2, GFM2, DIRAS2, SRP54, RAB22A, TUBA1B, NKIRAS1, MT…	9819	315	19914	1.46796	3.8658e-13	1.68115e-14	1.61984e-14
GOTERM_MF_DIRECT	GO:0016887~ATP hydrolysis activity	268	2.26734	4.65778e-16	EIF4A2, EIF4A1, LOC532875, CLPB, DQX1, EIF4A3, LOC523126, SMC5, SMC6, SMC3, SMC4, ABCA13, SMC2, CCT6B, DHX58, LONP1, LONP2, KIF21B, DYNC2H1, DDX18, ATP6V1G1, ENTPD1, BCS1L, CLPX, LOC509283, AFG3L2, ABCA10, DDX39B, KATNAL1, LOC782598, YME1L1, DNA2, KIF20A, KIF20B, NAIP, PFN2, PIF1, RTEL1, ABCB1, ABCB6, DHX9, ABCB7, LOC100296627, FIGNL2, ABCB8, ABCB9, DHX30, SPAST, SPATA5L1, DHX34, FIGNL1, DHX36, D…	9819	384	19914	1.41545	1.54632e-12	1.08123e-13	1.04179e-13
GOTERM_MF_DIRECT	GO:0000287~magnesium ion binding	151	1.2775	8.01968e-16	ATP8A1, XYLT2, CIB1, ENO1, COMT, ENO3, NUDT3, THG1L, RPS6KA4, RPS6KA3, ENDOV, STK11, HPGDS, RPS6KA6, RPS6KA5, RPS6KA2, RPS6KA1, PAPOLA, NUDT19, NUDT18, LOC112441535, NUDT16, MTPAP, PRKACA, PRKACB, MAP3K7, PSPH, NUDT12, GEN1, ENDOG, ATP11C, ATP11B, ATP11A, GEM, MSH2, PPA2, ILVBL, PPA1, MTHFD2, ADPRH, PGP, SUCLG2, DXO, SIK1, TSSK4, HPRT1, SIK2, TSSK2, NLK, PRPSAP1, RNASEH1, PRPSAP2, DHX36, MAP3K20,…	9819	194	19914	1.57858	2.70606e-12	1.74528e-13	1.68163e-13
GOTERM_MF_DIRECT	GO:0008017~microtubule binding	176	1.489	1.04733e-15	MAP10, TRAF3IP1, TPGS1, LOC780963, KIF5B, NUSAP1, ZNF207, CHP1, KIF21B, GTSE1, CDK5RAP2, GAS2L3, CEP135, MAP1S, STARD9, MTUS1, EML2, MID2, EML3, EML4, CLIP3, EML5, KATNAL1, LOC782598, KIF16B, CEP57L1, MAP1A, SBDS, KIF20A, KIF20B, EZR, MACF1, ARL3, SKA3, NDRG1, SKA1, CNN3, SKA2, LOC112445031, SPAST, RACGAP1, KIF3B, KIF3A, MAP2, KIF3C, TPPP, MAP4, GAS2L1, FAM83D, MAP9, ENKD1, PRNP, CEP350, RCC2, PL…	9819	234	19914	1.52542	3.47922e-12	2.14519e-13	2.06695e-13
GOTERM_MF_DIRECT	GO:0003712~transcription coregulator activity	93	0.786802	1.56928e-15	PHF2, TCERG1, SMARCB1, TRRAP, NAB1, NAB2, FHL2, JMJD1C, PSIP1, MED19, FHL3, HR, MED15, MED18, PHF8, MED17, MED12, MED11, MED14, MED13, KAT5, MED10, ZXDB, ZXDC, KAT8, KAT7, SUPT20H, YAF2, PIAS4, PIAS3, MED1, ELOVL1, KDM2A, KDM2B, AIP, MED9, ZFP91, MED4, MED26, PIAS2, MED29, MED7, PIAS1, SAP30, MED22, MED24, THRAP3, EWSR1, KAT6B, KAT6A, MED21, HDGFL2, KDM7A, HDGFL3, ZNF276, SMARCD1, KDM3A, SMARCD2,…	9819	107	19914	1.76275	5.41212e-12	3.03569e-13	2.92496e-13
GOTERM_MF_DIRECT	GO:0008270~zinc ion binding	472	3.99323	2.42851e-15	CDA, TES, PGLYRP2, EHMT2, EHMT1, ALKBH8, RABGEF1, ZMIZ1, ZMIZ2, LOC780968, EARS2, PRKCB, SETMAR, RC3H1, PRKCA, CLPX, CDIP1, SF1, ZNF276, SHMT2, LOC100336369, GATA6, GATA3, GATA2, ADH5, ANAPC11, RNF216, RNF217, LTA4H, BRAP, CREBBP, PHC2, PHC1, TRIP4, LNPEP, NR1D2, NR1D1, PHC3, THAP11, NR2F6, TADA2B, CYLD, TADA2A, NAPEPLD, PAM, ADA, RARG, LITAF, PHF8, IFIH1, ZCWPW1, MMP25, TRIM7, TRIM4, TRIM5, SMPD…	9819	743	19914	1.28838	8.50475e-12	4.30234e-13	4.14542e-13
GOTERM_MF_DIRECT	GO:0042803~protein homodimerization activity	307	2.59729	2.47119e-15	ATF2, PANK3, ZNF174, CISD1, CISD2, F11R, IKZF3, ZDHHC2, PHB2, GOLGA5, PSMD7, PIP4K2A, PIP4K2B, SEPHS1, TRIM21, PDK2, CUBN, ST6GAL1, ENDOG, GLCE, SLC11A1, ACTN1, DAPK3, ACSL6, ACTN4, UPB1, THAP1, FDX1, RABL3, TARS2, VPS25, NAA60, FICD, ABCB7, SHMT2, PEX11A, SMIM1, PEX11B, XPA, PDGFB, ABCB9, ZBTB4, FXR1, BLOC1S6, SNX1, FXR2, SNX2, INPP5F, GRPEL1, PDCD10, PPCS, GRPEL2, PNPO, HMOX1, SNX9, PSMF1, RAB1…	9819	454	19914	1.37143	8.50475e-12	4.30234e-13	4.14542e-13
GOTERM_MF_DIRECT	GO:0003697~single-stranded DNA binding	78	0.659898	4.21518e-14	SWSAP1, WDR48, MCM7, FBH1, MCM8, MCM9, HMGB2, HNRNPU, SMC5, MCM10, NUCKS1, SMC6, YBX1, HMGB1, BRCA2, SMC4, SMC2, HMCES, LONP1, BIVM, TWNK, REXO4, TSN, MMS22L, NEIL3, RAD51D, MSH2, MSH3, SUB1, CRY2, MCM3, MCM4, MCM5, MCM6, MCM2, LOC534913, DHX9, XPC, SAMHD1, RAD51AP1, PURB, PURA, CDC45, RNF138, PCBP1, PCBP2, RBBP8, PMS2, POLR2G, POLR2H, BARD1, CTC1, STN1, TREX1, RPA2, MLH1, APTX, POU4F1, RAD52, PO…	9819	88	19914	1.79764	1.469e-10	6.98918e-12	6.73426e-12
GOTERM_MF_DIRECT	GO:0003713~transcription coactivator activity	137	1.15905	9.37658e-14	SMARCB1, MAML2, MAML1, JADE1, ATN1, UBE3A, NUCKS1, PARK7, UBE2L3, KAT5, TRIM28, ZXDC, TRIM24, DPF2, KAT8, EP300, TRIM25, TRIM27, ATXN7L3, DDX17, MED1, DAXX, LMO2, DYRK1A, DYRK1B, ARID5B, MED4, HCFC2, SUPT7L, MED6, HCFC1, KAT6B, KAT6A, SUB1, TRIM14, FIZ1, NUPR1, NUP98, MAML3, KMT2E, KMT2D, ENY2, NOTCH1, CBFB, CTBP2, DHX9, CTBP1, KMT2C, XPC, BCL10, TAF5L, MTDH, NPAT, BCL9L, CREBBP, FUS, SS18L1, SS1…	9819	178	19914	1.56096	3.2666e-10	1.48406e-11	1.42993e-11
GOTERM_MF_DIRECT	GO:0061630~ubiquitin protein ligase activity	230	1.94585	1.21266e-13	TRAF3IP2, CBLC, CBLB, HERC5, RABGEF1, HERC4, RNF115, HERC3, HERC2, RNF114, TRIM28, TRIM24, LOC780968, TRIM25, FBXO6, TRIM27, TRIM21, RNF111, HERC6, TRIM23, VPS18, WSB1, NHLRC3, FBXO2, NSMCE1, RC3H1, RC3H2, RNF123, RNF126, RNF125, RNF128, TRIM13, NHLRC1, TRIM10, CBLL1, TRIM11, RNF122, RNF121, LOC100336369, MYCBP2, NEDD4L, ANAPC11, RNF215, RNF217, LOC785873, BARD1, BRAP, HACE1, SIAH2, SIAH1, MEX3C,…	9819	331	19914	1.40926	4.22145e-10	1.83586e-11	1.7689e-11
GOTERM_MF_DIRECT	GO:0043130~ubiquitin binding	77	0.651438	2.84574e-13	TOP2A, CUEDC2, WDR48, UBXN2B, UBXN2A, FAF1, ZFAND2B, FAF2, RNF19B, AUP1, CKS1B, UCHL1, UBXN8, TOM1, DHX16, UBXN7, SMARCAD1, JARID2, VPS36, USP5, FBXW7, RAD23A, RAD23B, SIRT2, TOM1L1, RNF168, TOM1L2, HGS, CKS2, PLAA, RBCK1, STAM2, SQSTM1, BIRC2, OTUB1, USP13, OTUB2, TSG101, USP16, RNF8, NOD1, NOD2, FAAP20, HDAC6, RNFT1, GGA2, GGA1, GGA3, SHARPIN, RNF216, TP53INP2, UBR5, MVB12A, ASCC2, BUB3, N4BP2,…	9819	88	19914	1.7746	9.90804e-10	4.1287e-11	3.97811e-11
GOTERM_MF_DIRECT	GO:0003714~transcription corepressor activity	114	0.964467	4.82142e-13	ZNF451, ZMYND8, GMNN, ATN1, HNRNPU, NOC2L, CCAR1, UXT, TRIM28, CCND1, RUVBL2, CIR1, TLE4, TLE3, MED1, DAXX, TLE2, TLE1, LMO4, SFMBT1, SFMBT2, ARID5A, KCTD1, CDYL, FOXP3, SAP30, EID1, EID2, TBL1XR1, HSBP1L1, BCORL1, ZFPM1, URI1, CTBP2, CTBP1, NPAT, MIER3, MIER2, MIER1, DMAP1, ELANE, SCAI, CREBBP, PHF12, IRF2BP1, IRF2BP2, PA2G4, PARP14, TRERF1, SMAD7, PARP10, DRAP1, C24H18ORF25, GON4L, SNW1, YEATS2…	9819	144	19914	1.60559	1.67892e-09	6.71527e-11	6.47034e-11
GOTERM_MF_DIRECT	GO:0005085~guanyl-nucleotide exchange factor activity	161	1.3621	1.85462e-12	ITSN2, TRIO, DENND5B, ITSN1, DOCK10, EEF1B2, PREX1, DOCK11, RABGEF1, RINL, RCC1, DENND5A, ARHGEF40, SBF1, FBXO8, SBF2, GAPVD1, BCR, TIAM1, BRMS1, MADD, SPATA13, ELMO1, RIN3, DENND6B, PREB, DENND6A, LOC100336532, RIN1, RIN2, ITPR3, RASGRP2, RASGRP1, RASGRP4, RASGRP3, RCC1L, RIC8A, ABR, RIC8B, RAP1A, SLC38A9, PLCG1, ECT2, RALGDS, EIF2B5, EIF2B4, EIF2B3, ANKRD27, EIF2B2, DENND4B, IQSEC2, IQSEC1, DEN…	9819	221	19914	1.47749	6.45781e-09	2.48377e-10	2.39317e-10
GOTERM_MF_DIRECT	GO:0004842~ubiquitin-protein transferase activity	93	0.786802	9.55202e-12	LRSAM1, RNF13, WDSUB1, UBE2D2, UBE2D3, UBE2D1, TNFAIP1, BRCA1, PRPF19, UBE2L3, LOC512869, HERC4, HERC3, HERC1, UBE2Q2, TRIM2, RNF151, ARIH1, TRIM21, HERC6, RSPRY1, MYLIP, AREL1, FBXW8, UBE2E3, NSMCE1, ZFP91, MUL1, TRAF2, KLHL42, RNF168, LOC509283, RNF123, RNF169, KCTD10, TRAF6, KCTD13, G2E3, BIRC6, RBCK1, DTL, TRIM11, TRIM56, MTPN, UHRF1, UBR4, KLHL13, MALT1, RNF135, ZNRF1, RNF214, SHARPIN, RNF21…	9819	115	19914	1.64012	3.32602e-08	1.23186e-09	1.18693e-09
GOTERM_MF_DIRECT	GO:0035091~phosphatidylinositol binding	77	0.651438	1.04464e-11	PLEKHF2, PLEKHF1, NUMA1, PITPNB, NCF4, PITPNA, SNX13, SNX10, ARRB2, SNX11, PIK3C2A, PITPNC1, ZCCHC14, PIK3C2B, SH3PXD2A, MCF2L, SH3PXD2B, TOM1, PXDC1, SBF2, APPL2, APPL1, PARD3B, TOM1L1, NISCH, TOM1L2, PITPNM1, KIF16B, HGS, PARD3, PITPNM2, SGK3, AIDA, STAM2, GRB7, PXK, ITPR1, ITPR2, TULP3, ITPR3, SNX33, SNX30, PLD1, PLD2, MTM1, GGA2, SNX4, GGA1, SNX1, SNX29, GGA3, SNX2, SNX27, RPS6KC1, SNX25, HS1…	9819	91	19914	1.71609	3.63744e-08	1.29909e-09	1.2517e-09
GOTERM_MF_DIRECT	GO:0001227~DNA-binding transcription repressor activity, RNA polymerase II-specific	205	1.73435	3.23473e-11	ZNF177, ZNF175, BACH1, LOC112441491, BACH2, ELK3, LOC540014, CREB3L1, MYC, ZNF169, ZNF19, ZNF283, ZFP1, ZNF705A, LOC100124497, ZNF16, LOC112444871, LOC112442214, ZNF713, ZNF711, ZNF398, ZNF397, ZNF154, ZNF274, ZNF391, ZBTB1, MYNN, ZNF22, GATA3, ZBTB5, ZBTB4, ZBTB2, ZNF829, HIVEP1, HESX1, ZSCAN12, ZNF148, PATZ1, ZNF389, ZNF146, JUN, ZNF263, ZNF383, ZNF140, BCL11A, SNAI3, ZNF32, NFATC2, ZNF34, NR2F…	9819	300	19914	1.38587	1.12633e-07	3.8839e-09	3.74225e-09
GOTERM_MF_DIRECT	GO:0019899~enzyme binding	88	0.744501	4.40866e-11	SCARB2, APP, BTG1, THRB, LDB1, KDM1A, MCM8, MCM9, DIS3L, MCM10, N4BP2L2, VSIR, POLB, PPP3CB, LAMP1, LAMP2, ANXA6, TNKS1BP1, KAT8, SPDL1, SNRPD3, IL6R, ABCD1, YWHAH, IQCB1, RFC5, ARMT1, NCOA6, PRKCE, TFEB, HDHD2, PUS7, WDR76, BACE1, PCCA, HNRNPUL1, ADORA2A, MSH3, TEP1, NPC2, CAT, TMBIM6, PHLDB3, SLC27A2, CUTA, NOTCH2, KMT2E, NOTCH1, RPS19BP1, TULP3, HACD3, HACD2, HACD4, APH1A, SLX4, TNKS2, WDR70, …	9819	109	19914	1.63737	1.5351e-07	5.11699e-09	4.93036e-09
GOTERM_MF_DIRECT	GO:0016787~hydrolase activity	120	1.01523	7.2394e-11	EIF4A2, SMARCAL1, AHCYL2, TTF2, ACTB, ACTG2, ACTG1, IL18RAP, NAGLU, DHX58, SMARCAD1, MTREX, NUDT13, DDX17, ENTPD1, ENTPD2, IL1R1, ENTPD5, ENTPD6, RECQL, DDX10, CMBL, TUBA4A, DHX40, DDX39A, SNRNP200, DDX6, RTEL1, DDX5, DHX8, YTHDC2, ABHD8, TRANK1, ENDOD1, ABHD5, DHX30, DHX33, DHX35, EP400, ZRANB3, TMEM86A, XRCC6, HELQ, FANCM, XRCC5, EPHX4, EPHX3, HELZ, SMARCA2, SMARCA4, GDPGP1, TUBA8, DDX49, DDX3X…	9819	160	19914	1.52108	2.52076e-07	8.13148e-09	7.8349e-09
GOTERM_MF_DIRECT	GO:0044877~protein-containing complex binding	85	0.71912	1.89645e-10	CNTF, CDKN1B, TSSK1B, BRK1, PARK7, PTPRF, PEX26, RPTOR, TUBA1C, FLCN, TUBA1A, SALL2, KIF5B, MYC, SESN2, NUF2, DAG1, CNGA1, RAC3, TNKS1BP1, CIR1, RAC1, APPL2, GIT1, APPL1, NSF, PDGFRA, RIPK3, IST1, CEP131, TRAF2, PEX1, LZTFL1, PGAM5, TSSK4, DEPDC5, TELO2, VPS28, LOC100141266, LRP1, POLDIP3, CDCA5, VPS4A, SPATA2, XPC, NOD1, NOD2, RNF5, STRN4, STRN3, RAP1B, HMBOX1, NRAS, RAP1A, GGA3, RRAS, BAG3, DHX…	9819	106	19914	1.62631	6.60342e-07	2.06357e-08	1.98831e-08
GOTERM_MF_DIRECT	GO:0004843~cysteine-type deubiquitinase activity	75	0.634518	2.43273e-10	OTUD4, USP35, OTUD5, USP36, USP37, USP38, USP31, USP33, USP34, OTUD7B, USP39, UCHL1, OTUD6B, USP30, USP46, USP47, USP8, USP48, USP7, USP49, USP5, USP42, USP4, DESI2, USP3, USP45, USP2, ALG13, YOD1, JOSD2, JOSD1, UCHL3, UCHL5, LOC512323, UFC1, USP40, OTUB1, OTULINL, USP13, OTUB2, USP14, MINDY3, USP15, USP27X, USP16, MINDY4, USP53, MINDY1, MINDY2, USP54, USP10, USP11, USP12, BRCC3, USP18, USP19, AT…	9819	91	19914	1.67152	8.47075e-07	2.56689e-08	2.47327e-08
GOTERM_MF_DIRECT	GO:0004386~helicase activity	39	0.329949	4.34836e-10	SMARCAL1, ERCC6L, YTHDC2, DQX1, TRANK1, CHD4, CHD3, CHD2, CHD1, BTAF1, DHX32, DHX33, DHX34, DHX57, DHX35, DHX15, DHX37, SMARCAD1, MOV10L1, DHX16, RAD54L, ZRANB3, AQR, XRCC6, HELQ, ERCC6L2, ZGRF1, TDRD9, DDX31, DDX51, HELZ, DICER1, DDX50, SMARCA4, SETX, DHX40, ZNFX1, DHX29, ERCC6	9819	40	19914	1.97741	1.5141e-06	4.45323e-08	4.29081e-08
GOTERM_MF_DIRECT	GO:0030374~nuclear receptor coactivator activity	37	0.313029	1.62248e-09	CALCOCO1, ENY2, TMF1, KDM1A, SRA1, ELK1, ETS1, CCAR2, CCAR1, DCAF6, MED17, PSMC3IP, SFR1, ZMIZ1, ZMIZ2, ATXN7L3, PPARGC1B, NCOA1, NCOA2, MED1, SS18, RBM14, SLC30A9, PRKCB, NCOA6, BUD31, ACTN1, NCOA3, HMGA1, ACTN4, PPRC1, CNOT6, TACC1, NCOA7, PKN1, CNOT9, CCDC62	9819	38	19914	1.97474	5.64946e-06	1.61413e-07	1.55526e-07
GOTERM_MF_DIRECT	GO:0003743~translation initiation factor activity	51	0.431472	4.13059e-09	EIF4A2, EIF4A1, EIF4E3, LOC112441457, EIF3CL, DENR, EIF2D, EIF2B1, EIF2A, EIF5B, EIF1AX, LOC101906012, EIF4E2, EIF1B, DNMT1, MTIF2, MTIF3, EIF1AD, EIF4H, EIF4E, EIF4B, EIF2B5, MCTS1, EIF2B4, EIF2B3, EIF2B2, EIF2AK1, EIF2AK2, EIF2S2, EIF2S1, EIF1, EIF3M, EIF5, EIF2S3, EIF6, EIF3K, EIF3L, EIF3I, AGO2, EIF3J, EIF3G, EIF3H, EIF3E, EIF3F, DHX29, EIF3D, EIF4G3, EIF4G2, EIF3A, EIF4G1, EIF3B	9819	58	19914	1.78334	1.43826e-05	3.9952e-07	3.84948e-07
GOTERM_MF_DIRECT	GO:0003684~damaged DNA binding	43	0.36379	7.02363e-09	DCLRE1B, DCLRE1A, PCNA, DCLRE1C, OGG1, HMGB2, XPA, XPC, HMGB1, SMC6, UNG, NTHL1, POLD1, RBBP8, POLI, EP300, POLK, TP53BP1, NBN, POLH, CREBBP, XRCC6, PARP1, XRCC5, PARP2, TRPC2, RPA1, REV1, XRCC1, RAD23A, RAD23B, DDB2, NEIL3, NEIL2, ERCC4, APEX1, ERCC1, RPA3, ERCC2, CRY2, SDE2, AUNIP, NEIL1	9819	47	19914	1.8555	2.4456e-05	6.60981e-07	6.36873e-07
GOTERM_MF_DIRECT	GO:0042826~histone deacetylase binding	62	0.524535	9.18761e-09	YWHAE, ZMYND15, PRDM4, HDAC10, YWHAB, GMNN, AKAP8L, CHD4, PRDM1, PHF6, SMG5, NIPBL, CIR1, KPNA2, DACT1, NKX3-1, ZNF683, MEF2A, MEF2C, FOXP3, HIC1, SIRT2, NCOR2, KAT2B, KAT2A, SFPQ, BRMS1, THAP7, LCOR, SIK1, ANKRA2, RIN1, HDAC2, HDAC3, LOC101906569, LEF1, PRDM15, DDX20, NR2C1, HDAC6, MAPK8, MTA1, MIER3, KCTD21, NACC2, MIER2, MIER1, SMYD4, SUDS3, MTA2, MEF2D, MTA3, CBX5, PHF11, RFXANK, SP1, BRMS1L,…	9819	75	19914	1.67657	3.19907e-05	8.41875e-07	8.11169e-07
GOTERM_MF_DIRECT	GO:0004672~protein kinase activity	114	0.964467	1.02584e-08	TRIO, PRAG1, ULK4, ARAF, BUB1B, RASSF2, TRIM28, TRIM24, NEK1, AKT1, MAP3K8, NEK2, NEK3, PRKACA, MAP3K4, PSKH1, MAP2K1, MAP2K2, CSNK2A2, LMTK2, CASK, CSNK1D, NRBP1, TRIB3, TSSK4, TNIK, EPHA1, TRIB1, RAF1, TRIB2, PXK, NPR2, STK39, PKMYT1, GRK2, IRAK1, GRK5, IRAK2, GRK4, STK36, MAP3K20, RIPK1, MAP2K7, MAP2K5, CDK17, SRPK2, PLK4, NEK8, NEK9, SRPK3, NEK4, MLKL, EIF2AK1, NEK6, NEK7, EIF2AK3, EIF2AK2, B…	9819	158	19914	1.46332	3.57191e-05	9.15892e-07	8.82486e-07
GOTERM_MF_DIRECT	GO:0003676~nucleic acid binding	151	1.2775	1.53194e-08	N6AMT1, POP7, GPATCH2, GPATCH4, GPATCH3, TSEN2, GPATCH8, LOC100300237, PEG10, POGZ, NARS2, ENPP2, ENPP1, MTERF1, ARHGEF40, HMGN2, SCAPER, CMTR1, DDX18, HEMK1, ENDOG, GIN1, RECQL, RNASE6, DDX10, RNASE4, SULT2B1, GPATCH11, GPANK1, XRN2, ZNF318, SNRNP200, ZNF830, EXD1, ZCCHC7, EXD2, LOC534913, EXD3, TMEM63A, AARS2, DDX1, ZCCHC9, ISG20L2, ENDOD1, TRMT2A, KRBA2, ZMAT1, RNASEH1, ZMAT2, ERI1, ZMAT3, ERI…	9819	221	19914	1.38572	5.33409e-05	1.33356e-06	1.28492e-06
GOTERM_MF_DIRECT	GO:0019904~protein domain specific binding	78	0.659898	2.55974e-08	YWHAE, PLXND1, YWHAB, ZFYVE9, FHOD1, ZMYND8, CLTC, ICA1, ATN1, AP4M1, LAMP1, YWHAQ, TRPS1, CHEK1, CHMP1A, OSBP, LAMP2, CEP250, CASP2, ARFIP2, ARFIP1, PRKACA, YWHAG, YWHAH, NCK1, CEP68, NCOA2, ANGEL1, WNT5A, DICER1, RNF41, CCNA2, RAP2B, RABEP1, TFDP2, PRKAR1A, HGS, DNAJC6, RARA, MYH9, PICK1, AIDA, STAMBP, TRIM11, KPNB1, CALM, DDX6, VCP, PRKDC, MRPS31, XPA, IQGAP1, PRKAR2A, NLRP1, E2F4, RAB6A, CNTL…	9819	101	19914	1.56626	8.91262e-05	2.17391e-06	2.09462e-06
GOTERM_MF_DIRECT	GO:0003677~DNA binding	486	4.11168	2.87988e-08	JRK, ZNF292, BACH1, RABGEF1, ENDOV, MYC, MYB, GPBP1, ZC3H12A, ADNP2, ZNF169, WDHD1, HEMK1, MED1, MEF2C, MAP1S, DDX11, DNTTIP1, WDR76, MED6, RC3H2, ZC3H11A, DDIT3, TBPL1, ATF4, ZNF274, PARPBP, BAZ2A, BAZ2B, PRDM10, HMGXB4, NTHL1, HMGXB3, ZNF268, ZNF266, PHC2, PHC1, LOC787397, ZNF382, GTF2IRD2, THAP12, PBX3, PBX2, INO80, ZNF34, PHC3, LOC100297725, THAP11, TADA2A, HNRNPK, ZNF496, LIN54, WDR48, PHF1,…	9819	828	19914	1.19041	0.000100272	2.38756e-06	2.30048e-06
GOTERM_MF_DIRECT	GO:0003724~RNA helicase activity	51	0.431472	4.38267e-08	EIF4A2, EIF4A1, DDX3X, DDX49, DDX46, DDX47, EIF4A3, DDX42, DDX41, IFIH1, DHX58, DHX15, DHX16, MTREX, DDX17, UPF1, DDX18, DDX59, DDX55, DDX56, DDX10, DDX54, DDX52, DDX50, SUPV3L1, DHX40, DDX19A, DDX19B, DDX39A, DDX39B, SNRNP200, DDX28, DDX6, DDX5, DDX27, DHX8, DDX24, DHX9, DDX25, DDX1, YTHDC2, DDX23, DDX20, DDX21, DHX30, DHX33, DHX35, DHX36, G3BP1, DDX31, DHX29	9819	60	19914	1.72389	0.000152593	3.54894e-06	3.4195e-06
GOTERM_MF_DIRECT	GO:0000978~RNA polymerase II cis-regulatory region sequence-specific DNA binding	634	5.36379	4.61493e-08	ATF1, ZNF177, ZNF175, ZNF296, SPI1, ZNF174, HNRNPU, RBPJ, ELK1, BACH1, BACH2, ELK3, SPIB, ELK4, ZSCAN31, CREB3L4, ZSCAN30, SOX15, MYC, MYB, PKNOX1, JUNB, ZNF169, PKNOX2, MEF2A, ZNF287, ZNF165, ZNF18, MEF2C, ZNF19, ZNF283, ZNF281, LOC101904435, RFX2, SOX13, RFX3, ZNF10, ZNF12, RFX1, SOX12, ZNF16, ZSCAN20, RFX7, DDIT3, RFX5, ZSCAN21, HOXB4, ZSCAN23, HOXB3, NOBOX, ZSCAN26, LOC505918, ZSCAN25, ATF6, …	9819	1108	19914	1.16049	0.000160679	3.65208e-06	3.51888e-06
GOTERM_MF_DIRECT	GO:0016301~kinase activity	56	0.473773	7.19281e-08	CERK, PLXND1, LRRK2, PRKAG1, WDR83, AKAP10, FASTK, AKT1, PLXNC1, PSTK, MAPK1IP1L, MINK1, FN3KRP, PRKAB1, MAPK8IP3, TYROBP, PKM, PRKAR1B, CCNE1, AKIP1, CSNK2B, BMP2K, PICK1, AURKAIP1, PRPS2, PRPS1, CERKL, ANKS3, LOC574091, JAKMIP2, PRKAR2B, PACSIN2, PLXNA1, CKB, PCK1, PLXNA3, PCK2, FN3K, PKLR, TPK1, PTK2, UCKL1, MOB1A, UCK2, UCK1, CDK5, AXL, CDK2, PLXNB3, PLXNB2, TAB3, CDK2AP1, COQ8B, PLXNB1, COQ8…	9819	68	19914	1.67021	0.000250422	5.56563e-06	5.36264e-06
GOTERM_MF_DIRECT	GO:0004197~cysteine-type endopeptidase activity	52	0.439932	7.51902e-08	USP35, USP36, USP37, USP38, USP33, USP34, CTSZ, LOC515736, CTSW, CTSS, CASP9, UCHL1, CTSO, CASP8, CASP6, CAPN7, CTSK, CASP4, CASP1, CTSH, CASP2, CTSF, USP30, CTSC, CTSB, USP46, USP47, USP48, USP7, USP42, ESPL1, ATG4C, ATG4B, ATG4A, USP40, ATG4D, USP13, USP15, USP16, USP10, USP12, USP18, MALT1, USP1, USP24, USP25, USP20, USP9X, CFLAR, USP28, BLMH, LGMN	9819	62	19914	1.70099	0.000261778	5.69157e-06	5.48398e-06
GOTERM_MF_DIRECT	GO:0030145~manganese ion binding	43	0.36379	1.06688e-07	FEN1, DYRK2, MRE11, B4GALT1, PPM1N, XYLT2, ATP2C1, PEPD, NUDT3, PRIMPOL, SMG6, IMPA1, MGAT5, ABL1, PAPOLA, ME1, PIM1, ABL2, MGAT1, NUDT16, MGAT2, XXYLT1, PRKACA, PCK1, LARGE1, MTPAP, GYG1, PCK2, GALNT2, GALNT1, POMGNT1, PPM1A, PPM1B, NPEPL1, XPNPEP1, TDP2, XPNPEP3, FAM20C, LAP3, ADPRM, PPEF2, B4GALT7, DCP2	9819	49	19914	1.77977	0.00037142	7.90402e-06	7.61573e-06
GOTERM_MF_DIRECT	GO:0035591~signaling adaptor activity	33	0.279188	1.35574e-07	YWHAE, KHDRBS1, FMR1, SLA2, CRKL, IRAK2, NCK2, BLNK, NLRP3, STAP1, RIPK1, STAP2, NLRP1, NCK1, WDR59, RIPK2, STAT3, GAB1, GAB3, TRAF2, SCRIB, TIRAP, MAVS, IRAK1BP1, HAX1, ABI2, ABI3, BANK1, ABI1, SARM1, CRK, SQSTM1, MYD88	9819	35	19914	1.91222	0.000471958	9.83477e-06	9.47607e-06
GOTERM_MF_DIRECT	GO:0051539~4 iron, 4 sulfur cluster binding	35	0.296108	1.92771e-07	ISCA2, PRIM2, RTEL1, IREB2, ETFDH, LIAS, NUBP1, NUBP2, NFU1, DPH1, NTHL1, POLD1, DPH2, CDK5RAP1, TYW1, EXO5, NDUFV1, POLE, MUTYH, RSAD2, RSAD1, ELP3, CDKAL1, SDHB, NDUFS8, NDUFS7, ERCC2, DPYD, NDUFS2, ACO1, NDUFS1, CIAPIN1, ACO2, DNA2, MOCS1	9819	38	19914	1.86799	0.000671004	1.36986e-05	1.31989e-05
GOTERM_MF_DIRECT	GO:0140297~DNA-binding transcription factor binding	55	0.465313	2.99801e-07	RB1, GMNN, PSIP1, NUCKS1, RBPJ, NOC2L, CHCHD2, HHEX, KAT5, MYC, NBN, MEF2A, TLE1, LMO4, LMO2, SIRT2, HCFC1, PIAS1, KAT2B, KAT2A, KAT6A, DGKQ, SUB1, ZNF516, PPARD, HDAC4, CTBP2, CTBP1, ZBTB49, DDX20, PBXIP1, SRI, NLK, CXXC5, HDAC7, PURB, PURA, E2F1, NLRP3, FLNA, EIF4E, MAPK3, STAT5A, CBX5, NEK6, STAT3, PBX1, PARP10, PER1, PSMC5, NFIA, CARM1, BCL3, CTNNB1, BCOR	9819	68	19914	1.64038	0.00104336	2.04688e-05	1.97222e-05
GOTERM_MF_DIRECT	GO:0000049~tRNA binding	55	0.465313	2.99801e-07	TRMU, LOC100297056, KDM8, IFIT5, THUMPD3, NAT10, YARS2, FARS2, ALKBH8, ALKBH1, XPO5, WDR6, EARS2, PSTK, EIF2A, EIF5B, MRPS27, TYW5, METTL1, NSUN2, NSUN3, TRNAU1AP, TRNT1, JMJD7, RPUSD4, C26H6ORF52, DUS2, CTU2, CTU1, DALRD3, SLFN11, SARS2, NEMF, AARS2, HSD17B10, IARS2, DTD1, TRMT1L, TRMT10A, TRMT10B, PTCD1, TRMT10C, ELP1, RPL35A, TRMT1, ELP3, ELP5, AIMP1, TRMT9B, YRDC, SEPSECS, EIF2S3, XPOT, TRMT1…	9819	68	19914	1.64038	0.00104336	2.04688e-05	1.97222e-05
GOTERM_MF_DIRECT	GO:0035064~methylated histone binding	56	0.473773	4.46038e-07	SETD5, SPIN4, PHF1, ZMYND8, FMR1, CHD8, KDM8, NCAPG2, SPIN2, SGF29, ING1, CHD1, RRP8, PHF8, ING4, ING5, ZCWPW1, ING2, ING3, SPIN1, WDR5, MORC3, LOC101904753, ATRX, MSL3, CDYL, JMJD7, CDYL2, THAP7, MTF2, ZMYND11, KDM7A, GLYR1, KMT2E, L3MBTL2, UHRF1, CXXC1, NSD3, MBTD1, NSD2, TP53BP1, BPTF, SUZ12, CBX8, KDM4A, CBX6, CBX5, CBX4, CBX3, CBX2, CBX1, LRWD1, TDRD3, ZZZ3, MPHOSPH8, PHF19	9819	70	19914	1.62249	0.0015519	2.98674e-05	2.87781e-05
GOTERM_MF_DIRECT	GO:0031072~heat shock protein binding	31	0.262267	4.69013e-07	ITGAM, PDXP, HTT, HSPA14, HSPA13, SPN, ZFP36, LMAN2, HSF1, CDC37L1, METTL18, HSPA9, HSPA8, HSPA5, HSPA1L, LIMK1, HSPA6, TOMM34, HSPA2, METTL22, DNAJC7, DNAJC6, DNAJA3, CDC37, SPAG1, ETFBKMT, DNAJC9, BCOR, FKBP4, HSPA1A, FKBP5	9819	33	19914	1.90519	0.00163177	3.02427e-05	2.91396e-05
GOTERM_MF_DIRECT	GO:0140658~ATP-dependent chromatin remodeler activity	31	0.262267	4.69013e-07	SMARCAL1, ERCC6L, CHD9, CHD8, CHD7, CHD6, CHD4, CHD3, TTF2, CHD2, CHD1, RAD54B, CECR2, BTAF1, HLTF, EP400, SMARCAD1, RAD54L, ZRANB3, HELLS, SHPRH, ERCC6L2, ATRX, SMARCA5, INO80, CHD1L, SMARCA1, SMARCA2, SMARCA4, ERCC6, RAD54L2	9819	33	19914	1.90519	0.00163177	3.02427e-05	2.91396e-05
GOTERM_MF_DIRECT	GO:0003725~double-stranded RNA binding	50	0.423012	5.59137e-07	HNRNPU, ADAR, ADARB1, OASL, IFIH1, TUBA1B, DHX58, DHX15, DGCR8, MBNL1, STRBP, ACTN1, ZFR, RC3H1, DICER1, ILF2, RC3H2, MRPL44, SUPV3L1, DUS2, OAS1Y, ILF3, TUBB2B, OAS1Z, SIDT1, TLR8, TLR7, TLR3, SIDT2, STAU1, DHX9, STAU2, PRKRIP1, DDX21, SLC3A2, MTDH, DHX30, DHX33, DROSHA, NLRP1, ZNF346, MSN, EIF2AK2, APTX, TARBP2, YRDC, AGO3, AGO4, PRKRA, LOC615663	9819	61	19914	1.66238	0.00194502	3.53985e-05	3.41074e-05
GOTERM_MF_DIRECT	GO:0043022~ribosome binding	42	0.35533	5.96093e-07	DAPL1, CCDC47, FMR1, EIF5A2, MTIF3, MAIP1, SEC61A2, SEC61A1, TMEM147, SRP72, SEC61G, RACK1, MAP3K20, PELO, EIF2A, EIF5A, YTHDF1, NAA10, YTHDF3, IFRD2, EFL1, PYM1, SRP68, EEF2, EIF2S1, MTOR, CCNB1IP1, LOC107131134, TMCO1, LETM1, DNAJC2, EIF3K, SLFN14, SERBP1, SBDS, GEMIN5, NAA16, LETMD1, CPEB3, CPEB2, ZNF598, CPEB4	9819	49	19914	1.73838	0.00207344	3.70642e-05	3.57124e-05
GOTERM_MF_DIRECT	GO:1990756~ubiquitin-like ligase-substrate adaptor activity	37	0.313029	9.01111e-07	DET1, SUV39H2, KLHL15, KEAP1, FBXO45, AMBRA1, FBXO42, FBXL20, DCAF1, CDC20, FZR1, ZSWIM8, FBXO3, FEM1C, BTRC, DCAF12, DCAF13, HNRNPA0, PCMTD1, KLHDC10, KLHDC2, ARRDC4, KLHDC3, FEM1A, FBXW7, FEM1B, ARRDC1, KLHDC1, KLHL2, KLHL3, TRPC4AP, SMAD7, TRAF7, SPSB2, SPSB1, APPBP2, FBXL2	9819	42	19914	1.78667	0.00313275	5.4759e-05	5.27617e-05
GOTERM_MF_DIRECT	GO:0003779~actin binding	123	1.04061	9.12125e-07	TLNRD1, GMFB, WIPF1, GMFG, WIPF2, IPP, FBXO25, HNRNPU, MYLK, EPS8, ALKBH4, MAEA, RUSC1, DAG1, SYNPO, MYOZ1, WASHC1, TMOD1, VPS18, TMOD4, MAP1S, VASH1, DAAM1, MAP1A, UTRN, PFN1, EZR, PFN3, PFN2, MACF1, PXK, EPB41, TWF1, CNN3, CNN2, SCIN, CALD1, EPB41L1, EPB41L2, MICAL1, EPB41L3, LPXN, TRPM7, VPS16, VASP, HOMER2, RDX, MICAL3, MSN, MICAL2, PARVB, SSH2, SSH3, SSH1, KLHL20, CCDC88A, DIAPH1, DIAPH2, KI…	9819	182	19914	1.37064	0.00317098	5.4759e-05	5.27617e-05
GOTERM_MF_DIRECT	GO:0017124~SH3 domain binding	48	0.406091	1.50134e-06	KHDRBS1, KHDRBS2, CBLC, CBLB, CBL, FUT8, SH3BGRL, PTTG1, SH3BP1, MICAL1, SH3BP2, DPYSL3, SH3BP5, ABL1, MVB12A, ZNF106, OSTF1, REPS1, VASP, LYN, AFAP1L2, AFAP1L1, LANCL1, ADAM10, AFAP1, SYNJ2, PTPN12, QKI, DNM2, CD2AP, ENKUR, ENAH, ARHGAP31, ADAM15, SYNJ1, ABI2, DNAJC6, ABI3, ABI1, ELMO1, ELMO2, GRB2, EVL, ELMO3, PTPN6, CRK, RAD9A, CRB3	9819	59	19914	1.64999	0.00521402	8.86043e-05	8.53726e-05
GOTERM_MF_DIRECT	GO:0051087~protein-folding chaperone binding	53	0.448393	1.82821e-06	SCARB2, CDKN1B, HSPB6, HSCB, KSR1, VWF, AHSA2, AHSA1, DNAJC3, LOC781741, DNAJC1, SLC25A17, BIN1, CDC37, DNLZ, DNAJC9, LOC615521, BIRC2, PFDN6, GRN, TSACC, ATP1A1, HSPD1, BAG4, BAG5, DNAJB6, GRPEL1, BAG2, BAG3, DNAJB5, DNAJB4, GRPEL2, BAG1, CDC37L1, DNAJB9, FNIP1, FNIP2, UBL4A, SLC12A2, HSPA8, PTGES3, SLC10A3, SYVN1, TIMM44, HSPE1, SOD1, DNAJA1, DNAJA4, DNAJA2, STUB1, SUGT1, GNB5, WRAP53	9819	67	19914	1.60432	0.0063456	0.000106097	0.000102227
GOTERM_MF_DIRECT	GO:0019003~GDP binding	49	0.414552	2.24301e-06	LOC789148, DIRAS2, SRP54, RAB22A, HRAS, RAB8A, TRIM23, RAB8B, RAB2A, NME2, RRAS2, GEM, DNM1, RHOB, RAP2C, RAP2A, MRAS, RAP2B, RRAGD, ARL8A, RAB7A, ARL8B, ERAS, RAB5B, RALA, RALB, RAB5C, ARL3, GNAI3, MIEF1, GNAI1, RAP1B, RAB21, NRAS, RAP1A, RRAS, RAB29, RAB28, RAB4A, RAB27B, RAB11B, RAB10, RIT1, RAB14, RHEB, RAB18, KRAS, RHEBL1, RAB5A	9819	61	19914	1.62914	0.00777976	0.000128036	0.000123366
GOTERM_MF_DIRECT	GO:0001784~phosphotyrosine residue binding	33	0.279188	2.48041e-06	BCAR3, SHC1, PIK3R3, SLA, CBLC, CBLB, PIK3R1, SLA2, SHB, CBL, SAMSN1, SHF, GRAP2, SH3BP2, ABL1, NCK2, ABL2, STAP1, LOC526769, LDLRAP1, MAPK3, YES1, SYK, SH2D3C, VAV2, FGR, HCK, LCK, RASA1, GRB2, PTPN6, GRAP, CRK	9819	37	19914	1.80885	0.0085996	0.000139303	0.000134222
GOTERM_MF_DIRECT	GO:0004722~protein serine/threonine phosphatase activity	39	0.329949	2.93942e-06	PHLPP2, PHLPP1, MTMR3, LRRC18, PPM1L, PPM1M, PPM1N, PPM1H, PPM1K, PPM1D, PPM1E, RPAP2, PPM1F, CDC14A, TIMM50, PPM1G, CDC14B, PPP1CB, PPP2CA, PPP2CB, PPP1CC, PPP6C, PP2D1, PPP4C, ILKAP, PPTC7, PPP1CA, CTDNEP1, PDP1, PPM1A, PPM1B, PPP5C, PDP2, UBLCP1, PPA2, LCK, PGAM5, TAB1, PPEF2	9819	46	19914	1.71948	0.0101829	0.000162461	0.000156536
GOTERM_MF_DIRECT	GO:0016791~phosphatase activity	24	0.203046	7.13373e-06	ARMT1, SACM1L, PRUNE1, INPPL1, ATP1A1, AUP1, DUSP18, HDHD2, PPP1CA, PPP1CB, DUSP11, PPP1CC, PHOSPHO1, PHOSPHO2, PUDP, DNAJC6, INPP5D, ACP6, ENPP1, PXYLP1, PGAM5, TNS3, FRA10AC1, LHPP	9819	25	19914	1.94698	0.0245338	0.000388119	0.000373963
GOTERM_MF_DIRECT	GO:0000993~RNA polymerase II complex binding	21	0.177665	7.94863e-06	URI1, ELOF1, GTF2B, CTR9, SUPT4H1, ELP2, RPRD2, CDC73, WDR43, CCAR2, SCAF8, RECQL5, PCF11, UVSSA, SMYD2, WAC, PAF1, ZNF326, ERCC5, RPRD1B, RPRD1A	9819	21	19914	2.02811	0.0272977	0.000425802	0.000410271
GOTERM_MF_DIRECT	GO:0003682~chromatin binding	263	2.22504	8.24271e-06	SMC3, SMC4, SMC2, IKZF5, ELK4, UXT, TRIM28, KAT5, LOC511386, ZC3H12A, PCLAF, TRIM24, KAT8, PWWP2A, KAT7, PKNOX1, SAMD13, MEF2A, TSPYL2, WDHD1, MED1, TSPYL1, PRKCB, SFMBT1, SFMBT2, HCFC1, WDR82, GRWD1, TFAM, LOC100336013, ATF5, TSPYL4, TSPYL5, L3MBTL1, L3MBTL3, URI1, ZNF274, L3MBTL2, SET, TSHZ3, CTBP2, SHMT2, GATA6, GATA2, NCAPH, MBTD1, DHX30, MRNIP, RAD21, MCMBP, TNRC18, STAT5B, PHC2, PHC1, NCAPH…	9819	440	19914	1.21226	0.0282933	0.000428463	0.000412836
GOTERM_MF_DIRECT	GO:0005484~SNAP receptor activity	33	0.279188	8.24441e-06	STX12, SNAP47, SNAP25, STX17, STX16, GOSR2, SNAP23, GOSR1, STX18, USE1, STX11, STX10, BNIP1, STX6, STX5, STX4, STX3, STX2, YKT6, SNAP29, VTI1B, STX8, STX7, BET1L, VAMP8, STX1B, VAMP7, VAMP1, TSNARE1, SEC22B, VAMP2, BET1, VAMP3	9819	38	19914	1.76125	0.028299	0.000428463	0.000412836
GOTERM_MF_DIRECT	GO:0030331~nuclear estrogen receptor binding	26	0.219966	9.91032e-06	WBP2, LEF1, DCAF1, PAGR1, NRIP1, DCAF13, NKX3-1, NCOA1, MED1, PRRT2, PRMT2, TAF10, ARID5A, DDX54, TRIP4, WIPI1, DNAAF4, WIPI2, LATS1, CNOT1, LCOR, TACC1, MMS19, STRN, PPID, CCDC62	9819	28	19914	1.88324	0.0339193	0.000507466	0.000488958
GOTERM_MF_DIRECT	GO:0001222~transcription corepressor binding	28	0.236887	1.20633e-05	HDAC3, FAM89B, EHMT2, PHF1, LEF1, EHMT1, RORA, ETS1, HDAC6, STK36, ZNF644, SUZ12, SMAD4, SMAD3, STAT1, ZBTB16, NEK6, PHF12, NR1D1, PBX1, PER2, PER1, PER3, THAP7, CNOT2, MTF2, LCOR, EZH2	9819	31	19914	1.83184	0.0411347	0.00060876	0.000586556
GOTERM_MF_DIRECT	GO:0003690~double-stranded DNA binding	56	0.473773	1.88789e-05	WDR48, FBH1, IFIT5, HMGB2, CGAS, PSIP1, HMGB3, NUCKS1, HMGB1, SMC3, AFF3, PQBP1, BANF1, MTERF1, PCID2, PARP1, SETMAR, REXO4, KIN, NEIL3, MAU2, MSH3, MSH4, MSH5, ZMYND11, HDGFL2, CGGBP1, HDGFL3, LOC534913, DHX9, PRKDC, PNKP, ZMPSTE24, RAD51AP1, PSMC3IP, IFI16, NTHL1, RBBP8, CAMTA1, CAMTA2, NLRP1, XRCC6, MTERF3, MTERF2, XRCC5, TREX1, MTERF4, MND1, GTF2H4, RAD51, TDP1, POLR3F, SPRTN, HDGF, ERCC5, ZC…	9819	75	19914	1.51432	0.0636229	0.000939091	0.00090484
GOTERM_MF_DIRECT	GO:0061631~ubiquitin conjugating enzyme activity	29	0.245347	2.34858e-05	UBE2D4, UBE2D2, UBE2D3, UBE2D1, UBE2L6, UBE2J2, UBE2Z, UBE2L3, UBE2J1, UBE2Q1, UBE2Q2, UBE2H, UBE2B, UBE2C, UBE2E3, UBE2E1, UBE2E2, UBE2G1, UBE2G2, UBE2A, UBE2W, CDC34, UBE2R2, UBE2S, UBE2T, UBE2N, UBE2O, BIRC6, UBE2K	9819	33	19914	1.78228	0.078524	0.0011518	0.00110979
GOTERM_MF_DIRECT	GO:0004715~non-membrane spanning protein tyrosine kinase activity	33	0.279188	2.41289e-05	BLK, ITK, SRC, TXK, ABL1, PTK2B, ABL2, FYN, CSK, JAK2, JAK3, JAK1, LYN, YES1, SYK, RIPK2, TNK2, MATK, DYRK1A, DYRK1B, TYK2, PTK2, FGR, HCK, ZAP70, WEE1, FER, TEC, MELK, PEAK1, LCK, FES, BTK	9819	39	19914	1.71609	0.080585	0.0011669	0.00112434
GOTERM_MF_DIRECT	GO:0042169~SH2 domain binding	24	0.203046	3.274e-05	KHDRBS1, AFAP1L2, SYK, SRC, CTR9, INPPL1, AFAP1, SYP, NLK, ARHGAP5, LAX1, CCDC88A, LCK, DLC1, KIT, ABL1, RACK1, DAG1, BLNK, PTPN6, CRK, SQSTM1, PAG1, SLAMF1	9819	26	19914	1.8721	0.107744	0.00156165	0.00150469
GOTERM_MF_DIRECT	GO:0003925~G protein activity	28	0.236887	4.07295e-05	RAB1A, RALA, RALB, RAB5C, SAR1A, SAR1B, RAB1B, RAP1B, CDC42, RAP1A, RAC3, RAC1, RAB4A, RAB4B, RAB27A, RAB27B, RHOA, RAB11A, RAB11B, RAP2C, RAP2A, RAP2B, GNAS, CNIH2, RAB5A, ARL8A, RAB7A, ARL8B	9819	32	19914	1.7746	0.132225	0.00189093	0.00182197
GOTERM_MF_DIRECT	GO:0031491~nucleosome binding	28	0.236887	4.07295e-05	HP1BP3, CGAS, NOC2L, SUPT6H, CISD3, MLLT6, CABIN1, ZNHIT1, RBBP4, SAP30L, RBBP7, SUPT16H, PARP1, EED, ACTR6, PARP2, SMARCA5, DNTTIP1, SSRP1, CHD1L, SMARCA1, ARID1A, ARID1B, LOC112445063, NAP1L4, RNF168, MLLT10, RNF169	9819	32	19914	1.7746	0.132225	0.00189093	0.00182197
GOTERM_MF_DIRECT	GO:0019903~protein phosphatase binding	42	0.35533	5.70851e-05	YWHAE, VCP, CDKN1B, MTMR3, MVP, MTMR9, PIK3R1, AMBRA1, IQGAP1, MTMR4, STYXL1, CDH5, LGALS3, MAPK8, PPP6R2, PPP6R3, CDC27, STAT6, NEK2, SHOC2, MAP2K7, KCNN4, JAK3, JAK1, CADM4, ANAPC7, FCRL6, BAD, FCRL3, ITGA1, STAT3, EIF2AK3, TRAF2, MAPK14, TRAF3, LCK, ANAPC4, CTNNB1, GRB2, ANAPC5, MET, CD22	9819	54	19914	1.57742	0.180266	0.00259675	0.00250203
GOTERM_MF_DIRECT	GO:0051010~microtubule plus-end binding	18	0.152284	5.74237e-05	NUMA1, DCTN1, FBXW11, TBCB, CKAP5, CLIP3, CLIP2, CLIP1, KIF18A, STIM1, APC, CLIP4, WDR5B, KIF2C, MAPRE3, MAPRE1, MAPRE2, PAFAH1B1	9819	18	19914	2.02811	0.181233	0.00259675	0.00250203
GOTERM_MF_DIRECT	GO:0002039~p53 binding	35	0.296108	5.83006e-05	GSK3B, DAZAP2, RNF34, PPP1R13B, KDM1A, USP10, EHMT2, CHD8, KDM8, SETD7, EHMT1, HTT, PTTG1IP, RCHY1, CDKN2AIP, BCL2L12, STK11, TRIM24, TP53BP2, EP300, TP53BP1, BRD7, ZNF385A, RNF20, DAXX, CREBBP, MUL1, SIRT1, TEP1, PSME3, RFWD3, MDM2, MDM4, NOP53, TAF3	9819	43	19914	1.65079	0.183729	0.0026026	0.00250767
GOTERM_MF_DIRECT	GO:0002020~protease binding	45	0.380711	6.52649e-05	ITGB1, GSK3B, ECM1, PTI, SERPINC1, FURIN, BCL10, SRI, BRCA2, THBS1, MALT1, PYCARD, DPP4, RNF139, ADAMTSL4, PSAP, TIMP2, TIMP3, TIMP1, ANXA9, A2M, NFRKB, LDLR, ELANE, ATP9A, TIMP4, POLG, ANXA2, CRADD, VWF, ITGA3, TWNK, FN1, TRIP4, SERPINB9, CFLAR, PINK1, THAP5, SELL, BANK1, BIN1, KIT, FAM20C, F2RL1, F2RL3	9819	59	19914	1.54686	0.203286	0.00287661	0.00277169
GOTERM_MF_DIRECT	GO:0051287~NAD binding	29	0.245347	7.01928e-05	AHCY, HIBADH, CTBP2, CTBP1, NUDT6, ALDH2, NNT, IDH3B, ME1, AOX1, PHGDH, ME3, ME2, NDUFV1, IDH3A, PARP1, IDH3G, IDH1, IDH2, SORD, UGDH, GRHPR, LOC515578, ALDH1A1, GPD1, NDUFS2, GPD1L, GAPDH, GLYR1	9819	34	19914	1.72986	0.216841	0.00305514	0.00294371
GOTERM_MF_DIRECT	GO:0050660~flavin adenine dinucleotide binding	48	0.406091	7.14373e-05	GCDH, ACADVL, MTRR, KDM1A, KDM1B, PYROXD1, MAOA, ETFA, MTO1, FOXRED2, SYCE2, AIFM3, ACOXL, NDOR1, AIFM2, FDXR, AOX1, BCAP29, ACADM, ACAD11, DUS4L, XDH, ACAD10, ACADS, ACAD8, TXNRD3, TXNRD2, NOS3, TXNRD1, ACAD9, GSR, FMO2, SDHA, FMO4, FMO5, ACADSB, GFER, DUS2, SQLE, POR, ACOX1, ILVBL, CHDH, IVD, DUS1L, ACOX3, DUS3L, DLD	9819	64	19914	1.52108	0.220228	0.00307092	0.00295891
GOTERM_MF_DIRECT	GO:0016491~oxidoreductase activity	73	0.617597	7.79329e-05	DHRS12, ERO1A, DHRS13, OXNAD1, KIAA1191, KDM1A, KDM1B, PYROXD1, TECR, ETFA, TXNDC12, CYB561D1, COX6A1, COX6A2, CYB561D2, ALKBH4, AOX1, UQCRFS1, HSDL2, HSD11B1L, CYBA, CYB561A3, SDHA, F8, SELENOM, BDH1, CRYZL1, GFOD2, MCM3, LOC100299281, GLYR1, MAOA, HSD17B3, SDR39U1, HSD17B4, SELENOF, COX7A2, HSD17B12, COX7A1, FOXRED1, CYGB, CYB5R2, ENOX2, CYB5R1, CYB5R4, CYB5R3, DHRSX, NDOR1, PDPR, DHRS7B, SC5D,…	9819	106	19914	1.39672	0.237668	0.0033093	0.00318859
GOTERM_MF_DIRECT	GO:0051082~unfolded protein binding	70	0.592217	8.24824e-05	CALR3, HSP90AB1, HSPB6, HSPB1, CLU, CLGN, CCT6B, NUDCD3, NUDCD2, CCT3, CCT2, MKKS, HSP90AA1, NUDC, CCDC115, AIP, CLPX, PDRG1, ERN1, SHQ1, CDC37, TCP1, DNAJB11, CANX, SCG5, PFDN1, PFDN2, LOC615521, PFDN4, PFDN5, PFDN6, HSPA14, HSPA13, HSP90B1, HSPD1, DNAJB2, DNAJB1, DNAJB6, GRPEL1, DNAJB5, TMEM67, DNAJB4, GRPEL2, CDC37L1, HEATR3, CCT8, CCT7, UGGT1, CCT5, CCT4, HSPA9, TRAP1, HSPA8, HSPA5, HSPA1L, P…	9819	101	19914	1.40562	0.24965	0.00346028	0.00333408
GOTERM_MF_DIRECT	GO:0030674~protein-macromolecule adaptor activity	46	0.389171	8.4576e-05	BECN1, NUFIP1, RAB3A, CUL5, FAF2, CUL2, DDX20, CUL1, NOLC1, APH1A, RPTOR, NCSTN, PPP4R2, SH3PXD2A, TCOF1, VPS11, ZC3H18, ELOC, BBS4, MEN1, CNTLN, IQCB1, NDC1, AKIRIN2, HSPA8, VPS18, MORC3, CBX5, CRADD, BFAR, WIPI1, FRMD4A, WIPI2, GATAD2A, CNKSR1, RAD50, PRPF6, PEX3, ERCC2, FSCN1, TCAP, GAS6, DTL, OPTN, TRIM11, TJP2	9819	61	19914	1.52939	0.255101	0.00350588	0.00337801
GOTERM_MF_DIRECT	GO:0035198~miRNA binding	22	0.186125	0.000106255	ZC3H10, FMR1, RC3H1, DDX21, YBX1, PUM1, SPOUT1, TARBP2, QKI, PUM2, RBM4, AGO3, ZC3H7A, AGO4, ZC3H7B, AGO1, AGO2, HNRNPA2B1, ZC3H12A, HNRNPA1, ZNF346, RBM10	9819	24	19914	1.8591	0.309266	0.0043021	0.00414518
GOTERM_MF_DIRECT	GO:0140693~molecular condensate scaffold activity	22	0.186125	0.000106255	BRD3, PRNP, CCNT1, FUS, FMR1, CGAS, FXR1, LGALS3, MAVS, ALKBH5, WNK1, CAPRIN1, G3BP1, G3BP2, BLNK, NUP98, NLRP1, TARDBP, MYOZ1, SQSTM1, UBQLN2, NCK1	9819	24	19914	1.8591	0.309266	0.0043021	0.00414518
GOTERM_MF_DIRECT	GO:0004402~histone acetyltransferase activity	17	0.143824	0.00011042	NAA60, CREBBP, GTF3C4, PHF10, GTF2B, TAF10, NCOA3, ING3, KAT5, KAT6B, KAT6A, EP300, KAT8, KAT7, CLOCK, KAT14, TAF1	9819	17	19914	2.02811	0.319212	0.00441935	0.00425816
GOTERM_MF_DIRECT	GO:0051536~iron-sulfur cluster binding	19	0.160745	0.000159159	GLRX5, ETFDH, ABAT, ELP3, SDHB, BOLA2B, NUBP1, NUBP2, NFU1, NFS1, DPH1, DPH2, PPAT, DPYD, REV3L, POLR3F, NDUFS1, CIAPIN1, FBXL5	9819	20	19914	1.9267	0.425489	0.00629764	0.00606794
GOTERM_MF_DIRECT	GO:0051059~NF-kappaB binding	21	0.177665	0.000189974	NOTCH2, ANKRD28, GSK3B, HDAC2, HDAC3, RNF25, FAF1, LOC101903064, BCL10, COMMD6, COMMD7, MTDH, NFKBIA, PDCD11, ANKRD42, CPNE1, TAF4B, EP300, HIF1AN, NFKBIE, CDK5RAP3	9819	23	19914	1.85175	0.483951	0.00743248	0.00716139
GOTERM_MF_DIRECT	GO:0017018~myosin phosphatase activity	44	0.37225	0.000192753	CTDP1, PPM1L, PPM1N, PDXP, PPM1K, DUSP18, DUSP16, RPAP2, CDC14A, DUSP14, PPM1G, CDC14B, PPP1CB, PPP2CA, PPP3CA, PPP2CB, PPP1CC, PPP6C, PPP3CB, PPP3CC, PPP4C, DUSP10, ILKAP, DUSP5, DUSP3, PPTC7, SSU72, DUSP26, SSH2, SSH3, CPPED1, DUSP6, PPP1CA, SSH1, DUSP7, CTDNEP1, PPM1A, PPM1B, PPP5C, UBLCP1, CTDSP1, CTDSP2, PPEF2, CDKN3	9819	59	19914	1.51249	0.488921	0.00745741	0.00718541
GOTERM_MF_DIRECT	GO:0046966~nuclear thyroid hormone receptor binding	16	0.135364	0.000211659	MED1, PRMT2, NCOA6, GTF2B, TAF11, ARID5A, GTF2H1, MED4, MED16, MED17, MED12, MED24, NCOR1, MED13, THRAP3, TACC1	9819	16	19914	2.02811	0.521488	0.00809886	0.00780347
GOTERM_MF_DIRECT	GO:0003730~mRNA 3'-UTR binding	58	0.490694	0.000269698	DAZAP1, CELF1, CELF2, FMR1, HNRNPU, YBX3, ELAVL1, TIAL1, RBM4, ZFP36, ZAR1L, ZC3H12A, ZNF385A, LOC614922, DDX17, PABPC4, SECISBP2L, ANGEL2, SECISBP2, RC3H1, LARP4B, CARHSP1, TUT1, RBMS1, GEMIN5, PABPC1, RBMS2, DDX5, LOC785761, CRYZ, FXR1, FXR2, PCBP4, PCBP1, DHX36, DND1, IGF2BP3, HNRNPA1, CCT5, HNRNPA0, RBM38, HNRNPA3, FUS, KLHL3, PUM1, LARP4, LRPPRC, PUM2, RSL1D1, CSDC2, HNRNPA2B1, SERBP1, RNPS1…	9819	83	19914	1.41723	0.609065	0.0102075	0.00983517
GOTERM_MF_DIRECT	GO:0000976~transcription cis-regulatory region binding	52	0.439932	0.000290779	CREBZF, RNF10, SUV39H2, GABPB2, ZNF174, SUV39H1, ARID4A, ASH2L, ARID4B, AHR, CHD3, GABPB1, SOX4, NKX3-1, MEN1, CDK5RAP2, MEF2C, ATMIN, TFE3, ARID5A, ARID5B, PIAS1, ZNF639, TBL1XR1, IRF1, CRY2, TFAM, ZNF513, PPARG, KMT2D, GATA3, CHRAC1, RBBP5, BAHD1, ZNF746, BRD7, ANKRD29, DNAH12, XRCC6, JUN, CBX4, ANKRD23, STAT3, SMARCA2, PER2, PER1, PER3, ASB7, ZNF579, ASB3, TAF2, NFE2L2	9819	73	19914	1.44468	0.636742	0.0106059	0.010219
GOTERM_MF_DIRECT	GO:0004860~protein kinase inhibitor activity	18	0.152284	0.000292408	NPM1, CDKN1A, ITPRIP, YWHAB, PRKRIP1, TESC, GSKIP, DUS2, DNAJC3, SH3BP5L, MBIP, SH3BP5, CHP1, TRIB3, SMCR8, TRIB1, TRIB2, NCK1	9819	19	19914	1.92137	0.638796	0.0106059	0.010219
GOTERM_MF_DIRECT	GO:0035615~clathrin adaptor activity	18	0.152284	0.000292408	HIP1, HIP1R, STON1, AP2A1, STON2, AP2A2, DAB2, LOC785503, AP1G2, AP1G1, AP2S1, AP1S2, AP1S1, AP1S3, LDLRAP1, AP2M1, AP1M2, AP1M1	9819	19	19914	1.92137	0.638796	0.0106059	0.010219
GOTERM_MF_DIRECT	GO:0050681~nuclear androgen receptor binding	18	0.152284	0.000292408	DDX5, DAXX, TMF1, KDM1A, PRMT2, PRKCB, RNF14, ARID5A, WIPI1, RNF6, PARK7, WIPI2, FOXP1, NSD1, TRIM68, EP300, CALR, PKN1	9819	19	19914	1.92137	0.638796	0.0106059	0.010219
GOTERM_MF_DIRECT	GO:0071949~FAD binding	33	0.279188	0.000336664	ERO1A, ERO1B, STEAP3, MTRR, KDM1B, CYB5R2, CYB5R1, ACOXL, NDOR1, CYB5R3, AIFM1, MICAL1, AOX1, D2HGDH, QSOX1, PRODH, XDH, NQO2, TXNRD1, SQOR, MICAL3, MTHFR, MICAL2, DHCR24, KMO, COQ6, ACOX1, CRY2, AGPS, CRY1, ACOX3, MMACHC, PCYOX1	9819	42	19914	1.59351	0.690397	0.0120852	0.0116444
GOTERM_MF_DIRECT	GO:0000774~adenyl-nucleotide exchange factor activity	15	0.126904	0.000404289	HSPA4, HSPA4L, HSPBP1, BAG4, LOC781741, BAG5, HSPH1, GRPEL1, BAG2, BAG3, GRPEL2, BAG1, LOC615521, HYOU1, SIL1	9819	15	19914	2.02811	0.755372	0.0142195	0.0137009
GOTERM_MF_DIRECT	GO:0031369~translation initiation factor binding	15	0.126904	0.000404289	EIF2B5, DAPL1, CELF1, FMR1, EIF2S2, GLE1, TBL2, SYT11, POLR2D, EIF3CL, POLR2G, EIF3F, TRIM32, EIF3B, ZPR1	9819	15	19914	2.02811	0.755372	0.0142195	0.0137009
GOTERM_MF_DIRECT	GO:0031593~polyubiquitin modification-dependent protein binding	27	0.228426	0.000495272	VCP, ABRAXAS1, ZFAND6, ABRAXAS2, BRCC3, SPATA5, FAAP20, MYSM1, HDAC6, BAG6, BABAM2, SHARPIN, SPATA5L1, PSMD4, TOM1, UBQLN1, UFD1, UBQLN4, EPS15, UBQLN2, UBL7, RAD23A, RAD23B, SPRTN, MPND, DZIP3, RAD18	9819	33	19914	1.65936	0.82182	0.0172454	0.0166164
GOTERM_MF_DIRECT	GO:0061608~nuclear import signal receptor activity	17	0.143824	0.000534392	IPO11, NUTF2, HIKESHI, RANBP6, IPO4, SNUPN, IPO5, IPO9, KPNA6, KPNA4, KPNA5, TNPO1, KPNA2, KPNA3, TNPO2, KPNB1, KPNA1	9819	18	19914	1.91544	0.844522	0.0184233	0.0177513
GOTERM_MF_DIRECT	GO:0004693~cyclin-dependent protein serine/threonine kinase activity	23	0.194585	0.000587113	CDK17, CDKL2, CDKL4, CCNK, CDK19, CDK11B, CDK9, CDK8, CDK7, CCND3, CDK6, CDK5, CDK4, CDK3, CDK2, CDK1, CDK20, CDK10, CDK12, CDK13, CDK14, CDK16, CDKL1	9819	27	19914	1.72765	0.870611	0.0198479	0.0191239
GOTERM_MF_DIRECT	GO:0001223~transcription coactivator binding	23	0.194585	0.000587113	MED1, CREBBP, SMAD4, THRB, CCNT2, SMAD3, STAT1, RPL23, ZBTB49, GATA6, RORA, AHR, GATA3, GATA2, HIF1A, MED6, CIT, RARA, EP300, ATF7, TEAD2, VGLL4, PPARD	9819	27	19914	1.72765	0.870611	0.0198479	0.0191239
GOTERM_MF_DIRECT	GO:0070530~K63-linked polyubiquitin modification-dependent protein binding	19	0.160745	0.000596801	RNF31, ZRANB3, ZRANB1, MINDY2, OTUD7B, FAAP20, PRPF8, PARP10, RNF168, RNF169, WDR81, TNIP2, UIMC1, SPRTN, TAB3, TAB2, IKBKG, SQSTM1, OPTN	9819	21	19914	1.83496	0.874905	0.0199814	0.0192526
GOTERM_MF_DIRECT	GO:0043539~protein serine/threonine kinase activator activity	30	0.253807	0.000611963	SLC27A1, CAB39, CAB39L, IQGAP1, DBF4B, LOC112445051, FUNDC2, MLST8, RICTOR, TOPBP1, NBN, GCN1, PARP6, MAP2K2, TGFB1, STRADA, STRADB, PARP16, PARP8, ETAA1, RAD50, DBF4, CD40LG, ALS2, INCENP, MTCP1, CALM3, TAB1, MAP3K13, CDK5R1	9819	38	19914	1.60114	0.881342	0.0202939	0.0195537
GOTERM_MF_DIRECT	GO:0019900~kinase binding	33	0.279188	0.0006943	RB1, BCAR3, LRRC14, DGKD, WWC2, HTT, PARK7, JAKMIP1, JAKMIP3, JAKMIP2, RASGRP3, EIF4ENIF1, WDCP, SIT1, UBQLN1, WWC3, CHP1, PDE8A, PARP6, STRADA, PARP16, CDC6, PARP8, PER1, DLG1, PFKL, NIN, DLG3, DLG4, DGKQ, FAS, ATF5, PFKM	9819	43	19914	1.55646	0.910935	0.0228071	0.0219753
GOTERM_MF_DIRECT	GO:0004713~protein tyrosine kinase activity	28	0.236887	0.000704419	DYRK2, TWF1, PKMYT1, IGF1R, DSTYK, ABL1, PTK2B, ABL2, FYN, CSK, MAP2K5, MAP2K6, MAP2K3, MAP2K4, TNK2, TNK1, MATK, HIPK1, CLK4, PTK2, CLK3, HIPK3, CLK2, CLK1, WEE1, FER, LCK, FES	9819	35	19914	1.62249	0.914021	0.0229232	0.0220871
GOTERM_MF_DIRECT	GO:0043015~gamma-tubulin binding	24	0.203046	0.000896806	OFD1, CEP57, TUBGCP2, BRCA2, NDRG1, TOPORS, NEDD1, PAK1, RAD51D, RACGAP1, CEP57L1, BLOC1S2, CENPJ, CEP70, PDE4B, TUBGCP5, TUBGCP6, TUBGCP3, EVL, B9D2, TUBGCP4, WASHC1, GIT1, CDK5RAP2	9819	29	19914	1.67843	0.956023	0.0289137	0.0278591
GOTERM_MF_DIRECT	GO:0140662~ATP-dependent protein folding chaperone	29	0.245347	0.000959993	HSP90AB1, HSPA4L, HSPA14, HSPA13, HSP90B1, CCT6B, HSPD1, HSPH1, CCT8, CCT7, CCT5, CCT4, HSPA9, CCT3, HSPA8, CCT2, TRAP1, HSP90AA1, TOR1A, HSPA5, HSPA1L, HSPA4, HSPA6, HSPA2, CLPX, CCT6A, TCP1, HYOU1, HSPA1A	9819	37	19914	1.5896	0.964715	0.0301861	0.0290851
GOTERM_MF_DIRECT	GO:0008408~3'-5' exonuclease activity	16	0.135364	0.000970949	EXD1, TRIR, EXD2, EXD3, TREX1, REXO2, REXO4, NME1, WRN, RAD50, NME7, APEX1, APLF, RAD1, RAD9A, POLG	9819	17	19914	1.90881	0.966037	0.0301861	0.0290851
GOTERM_MF_DIRECT	GO:0070628~proteasome binding	16	0.135364	0.000970949	USP14, USP25, PSMD14, ADRM1, RAD23A, ZFAND1, USP28, RAD23B, UCHL5, UBD, PSME4, SACS, PSMG1, PSMF1, LOC786987, LOC504548	9819	17	19914	1.90881	0.966037	0.0301861	0.0290851
GOTERM_MF_DIRECT	GO:0016746~acyltransferase activity	16	0.135364	0.000970949	AGPAT5, GGT5, HGSNAT, PDHX, GGT7, LPGAT1, DGAT1, MBOAT1, DLST, MBOAT2, LCLAT1, GCAT, CPT2, GPAT4, TMEM68, GGT1	9819	17	19914	1.90881	0.966037	0.0301861	0.0290851
GOTERM_MF_DIRECT	GO:0051787~misfolded protein binding	20	0.169205	0.00103968	HSPA9, HSPA8, TOR1A, HSPA5, HSPA1L, EDEM1, DERL3, HSPA6, DERL1, DERL2, HSPA2, HSPA14, CLU, HSPA13, DNAJC3, BAG6, DNAJB11, DNAJC10, DNAJB9, HSPA1A	9819	23	19914	1.76357	0.973273	0.032037	0.0308685
GOTERM_MF_DIRECT	GO:0000166~nucleotide binding	58	0.490694	0.00107495	LOC531747, SLC27A1, CRCP, DHRS11, ACSM3, MRPL39, PYGM, PYGL, ETFB, HINT1, LOC534181, HINT2, HINT3, FPGT, REV3L, NUDT16, POLE, RMI1, ABCC5, ACSL4, TRNT1, CHD1L, NT5C3A, NT5C3B, GFOD1, GFOD2, VDAC3, VDAC2, VDAC1, SUCLG1, DXO, HPRT1, SLC27A3, SLC27A2, DCTPP1, SLC27A5, BLVRA, SLC27A4, NAXE, AASDH, ORC4, NT5E, EXOSC10, POLD1, POLR2D, C1GALT1, ACSF3, CHFR, ACSF2, GLUD1, POLA1, IMPDH1, MAB21L1, IMPDH2, …	9819	86	19914	1.36779	0.976364	0.032833	0.0316355
GOTERM_MF_DIRECT	GO:0003727~single-stranded RNA binding	27	0.228426	0.00111696	ZCCHC13, DHX9, IFIH1, ENDOV, EXOSC10, DHX58, POLR2G, RBM7, RBM11, CBX8, CBX6, AQR, CBX4, CNBP, STRBP, ZFR, JMJD6, ILF3, AGO3, LACTB2, AGO4, AGO1, HNRNPF, AGO2, LOC615663, TLR8, TLR7	9819	34	19914	1.61056	0.979584	0.0335364	0.0323132
GOTERM_MF_DIRECT	GO:0016740~transferase activity	35	0.296108	0.00111724	CUL9, UBE2L6, NT5C2, UBE2Z, B3GNTL1, UBE2L3, FNTA, NAPRT, LOC616200, GMPPA, CD38, GLUL, KCMF1, RANBP2, UBE2C, SIRT4, SIRT5, PEX10, PEX2, SIRT6, UBE2G2, SIRT7, MCAT, SIRT1, SIRT2, MID2, SIRT3, NFX1, UBE2N, KCTD11, SCLY, GAPDH, GART, MMACHC, TRIM33	9819	47	19914	1.51029	0.979604	0.0335364	0.0323132
GOTERM_MF_DIRECT	GO:0008134~transcription factor binding	30	0.253807	0.00126337	NFAT5, PPP1R13B, NAB1, NAB2, HMGB2, FHL2, MED19, KEAP1, RNF4, SUMO1, PPP1R13L, SUFU, SAP18, APBB1, JUNB, APBB3, PPARGC1B, JUN, JUND, NFATC3, KCTD1, NFATC2, NFATC1, PPRC1, MED29, SMARCA4, CENPF, MYBBP1A, DDIT3, PPID	9819	39	19914	1.56008	0.987745	0.0375988	0.0362275
GOTERM_MF_DIRECT	GO:0097602~cullin family protein binding	25	0.211506	0.00128648	DCUN1D5, KLHL36, DCUN1D3, DCUN1D4, DCUN1D1, DCUN1D2, KLHL13, RNF7, ANAPC11, BTBD1, KCTD21, LOC780968, SKP1, HNRNPA0, KCTD19, KLHL21, KCTD2, KLHL3, KCTD5, KCTD6, RBX1, KLHL9, KCTD9, CCDC22, KCTD17	9819	31	19914	1.63557	0.988694	0.0379621	0.0365775
GOTERM_MF_DIRECT	GO:0000149~SNARE binding	39	0.329949	0.00136362	STX12, EXOC3L2, NBAS, EXOC3L4, STX17, STX16, GOSR2, TNFAIP2, LOC112443175, STX11, STX10, VPS50, STX6, STX5, STX4, STX3, STX2, VTI1B, LOC615559, UVRAG, SYT4, GABARAPL2, SYT3, SEC24B, SEC24A, SNAPIN, ANKRD27, VBP1, STX8, STX7, SYT7, STX1B, VAMP7, SYT11, EXOC3, TSNARE1, SEC24D, SEC24C, PICALM	9819	54	19914	1.46475	0.99136	0.0399002	0.0384449
GOTERM_MF_DIRECT	GO:0043024~ribosomal small subunit binding	13	0.109983	0.00145674	PTCD3, USP16, MTIF2, MTIF3, ERAL1, EIF1, UNG, NME1, G3BP1, PIM1, DHX29, ABCE1, EIF1B	9819	13	19914	2.02811	0.993756	0.0412388	0.0397347
GOTERM_MF_DIRECT	GO:0003688~DNA replication origin binding	13	0.109983	0.00145674	DHX9, MCM10, CDC6, ORC5, POLA1, ORC4, CDC45, ORC1, ORC3, GRWD1, ORC2, KAT7, MCM5	9819	13	19914	2.02811	0.993756	0.0412388	0.0397347
GOTERM_MF_DIRECT	GO:0008142~oxysterol binding	13	0.109983	0.00145674	CAV1, INSIG1, RORC, RORA, TMEM97, TMEM199, GPR141, LOC784535, SMO, GPR183, LOC615640, VDAC2, VDAC1	9819	13	19914	2.02811	0.993756	0.0412388	0.0397347
GOTERM_MF_DIRECT	GO:0009982~pseudouridine synthase activity	13	0.109983	0.00145674	PUS3, TRUB1, TRUB2, PUS10, PUS1, PUS7, PUS7L, RPUSD4, RPUSD1, DKC1, RPUSD2, RPUSD3, PUSL1	9819	13	19914	2.02811	0.993756	0.0412388	0.0397347
GOTERM_MF_DIRECT	GO:0051015~actin filament binding	129	1.09137	0.00156233	CYFIP1, FHOD1, ARPC5L, MPRIP, CFL2, CFL1, COTL1, PLS3, PKNOX2, GAS2L3, TPM4, ACTN3, ACTN2, TPM3, MAP1S, TPM2, ACTN1, TPM1, ACTN4, CD2AP, BIN1, FSCN1, TAGLN2, TLN1, PHPT1, EZR, VCL, SPTBN5, FLII, TWF2, TWF1, IQGAP1, IQGAP2, CORO1A, ACTR3B, CORO1B, CNN3, CORO1C, CNN2, BLOC1S6, ESPNL, SCIN, MYO6, ABL1, MYH14, MYH11, GAS2L1, SPTBN1, MYO5A, DSTN, ARPC4, NEB, ARPC5, CORO2A, VIL1, ARPC2, ARPC3, MYO5B, M…	9819	215	19914	1.21687	0.995679	0.0438712	0.042271
GOTERM_MF_DIRECT	GO:0005200~structural constituent of cytoskeleton	40	0.338409	0.00161863	LOC100141266, LOC533307, EPB41, TUBD1, ADD3, LMNB2, ADD1, LOC100295712, LMNB1, TUBA1D, TUBA1C, TUBA3E, TUBA1B, TUBB6, TUBA1A, TUBB3, LOC112443216, TUBB1, LMNA, SPTBN1, LOC782966, ACTR3, ACTR2, TUBB, TUBE1, TUBG2, TUBB4B, TUBG1, TUBB4A, SPTB, TUBA4A, TUBB2B, TUBB2A, ARPC2, ARPC3, CROCC, VIM, TLN1, PLEC, TUBA8	9819	56	19914	1.44865	0.996449	0.0450887	0.0434441
GOTERM_MF_DIRECT	GO:1904047~S-adenosyl-L-methionine binding	15	0.126904	0.0017527	N6AMT1, SUV39H2, KMT5C, SETD6, TSR3, METTL3, PCIF1, FTSJ1, GNMT, CBS, LOC112443696, BMT2, KMT5B, ZCCHC4, METTL17	9819	16	19914	1.90135	0.997776	0.0468484	0.0451397
GOTERM_MF_DIRECT	GO:0051721~protein phosphatase 2A binding	15	0.126904	0.0017527	IGBP1, ANKLE2, MASTL, ARPP19, SMG5, FOXO1, STRN4, PTBP3, CTTNBP2NL, STRN3, PPME1, GNA12, ENSA, STRN, LOC534155	9819	16	19914	1.90135	0.997776	0.0468484	0.0451397
GOTERM_MF_DIRECT	GO:0030371~translation repressor activity	15	0.126904	0.0017527	CYFIP1, NHLRC3, DAPL1, IFRD2, FMR1, SAMD4A, SAMD4B, PAIP2B, TRIM2, TRIM3, SERBP1, EIF4EBP1, EIF4EBP2, NHLRC1, PAIP2	9819	16	19914	1.90135	0.997776	0.0468484	0.0451397
GOTERM_MF_DIRECT	GO:0004622~lysophospholipase activity	15	0.126904	0.0017527	LYPLA1, PLA2G4F, ABHD4, PNPLA7, GDE1, GDPD1, PLA2G4A, GDPD3, SMG8, ABHD12B, ABHD12, PLA2G15, LIPC, ENPP2, PNPLA6	9819	16	19914	1.90135	0.997776	0.0468484	0.0451397
GOTERM_MF_DIRECT	GO:0071889~14-3-3 protein binding	15	0.126904	0.0017527	RIPOR2, PPP1R12A, KSR1, PRKCE, FOXK1, HDAC7, ZFP36L1, RPTOR, ZFP36, DDIT4, KIF13B, TMCC3, SIK1, PI4KB, RBM7	9819	16	19914	1.90135	0.997776	0.0468484	0.0451397
GOTERM_MF_DIRECT	GO:0043021~ribonucleoprotein complex binding	19	0.160745	0.00176253	DDX17, RNASEL, DDX5, CBX5, PRMT7, SECISBP2, RPLP1, SECISBP2L, HNRNPU, WDR12, PHF6, PQBP1, TIMM50, UHMK1, RNF135, BOP1, ITCH, PES1, EZH2	9819	22	19914	1.75155	0.997851	0.0468484	0.0451397
GOTERM_MF_DIRECT	GO:0004857~enzyme inhibitor activity	17	0.143824	0.00182497	PPP1R16B, PPP1R12A, NOTCH1, DTX3L, PPP1R16A, SERPINE1, NRARP, PARP9, DYNLL1, TMX1, C1QBP, SCG5, TXNIP, ANGPTL4, PPP1R12B, APBA3, PPP1R12C	9819	19	19914	1.81462	0.998271	0.0474221	0.0456924
GOTERM_MF_DIRECT	GO:0003899~DNA-directed 5'-3' RNA polymerase activity	17	0.143824	0.00182497	CRCP, POLRMT, POLR3A, POLR2A, POLR3B, POLR2B, POLR1A, POLR1B, POLR2C, POLR2E, POLR1D, POLR2F, POLR3H, POLR2H, POLR2I, POLR3K, POLR2K	9819	19	19914	1.81462	0.998271	0.0474221	0.0456924
GOTERM_MF_DIRECT	GO:0003678~DNA helicase activity	17	0.143824	0.00182497	PIF1, XRCC6, RTEL1, MCM7, XRCC5, DDX11, TWNK, CHD1L, SUPV3L1, DHX30, RAD50, BRIP1, SUB1, RUVBL2, ERCC2, DHX36, RUVBL1	9819	19	19914	1.81462	0.998271	0.0474221	0.0456924
GOTERM_MF_DIRECT	GO:0016251~RNA polymerase II general transcription initiation factor activity	24	0.203046	0.00204906	DR1, GTF2A2, TBP, BRF2, GTF2B, TAF10, TAF9, GTF2F1, GTF2H3, GTF2E1, GTF2H4, DRAP1, TAF6L, SNAPC2, SNAPC4, WDR5, TAF7, TAF4B, TAF6, TAF5, TAF9B, TAF4, TAF2, TAF1	9819	30	19914	1.62249	0.999209	0.0528507	0.050923
GOTERM_MF_DIRECT	GO:0019706~protein-cysteine S-palmitoyltransferase activity	22	0.186125	0.00236181	ZDHHC20, ZDHHC5, ZDHHC12, ZDHHC23, ZDHHC24, ZDHHC13, ZDHHC6, ZDHHC21, ZDHHC7, ZDHHC8, ZDHHC16, ZDHHC17, ZDHHC2, ZDHHC14, ZDHHC3, ZDHHC4, ZDHHC15, ZDHHC18, ZDHHC19, ZDHHC9, GLUL, YKT6	9819	27	19914	1.65253	0.999734	0.0604692	0.0582637
GOTERM_MF_DIRECT	GO:0042162~telomeric DNA binding	20	0.169205	0.00267791	UPF2, CTC1, STN1, XRCC6, ACD, XRCC5, TINF2, ZBTB10, RPA2, UPF3A, SMG7, TERF1, SMG5, SMG6, TEN1, TERT, HNRNPD, TERF2IP, TP53BP1, TELO2	9819	24	19914	1.69009	0.999912	0.068062	0.0655796
GOTERM_MF_DIRECT	GO:1990404~NAD+-protein ADP-ribosyltransferase activity	12	0.101523	0.00274468	PARP10, PARP11, PARP3, TNKS2, PARP1, PARP2, TIPARP, TNKS, ZC3HAV1, PARP9, PARP14, PARP12	9819	12	19914	2.02811	0.99993	0.0687553	0.0662476
GOTERM_MF_DIRECT	GO:0043138~3'-5' DNA helicase activity	12	0.101523	0.00274468	RECQL4, WRN, BLM, RECQL5, ERCC3, FANCM, FBH1, DHX9, RECQL, MCM5, ASCC3, MCM2	9819	12	19914	2.02811	0.99993	0.0687553	0.0662476
GOTERM_MF_DIRECT	GO:0051020~GTPase binding	18	0.152284	0.00296288	BECN1, STOML2, LOC100336369, AMBRA1, SYP, ATG14, FNBP1L, POU4F1, AIMP1, RRAGA, RRAGB, ATG16L1, RASA1, LOC539009, RRAGD, RADIL, LCP1, SPTBN1	9819	21	19914	1.73838	0.999967	0.0731683	0.0704996
GOTERM_MF_DIRECT	GO:0038024~cargo receptor activity	18	0.152284	0.00296288	CUBN, AMN, TMED9, TMED10, LRP1, SURF4, MIA3, HMMR, DAB2, MRC1, ANXA6, TMED3, TMED2, TMED1, TMED7, TMED6, TMED5, TMED4	9819	21	19914	1.73838	0.999967	0.0731683	0.0704996
GOTERM_MF_DIRECT	GO:0060090~molecular adaptor activity	65	0.549915	0.003013	OTUD4, ITSN2, TRAF3IP3, ITSN1, WWC2, NKAP, ARRB1, ARRB2, PCM1, CHCHD3, TBC1D31, PAXX, RB1CC1, WWC3, DHX16, EMILIN1, UBL7, DLGAP4, TOMM70, OFD1, LOC788142, AXIN1, AXIN2, LOX, DNAJC6, AKAP9, RRAGD, PKP2, CEP63, ANAPC1, TELO2, AKAP5, USP18, GIGYF2, ECPAS, SAV1, APBB1, PCNT, RAB11FIP3, GCN1, REPS1, SVIL, JAG1, SGTB, CAV2, CAV1, SGTA, PDE4DIP, PML, EHD1, TPX2, DLG1, EHD4, CNOT1, PSMG3, TAB3, TAB2, PSM…	9819	101	19914	1.30522	0.999973	0.0738821	0.0711873
GOTERM_MF_DIRECT	GO:0004177~aminopeptidase activity	14	0.118443	0.00314085	KDM8, JMJD7, NAALADL1, DPP3, DPP4, DNPEP, XPNPEP2, XPNPEP3, RNPEP, TPP2, CTSH, BLMH, LTA4H, METAP2	9819	15	19914	1.8929	0.999983	0.0752144	0.0724711
GOTERM_MF_DIRECT	GO:0070034~telomerase RNA binding	14	0.118443	0.00314085	HNRNPU, SMG7, SMG5, SMG6, TERT, TEP1, DKC1, DHX36, GAR1, NHP2, SNRPD3, NOP10, SNRPB, WRAP53	9819	15	19914	1.8929	0.999983	0.0752144	0.0724711
GOTERM_MF_DIRECT	GO:0003887~DNA-directed DNA polymerase activity	16	0.135364	0.00315373	POLQ, POLM, REV1, PRIMPOL, POLB, POLD3, POLD4, POLA1, POLD1, REV3L, POLI, POLL, POLK, POLE, POLH, POLG	9819	18	19914	1.80276	0.999983	0.0752144	0.0724711
GOTERM_MF_DIRECT	GO:0070577~lysine-acetylated histone binding	16	0.135364	0.00315373	BRD3, BRD2, KMT2A, ZMYND8, MLLT1, MLLT3, SIRT1, ZZZ3, THAP7, PSME4, DPF2, TRIM24, BRD9, PHIP, BRD7, BRD4	9819	18	19914	1.80276	0.999983	0.0752144	0.0724711
GOTERM_MF_DIRECT	GO:1990841~promoter-specific chromatin binding	29	0.245347	0.00364274	ATF2, DNMT1, DHX9, GTF2B, EHMT2, CHD7, PRDM15, HNRNPU, BMI1, ZNF609, NIPBL, TRIM28, PCGF1, E2F4, SUZ12, MED1, SMAD3, STAT1, TAF10, PCGF2, GTF2F1, WDR13, SIRT1, RBL2, RBL1, ERCC4, NUP98, TP53, EZH2	9819	39	19914	1.50808	0.999997	0.0862859	0.0831388
GOTERM_MF_DIRECT	GO:0031490~chromatin DNA binding	40	0.338409	0.0043466	KDM3A, HDAC3, THRB, NOTCH1, KDM3B, DHX9, WBP2, SRF, JMJD1C, HNRNPU, HR, FOXO3, SBNO1, SBNO2, HSF1, EP300, KDM6A, KDM6B, SUZ12, CREBBP, XBP1, SMAD3, NR1H2, ATRX, STAT3, NR1H3, ACTN4, LEMD3, LEMD2, TOX4, PER1, TOX2, APEX1, POLE3, RARA, TOX, CLOCK, OGT, BAP1, EZH2	9819	58	19914	1.3987	1	0.102001	0.098281
GOTERM_MF_DIRECT	GO:0043531~ADP binding	19	0.160745	0.00436479	VCP, APAF1, PRKAG1, TAP1, PRKAG2, MYO9B, NOD2, MIEF1, PPP5C, GCLC, ATP5F1A, MSH2, RUVBL2, PGK1, NLRP3, MYH9, COQ8A, ABCD1, ABCG1	9819	23	19914	1.67539	1	0.102001	0.098281
GOTERM_MF_DIRECT	GO:0000175~3'-5'-RNA exonuclease activity	17	0.143824	0.00493494	TOE1, PNPT1, DIS3, ANGEL2, DIS3L, ANGEL1, ISG20L2, USB1, REXO2, POLRMT, EXOSC10, CNOT7, PDE12, ERI1, ERI2, ERI3, DIS3L2	9819	20	19914	1.72389	1	0.114556	0.110378
GOTERM_MF_DIRECT	GO:0051117~ATPase binding	34	0.287648	0.00500659	RALA, NUFIP1, SRC, DERL1, TOR1AIP2, TCIRG1, PSEN1, PKD2, METTL21A, TOR1AIP1, TMTC4, PEX26, PPP3CA, NCSTN, RUVBL2, ZNHIT6, ATP6V0A2, VCPKMT, ATP6V0A4, ATP6V1E1, ATP6V0A1, GABARAPL2, PEX19, WFS1, CAV1, PIH1D1, PDE4D, TRPC1, NR1H2, RDX, SYVN1, LCK, CLPP, EZR	9819	48	19914	1.43658	1	0.11545	0.111239
GOTERM_MF_DIRECT	GO:0051864~histone H3K36 demethylase activity	11	0.0930626	0.00514034	KDM4A, KDM4B, KDM2A, KDM4C, RIOX1, TYW5, KDM8, RIOX2, JMJD7, KDM7A, PHF8	9819	11	19914	2.02811	1	0.116225	0.111986
GOTERM_MF_DIRECT	GO:0030983~mismatched DNA binding	11	0.0930626	0.00514034	MSH6, MSH2, MSH3, MSH4, TDG, MSH5, PMS2, MLH1, APTX, PMS1, MLH3	9819	11	19914	2.02811	1	0.116225	0.111986
GOTERM_MF_DIRECT	GO:0005068~transmembrane receptor protein tyrosine kinase adaptor activity	11	0.0930626	0.00514034	SHC1, TRADD, STAP1, FRS2, GRB2, PIK3R1, GAB2, FRS3, SH2B3, SH2B2, SH2B1	9819	11	19914	2.02811	1	0.116225	0.111986
GOTERM_MF_DIRECT	GO:0044183~protein folding chaperone	25	0.211506	0.00536845	CALR3, CDC123, HSPB6, CCDC47, HSPB1, HSPA14, HSPA13, DNAJB6, HSPA9, CD74, HSPA8, WDR83OS, HSPA5, HSPA1L, HSPA6, HSPA2, HSPE1, HYPK, PDCL3, LYRM7, FKBP8, PFDN1, PFDN2, HSPA1A, ZPR1	9819	33	19914	1.53645	1	0.118276	0.113962
GOTERM_MF_DIRECT	GO:0032266~phosphatidylinositol-3-phosphate binding	25	0.211506	0.00536845	HIP1, WDR45B, SNX12, WDR45, ZFYVE1, SNX3, SNX4, ZFYVE26, SNX27, VPS36, BBS5, PLEKHA5, VPS13B, PLA2G4A, SNX24, SNX21, WIPI1, WIPI2, SNX20, SESTD1, ZFYVE19, ATG2A, LANCL2, TECPR1, ATG2B	9819	33	19914	1.53645	1	0.118276	0.113962
GOTERM_MF_DIRECT	GO:0008320~protein transmembrane transporter activity	15	0.126904	0.00540086	TOMM70, TMED10, TOMM40, TIMM23, TIMM22, SDHD, TOMM20, PEX13, TOMM40L, SEC61A2, SEC61A1, SEC61G, TIMM17A, TIMM17B, SEC63	9819	17	19914	1.78951	1	0.118276	0.113962
GOTERM_MF_DIRECT	GO:0030515~snoRNA binding	15	0.126904	0.00540086	NOP56, UTP6, NOP58, NUFIP1, IMP3, WDR3, HEATR1, DDX21, IMP4, NUDT16L1, RRP9, NUDT4, BYSL, SDE2, NUDT16	9819	17	19914	1.78951	1	0.118276	0.113962
GOTERM_MF_DIRECT	GO:0140311~protein sequestering activity	15	0.126904	0.00540086	YWHAE, USP38, CTNND1, TMC8, CASTOR1, YWHAZ, NFKBIA, IMPACT, SEC14L1, SMO, SESN2, PMEPA1, SFN, SQSTM1, YWHAG	9819	17	19914	1.78951	1	0.118276	0.113962
GOTERM_MF_DIRECT	GO:0004518~nuclease activity	13	0.109983	0.0055822	FANCM, DDX1, HARBI1, SND1, TATDN3, EME1, ASTE1, EME2, TDP2, TDP1, ZC3H12A, DXO, DNA2	9819	14	19914	1.88324	1	0.120728	0.116325
GOTERM_MF_DIRECT	GO:1990380~K48-linked deubiquitinase activity	13	0.109983	0.0055822	OTUD5, USP36, USP8, USP15, MINDY3, MINDY4, MINDY1, MINDY2, DESI2, USP9X, OTUD7B, YOD1, CYLD	9819	14	19914	1.88324	1	0.120728	0.116325
GOTERM_MF_DIRECT	GO:0017056~structural constituent of nuclear pore	20	0.169205	0.00600247	RANBP2, NUP214, NDC1, NUP205, NUP107, NUP188, NUP155, NUP133, NUTF2, NUP153, NUP160, NUP93, NUP85, NUP62, TPR, NUP35, NUP54, NUP88, NUP98, NUP58	9819	25	19914	1.62249	1	0.129016	0.12431
GOTERM_MF_DIRECT	GO:0004521~RNA endonuclease activity	23	0.194585	0.00649927	INTS11, TSNAX, RNASEK, ENDOG, KHNYN, RNASET2, CPSF3, EXOG, SND1, RCL1, NYNRIN, ERN1, ZC3H12D, ZC3H12C, MBLAC1, AGO3, NOB1, LACTB2, AGO4, SLFN14, AGO2, ZC3H12A, ANKZF1	9819	30	19914	1.55488	1	0.137991	0.132958
GOTERM_MF_DIRECT	GO:0015026~coreceptor activity	23	0.194585	0.00649927	FCRL1, RAMP2, RAMP3, CD80, LRP5, CSF2RB, CXCR6, IL2RG, NRADD, RGMB, IL17RC, ACVR2A, TGFBR3, CD4, TMIGD2, IL18RAP, CD8B, IL2RB, ACKR3, CSPG4, IL6ST, ENG, IL12RB2	9819	30	19914	1.55488	1	0.137991	0.132958
GOTERM_MF_DIRECT	GO:0008289~lipid binding	68	0.575296	0.0069726	GLTP, SCARB1, LOC786352, LOC524576, LOC788334, PEBP1, FNBP1L, AP2A2, PQBP1, OPA1, SCP2, LOC521214, CASP4, BLNK, LOC518495, DNM1L, AP2M1, SH3GL1, SH3GLB1, STARD5, STARD6, STARD7, FNBP1, STARD8, STARD9, TWNK, EPDR1, TEX2, PRLR, FCHSD1, FCHSD2, BIN3, ADORA2A, CHMP4A, PPARA, PFN3, UNC119B, VCP, ATP5MC2, ATP5MC3, OMA1, APOLD1, ATP5MC1, SEC14L2, CYTH2, GRK5, MVB12A, PDZD8, LOC531557, STARD13, FYB1, PLE…	9819	109	19914	1.26524	1	0.14687	0.141514
GOTERM_MF_DIRECT	GO:0008139~nuclear localization sequence binding	18	0.152284	0.00704404	RANBP2, NUP214, NUP153, RANBP6, IPO4, IPO5, NFKBIA, KPNA6, KPNA4, KPNA5, NUP98, TNPO1, KPNA2, KPNA3, TNPO2, NUP58, KPNB1, KPNA1	9819	22	19914	1.65936	1	0.14687	0.141514
GOTERM_MF_DIRECT	GO:0097718~disordered domain specific binding	18	0.152284	0.00704404	SMAD2, RB1, RRM1, HSP90AA1, HSP90AB1, NUMA1, NCOA3, TPM1, CLTC, FN1, KEAP1, AP2A2, FKBP8, LAP3, EZR, GAPDH, TEAD2, HSPA1A	9819	22	19914	1.65936	1	0.14687	0.141514
GOTERM_MF_DIRECT	GO:0015297~antiporter activity	30	0.253807	0.00759048	SLC25A1, SLC35D1, SLC44A2, SLC35B1, SLC35D2, SLC1A5, CLCN3, TMEM241, SLC6A4, UCP2, SLC35A5, SLC35A2, SLC30A9, SLC35A3, SLC35E1, SLC35E4, SLC35C2, SLC35E3, SLC35C1, SLC30A1, SLC9B2, CLCN7, LETM1, SLC7A5, SLC25A15, CLCN5, CLCN4, SLC25A19, SLC25A10, SLC25A11	9819	42	19914	1.44865	1	0.157322	0.151584
GOTERM_MF_DIRECT	GO:0019894~kinesin binding	24	0.203046	0.00807298	SPAG9, TOR1A, NEK6, CLSTN1, AP1AR, KLC1, TOR1B, MAPK8IP2, MAPK8IP3, SYNE2, SYNE1, MAPK8IP1, KTN1, KLC4, SHTN1, IFT88, KIF18B, KLC2, KIF5B, CROCC, RAB29, PLEKHM2, KIFAP3, FAM83D	9819	32	19914	1.52108	1	0.165682	0.159639
GOTERM_MF_DIRECT	GO:0042054~histone methyltransferase activity	16	0.135364	0.00813659	PRMT6, SUZ12, PRMT2, PRMT1, EHMT2, SETMAR, PRDM2, ASH1L, METTL21A, NTMT1, SMYD2, EEF2KMT, KMT5B, KMT5A, EEF1AKMT3, EEF1AKMT1	9819	19	19914	1.70788	1	0.165682	0.159639
GOTERM_MF_DIRECT	GO:0003756~protein disulfide isomerase activity	16	0.135364	0.00813659	PDIA3, PDIA6, PDIA5, PDIA4, ENOX1, ERP44, TMX3, TMX1, ARHGDIB, QSOX1, ERP27, CRELD1, QSOX2, P4HB, CRELD2, TXNDC5	9819	19	19914	1.70788	1	0.165682	0.159639
GOTERM_MF_DIRECT	GO:0017116~single-stranded DNA helicase activity	14	0.118443	0.00915618	RFC5, POLQ, RFC4, MCM7, MCM8, MCM9, WRNIP1, CHTF18, RAD51, MCM3, MCM4, MCM5, DNA2, MCM2	9819	16	19914	1.7746	1	0.181147	0.17454
GOTERM_MF_DIRECT	GO:0004407~histone deacetylase activity	14	0.118443	0.00915618	HDAC4, HDAC5, HDAC2, HDAC3, HDAC10, HDAC1, HDAC11, SIRT4, HDAC8, HDAC9, HDAC6, HDAC7, SUDS3, MTA2	9819	16	19914	1.7746	1	0.181147	0.17454
GOTERM_MF_DIRECT	GO:0038187~pattern recognition receptor activity	14	0.118443	0.00915618	LOC101902742, FCN1, NOD1, NOD2, CLEC4D, CLEC7A, CLEC6A, TLR9, DHX16, TLR8, TLR7, NLRP1, CLEC4E, TLR3	9819	16	19914	1.7746	1	0.181147	0.17454
GOTERM_MF_DIRECT	GO:0140664~ATP-dependent DNA damage sensor activity	14	0.118443	0.00915618	XRCC2, XRCC3, MLH1, MLH3, MSH6, RAD51D, RAD51, RAD51C, MSH2, MSH3, MSH4, MSH5, PMS2, PMS1	9819	16	19914	1.7746	1	0.181147	0.17454
GOTERM_MF_DIRECT	GO:0051019~mitogen-activated protein kinase binding	14	0.118443	0.00915618	GCH1, MICAL2, PTPRJ, PPM1D, SIRT1, MAPK7, MAPKAPK3, TNIP1, MAPKAPK2, NBR1, ABL1, MAPKAPK5, ATF7, CDK5RAP3	9819	16	19914	1.7746	1	0.181147	0.17454
GOTERM_MF_DIRECT	GO:0030332~cyclin binding	19	0.160745	0.00942541	XRCC6, CDKN1B, HDAC3, UBE3D, USP2, GPS2, FBXO31, CDK9, RBM4, CDK6, MDFIC, CDK4, CDK3, CDK2, CDK12, CDK13, CDK14, CDK5RAP3, KLHDC9	9819	24	19914	1.60559	1	0.181889	0.175255
GOTERM_MF_DIRECT	GO:0070006~metalloaminopeptidase activity	19	0.160745	0.00942541	METAP1D, ERAP2, RNPEPL1, ERAP1, LNPEP, PEPD, NPEPPS, MMP14, DNPEP, NPEPL1, XPNPEP1, XPNPEP2, XPNPEP3, ANPEP, RNPEP, LAP3, LTA4H, METAP1, METAP2	9819	24	19914	1.60559	1	0.181889	0.175255
GOTERM_MF_DIRECT	GO:0008353~RNA polymerase II CTD heptapeptide repeat kinase activity	10	0.0846024	0.00955937	CDK9, CDK8, CCNK, CDK7, CDK19, CDK1, DYRK1A, DYRK1B, CDK12, CDK13	9819	10	19914	2.02811	1	0.181889	0.175255
GOTERM_MF_DIRECT	GO:0032183~SUMO binding	10	0.0846024	0.00955937	USP25, USPL1, HERC2, CBX4, TDG, SERBP1, HABP4, UBA2, PML, PELP1	9819	10	19914	2.02811	1	0.181889	0.175255
GOTERM_MF_DIRECT	GO:0035197~siRNA binding	10	0.0846024	0.00955937	FAM172A, PRKRA, FMR1, AGO2, MBD2, TLR9, TLR7, LOC524181, DICER1, TARBP2	9819	10	19914	2.02811	1	0.181889	0.175255
GOTERM_MF_DIRECT	GO:0043997~histone H4K12 acetyltransferase activity	10	0.0846024	0.00955937	ING4, KAT2A, BRD1, BRPF1, ING3, BRPF3, KAT6A, HAT1, JADE1, KAT7	9819	10	19914	2.02811	1	0.181889	0.175255
[truncated: 353 more rows]

## Sheet: saddlebrown
Category	Term	Count	%	PValue	Genes	List Total	Pop Hits	Pop Total	Fold Enrichment	Bonferroni	Benjamini	FDR
[truncated: 19 more rows]

[truncated: 4 more sheets: skyblue3, darkgreen, grey, darked]
