# Supplementary material for: Transcriptomic and Metabolomics Joint Analyses Reveal the Influence of Gene and Metabolite Expression in Blood on the Lactation Performance of Dual-Purpose Cattle (Bos taurus)
Source: Int J Mol Sci. 2024 Nov 18;25(22):12375. doi: 10.3390/ijms252212375 (PMC11594596; doi:10.3390/ijms252212375)
Supplement: Supplementary file 1 [file ijms-25-12375-s001.zip › Supplementary File S2.xlsx]

## Sheet: SCC_XJBC
DEG analysis results of low SCC vs. high SCC
gene	baseMean	log2FoldChange	lfcSE	stat	pvalue
BOLA-DQA2	3844.7	-15.4405	1.23177	12.5352	4.78957e-36
BOLA-DQB	6734.13	-15.0949	1.6504	9.14623	5.89555e-20
BOLA-DQA5	4120.79	-12.8274	1.05988	12.1027	1.02134e-33
PAPPA	81.3877	-4.92435	1.02532	4.80273	1.56516e-06
LOC100848700	1675.61	-4.81408	1.01823	4.72788	2.26874e-06
CCL8	225.692	-4.57418	1.06559	4.29264	1.76559e-05
LOC534578	21.4983	-4.56842	1.55149	2.94453	0.00323443
LOC107131247	3358.89	-4.56492	1.1792	3.87119	0.000108307
LOC407134	3.0588	-4.52884	1.4076	3.21742	0.0012935
LOC104972274	20.9746	-4.2894	0.944707	4.54045	5.6134e-06
TFPI2	5.88266	-4.24268	1.41111	3.00664	0.00264156
LOC112446431	17.1624	-4.1689	1.75434	2.37633	0.0174859
C3H1orf185	5.12003	-4.12329	1.40286	2.9392	0.00329061
NDN	1.3197	-3.92182	1.64863	2.37883	0.0173677
WFDC1	3.87619	-3.64948	1.36975	2.66434	0.00771405
C1H3orf85	7.62114	-3.6447	0.853561	4.26999	1.95481e-05
LOC617224	16.0164	-3.50423	0.799502	4.38302	1.17044e-05
LOC112441854	15.9742	-3.36052	0.898591	3.73976	0.000184193
LOC112442744	2.16483	-3.35055	1.28	2.61762	0.00885449
GRO1	5948.1	-3.33059	1.2538	2.65639	0.00789818
S100A3	3.05341	-3.30999	1.12867	2.93265	0.00336088
TFAP2C	11.6145	-3.28874	1.11141	2.95906	0.00308576
LOC107131271	107.486	-3.27775	1.52944	2.1431	0.0321048
FOSL1	7.98687	-3.22014	1.03218	3.11974	0.00181011
SNCAIP	1.23023	-3.14702	1.43267	2.19661	0.0280482
CD36	21.4349	-3.11609	0.989428	3.14938	0.00163617
CLDN5	3.55279	-3.02224	1.43503	2.10604	0.0352005
IL10	158.446	-3.00355	1.05792	2.83909	0.00452419
ASCL5	2.57211	-2.99141	1.22486	2.44225	0.014596
LOC112445038	3.23444	-2.92639	1.2799	2.28642	0.0222298
LOC100297399	1.64736	-2.92562	1.46038	2.00333	0.0451415
LOC112448534	8.01432	-2.90323	0.793485	3.65883	0.000253367
CCL3	529.969	-2.87295	1.01835	2.82119	0.00478455
SULT1C4-2	39.853	-2.84309	0.787171	3.61178	0.000304104
NTNG1	17.6109	-2.83553	0.674906	4.20137	2.65301e-05
LOC786796	169.972	-2.80513	0.525771	5.33526	9.54067e-08
RAMP1	1.48022	-2.73768	1.35811	2.01581	0.04382
LOC104972417	1.45709	-2.71966	1.35522	2.0068	0.0447712
LOC100337044	128.505	-2.67763	1.01119	2.648	0.00809689
LRP11	63.7244	-2.66824	0.690614	3.86358	0.000111738
HCN1	4.70788	-2.65382	1.1055	2.40057	0.0163694
CDC42EP1	27.976	-2.61297	0.763237	3.42354	0.000618122
RRAD	4.6205	-2.56038	1.11282	2.30079	0.0214032
SHROOM2	2.58441	-2.55145	0.969438	2.63189	0.00849114
CCL24	2.73331	-2.52649	1.2546	2.01378	0.0440324
LOC784409	2.58455	-2.51257	1.13896	2.20603	0.0273822
CNTD2	2.48971	-2.46762	1.1113	2.22048	0.0263861
ICAM1	884.984	-2.45798	0.764712	3.21425	0.00130784
LOC514978	121.241	-2.4439	0.879105	2.77999	0.00543606
PAMR1	26.7935	-2.39084	0.875996	2.72929	0.00634712
TM6SF2	5.3164	-2.36406	0.837246	2.82361	0.00474856
LOC112445719	378.197	-2.36183	0.382101	6.18116	6.36311e-10
CNIH3	24.8548	-2.34656	0.738257	3.17852	0.00148031
LOC112449366	2.78396	-2.31199	1.16433	1.98569	0.0470682
GPA33	4.98421	-2.28387	0.804067	2.84039	0.00450579
LOC100139325	6.74749	-2.27498	1.06322	2.1397	0.0323788
COL5A3	169.528	-2.23113	0.952675	2.34196	0.0191827
TFCP2L1	3.13179	-2.21477	0.960015	2.30702	0.0210539
TRNAS-AGA-11	3.17542	-2.21159	0.921981	2.39873	0.0164518
LOC112446746	7.3313	-2.20008	0.781022	2.81692	0.00484864
LOC112445615	180.592	-2.185	0.844872	2.58619	0.0097043
KCNH8	14.6624	-2.18427	1.01879	2.14399	0.0320339
LOC112445091	13.0103	-2.17429	0.573246	3.79294	0.000148872
MIR2887-2	19.292	-2.17249	0.692003	3.13943	0.00169277
LOC112446750	11.185	-2.16785	0.877899	2.46937	0.0135353
WFDC2	3.62718	-2.15735	0.881816	2.44648	0.0144257
CD209	17.7588	-2.14443	0.516001	4.15587	3.24057e-05
LOC104975830	16.2982	-2.14373	0.98533	2.17564	0.0295818
LOC112442379	5.58972	-2.13894	0.89894	2.3794	0.0173407
IGFN1	3.5532	-2.12013	0.944209	2.2454	0.0247424
RND1	16.3495	-2.10326	0.868818	2.42082	0.0154853
HCRT	4.02156	-2.09156	0.939798	2.22554	0.0260448
LHFPL3	6.01585	-2.09133	0.805499	2.59632	0.00942282
LOC112446433	20.3764	-2.07866	0.780689	2.6626	0.00775405
LOC112444958	4.34596	-2.07407	0.794726	2.60979	0.00905986
RN7SL1	9.61217	-2.07396	0.79871	2.59664	0.00941407
STXBP1	35.8243	-2.05672	0.735279	2.7972	0.00515483
CTXN1	13.5069	-2.05445	0.793519	2.58904	0.00962435
SCHIP1	7.16208	-2.03786	0.743301	2.74164	0.0061134
ISM1	2.95455	-2.02816	0.913652	2.21984	0.0264295
TNFSF9	1257.71	-2.02429	0.579563	3.49279	0.000478005
PHGR1	2.92436	-2.01207	1.00238	2.00729	0.0447191
RIC3	49.835	-2.00112	0.432312	4.62889	3.67639e-06
LOC528040	48.5316	-1.98526	0.804045	2.46909	0.0135456
LOC104973892	6.97119	-1.97359	0.878862	2.24562	0.0247287
EEF1A2	2.2914	-1.94167	0.948747	2.04656	0.0407011
TEX13B	2.77384	-1.94144	0.887167	2.18836	0.0286435
LOC112447409	3.19337	-1.93762	0.822068	2.35701	0.0184228
ITGB4	104.484	-1.93581	0.905559	2.1377	0.0325411
LOC112447052	3.18554	-1.93577	0.813012	2.38099	0.0172663
TNFAIP3	4701.46	-1.92973	0.450919	4.27954	1.87276e-05
CD83	2285.65	-1.92758	0.577098	3.34013	0.000837383
MAFF	304.288	-1.91805	0.580387	3.30478	0.000950514
SORCS2	4.8908	-1.90957	0.82586	2.31222	0.0207654
LOC616942	2986.18	-1.90875	0.776588	2.45786	0.0139768
CFB	186.536	-1.90725	0.636446	2.99671	0.00272909
C10H15orf59	65.6952	-1.8948	0.601243	3.15148	0.00162445
HBE4	6.09567	-1.85101	0.728774	2.5399	0.0110884
BEST1	4.76136	-1.82874	0.908337	2.01329	0.0440844
IER3	886.157	-1.82573	0.592884	3.07941	0.00207411
LOC787122	7.75928	-1.82086	0.919445	1.98039	0.0476592
CLEC10A	32.0197	-1.78772	0.495765	3.60599	0.000310964
ATP13A4	4.5664	-1.78752	0.691422	2.58528	0.00973001
ZNF704	100.38	-1.76366	0.570914	3.08919	0.00200705
LOC112441638	17.1533	-1.76032	0.591806	2.97449	0.00293472
DUSP4	221.58	-1.72304	0.421458	4.08828	4.34582e-05
LOC104974558	3.62315	-1.71145	0.84238	2.03168	0.0421863
ENTHD1	21.1348	-1.69056	0.627058	2.69601	0.00701751
ARHGAP8	15.9222	-1.68875	0.523815	3.22394	0.00126442
TSPAN1	12.3073	-1.66973	0.704805	2.36907	0.0178327
DDIT4	4476.86	-1.66257	0.391117	4.25083	2.12979e-05
CYP24A1	5.46631	-1.64836	0.769986	2.14077	0.0322929
KAZN	6.04193	-1.64007	0.836688	1.9602	0.0499729
ISL2	18.5392	-1.63337	0.558011	2.92714	0.00342099
CCL14	7.35945	-1.60393	0.643335	2.49315	0.0126616
POMC	363.25	-1.60193	0.389135	4.11665	3.84426e-05
PALLD	13.6381	-1.59984	0.668687	2.39251	0.0167335
LOC112446830	7.70041	-1.59921	0.773829	2.06663	0.0387694
PDE1C	6.90426	-1.59548	0.700104	2.27891	0.0226724
LOC104976117	10.918	-1.57676	0.62034	2.54177	0.0110292
CITED4	77.3021	-1.56718	0.473222	3.31171	0.000927274
LOC112449284	42.1498	-1.56327	0.502065	3.11368	0.00184769
LOC100848921	9.02313	-1.56324	0.630468	2.47949	0.013157
LOC112448781	4.89554	-1.56278	0.754756	2.07058	0.0383982
HUNK	36.3105	-1.55927	0.544247	2.86499	0.00417016
TPPP	361.04	-1.54743	0.410554	3.76912	0.000163823
NR4A1	896.766	-1.54053	0.773646	1.99126	0.0464522
LOC112442028	13.2676	-1.53323	0.426902	3.59153	0.000328741
VCAM1	19.2611	-1.53115	0.573675	2.66901	0.00760752
GOLT1A	9.52769	-1.53056	0.486935	3.14325	0.00167083
ADIRF	74.4902	-1.52964	0.534622	2.86116	0.00422092
SPACA9	7.20953	-1.52084	0.654433	2.32391	0.0201304
LOC100139766	233.807	-1.51378	0.537752	2.81502	0.00487749
TPPP3	1041.08	-1.50502	0.397554	3.7857	0.000153278
CDC42EP4	802.469	-1.50358	0.436892	3.44154	0.000578412
MMRN1	18.9905	-1.48082	0.702155	2.10896	0.0349481
LOC104971676	3.89204	-1.47706	0.708897	2.08361	0.037196
IGF2	63.2032	-1.47269	0.492686	2.9891	0.00279805
LYZ2	20.6738	-1.4671	0.529624	2.77007	0.00560439
BATF2	728.243	-1.46213	0.565437	2.58584	0.00971433
NHLRC1	116.775	-1.46208	0.428301	3.41368	0.000640926
LOC783945	20.9676	-1.45514	0.494948	2.93999	0.00328221
SDC4	459.184	-1.45452	0.529121	2.74894	0.00597877
TNNT3	72.2939	-1.45047	0.487584	2.97482	0.00293162
NFKBIZ	4178.51	-1.44915	0.485709	2.98358	0.00284901
CST6	18.1021	-1.44616	0.590377	2.44955	0.0143036
B4GALNT2	11.5586	-1.44367	0.663721	2.17511	0.0296215
EGFL8	95.845	-1.44163	0.469445	3.07092	0.002134
SOCS1	787.384	-1.43925	0.545111	2.6403	0.00828338
KCNQ1	17.7308	-1.43446	0.544639	2.63378	0.00844408
RGS1	3207.94	-1.43228	0.52379	2.73445	0.00624851
CDKN1A	2573.77	-1.42789	0.583096	2.44881	0.014333
TRIM15	19.882	-1.42572	0.454206	3.13893	0.00169567
C19H17orf50	5.85553	-1.42216	0.624633	2.27679	0.0227989
IGFALS	7.9466	-1.42105	0.598356	2.37492	0.0175528
CPEB1	14.9957	-1.41924	0.428423	3.31271	0.00092398
NKD2	103.134	-1.3901	0.349426	3.97826	6.94224e-05
LOC782892	11.5504	-1.38682	0.662824	2.09229	0.0364123
KRT10	22.462	-1.38645	0.496271	2.79374	0.00521027
MGC137036	9.65294	-1.38464	0.547112	2.53082	0.0113797
LOC112447838	34.0933	-1.37897	0.430812	3.20086	0.00137016
S100A2	19.7636	-1.37831	0.494451	2.78756	0.00531073
LOC101902570	12.863	-1.36907	0.466783	2.93298	0.00335724
ST14	58.192	-1.36619	0.377874	3.61548	0.000299796
KIR3DL1	22.0102	-1.36583	0.448436	3.04576	0.00232091
TTC29	6.35653	-1.36419	0.590306	2.31099	0.0208334
MAD2L1	703.063	-1.36402	0.410177	3.32544	0.000882791
PDGFC	8.19059	-1.36329	0.585835	2.32708	0.019961
SLC39A2	57.244	-1.34344	0.612902	2.19194	0.028384
KCTD19	21.7273	-1.33719	0.564734	2.36781	0.0178935
BEX5	10.2905	-1.33464	0.594383	2.24543	0.0247408
LOC100848025	57.6691	-1.33232	0.388067	3.43322	0.000596458
SPATA20	120.189	-1.33174	0.438169	3.03933	0.00237107
LOC112442712	17.4244	-1.33008	0.440038	3.02265	0.00250569
UPB1	338.056	-1.32603	0.371849	3.56605	0.000362404
LOC789192	334.735	-1.32396	0.572462	2.31274	0.0207371
LIMS2	96.5207	-1.31727	0.378756	3.47788	0.000505402
LOC101905817	9.43907	-1.31522	0.580104	2.26721	0.0233775
TSKU	28.9205	-1.3032	0.351773	3.70467	0.000211664
LOC112446438	14.8953	-1.30282	0.491431	2.65107	0.00802366
ITGB6	1894.75	-1.29867	0.354211	3.66638	0.000246004
LOC112442563	47.1921	-1.27287	0.424527	2.99831	0.00271477
LOC107133155	7.90919	-1.27221	0.513017	2.47987	0.0131432
NFKBIE	2275.9	-1.2612	0.449532	2.80558	0.00502259
CALHM3	30.8262	-1.26093	0.504116	2.50128	0.0123747
ALDH1A1	46.8742	-1.25665	0.601331	2.08978	0.0366374
LOC107133088	78.4581	-1.2558	0.618766	2.02952	0.0424055
LOC529823	12.6844	-1.25485	0.431185	2.91024	0.00361154
TNFSF15	15.8724	-1.25412	0.63276	1.98199	0.0474803
CDKN1C	94.4023	-1.24773	0.249359	5.00377	5.62199e-07
LOC112441655	11.514	-1.24454	0.623192	1.99704	0.0458211
LOC526745	18.9342	-1.21824	0.581677	2.09436	0.0362279
LOC783134	209.26	-1.21748	0.557407	2.18418	0.0289487
CSPG4	37.5319	-1.2173	0.412363	2.95202	0.00315707
TGM7	37.7742	-1.20884	0.559371	2.16107	0.0306899
LOC112449045	81.0081	-1.20791	0.578102	2.08944	0.0366678
C2	2431.99	-1.20562	0.547942	2.20027	0.0277881
LOC101906441	196.344	-1.20295	0.526233	2.28596	0.0222564
C12H13orf46	28.4856	-1.19311	0.502377	2.37492	0.0175528
SYT5	17.918	-1.19031	0.411884	2.88991	0.00385354
LOC101907581	7.5319	-1.18914	0.578716	2.05478	0.0398999
TMPRSS6	27.2248	-1.1862	0.486891	2.43628	0.0148391
DENND2A	277.86	-1.18218	0.497608	2.37573	0.0175144
METRNL	3186.6	-1.18083	0.390346	3.02509	0.00248562
GSTA4	398.223	-1.18076	0.289415	4.07982	4.50712e-05
MYLK2	6.3417	-1.17411	0.579085	2.02754	0.0426077
WDR49	20.8883	-1.17225	0.561431	2.08797	0.0368006
CAVIN3	269.892	-1.17031	0.426857	2.7417	0.00611224
SLC4A10	20.8856	-1.16674	0.514444	2.26795	0.023332
PLS3	15.1533	-1.16093	0.570356	2.03544	0.0418066
C23H6orf132	53.5093	-1.15755	0.416937	2.77631	0.00549796
STUM	76.6819	-1.14995	0.460856	2.49525	0.0125868
TPC3	484.74	-1.14687	0.565941	2.02648	0.0427154
MIRLET7I	42.9436	-1.14604	0.344505	3.32663	0.000879016
STAC	12.638	-1.14566	0.522455	2.19284	0.0283187
HIST2H2AC	44.048	-1.14479	0.46347	2.47004	0.0135099
PLEKHA4	13.2157	-1.13401	0.527293	2.15064	0.0315049
LOC790255	2744.52	-1.1312	0.446341	2.53439	0.0112644
LOC618416	1986.19	-1.12716	0.461165	2.44415	0.0145195
PRSS33	238.382	-1.12181	0.410642	2.73185	0.006298
ALKBH4	1458.92	-1.11982	0.335144	3.34131	0.000833851
LOC112448575	13.8573	-1.10395	0.537712	2.05305	0.0400676
TAGLN	21.5201	-1.10313	0.445479	2.47628	0.0132758
MORN4	149.68	-1.09941	0.410051	2.68115	0.00733705
MYO16	30.7781	-1.09893	0.276861	3.96923	7.21049e-05
CXCR4	13378.6	-1.09827	0.408197	2.69053	0.00713381
CYP2D14	462.929	-1.09797	0.371042	2.95915	0.00308487
AGPAT2	248.228	-1.09242	0.401189	2.72294	0.00647032
C11H9orf16	3035.57	-1.09213	0.377781	2.8909	0.00384145
C8G	238.135	-1.08747	0.395875	2.74699	0.00601449
IFI27L2	1497.01	-1.08712	0.379025	2.86819	0.00412824
DMKN	91.4571	-1.08662	0.354315	3.06683	0.00216344
LOC104974451	15.568	-1.0865	0.466858	2.32726	0.0199513
KREMEN2	36.5308	-1.08424	0.415405	2.61009	0.00905186
C23H6orf226	1061.3	-1.0787	0.357095	3.02076	0.00252139
ASCL2	20.2593	-1.07706	0.501487	2.14772	0.0317356
DBNDD2	423.311	-1.07238	0.371195	2.88899	0.00386485
PPP1R15A	2541.01	-1.06905	0.5181	2.0634	0.0390744
DCXR-2	122.611	-1.06709	0.250547	4.25905	2.05294e-05
LOC617313	1486.69	-1.06402	0.531634	2.00141	0.0453483
TP53INP2	173.481	-1.05822	0.406377	2.60405	0.00921303
LOC100847143	1375.23	-1.05804	0.369208	2.8657	0.00416092
ACHE	53.869	-1.05326	0.518233	2.03241	0.0421118
LOC522174	28.775	-1.05011	0.46831	2.24234	0.0249397
CYP27A1	1243.98	-1.04963	0.296804	3.53642	0.000405587
SPINT2	857.64	-1.04805	0.323886	3.23585	0.00121281
HSF4	259.986	-1.04786	0.220838	4.74494	2.08569e-06
INAFM1	421.39	-1.03969	0.456387	2.27808	0.0227216
LOC112444653	512.328	-1.03594	0.440825	2.34999	0.0187737
LOC101904714	203.906	-1.03483	0.492752	2.10011	0.0357195
C1QL1	17.0049	-1.0257	0.506697	2.02429	0.0429399
HSPB6	36.7122	-1.0243	0.516981	1.98132	0.0475559
FCGRT	4635.52	-1.02384	0.464376	2.20476	0.0274712
LOC101906408	153.321	-1.01645	0.45049	2.25633	0.0240498
IGSF9B	26.2054	-1.01477	0.486437	2.08612	0.0369673
LOC513329	18.8226	-1.01389	0.480008	2.11224	0.0346661
NCBP2-AS2	242.921	-1.01188	0.369817	2.73617	0.00621595
FAM167A	23.8174	-1.0107	0.310246	3.25772	0.00112312
CCDC116	21.8308	-1.00994	0.442566	2.28201	0.022489
BATF3	326.01	-1.00153	0.374443	2.67471	0.00747943
SPEF2	65.0622	1.00189	0.48483	-2.06647	0.0387843
LOC101907707	39.4807	1.00848	0.487003	-2.07079	0.038378
LOC101906009	146.216	1.0115	0.399058	-2.53471	0.0112542
MYO5C	252.311	1.01818	0.474521	-2.14571	0.0318962
FCRL4	98.2719	1.01829	0.517561	-1.96748	0.0491276
DIRAS2	791.088	1.02239	0.439313	-2.32725	0.0199522
LOC112443415	184.281	1.02318	0.486658	-2.10246	0.035513
LRRC34	70.477	1.02412	0.398732	-2.56843	0.010216
PTPRT	7.93873	1.02449	0.509629	-2.01026	0.0444038
KREMEN1	394.462	1.03361	0.501463	-2.06119	0.0392847
LOC104974934	31.8554	1.03522	0.377959	-2.73897	0.00616327
LOC104969670	39.4492	1.03834	0.458356	-2.26535	0.0234914
LOC101905267	163.142	1.04614	0.361146	-2.89673	0.00377075
LOC104974257	731.511	1.04675	0.355716	-2.94266	0.00325408
HS6ST2	59.4365	1.0488	0.314643	-3.3333	0.000858224
VSIG4	36.0936	1.05309	0.386351	-2.72573	0.0064159
LOC112441825	16.442	1.05319	0.528736	-1.9919	0.0463824
BEND7	83.9375	1.05425	0.475473	-2.21726	0.0266056
LOC112448538	10.7206	1.05637	0.473383	-2.23153	0.0256458
LRRC39	14.9158	1.06262	0.490145	-2.16797	0.0301609
LOC618664	620.373	1.06523	0.45524	-2.33994	0.019287
ADAM33	25.0284	1.06602	0.41045	-2.59721	0.00939852
LOC112441514	7.12841	1.06663	0.538485	-1.98079	0.0476147
PAK3	16.4681	1.06976	0.365736	-2.92495	0.00344507
ZSWIM3	21.4693	1.07572	0.4114	-2.61479	0.00892822
SPATA17	21.2201	1.07634	0.499912	-2.15306	0.0313142
CD101	909.077	1.07826	0.531011	-2.03059	0.0422971
LOC100847765	18.6727	1.07848	0.426603	-2.52807	0.0114691
LOC101906317	306.893	1.08403	0.484589	-2.23701	0.025286
LOC112441469	24.1163	1.08932	0.545106	-1.99837	0.0456768
MGAM	311.648	1.09597	0.550011	-1.99264	0.0463009
KANTR	174.353	1.09677	0.499458	-2.19592	0.0280975
PKHD1	15.6554	1.10226	0.458345	-2.40487	0.0161782
LOC112448574	75.5942	1.10229	0.32131	-3.4306	0.000602243
DPYS	37.7263	1.10417	0.544566	-2.02762	0.0425989
LIPM	49.3207	1.10536	0.537166	-2.05775	0.0396137
PTPN5	203.438	1.10564	0.560566	-1.97236	0.0485683
TKTL2	9.89261	1.10943	0.482019	-2.30162	0.0213565
TMEM159	106.665	1.11095	0.425997	-2.60789	0.00911034
ABCB1	740.851	1.11375	0.228241	-4.8797	1.06245e-06
LOC107133280	51.8836	1.12643	0.480021	-2.34662	0.0189448
LOC112446685	14.3415	1.13144	0.484236	-2.33655	0.0194625
FBXO41	13.1776	1.13271	0.448669	-2.52461	0.0115828
TDRD10	37.9484	1.13299	0.550965	-2.05637	0.0397473
LOC101903572	57.0018	1.13358	0.447064	-2.53561	0.0112253
HYLS1	13.9596	1.13567	0.43985	-2.58195	0.00982432
LOC112443182	8.42412	1.13591	0.530037	-2.14307	0.0321074
MXD1	3818.83	1.13965	0.465334	-2.4491	0.0143212
EPB42	66.5279	1.14258	0.373036	-3.06293	0.00219184
LOC104972216	23.8952	1.1433	0.400116	-2.85741	0.00427112
PPEF1	239.391	1.14533	0.424548	-2.69777	0.00698059
OR7D2	6.50505	1.14894	0.583612	-1.96867	0.0489913
LOC523769	87.5452	1.15526	0.399128	-2.89445	0.00379824
LOC112449249	7.74479	1.15636	0.565774	-2.04385	0.040968
LOC104969457	14.1472	1.15889	0.554526	-2.08986	0.0366299
LOC100295883	575.029	1.16834	0.554995	-2.10514	0.0352791
SLC30A4	346.749	1.17751	0.557663	-2.1115	0.0347289
LOC101906971	8.77042	1.18302	0.567419	-2.08491	0.0370777
LOC112446670	8.31586	1.1965	0.586591	-2.03976	0.0413743
LOC100139362	47.4131	1.20171	0.488548	-2.45976	0.0139029
LOC104974744	14.5338	1.20432	0.445558	-2.70295	0.00687267
LOC516442	12.5489	1.20484	0.505128	-2.38522	0.0170687
TNS1	34.8886	1.20625	0.567938	-2.12392	0.0336771
LOC112448767	23.5532	1.20725	0.513602	-2.35056	0.0187454
LOC107131579	20.2304	1.20778	0.534099	-2.26135	0.0237376
LOC104975001	47.0089	1.21354	0.386597	-3.13903	0.00169509
CCDC110	10.6693	1.22365	0.481571	-2.54095	0.0110551
NOS1AP	102.483	1.23804	0.543858	-2.27641	0.0228215
CTNND2	86.0024	1.23839	0.582364	-2.12649	0.0334621
LOC101903427	76.2139	1.23986	0.568249	-2.18189	0.0291174
TNFAIP6	63.9799	1.24168	0.613661	-2.02339	0.0430328
CCDC39	17.9912	1.24264	0.427078	-2.90963	0.00361859
LOC112441476	37.3518	1.24532	0.393255	-3.16671	0.00154175
FAM178B	104.837	1.25286	0.363915	-3.44273	0.000575876
LOC112447832	60.3989	1.25526	0.448024	-2.80177	0.0050823
LOC101902043	200.324	1.25692	0.512815	-2.45103	0.0142447
PCDH11X	7.01813	1.26212	0.62379	-2.02331	0.0430408
LOC101904227	8.68902	1.26545	0.596333	-2.12206	0.0338328
KLRG1	569.258	1.27092	0.59703	-2.12873	0.0332765
FBXO16	59.7481	1.27394	0.446254	-2.85473	0.00430732
LOC104975941	27.1002	1.2838	0.403368	-3.18269	0.00145912
LOC104971021	179.373	1.2878	0.339771	-3.7902	0.000150528
ARFGEF3	52.0142	1.28964	0.560348	-2.3015	0.0213634
LOC100847574	35.3892	1.29211	0.536941	-2.40642	0.0161096
KLF17	31.2586	1.29291	0.643945	-2.00779	0.0446652
C15H11orf34	13.413	1.29292	0.464707	-2.78222	0.00539881
LOC787343	6.9204	1.29524	0.634121	-2.04258	0.0410939
FGF11	34.1555	1.29687	0.55021	-2.35705	0.018421
KBTBD7	517.319	1.30306	0.561218	-2.32184	0.0202417
GRHL1	287.543	1.30329	0.417619	-3.12076	0.00180382
SMIM33	78.3858	1.3093	0.590032	-2.21903	0.0264849
TDO2	9.90436	1.31672	0.623863	-2.11059	0.0348074
ENAM	13.8637	1.31995	0.462209	-2.85574	0.00429372
TRIM34	7.29241	1.32006	0.609904	-2.16437	0.0304358
LOC104969531	64.4473	1.3208	0.538995	-2.45049	0.0142663
SYNPO2L	6.9152	1.32108	0.549029	-2.40622	0.0161186
EYA2	16.1938	1.32173	0.441425	-2.99424	0.00275131
SLC16A12	370.808	1.32188	0.52926	-2.49759	0.012504
TARM1	1436.69	1.32535	0.564603	-2.34741	0.0189045
LOC101904265	10.0869	1.33808	0.608992	-2.19721	0.0280057
LOC112445930	80.3023	1.3451	0.324608	-4.14376	3.41661e-05
KCNMA1	14.4102	1.35511	0.613162	-2.21004	0.0271022
RUFY4	69.7698	1.37533	0.604394	-2.27556	0.0228725
LOC112444602	25.3101	1.3767	0.593969	-2.3178	0.0204604
LOC107132925	72.9664	1.39111	0.560368	-2.48249	0.0130466
LOC101908144	604.635	1.40237	0.584416	-2.39961	0.0164127
MIR223	161.55	1.40608	0.549804	-2.55742	0.010545
LOC104976076	211.169	1.40928	0.663948	-2.12258	0.0337892
ANO1	4.53971	1.42103	0.678829	-2.09336	0.0363172
LOC104973073	7.03705	1.43329	0.711635	-2.01407	0.0440017
CAPN14	16.6471	1.43635	0.426214	-3.37003	0.000751605
KRT80	7.7244	1.45404	0.653934	-2.22353	0.02618
ADGRA3	12.9299	1.45462	0.71296	-2.04026	0.0413242
SDK2	10.4172	1.48723	0.488504	-3.04446	0.00233097
CRYM	13.3089	1.48857	0.751284	-1.98136	0.0475507
LOC104970949	53.9753	1.49755	0.502188	-2.98204	0.00286332
FOS	5811.14	1.50275	0.587035	-2.55989	0.0104704
GPR179	5.81854	1.50598	0.739835	-2.03556	0.0417947
PROK2	209.916	1.50782	0.599852	-2.51366	0.0119487
LOC112445870	8.49054	1.5129	0.684206	-2.21118	0.0270236
SLC22A13	6.68545	1.55392	0.718846	-2.16169	0.0306421
LOC112446719	5.28788	1.55602	0.629404	-2.47221	0.0134279
LOC104973609	4.37074	1.56666	0.777079	-2.01609	0.0437905
DNAH8	12.4973	1.56764	0.507495	-3.08897	0.00200852
GRM7	8.58444	1.57439	0.602246	-2.61421	0.00894351
TMIGD1	11.1314	1.58196	0.646362	-2.44748	0.0143859
LOC112447488	12.1788	1.58352	0.776435	-2.03947	0.0414031
RIMS2	32.479	1.58544	0.494144	-3.20845	0.00133453
RECK	5.06035	1.59571	0.697988	-2.28616	0.022245
NPPA	23.7063	1.61551	0.615902	-2.62299	0.00871611
SHROOM4	52.9136	1.61889	0.68132	-2.37611	0.0174963
FYB2	16.5688	1.63768	0.662986	-2.47015	0.0135056
CDH26	3.91771	1.65543	0.830664	-1.9929	0.0462719
TNNI3K	5.73353	1.67165	0.772194	-2.1648	0.0304029
LOC101903170	85.4323	1.6717	0.718109	-2.32792	0.0199164
ROBO1	7.93769	1.67696	0.521381	-3.21638	0.00129818
ZSCAN23	16.8758	1.68245	0.665394	-2.5285	0.0114551
GTF2A1L	3.08308	1.68927	0.826502	-2.04388	0.0409649
LOC104973604	6.65141	1.70359	0.73517	-2.31727	0.020489
GLIPR1L2	4.42123	1.70583	0.703422	-2.42504	0.0153067
LOC100139670	9572.37	1.70781	0.608378	-2.80715	0.00499812
LOC112443724	112.748	1.7173	0.564261	-3.04344	0.00233886
LOC101906176	26.0162	1.72912	0.692806	-2.49583	0.0125664
KCNA6	10.5486	1.73542	0.784245	-2.21286	0.0269074
LOC515149	13.1853	1.73692	0.825701	-2.10357	0.0354156
LOC107132901	124.274	1.73989	0.584292	-2.97777	0.00290351
MAGI1	17.0938	1.74298	0.649363	-2.68413	0.00727178
ITLN2-2	8.18433	1.74343	0.652029	-2.67386	0.00749835
PEAK3	284.546	1.74927	0.643066	-2.7202	0.00652427
NYX	249.868	1.76579	0.826087	-2.13753	0.0325546
VEPH1	7.14264	1.76752	0.72892	-2.42485	0.0153149
LOC112449073	138.764	1.77162	0.334744	-5.29247	1.20678e-07
LOC112441815	4.64371	1.77611	0.745178	-2.38347	0.0171504
LYPD8	180.37	1.78435	0.65151	-2.73879	0.00616656
IL22RA2	25.2796	1.8081	0.71655	-2.52334	0.0116246
HEPACAM2	67.0054	1.82326	0.647568	-2.81555	0.00486941
LOC104969366	3.34015	1.83378	0.796883	-2.30119	0.0213811
LOC101907335	475.976	1.84422	0.87473	-2.10833	0.0350023
NUDT11	4.32988	1.84675	0.936053	-1.97291	0.0485058
OIT3	2.91612	1.86277	0.919975	-2.02481	0.042887
VWDE	3.40873	1.86743	0.911699	-2.0483	0.0405309
LOC112444642	2.9645	1.87897	0.898191	-2.09195	0.0364432
RPH3A	23.1885	1.88088	0.771651	-2.43748	0.0147901
LOC104976327	3.48617	1.88105	0.795065	-2.36591	0.0179858
ALDH1B1	3.87845	1.92034	0.796562	-2.41078	0.0159183
LOC508131	150.022	1.92326	0.340833	-5.64283	1.67281e-08
FAM92B	9.33862	1.93487	0.63496	-3.04723	0.00230961
FBXL13	11.7884	1.94692	0.592827	-3.28413	0.00102296
LOC101905219	27.9557	1.96634	0.446315	-4.40572	1.05434e-05
LOC616695	2.61183	1.97334	0.938377	-2.10293	0.0354721
LOC101905477	99.9969	1.97457	0.596386	-3.3109	0.000929965
OLFM4	136.582	1.9866	0.911641	-2.17915	0.0293207
ZP2	5.09803	1.98795	0.793537	-2.50517	0.0122391
LOC104974259	15.8268	1.98898	0.621247	-3.20159	0.00136673
LOC101903949	7.7597	1.99214	0.619932	-3.21349	0.00131134
LOC101902555	1418.88	2.00998	0.785567	-2.55864	0.0105083
OCLN	6.12761	2.05042	0.834198	-2.45796	0.013973
LOC107132301	15.555	2.05444	0.50073	-4.10289	4.08024e-05
LOC112447728	12.4601	2.06986	0.750517	-2.75791	0.00581714
C6	2.63372	2.07534	0.981805	-2.1138	0.0345321
LOC112443493	2.15972	2.08394	1.05808	-1.96954	0.0488911
LOC112443819	216.026	2.08738	0.911431	-2.29022	0.0220083
LOC112449367	189.074	2.12738	0.596878	-3.56417	0.000365005
CPQ	2.77318	2.15532	1.00265	-2.14962	0.0315851
LOC523702	4.61447	2.17162	1.0308	-2.10674	0.0351398
SMCO3	2.98102	2.20604	1.07883	-2.04484	0.0408702
KCNJ3	2.38411	2.21982	1.05957	-2.09502	0.036169
SDR16C6	44.344	2.22741	0.72527	-3.07114	0.0021324
LOC107132998	28.441	2.28223	0.635058	-3.59374	0.000325969
ALPL	708.096	2.29446	1.04717	-2.1911	0.0284446
LOC516736	3.64949	2.31055	0.919724	-2.51222	0.0119973
BEND4	7.91619	2.33003	0.677113	-3.44112	0.000579316
TRPC4	3.26461	2.34306	0.971962	-2.41065	0.0159242
THSD4	2.64724	2.41092	1.01691	-2.37083	0.017748
LOC112445984	4.39399	2.41256	1.00191	-2.40797	0.0160414
LOC112448253	3.3459	2.43678	0.946837	-2.5736	0.0100646
LOC112441470	3.2344	2.44705	0.996704	-2.45514	0.014083
LOC112448771	2.89559	2.48097	1.00434	-2.47026	0.0135016
INA	1.44714	2.51641	1.2715	-1.97909	0.0478055
ADAMTS18	7.26884	2.54555	1.02481	-2.48392	0.0129945
NEBL	38.7094	2.55344	0.583277	-4.37775	1.19911e-05
LOC100140226	21.4083	2.6031	0.782524	-3.32654	0.000879314
RND3	6.13215	2.62015	0.988372	-2.65098	0.00802596
LOC529036	60.4202	2.62416	1.01146	-2.59444	0.00947446
LOC112449517	3.06116	2.66548	1.05533	-2.52574	0.0115456
CHST8	3.12277	2.66551	0.974301	-2.73582	0.00622259
LOC784329	20.9816	2.67522	0.799354	-3.34673	0.000817718
LOC784525	1.59721	2.68023	1.28192	-2.0908	0.0365461
LOC534967	1.60964	2.68896	1.28348	-2.09505	0.0361665
LTBP4	164.343	2.7018	1.08276	-2.4953	0.0125851
GRM5	18.8715	2.73515	0.692302	-3.9508	7.78888e-05
FOXP2	10.8956	2.78339	0.927529	-3.00087	0.00269211
LOC112444357	1.74169	2.819	1.43619	-1.96284	0.0496648
LOC104971168	1.77411	2.8778	1.3316	-2.16116	0.0306831
SLC1A1	6.83243	2.88091	0.76281	-3.7767	0.000158917
HBG	77.9357	2.91868	0.988188	-2.95357	0.00314124
ATOH8	1.26338	2.96558	1.46337	-2.02654	0.0427098
LOC107132424	1.92643	2.96749	1.23022	-2.41216	0.0158583
TACR1	41.2486	2.97402	1.06809	-2.78443	0.00536219
LOC101902462	13.5624	2.98205	1.05882	-2.8164	0.00485656
LOC506828	1.95841	3.02708	1.24527	-2.43086	0.0150629
LOC112444769	1.29756	3.05687	1.53568	-1.99057	0.0465285
LOC104969934	3.40507	3.25509	1.0824	-3.00729	0.0026359
PLIN5	1.49311	3.25864	1.5917	-2.04727	0.0406315
LOC112448031	1.49554	3.27535	1.26563	-2.58791	0.00965599
MYOCD	1.00357	3.37772	1.6357	-2.065	0.0389231
IYD	31.4892	3.48252	0.738861	-4.71337	2.43656e-06
CYP3A5	2.70628	3.49769	1.24672	-2.80552	0.00502356
LOC100337076	31.2274	3.7684	0.897075	-4.20077	2.66008e-05
SYNPR	3.21971	3.80527	1.23583	-3.07912	0.0020761
LOC777593	1.45015	3.89062	1.40228	-2.77449	0.00552875
LOC104968852	1.55392	4.00578	1.5971	-2.50817	0.0121359
LOC112448484	1.567	4.01645	1.56809	-2.56136	0.0104263
GSTA3	2.57674	4.10082	1.21599	-3.37241	0.000745138
LOC112449075	69.6333	4.21013	1.46574	-2.87235	0.00407431
LOC617112	9.02644	4.40634	1.96511	-2.24228	0.0249432
LOC100337108	118.94	10.2582	2.15119	-4.76862	1.85489e-06

## Sheet: Milk_fat_percentage_XJBC
DEG analysis results of low milk fat percentage vs. high milk fat percentage
gene	baseMean	log2FoldChange	lfcSE	stat	pvalue
LOC112444531	9059.56	-30	3.02619	9.91345	3.63845e-23
LOC100299180	318.392	-25.5023	3.02629	8.42691	3.54923e-17
PLCB3	108.168	-10.2265	3.0265	3.37899	0.000727514
LOC104970249	98.1537	-10.0864	2.12812	4.73959	2.14149e-06
SLC9A7	238.526	-7.91717	1.93578	4.0899	4.31551e-05
LOC100847469	197.808	-7.29786	0.974038	7.49238	6.76372e-14
NPY2R	13.8493	-7.26115	3.01477	2.40853	0.0160171
LOC100847415	13.6377	-7.23895	2.99087	2.42035	0.0155056
LOC112441777	12.9722	-7.16714	2.01918	3.54953	0.000385926
CELSR1	11.032	-6.93299	2.5634	2.70461	0.00683842
SEPT7	163.708	-6.20729	1.91777	3.23673	0.00120909
LOC101906243	6.08275	-6.07387	2.67696	2.26894	0.023272
LOC101904087	6.03567	-6.06385	1.74396	3.47706	0.000506942
LOC618289	5.20726	-5.85041	2.14449	2.72811	0.00636986
LOC781951	7.08485	-5.69755	2.11037	2.69978	0.00693845
CYB5D1	159.785	-5.66195	1.38508	4.08781	4.35468e-05
HS3ST5	4.07091	-5.49376	1.67398	3.28185	0.00103127
LOC112448798	3.90776	-5.43586	1.80975	3.00366	0.00266757
CYP3A24	3.71739	-5.36474	2.19316	2.44612	0.0144403
LOC104970569	3.32848	-5.20418	1.34557	3.86765	0.000109887
CCDC85A	3.14671	-5.12287	1.71177	2.99273	0.00276495
WFDC1	3.08514	-5.09544	2.22407	2.29105	0.0219606
LOC112447122	3.04919	-5.07767	2.25917	2.24758	0.0246027
LOC104971266	6.91371	-5.06419	1.84447	2.74561	0.00603982
CTXND1	2.9376	-5.02404	1.76253	2.85046	0.00436555
LOC112447330	2.75392	-4.9307	2.30777	2.13657	0.0326333
PROZ	2.69076	-4.8991	1.76006	2.78349	0.0053778
LOC100848027	2.69401	-4.89756	1.81292	2.70147	0.00690336
HOXA3	2.66899	-4.88476	1.74021	2.80699	0.00500072
LOC112448373	254.94	-4.85674	1.65587	2.93304	0.00335659
CASS4	36.8146	-4.8152	1.51596	3.17634	0.00149148
LOC112449621	2.48555	-4.78519	1.7909	2.67195	0.00754112
LOC101901912	2.47698	-4.77741	2.31905	2.06007	0.0393915
DRD1	2.45243	-4.76312	1.39347	3.41816	0.000630449
FAM13C	2.41575	-4.74323	1.74096	2.72449	0.00644001
SHROOM1	2.36911	-4.71547	2.32123	2.03145	0.0422092
CLDN1	2.27444	-4.65664	2.34867	1.98267	0.0474042
GTF2IRD1	2.23476	-4.62995	2.31226	2.00235	0.0452471
LOC112449510	2.20868	-4.61364	2.35145	1.96204	0.049758
MYH4	2.05602	-4.50915	1.39695	3.22784	0.00124728
GCC1	125.882	-4.50083	1.04211	4.31897	1.56759e-05
CKM	1.96967	-4.44678	1.8916	2.3508	0.018733
LOC785122	315.807	-4.39075	0.872058	5.03493	4.78036e-07
TMEM52B	1.78582	-4.30448	1.88648	2.28175	0.0225038
LOC112446419	1.78566	-4.30438	1.89022	2.27719	0.0227749
USP13	128.667	-4.14901	0.795212	5.21748	1.81372e-07
CLBA1	10.5401	-4.08346	1.81689	2.2475	0.0246081
DGKB	1.49177	-4.04436	1.90765	2.12008	0.0339995
LOC101907369	1.46436	-4.02002	1.90544	2.10976	0.0348794
FOXJ1	1.35769	-3.91179	1.96073	1.99507	0.0460356
LOC101904731	4.69672	-3.88537	1.56349	2.48507	0.0129528
LOC515276	18.8964	-3.88501	1.7116	2.26982	0.0232188
LOC101908421	3.16903	-3.88418	1.45728	2.66537	0.00769047
MIR875	1.26449	-3.80937	1.60187	2.37808	0.0174032
LOC107133254	4.39076	-3.78756	1.22821	3.08381	0.0020437
MSS51	78.6269	-3.75173	0.658021	5.70155	1.18726e-08
LOC107132759	4.10445	-3.67608	1.62121	2.26749	0.0233603
C15H11orf88	2.7354	-3.65196	1.68871	2.16257	0.0305739
KIF1A	5.15721	-3.63273	1.129	3.21766	0.00129241
LOC782961	1.75576	-3.62539	1.40082	2.58804	0.00965238
VWA3A	3.77009	-3.54481	1.59406	2.22376	0.0261648
ISLR	8.64951	-3.4519	1.29179	2.67219	0.0075358
LOC112449257	2.33397	-3.41774	1.35497	2.52238	0.0116563
PLAC8L1	5.40047	-3.37194	1.19095	2.83129	0.004636
PLEKHM3	821.316	-3.35036	1.14579	2.92407	0.00345485
LOC112446706	3.32069	-3.34353	1.61511	2.07016	0.0384374
STX6	38.4154	-3.29945	0.706306	4.67141	2.99134e-06
LOC101903692	4.04872	-3.26652	1.60587	2.03412	0.0419398
CFAP53	7.29605	-3.25287	1.3436	2.42101	0.0154775
LOC112444174	19.4775	-3.20988	0.999239	3.21233	0.00131664
LOC112447856	3.91086	-3.19955	1.21486	2.63367	0.00844677
CCDC17	2.00513	-3.17719	1.61894	1.96251	0.049703
LOC788565	20.6523	-3.14265	0.958727	3.27795	0.00104566
LOC786489	1.9414	-3.1268	1.39153	2.24703	0.0246384
JARID2	649.143	-2.98587	0.976697	3.05711	0.00223483
LOC112444479	569.303	-2.96562	0.734442	4.03792	5.39272e-05
LOC112446034	3.38574	-2.96498	1.48759	1.99314	0.0462456
FZD6	7.35558	-2.93672	1.38326	2.12304	0.0337503
LOC112444167	3.33394	-2.8957	1.13706	2.54666	0.0108759
LOC785561	3.3478	-2.89422	1.2759	2.26837	0.0233064
PALLD	27.8374	-2.88004	1.1322	2.54374	0.0109671
LOC112445726	6.37082	-2.85827	1.13379	2.521	0.0117023
OR5K1	19.6717	-2.82945	0.817632	3.46054	0.000539095
HCLS1	6846.99	-2.79627	1.03976	2.68935	0.00715907
KCNJ14	3.06045	-2.75677	1.37411	2.00622	0.0448329
RAB27B	12.7636	-2.75577	1.09256	2.52229	0.0116593
LOC107132971	16.1968	-2.75016	1.16037	2.37007	0.0177848
KIF13A	348.453	-2.70574	1.2619	2.14419	0.0320179
LOC112443745	8.6142	-2.67264	1.077	2.48156	0.0130809
LOC112449079	25.5125	-2.65248	1.29735	2.04454	0.0409002
LOC101902904	5.13347	-2.64732	1.0437	2.53647	0.0111976
MTCP1	41.8898	-2.61874	0.81137	3.22755	0.00124855
LOC101906160	18.8472	-2.57236	0.877896	2.93015	0.00338801
SULF2	54.9311	-2.5612	1.14451	2.23781	0.0252336
KIAA2026	1195.46	-2.51914	1.00774	2.49979	0.0124268
LOC112443362	2.62212	-2.50127	1.18346	2.11352	0.0345559
DCLK1	19.3068	-2.48586	0.794969	3.12699	0.00176608
INPP4B	2951.65	-2.47715	0.534743	4.63242	3.61419e-06
LOC112449267	3.13055	-2.44976	1.13791	2.15286	0.0313297
LOC112445745	3.71182	-2.41277	0.933902	2.58354	0.00977927
LOC100848665	8.11508	-2.40188	1.09377	2.19596	0.028095
SOX4	183.597	-2.36854	0.632154	3.74678	0.000179122
OMG	11.5369	-2.36285	0.957666	2.4673	0.0136136
TBX20	7.0396	-2.35174	0.915246	2.56952	0.010184
CD1A	89.3027	-2.3186	0.84598	2.74073	0.00613022
IKBKB	638.658	-2.25634	0.771326	2.92528	0.00344148
PODXL2	30.2632	-2.24206	0.693406	3.23341	0.00122324
GHSR	200.512	-2.23186	0.830062	2.68879	0.0071712
CUL7	1897.27	-2.23023	0.53908	4.13711	3.51714e-05
LOC100847970	13.5156	-2.22082	0.96263	2.30703	0.0210531
NPAS3	11.7551	-2.19501	0.973814	2.25403	0.0241941
LZTS1	23.3233	-2.19469	0.657223	3.33933	0.000839794
SULT2B1	33.7051	-2.19448	0.964141	2.2761	0.02284
LOC112442056	4.75915	-2.19287	1.02678	2.13566	0.0327069
SBSN	8.82675	-2.17285	1.03034	2.10887	0.034956
ANO9	88.0184	-2.17217	0.918584	2.3647	0.0180448
LOC101903101	6.91548	-2.15146	0.946875	2.27217	0.0230763
LOC112446707	14.943	-2.14766	0.888252	2.41785	0.0156127
LOC112446724	10.953	-2.14311	1.05631	2.02887	0.0424718
CDC42EP1	34.188	-2.14144	0.809218	2.64631	0.00813743
CD1B	40.2356	-2.12526	0.593205	3.58267	0.000340096
LOC789503	232.816	-2.1166	0.817969	2.58762	0.00966405
LOC107133054	10.6476	-2.10306	1.00576	2.09101	0.0365275
KLHL42	343.748	-2.07809	0.968164	2.14643	0.0318388
ONECUT2	7.68734	-2.06841	0.860446	2.40388	0.0162219
LOC104968514	16.282	-2.03356	0.633043	3.21235	0.00131653
LOC101903709	12.2144	-2.03143	1.00814	2.01502	0.0439023
SNCA	22.8164	-2.0214	0.861788	2.34559	0.018997
COCH	5.85677	-2.0101	0.974743	2.06218	0.0391907
FAM57B	24.0129	-1.99864	0.717089	2.78716	0.00531716
LOC100297130	6.59484	-1.97986	0.86204	2.29672	0.0216348
LOC101909551	75.5506	-1.97933	0.543224	3.64366	0.000268786
MASP2	9.69064	-1.96757	0.961138	2.04712	0.0406461
LOC100140873	5.7632	-1.96048	0.801475	2.44609	0.0144416
WNT8B	9.91943	-1.95644	0.928014	2.1082	0.0350137
SYT7	670.928	-1.906	0.595192	3.20233	0.00136319
LOC112444555	3.7004	-1.90462	0.903758	2.10744	0.0350793
LOC618268	94.1177	-1.89984	0.767464	2.47548	0.0133056
MIPOL1	24.8061	-1.8927	0.900818	2.10109	0.0356328
TLR8	1137.27	-1.88954	0.827866	2.28242	0.0224648
KDM6A	3093.98	-1.88555	0.672629	2.80326	0.00505885
MRPS15	26.6223	-1.88025	0.797138	2.35876	0.0183362
LOXL4	93.9738	-1.85577	0.9113	2.0364	0.0417105
LOC101904749	33.7328	-1.85088	0.548817	3.3725	0.000744897
PRDM16	161.057	-1.84893	0.779679	2.3714	0.017721
LOC112443465	5.95616	-1.84791	0.918888	2.01103	0.0443221
FAT3	46.3291	-1.8451	0.650449	2.83666	0.00455886
LOC506285	4.89877	-1.84456	0.937529	1.96747	0.0491296
CCDC188	8.27877	-1.84421	0.928829	1.98553	0.047086
LOC104971464	10.0987	-1.83232	0.886175	2.06767	0.0386708
LOC104975271	12.2803	-1.82713	0.894555	2.04251	0.0411012
LOC618593	10.0279	-1.82428	0.866036	2.10648	0.0351631
LOC112448757	10.7501	-1.82328	0.891465	2.04526	0.0408288
FGD5	207.553	-1.81798	0.605003	3.0049	0.00265665
PROC	12.0514	-1.81747	0.892664	2.036	0.0417503
PTGER4	2952.26	-1.81349	0.655692	2.76577	0.00567883
LOC112446755	9.63956	-1.81266	0.736322	2.46177	0.0138252
LOC107133024	11.8652	-1.80655	0.683381	2.64355	0.00820414
LOC107131564	6.24355	-1.7968	0.835424	2.15076	0.0314948
PRRT2	5.26479	-1.79575	0.76531	2.34643	0.0189542
WIPF3	64.8213	-1.7912	0.653946	2.73907	0.00616134
LOC112448535	41.6397	-1.78995	0.797099	2.24558	0.0247307
NAT8	61.7075	-1.77489	0.580048	3.05991	0.00221407
LOC100295645	158.44	-1.76997	0.490685	3.60714	0.000309595
ELF5	19.6317	-1.76261	0.778035	2.26546	0.0234845
PLIN4	14.8819	-1.75873	0.691334	2.54396	0.0109604
LOC788595	16.4218	-1.73936	0.646267	2.6914	0.00711525
CITED4	376.959	-1.73321	0.564303	3.07141	0.00213051
LOC112447409	12.3956	-1.72764	0.771984	2.23792	0.0252262
LOC104972316	17.5851	-1.72677	0.474162	3.64172	0.000270818
LOC100847951	246.756	-1.70572	0.455088	3.74812	0.000178165
PTPRH	115.133	-1.70414	0.811754	2.09933	0.0357879
CATSPERD	51.2236	-1.70361	0.828605	2.056	0.0397825
LOC784451	4820.06	-1.70323	0.358535	4.75051	2.02902e-06
LOC107132736	79.2105	-1.7003	0.455792	3.73042	0.000191162
LOC112448037	131.436	-1.69695	0.550153	3.0845	0.00203895
AMPH	8.21254	-1.68357	0.840186	2.0038	0.0450912
LOC616295	6.16408	-1.68266	0.766867	2.1942	0.0282207
L1CAM	1613.9	-1.67836	0.653936	2.56654	0.0102718
KLRA1	327.948	-1.67539	0.289653	5.78413	7.2887e-09
BACH2	1965.53	-1.66928	0.587756	2.8401	0.00450999
TSPAN15	282.517	-1.66761	0.637937	2.61406	0.00894724
LOC112444189	9.84698	-1.65676	0.754032	2.1972	0.0280064
SNRPN	284.6	-1.63804	0.8323	1.96808	0.0490586
TBX19	32.6322	-1.63606	0.457456	3.57643	0.000348319
LOC112442064	433.69	-1.63335	0.628765	2.59771	0.00938471
NAXD	276.13	-1.6286	0.756448	2.15296	0.031322
LOC781584	127.428	-1.62849	0.715624	2.27562	0.0228686
LHPP	740.951	-1.62841	0.799693	2.03629	0.0417212
LOC112443643	7.13554	-1.62681	0.699924	2.32426	0.0201114
FXYD2	7.40111	-1.60028	0.75754	2.11247	0.0346461
LOC112449236	42.8322	-1.59964	0.709776	2.25373	0.0242133
LOC112442321	397.159	-1.59746	0.62027	2.57542	0.0100118
VSIG4	8.9914	-1.58874	0.627133	2.53333	0.0112984
LOC511936	33.1371	-1.58806	0.705199	2.25193	0.0243266
LOC112443631	8.60752	-1.58122	0.776781	2.0356	0.0417904
LRTM2	19.0033	-1.57182	0.684856	2.29511	0.0217271
LOC100141070	25.2942	-1.56236	0.741589	2.10678	0.035137
LOC112442340	12.1791	-1.56191	0.726149	2.15095	0.0314802
LMTK3	16.8189	-1.55485	0.739653	2.10213	0.0355419
LOC104968890	18.2763	-1.54775	0.485616	3.18719	0.00143661
C2CD6	12.9618	-1.54189	0.67991	2.26778	0.0233424
LOC112448795	20.5092	-1.54087	0.692981	2.22354	0.0261793
OSCAR	125.898	-1.52778	0.53207	2.87139	0.0040867
LOC104970985	16.7372	-1.5209	0.645334	2.35676	0.018435
LOC509006	1517.91	-1.51711	0.731684	2.07344	0.0381311
LOC112442642	11.62	-1.50546	0.67719	2.2231	0.0262092
LOC100139360	20.2451	-1.50309	0.614151	2.44743	0.0143879
CAPS	777.16	-1.4865	0.452337	3.28626	0.00101529
MAVS	221.016	-1.48373	0.71644	2.07097	0.0383612
FAM171B	109.798	-1.48353	0.476227	3.11517	0.00183839
SEC14L3	34.1746	-1.47985	0.506556	2.9214	0.00348458
RBMX2	2447.71	-1.47797	0.311707	4.74155	2.12092e-06
ADM2	384.376	-1.47296	0.667488	2.20672	0.0273334
LOC112445308	4.78809	-1.4644	0.736077	1.98946	0.0466501
RANBP6	2674.43	-1.43313	0.451073	3.17716	0.00148726
FGF11	94.242	-1.43246	0.595297	2.4063	0.0161151
LOC112447743	11.3123	-1.42913	0.698438	2.04617	0.0407392
ACHE	116.944	-1.42763	0.596865	2.39189	0.0167621
SRRM5	43.308	-1.42746	0.559327	2.55209	0.0107078
IGSF3	45.2281	-1.42567	0.363633	3.92063	8.83185e-05
RGS16	286.004	-1.41111	0.570259	2.47451	0.0133418
MIR1307	6.45965	-1.41015	0.627852	2.24599	0.0247045
TERT	88.9768	-1.40683	0.468678	3.00171	0.00268466
LOC787497	4.97079	-1.40195	0.708853	1.97777	0.0479545
LOC112444193	16.323	-1.39854	0.598952	2.33498	0.0195445
LOC112442794	11.0267	-1.39671	0.544562	2.56483	0.0103225
LOC100847209	41.2371	-1.39244	0.394032	3.53383	0.000409579
GPKOW	591.706	-1.38761	0.664705	2.08756	0.0368379
LOC107132798	23.4042	-1.37732	0.643483	2.14041	0.0323215
BVD1.23	433.96	-1.37401	0.482614	2.84701	0.00441313
TMEM121B	176.594	-1.37333	0.491907	2.79186	0.00524066
LOC112441642	467.182	-1.36875	0.51904	2.63707	0.0083625
RFX4	34.4402	-1.36755	0.447725	3.05444	0.00225481
FNDC1	31.4511	-1.36747	0.588255	2.32462	0.0200925
CFL2	35.3008	-1.34974	0.440573	3.0636	0.0021869
LOC101905525	62.5998	-1.34894	0.503071	2.68141	0.00733133
VAMP2	151.811	-1.34553	0.509194	2.64247	0.00823034
MEGF6	33.9668	-1.34461	0.477216	2.81762	0.00483815
GPR21	70.3427	-1.34404	0.526278	2.55387	0.0106534
LOC782987	12.7214	-1.34347	0.496234	2.70733	0.00678276
WDR31	93.3663	-1.34325	0.581904	2.30837	0.0209788
IL2	41.4314	-1.34294	0.629627	2.13292	0.0329317
PHACTR1	226.205	-1.33986	0.538096	2.49	0.0127742
LOC101907481	22.4325	-1.33897	0.599088	2.23501	0.0254166
FST	144.461	-1.33656	0.532409	2.51039	0.0120597
ANGPTL1	102.149	-1.33406	0.475483	2.8057	0.00502075
TUFT1	161.96	-1.33384	0.632519	2.10878	0.0349638
ZNF614	711.922	-1.31926	0.383984	3.43572	0.000590988
LOC100848575	3330.8	-1.31397	0.431619	3.04427	0.00233244
YTHDF1	314.975	-1.30545	0.513209	2.54369	0.0109689
TDRKH	18.1263	-1.30493	0.577345	2.26022	0.0238074
C16H1orf167	21.0266	-1.30485	0.402615	3.24094	0.00119136
NUDCD2	282.733	-1.30479	0.552593	2.36122	0.0182151
SLC45A3	222.068	-1.30415	0.437065	2.98388	0.0028462
LOC751811	203.216	-1.30145	0.609678	2.13465	0.03279
SLC4A10	55.7636	-1.29458	0.522441	2.47794	0.0132145
LOC112445030	164.701	-1.29426	0.624702	2.07181	0.0382835
LOC107131846	7.47348	-1.29312	0.637117	2.02964	0.0423929
LOC112445638	89.5663	-1.28646	0.502631	2.55946	0.0104836
CLEC2B	177.115	-1.2767	0.562179	2.27098	0.0231481
SIPA1L2	108.415	-1.27582	0.546745	2.33349	0.0196226
KIFC2	137.824	-1.27477	0.582091	2.18998	0.0285259
WNT5A	179.615	-1.27316	0.56276	2.26235	0.0236756
LOC781399	23.3971	-1.27109	0.592887	2.1439	0.0320408
RAP2A	1164.44	-1.26391	0.406357	3.11035	0.00186869
PCDHA13	246.399	-1.24952	0.510949	2.4455	0.0144652
LOC112444948	47.3577	-1.24779	0.35659	3.49923	0.000466602
VWCE	113.661	-1.24726	0.47279	2.63809	0.00833738
CBARP	163.225	-1.24614	0.300315	4.14945	3.33277e-05
SYT2	84.5498	-1.24229	0.593989	2.09144	0.0364888
LOC112448168	67.0372	-1.23805	0.300192	4.12418	3.72062e-05
C24H18orf21	168.109	-1.2361	0.522663	2.36499	0.0180304
PRKACB	7970.99	-1.23589	0.561598	2.20067	0.0277593
ZHX3	1978.8	-1.23553	0.57676	2.14219	0.032178
HEPH	32.8287	-1.23093	0.510929	2.40921	0.0159873
FAT4	283.329	-1.22112	0.619934	1.96977	0.0488652
LOC112447608	59.8933	-1.21985	0.303031	4.02548	5.68592e-05
LOC112447417	162.042	-1.21009	0.455921	2.65416	0.00795061
LOC112447735	43.2935	-1.20074	0.497379	2.41413	0.015773
LOC104975987	37.7055	-1.19685	0.451826	2.64892	0.00807502
ARHGEF33	22.6873	-1.19631	0.392449	3.04832	0.00230129
MSH4	94.9975	-1.18823	0.586554	2.02578	0.0427868
PRSS42	47.6408	-1.18219	0.347546	3.40153	0.000670096
CNDP1	22.6038	-1.17601	0.519088	2.26553	0.0234804
FNBP1L	117.897	-1.17387	0.312175	3.76031	0.000169706
FNDC9	29.747	-1.16797	0.560728	2.08295	0.037256
SRL	148.649	-1.16508	0.582304	2.0008	0.0454134
CCDC116	54.7576	-1.16256	0.493786	2.35439	0.0185531
LOC112446416	24.4342	-1.15896	0.58064	1.99601	0.0459332
DMKN	36.0059	-1.15854	0.453178	2.55647	0.010574
LOC112449102	150.487	-1.15406	0.483401	2.38737	0.0169693
HSF5	65.3384	-1.1503	0.428981	2.68146	0.00733017
IGFBP7	374.648	-1.14729	0.57533	1.99415	0.0461356
ADAMTS10	910.621	-1.14485	0.467929	2.44664	0.0144195
CNTNAP1	154.431	-1.13975	0.464727	2.45252	0.0141861
MPZL3	395.003	-1.13628	0.447968	2.53653	0.0111959
CHST1	762.372	-1.13135	0.368055	3.07386	0.00211309
CABCOCO1	18.5861	-1.12416	0.427078	2.63221	0.00848302
SPRY2	1030.39	-1.12178	0.375069	2.99086	0.0027819
C8H9orf131	18.7275	-1.12011	0.455979	2.4565	0.01403
RBFOX3	204.477	-1.11872	0.293079	3.81714	0.00013501
LOC519309	21.5795	-1.11224	0.492599	2.25789	0.0239524
CSNK1E	762.893	-1.11155	0.391862	2.83659	0.00455975
UHRF1BP1	3406.95	-1.10942	0.52971	2.09438	0.0362257
PLEKHG2	565.171	-1.10703	0.553912	1.99857	0.0456548
CAMKK2	3121.39	-1.10441	0.352485	3.13322	0.00172901
TRMU	1278.44	-1.0985	0.461013	2.38279	0.017182
LOC785982	54.1444	-1.09155	0.489064	2.23191	0.0256209
LOC112444952	110.408	-1.08769	0.294692	3.69093	0.000223435
KAZN	20.8925	-1.08101	0.455695	2.37222	0.0176816
KYAT3	266.358	-1.07961	0.393659	2.7425	0.0060973
LOC104969620	22.7805	-1.07584	0.51154	2.10314	0.035454
MARVELD1	444.335	-1.07442	0.416755	2.57806	0.00993581
NFIA	372.127	-1.073	0.294931	3.63813	0.00027462
LOC505306	719.971	-1.06938	0.434751	2.45975	0.0139033
LOC112443020	23.3632	-1.06714	0.524477	2.03467	0.0418845
B3GAT2	27.9269	-1.06533	0.300611	3.54389	0.000394264
SPATA32	24.0142	-1.06515	0.410287	2.59611	0.00942857
LOC107132431	46.4719	-1.06268	0.399324	2.66119	0.00778654
ATXN7L1	2669.38	-1.06251	0.420107	2.52913	0.0114346
EDAR	51.8259	-1.05942	0.495646	2.13746	0.0325608
VANGL2	58.2542	-1.05838	0.355851	2.97423	0.00293723
KLF8	385.369	-1.0542	0.450655	2.33927	0.0193217
SCRN1	373.805	-1.05298	0.497733	2.11555	0.0343828
PBX1	357.25	-1.05131	0.393874	2.66915	0.00760441
MAGI2	33.3355	-1.04915	0.509755	2.05815	0.0395761
SLC23A1	277.413	-1.04911	0.323912	3.23888	0.00119998
LOC784980	41.5646	-1.04589	0.516342	2.02557	0.0428085
LOC101907275	11.836	-1.04475	0.525643	1.98757	0.0468597
DCHS1	356.674	-1.03985	0.434218	2.39477	0.0166309
EDARADD	20.7738	-1.03803	0.507412	2.04573	0.0407825
ZNF142	1957.1	-1.03727	0.389106	2.66578	0.00768108
LOC112445641	85.5738	-1.03525	0.485551	2.13211	0.0329975
LOC532875	517.842	-1.03511	0.393111	2.63313	0.00846009
MIR2350	13.3126	-1.0349	0.490725	2.10892	0.0349512
ITGB3BP	618.155	-1.02752	0.414155	2.48099	0.0131016
LOC112442678	33.3682	-1.02563	0.435793	2.35348	0.0185986
ESR1	594.249	-1.01935	0.338436	3.01195	0.00259578
LOC112444748	14.551	-1.01898	0.479008	2.12727	0.0333974
LOC112449315	21.6985	-1.01863	0.460723	2.21093	0.0270406
SLIT1	47.9602	-1.0136	0.470569	2.15399	0.0312412
CDH20	232.052	-1.00847	0.419003	2.40684	0.0160912
LOC785968	29.0408	-1.0077	0.471553	2.13698	0.0325995
ZC3H12D	4317.25	-1.00475	0.452367	2.2211	0.0263443
LOC101906743	24.0304	-1.00316	0.427525	2.34645	0.0189533
LOC101904352	64.9659	-1.00054	0.350765	2.85246	0.00433829
LOC112449346	2078.25	-1.00032	0.24815	4.03109	5.55178e-05
LRWD1	1367.41	1.00316	0.406369	-2.46861	0.013564
ZDHHC2	3633.83	1.00424	0.410159	-2.44842	0.0143484
UBTD2	114.689	1.00856	0.431339	-2.3382	0.0193766
SIGLEC5	14258.1	1.01729	0.495588	-2.0527	0.0401018
GK5	453.897	1.0181	0.499462	-2.03839	0.0415114
HERC5	4140.7	1.01824	0.292726	-3.47846	0.000504296
NMI	5471.42	1.02033	0.31325	-3.25725	0.00112496
CDK7	54.3303	1.02571	0.476855	-2.151	0.0314763
NCLN	6596.67	1.02604	0.424428	-2.41747	0.0156288
MRPS18A	622.124	1.02678	0.351441	-2.92161	0.00348224
BOD1	340.331	1.0282	0.515816	-1.99334	0.0462241
SIRT3	352.969	1.03104	0.420049	-2.45456	0.0141055
LOC112442262	174.019	1.03124	0.37159	-2.77522	0.0055164
LOC104970178	23.3505	1.03793	0.496153	-2.09195	0.0364426
HIST1H3G	110.096	1.03809	0.508568	-2.0412	0.0412313
DRAM2	1731.05	1.03841	0.29694	-3.49703	0.000470462
LOC112442609	84.9218	1.03931	0.504835	-2.05871	0.0395217
BCL2L15	11140	1.04041	0.466557	-2.22998	0.0257488
GRAP2	915.204	1.04282	0.405983	-2.56863	0.0102102
NINJ2	75.1213	1.04397	0.520691	-2.00496	0.0449671
OTUD4	1960.97	1.04485	0.526102	-1.98602	0.0470315
ZNFX1	20897.5	1.04522	0.516741	-2.02272	0.0431016
RASSF1	1095.17	1.04673	0.522826	-2.00206	0.0452786
MFSD13A	267.764	1.04883	0.478538	-2.19174	0.0283981
ZNF691	466.109	1.04961	0.420873	-2.49387	0.0126357
CBX8	180.064	1.04976	0.373271	-2.81232	0.00491854
DAPP1	2142.62	1.0499	0.395767	-2.65281	0.00798248
LONRF3	1018.41	1.05495	0.343406	-3.07201	0.0021262
LOC112443858	45.4708	1.05519	0.525725	-2.0071	0.0447386
LOC104970830	175.876	1.05788	0.482188	-2.19392	0.0282411
DHX58	6271.23	1.05926	0.275535	-3.84437	0.000120862
ADORA2B	925.199	1.05942	0.539079	-1.96523	0.0493873
LOC100337457	693.54	1.06162	0.531752	-1.99646	0.0458835
PDLIM1	10019.3	1.06407	0.521547	-2.04021	0.0413292
HS3ST1	265.957	1.06408	0.498619	-2.13405	0.0328383
DUSP2	12472.2	1.06473	0.454279	-2.34377	0.0190898
DCK	3440.48	1.06591	0.333642	-3.19476	0.00139946
MLLT10	1588.92	1.06611	0.361858	-2.94621	0.00321696
LOC107132718	341.63	1.06652	0.362748	-2.94011	0.00328092
SMPDL3A	946.377	1.06652	0.403138	-2.64555	0.00815582
TMEM128	1510.59	1.06699	0.309787	-3.44426	0.00057263
CNR2	2416.09	1.07086	0.375338	-2.85305	0.00433025
KCTD5	32.9254	1.07092	0.486149	-2.20286	0.0276048
PSEN1	5745.69	1.07297	0.496851	-2.15954	0.0308083
LOC100848642	52.7658	1.08098	0.537802	-2.01	0.0444309
WLS	5603.82	1.08219	0.345232	-3.13467	0.00172045
TMEM140	6325.35	1.0847	0.325204	-3.33543	0.000851663
PAPD4	1227.53	1.08529	0.518183	-2.09442	0.0362224
NXPH3	35.1799	1.08799	0.48823	-2.22844	0.025851
BCL7B	623.748	1.09048	0.462829	-2.35613	0.0184666
HRH2	1811.43	1.09373	0.46289	-2.36284	0.0181355
C25H7orf26	682.063	1.09931	0.358375	-3.06748	0.00215875
LOC112442715	76.2563	1.0994	0.412441	-2.66559	0.00768533
HECW2	285.983	1.09958	0.474346	-2.31811	0.0204435
SEMA7A	2741.9	1.09978	0.357965	-3.07232	0.00212401
KCNK17	361.262	1.09994	0.393179	-2.79755	0.00514925
LETMD1	259.312	1.10065	0.474557	-2.31933	0.020377
MSRB1	16230.6	1.1008	0.273688	-4.02211	5.76791e-05
MX1	15494.1	1.10416	0.238958	-4.62071	3.82433e-06
CD84	1443.2	1.10624	0.55277	-2.00126	0.0453641
ISM2	40.1106	1.10748	0.39635	-2.7942	0.00520282
BCDIN3D	251.274	1.10842	0.475719	-2.32998	0.019807
ARMT1	243.212	1.11232	0.564262	-1.97128	0.0486918
ABHD2	36507.1	1.11472	0.472483	-2.35928	0.0183103
TMEM120A	2777.84	1.1196	0.380832	-2.93989	0.0032833
SAG	37.6781	1.12511	0.513946	-2.18917	0.0285848
ARAP3	1064.21	1.12546	0.398143	-2.82677	0.00470204
SNX18	11913.1	1.12785	0.346906	-3.25117	0.00114931
LOC112447323	69.3819	1.1302	0.498522	-2.2671	0.0233838
AP5B1	4194.42	1.13057	0.273332	-4.13625	3.53029e-05
GPCPD1	19015.6	1.13153	0.37729	-2.99911	0.00270767
DLK2	47.0154	1.13271	0.48879	-2.31736	0.0204839
GAB2	13642.1	1.13671	0.382416	-2.97243	0.00295449
GMPR	1107.85	1.13702	0.531554	-2.13904	0.0324326
PRODH	11397.8	1.13721	0.395568	-2.87489	0.00404171
MAPK13	615.923	1.13855	0.401895	-2.83294	0.00461215
SLC25A38	1196.29	1.142	0.356074	-3.2072	0.00134033
IKBKG	1320.52	1.14807	0.468851	-2.4487	0.0143373
TMEM41B	891.119	1.14857	0.436979	-2.62844	0.00857769
LOC112442073	221.846	1.15069	0.552351	-2.08326	0.037228
DAGLB	21323.4	1.15189	0.289513	-3.97874	6.92828e-05
PPP1R3B	7826.81	1.15193	0.35738	-3.22327	0.00126735
SOX30	28.8467	1.15288	0.53066	-2.17254	0.0298151
SLC16A3	11975.3	1.15535	0.46108	-2.50574	0.0122195
LOC112447395	30.87	1.15674	0.418833	-2.76183	0.00574791
BCL2L12	356.111	1.16299	0.534588	-2.17548	0.0295939
SNIP1	1278.72	1.16418	0.424521	-2.74235	0.00610019
PTPRR	432.823	1.16628	0.495168	-2.35533	0.0185064
MYORG	674.856	1.16793	0.460271	-2.53749	0.0111652
EPN3	50.7769	1.16956	0.559443	-2.09058	0.036566
SLC25A26	302.849	1.17395	0.479484	-2.44835	0.0143512
CCRL2	1147.91	1.17612	0.523279	-2.24761	0.0246012
CRIP2	221.537	1.17885	0.56552	-2.08454	0.0371107
LOC101907707	84.6319	1.18111	0.472949	-2.49734	0.0125129
FZD2	17.9367	1.18363	0.564512	-2.09673	0.0360172
RBM48	762.794	1.18436	0.288609	-4.10369	4.06617e-05
GADD45A	4093.52	1.18854	0.385716	-3.08139	0.00206036
LOC112447080	148.593	1.19344	0.324409	-3.67881	0.000234328
LOC112447832	204.024	1.19903	0.507108	-2.36445	0.0180569
PTAFR	17004.4	1.20146	0.360625	-3.33161	0.000863454
PPP1R12B	2067.21	1.20329	0.538275	-2.23546	0.0253869
WDR45B	861.662	1.20432	0.555346	-2.16859	0.0301136
LOC104972128	170.153	1.20682	0.325212	-3.71087	0.00020655
FRA10AC1	322.101	1.20955	0.522563	-2.31464	0.0206326
LOC100848368	934.4	1.20972	0.401579	-3.01241	0.00259182
EDRF1	459.333	1.21037	0.40871	-2.96144	0.00306204
TBPL1	980.771	1.21081	0.319419	-3.79065	0.000150252
LOC112444864	5224.45	1.21247	0.575176	-2.10799	0.0350316
RAB3IP	586.103	1.21285	0.468965	-2.58623	0.0097033
NUDT7	8028.1	1.21367	0.464022	-2.61555	0.00890843
MRM3	274.513	1.2144	0.603463	-2.01239	0.0441788
SYNPO2	384.131	1.21551	0.387464	-3.13709	0.00170634
PARD3	313.466	1.21615	0.40159	-3.02833	0.00245912
CASP4	13794.6	1.21735	0.31111	-3.91293	9.11824e-05
IL10RA	9661.11	1.2195	0.336033	-3.6291	0.000284412
LOC107131463	24.8337	1.22133	0.555108	-2.20016	0.0277952
LOC104974370	78.1349	1.22173	0.461923	-2.64488	0.00817194
NAGPA	285.087	1.22668	0.508729	-2.41127	0.0158972
LOC112445132	47.1878	1.23224	0.530107	-2.32451	0.0200981
NEXN	41.8746	1.23247	0.552613	-2.23025	0.0257306
IL15RA	450.358	1.23258	0.462032	-2.66774	0.00763638
SDR42E1	166.238	1.23269	0.332118	-3.71162	0.000205937
IL1RAP	1817.12	1.23302	0.435841	-2.82907	0.00466835
PROCR	732.535	1.23321	0.533692	-2.31072	0.0208485
CARD14	54.4937	1.23526	0.405259	-3.04809	0.00230303
LOC101904517	127.195	1.23638	0.513855	-2.40609	0.0161241
BASP1	26032.6	1.23663	0.38841	-3.18382	0.00145348
GCA	1526.18	1.24063	0.44179	-2.80818	0.0049822
KDM6B	3736.26	1.24331	0.471238	-2.6384	0.00832994
CPNE2	647.224	1.24966	0.446453	-2.79909	0.00512463
MORN4	476.64	1.25019	0.51378	-2.43333	0.0149608
RSAD2	2198.12	1.25079	0.558362	-2.24011	0.0250841
GPR27	425.797	1.25118	0.394798	-3.16917	0.00152876
BNC2	15.3721	1.25355	0.547655	-2.28894	0.0220829
TXK	727.046	1.25415	0.411193	-3.05002	0.00228826
TTC4	185.744	1.25515	0.458982	-2.73464	0.00624481
SERINC5	3000.02	1.25658	0.439743	-2.85753	0.00426953
JAML	13903.9	1.25675	0.379098	-3.31512	0.000916051
LOC112441567	274.205	1.25713	0.629246	-1.99783	0.0457347
FILIP1	45.7336	1.25786	0.541052	-2.32485	0.0200801
LOC112442701	38.0865	1.25994	0.481661	-2.61583	0.00890111
LOC101904726	24.2796	1.26194	0.617565	-2.04342	0.0410108
DHTKD1	822.518	1.26339	0.528229	-2.39174	0.0167685
P2RX1	673.681	1.26728	0.491951	-2.57604	0.00999398
CXCL5	783.711	1.27135	0.6354	-2.00087	0.0454065
PGGHG	542.753	1.27372	0.631891	-2.01572	0.043829
TNFRSF4	137.051	1.27416	0.616501	-2.06676	0.0387564
NFIL3	11252	1.27623	0.447892	-2.84942	0.00437984
LOC112444184	115.739	1.27844	0.590558	-2.1648	0.0304032
SLC16A12	551.14	1.27911	0.514342	-2.48689	0.0128865
UBA7	5224.41	1.27998	0.394051	-3.24826	0.00116114
PRPF18	877.912	1.28086	0.57445	-2.22971	0.0257667
RND1	26.5562	1.28447	0.65326	-1.96625	0.0492696
FBXL5	22868.5	1.28497	0.395968	-3.24512	0.00117399
CENPW	126.065	1.2872	0.46109	-2.79165	0.00524403
GPR158	198.103	1.29221	0.608778	-2.12263	0.0337851
SLC40A1	19046	1.29241	0.425653	-3.03629	0.00239511
LOC781624	49.5949	1.29651	0.652701	-1.98638	0.046991
LOC781710	511.811	1.29736	0.537636	-2.41309	0.0158179
SNX31	30.7605	1.29789	0.490697	-2.645	0.00816918
HIST1H2AJ	24.082	1.29804	0.623286	-2.08257	0.0372902
PRMT7	1892.8	1.29892	0.420036	-3.0924	0.00198546
ACTA2	838.153	1.29928	0.560163	-2.31947	0.0203695
CIDEC	16.7995	1.30058	0.491891	-2.64404	0.0081924
TRAF1	1754.68	1.30098	0.51944	-2.50458	0.0122599
FAM149B1	256.457	1.30119	0.394448	-3.29876	0.000971131
CHST15	3878.66	1.30404	0.51312	-2.54139	0.0110412
SLC6A9	3341.69	1.30532	0.306839	-4.25408	2.09908e-05
RGCC	774.115	1.30673	0.609304	-2.14463	0.0319827
CCL16	7333.52	1.30679	0.569204	-2.29582	0.021686
TBC1D23	4853.96	1.31038	0.292896	-4.47387	7.68169e-06
ARHGAP25	3359.74	1.31114	0.38469	-3.4083	0.000653698
ATP9A	568.137	1.31736	0.398913	-3.30237	0.000958726
ITPKA	36.7597	1.31846	0.481522	-2.7381	0.00617945
LOC505326	18.3702	1.32289	0.652906	-2.02616	0.0427489
TMEM154	13798.5	1.32643	0.3342	-3.96897	7.2185e-05
SEC31B	244.449	1.32974	0.503879	-2.639	0.008315
CAPNS2	52.6136	1.33017	0.677975	-1.96197	0.0497657
NINJ1	1129.18	1.33149	0.488525	-2.72553	0.00641984
TNS1	168.524	1.33587	0.537927	-2.48337	0.0130145
MCTP2	3457.43	1.33749	0.427551	-3.12826	0.00175845
CLN6	71.1841	1.34201	0.529867	-2.53273	0.011318
MYRF	198.989	1.34448	0.402984	-3.33631	0.000848999
UBE2L6	4922.46	1.34648	0.31047	-4.33692	1.44492e-05
UBE2G1	2449.16	1.34731	0.584145	-2.30646	0.021085
SLC7A8	59.8717	1.35017	0.494272	-2.73162	0.00630234
NFAM1	131.362	1.3539	0.556295	-2.43379	0.0149418
LOC100300632	15.3933	1.35475	0.590291	-2.29506	0.0217297
LOC788602	113.142	1.35663	0.514521	-2.63669	0.00837185
IGF2BP2	25.1633	1.3567	0.456948	-2.96904	0.00298727
LOC785429	105.619	1.36057	0.609527	-2.23217	0.0256037
MLYCD	405.869	1.36388	0.424426	-3.21348	0.00131139
CDC42EP3	4436.13	1.36457	0.379295	-3.59764	0.000321117
LOC107131831	97.2767	1.36625	0.639998	-2.13477	0.0327799
GPBP1	4069.67	1.36712	0.545046	-2.50826	0.0121326
TMEM126B	133.018	1.36782	0.307453	-4.44887	8.63221e-06
GIN1	248.225	1.37133	0.586968	-2.33629	0.0194762
C10H15orf59	63.9467	1.38034	0.59075	-2.3366	0.0194601
ARL11	2718.15	1.38246	0.582161	-2.37469	0.0175635
TMEM69	125.617	1.38503	0.606435	-2.28388	0.0223784
GP9	1333.85	1.38511	0.681496	-2.03245	0.0421078
LOC101906603	484.796	1.38708	0.474897	-2.92081	0.00349119
LOC112445440	9.94221	1.38719	0.639799	-2.16817	0.0301461
ABCA6	2117.26	1.39144	0.51602	-2.69648	0.00700769
DPYS	47.8246	1.39626	0.542873	-2.57198	0.0101118
IL15	309.361	1.3982	0.428044	-3.2665	0.00108887
FOS	22595.5	1.39965	0.595863	-2.34895	0.0188265
GADD45G	412.663	1.4018	0.591527	-2.3698	0.0177979
NPL	1346.45	1.40273	0.668591	-2.09804	0.035902
CISH	3092.58	1.40299	0.500584	-2.80271	0.00506757
MCRIP2	140.627	1.40562	0.638556	-2.20124	0.027719
CCDC170	308.103	1.40867	0.557553	-2.52653	0.0115196
CLN8	284.473	1.41113	0.645123	-2.18738	0.0287149
LIMK2	5566.27	1.41314	0.53355	-2.64856	0.0080835
CCR1	16409.2	1.4184	0.384321	-3.69068	0.000223658
SLC13A4	86.1929	1.41862	0.65942	-2.15132	0.031451
ERGIC2	350.895	1.42001	0.484336	-2.93187	0.00336929
MYO18B	51.652	1.42072	0.689313	-2.06106	0.0392973
LST1	2811.51	1.42102	0.498228	-2.85214	0.00434258
R3HDM4	5784.45	1.42304	0.456521	-3.11715	0.00182609
LNX1	142.071	1.42492	0.462863	-3.07849	0.00208053
LOC112443724	858.202	1.43021	0.508316	-2.81363	0.00489862
LOC101906200	398.861	1.43046	0.519644	-2.75277	0.00590934
LOC112448774	860.514	1.43068	0.567427	-2.52134	0.0116908
NOP9	552.409	1.43311	0.42818	-3.34699	0.000816955
PSPC1	2086.44	1.43369	0.727848	-1.96977	0.0488649
LOC112444862	53.7546	1.43441	0.646358	-2.21922	0.0264717
MRE11	311.171	1.43623	0.682048	-2.10576	0.0352251
GPAT3	1063.23	1.44192	0.493164	-2.92382	0.00345767
SLC37A1	1193.75	1.44305	0.717573	-2.01102	0.0443238
S100A12	120097	1.44661	0.369901	-3.91081	9.19874e-05
LOC112448005	150.309	1.44728	0.360159	-4.01843	5.8586e-05
GLT1D1	716.085	1.44728	0.387437	-3.73552	0.000187326
APH1B	640.194	1.44992	0.621978	-2.33114	0.0197457
SCRIB	375.754	1.45045	0.589383	-2.46097	0.0138562
GINS1	632.731	1.46717	0.670156	-2.18929	0.0285755
LOC112444520	34.4558	1.47685	0.4335	-3.40681	0.000657267
LOC107133063	182.071	1.48194	0.376677	-3.93425	8.34555e-05
CDA	191.748	1.48246	0.415962	-3.56393	0.000365345
DEFB7	2464.35	1.48506	0.583395	-2.54554	0.0109108
MTF2	830.212	1.48525	0.602878	-2.46361	0.0137547
EGR2	1133.26	1.4904	0.600498	-2.48194	0.0130668
HEMGN	85.2116	1.4914	0.727242	-2.05076	0.0402906
UBALD1	857.541	1.49336	0.508847	-2.93479	0.00333777
ST3GAL3	384.456	1.49615	0.493188	-3.03363	0.00241627
RGS2	14111	1.49817	0.759168	-1.97343	0.0484464
LOC407171	27283.7	1.50209	0.346173	-4.33913	1.43046e-05
KREMEN1	1935.82	1.50668	0.448989	-3.35573	0.000791571
ORAI1	1106.42	1.50679	0.58419	-2.57928	0.00990074
SLC9A3R2	18.6863	1.50697	0.729244	-2.06648	0.0387833
VNN2	62861	1.50725	0.366207	-4.11584	3.85774e-05
TXNDC11	288.074	1.50942	0.559266	-2.69893	0.0069562
CCL2	22.271	1.51375	0.747514	-2.02504	0.042863
PWWP2A	755.054	1.51392	0.572203	-2.64577	0.00815047
CDH5	154.101	1.51575	0.588164	-2.57709	0.0099635
MARCKSL1	8749.77	1.51716	0.43986	-3.44918	0.000562295
MAP1B	53.0956	1.51751	0.699054	-2.17081	0.0299458
NFE2	11832.4	1.51892	0.284208	-5.3444	9.07194e-08
LOC100294723	33.3165	1.52073	0.723622	-2.10156	0.035592
MRPS31	435.913	1.52202	0.68146	-2.23347	0.0255179
NXNL2	21.9183	1.5264	0.683116	-2.23447	0.0254523
LURAP1L	149.702	1.52679	0.486149	-3.14059	0.00168609
RND3	32.262	1.52712	0.762522	-2.00273	0.0452065
ADAM19	25339.5	1.53286	0.361204	-4.24374	2.19824e-05
GYPA	140.275	1.53317	0.575274	-2.66511	0.00769638
FLVCR2	228.934	1.53348	0.521415	-2.941	0.00327154
MARCKS	8675.91	1.53801	0.486694	-3.16012	0.00157706
LOC618664	2639.4	1.53974	0.555304	-2.77279	0.00555776
IFIT2	13126.9	1.5406	0.501411	-3.07254	0.00212247
LOC782264	844.192	1.54646	0.4324	-3.57647	0.000348271
LOC112449143	8.51752	1.55135	0.647264	-2.39679	0.0165395
XPA	409.856	1.55276	0.419181	-3.70428	0.000211991
GPR84	191.395	1.5548	0.486442	-3.19627	0.00139216
XAF1	2778.27	1.56195	0.511527	-3.05351	0.00226183
LOC104974695	15.7545	1.56735	0.796112	-1.96876	0.0489805
LOC100847256	177.347	1.56769	0.651142	-2.40761	0.0160574
P2RY12	1189.05	1.58112	0.649734	-2.43349	0.0149542
RFX1	1083.75	1.58325	0.715905	-2.21154	0.0269984
LOC112442735	58.4696	1.58952	0.788619	-2.01558	0.0438444
LOC510520	1061.68	1.59059	0.6522	-2.43881	0.0147359
LOC104971364	309.546	1.59519	0.470405	-3.3911	0.000696124
GREB1	143.496	1.59892	0.596143	-2.68211	0.00731584
SLC4A1	70.7052	1.59969	0.695742	-2.29926	0.0214902
S100A8	46534.2	1.60346	0.416422	-3.85055	0.00011785
NOL3	113.927	1.60852	0.548771	-2.93114	0.00337719
CEP295NL	83.5688	1.61091	0.642633	-2.50674	0.012185
RMND1	19.1465	1.61611	0.66939	-2.4143	0.0157656
HOXC9	48.3275	1.61634	0.543282	-2.97514	0.00292858
LOC100848540	647.244	1.62298	0.739992	-2.19324	0.0282903
LOC107131458	15.6406	1.62695	0.732882	-2.21994	0.026423
DEDD2	2669.8	1.62958	0.388417	-4.19543	2.72355e-05
PARVB	3394.06	1.63053	0.610262	-2.67186	0.00754322
TMEM141	346.395	1.63346	0.489191	-3.3391	0.00084049
FAM171A1	144.617	1.641	0.554882	-2.95739	0.0031026
LOC107131631	114.796	1.64108	0.703175	-2.33382	0.0196054
ANO1	13.609	1.64134	0.709526	-2.31329	0.0207069
LOC112442718	15.7572	1.646	0.63908	-2.57557	0.0100075
RAB20	260.258	1.64641	0.700182	-2.35141	0.0187026
FBXO8	306.124	1.65091	0.450101	-3.66788	0.000244571
IL22RA2	113.623	1.66033	0.775144	-2.14196	0.0321967
RGS14	1823.77	1.66035	0.547041	-3.03515	0.00240413
PHOSPHO1	280.072	1.66238	0.669781	-2.48197	0.0130659
STEAP4	9545.63	1.6649	0.652468	-2.55169	0.0107201
LOC107132972	37.9953	1.67001	0.564996	-2.9558	0.00311861
LOC112448766	75.6447	1.67163	0.396272	-4.2184	2.46043e-05
LOC104973826	2964.29	1.67882	0.52321	-3.2087	0.00133337
NUP43	985.139	1.68039	0.600956	-2.79619	0.00517094
C16H1orf174	269.107	1.68348	0.678622	-2.48074	0.0131111
NFATC2IP	50.1764	1.68368	0.546119	-3.08299	0.00204933
LOC112447141	170.369	1.68635	0.407923	-4.13399	3.56521e-05
OOSP2	35.7019	1.68868	0.860161	-1.96322	0.0496208
LOC511695	44.7224	1.69205	0.80233	-2.10892	0.0349512
LOC107132340	251.866	1.69428	0.679185	-2.49457	0.0126108
LOC101907575	518.418	1.69673	0.81297	-2.08708	0.0368813
WEE2	31.5463	1.69681	0.620728	-2.73358	0.00626503
TCF7L2	609.998	1.69734	0.663891	-2.55666	0.0105684
C5AR1	22132	1.69823	0.357998	-4.74369	2.09856e-06
S100A9	152378	1.69897	0.379627	-4.47536	7.62831e-06
ADGRE3	5256.35	1.70585	0.381754	-4.46844	7.87916e-06
ALOX5AP	7262	1.70699	0.460593	-3.70608	0.000210495
MAEA	3400.65	1.70835	0.284377	-6.00734	1.88592e-09
HBS1L	1535.73	1.7088	0.77778	-2.19703	0.0280186
NCF1	35574.2	1.71147	0.36426	-4.69847	2.62123e-06
OSM	2487.49	1.71511	0.606007	-2.83019	0.00465208
LOC507247	1270.93	1.7163	0.615817	-2.78703	0.00531941
IFRD2	1548.54	1.71892	0.729326	-2.35686	0.01843
LOC616254	1159.18	1.72139	0.775411	-2.21998	0.0264204
LOC407148	13.629	1.73352	0.816353	-2.12349	0.0337129
SLC18A2	280.817	1.73499	0.831209	-2.08731	0.0368601
MUC15	103.091	1.73513	0.531109	-3.267	0.00108694
POGLUT1	493.621	1.73823	0.739396	-2.35088	0.0187291
IGSF6	7721.59	1.73919	0.661339	-2.6298	0.0085435
FZD9	29.6912	1.7394	0.570542	-3.04868	0.00229847
SERINC2	6113.52	1.74561	0.459686	-3.79741	0.000146218
LOC112444847	4196.18	1.75548	0.519977	-3.37607	0.000735287
LOC100140403	59.3378	1.75722	0.677673	-2.59302	0.00951374
TARM1	202.485	1.75749	0.799567	-2.19805	0.0279452
BRK1	1701.99	1.75892	0.676717	-2.5992	0.00934406
VPS37B	1620.88	1.7606	0.664182	-2.65078	0.00803066
LCN2	2240.15	1.7631	0.672409	-2.62206	0.00874005
LOC104969735	12.9936	1.76346	0.674498	-2.61448	0.00893641
LOC112444284	5.14169	1.76629	0.86812	-2.03461	0.0418902
MIGA2	498.349	1.77202	0.659969	-2.685	0.007253
NDUFAF5	30.0377	1.77853	0.678962	-2.61948	0.00880632
DEFB4A	144.577	1.78691	0.886965	-2.01463	0.043943
DOK3	2419.57	1.78882	0.510176	-3.50628	0.000454414
ANAPC7	1119.14	1.79119	0.64421	-2.78044	0.00542853
NUDT8	77.7196	1.7943	0.723836	-2.47888	0.0131797
LOC101905776	83.9768	1.79744	0.80056	-2.24523	0.0247535
LOC112447115	23.5243	1.79864	0.846294	-2.12532	0.0335601
CNGA3	45.7079	1.79997	0.515165	-3.49396	0.000475907
PDCD1LG2	288.017	1.80377	0.741207	-2.43356	0.0149511
LOC112446404	72.3384	1.80699	0.82422	-2.19237	0.0283529
ASB3	518.365	1.8119	0.493638	-3.6705	0.000242074
OAS1Y	7702.31	1.81223	0.361747	-5.00965	5.45289e-07
LOC101906317	341.851	1.81727	0.728469	-2.49464	0.0126085
LOC112442802	28.2261	1.81831	0.57811	-3.14527	0.00165934
CYTH4	3911.8	1.81865	0.359141	-5.0639	4.10765e-07
DIRAS3	69.6288	1.83453	0.739643	-2.4803	0.0131273
CHCHD2	4688.66	1.83804	0.514076	-3.57541	0.000349673
VNN3	14.646	1.84251	0.901423	-2.04401	0.0409529
AATK	140.066	1.84343	0.519718	-3.54698	0.000389677
ISG20	7630.38	1.84671	0.407223	-4.53487	5.76379e-06
GET4	672.924	1.8532	0.804187	-2.30444	0.0211981
FAM174A	256.435	1.85541	0.591648	-3.13601	0.00171265
LOC112441512	151.818	1.86221	0.62513	-2.97892	0.00289266
LOC101904166	169.195	1.86227	0.617285	-3.01688	0.00255391
C5AR2	4601.26	1.86774	0.382776	-4.87947	1.06371e-06
SREK1IP1	482.04	1.87368	0.72072	-2.59973	0.00932977
LOC100847453	202.431	1.88985	0.623426	-3.0314	0.00243421
MYRFL	27.7637	1.89622	0.8536	-2.22144	0.0263213
TMEM159	176.252	1.90799	0.307153	-6.21187	5.23584e-10
CYTH1	3651.29	1.90925	0.950824	-2.00799	0.0446442
LOC101907588	13.6833	1.91188	0.926315	-2.06397	0.039021
GK	438.841	1.91462	0.415572	-4.60719	4.08138e-06
MXD1	2484.3	1.9153	0.537443	-3.56373	0.000365618
UBXN11	77.2221	1.9165	0.838208	-2.28642	0.0222295
ATAD1	1210.02	1.91997	0.882696	-2.17512	0.029621
SDSL	918.75	1.92254	0.850617	-2.26017	0.0238104
SPESP1	13.1556	1.92291	0.720427	-2.66913	0.00760488
OTOA	120.178	1.92825	0.400856	-4.81034	1.50676e-06
TIAM2	706.641	1.92874	0.953559	-2.02267	0.0431071
AIMP2	591.57	1.93414	0.394078	-4.90801	9.20054e-07
VAT1L	9327.37	1.93839	0.479929	-4.03891	5.37001e-05
CCNJL	826.619	1.9416	0.63924	-3.03735	0.00238666
CD68	234.45	1.94272	0.652511	-2.97729	0.00290807
CREM	1677.1	1.95034	0.550977	-3.53979	0.00040044
LOC101903546	138.73	1.95165	0.577916	-3.37706	0.000732653
TGFA	1371.61	1.95235	0.5378	-3.63026	0.000283138
DTX2	436.775	1.95606	0.913245	-2.14187	0.0322037
LOC112448043	13.3362	1.96677	0.964713	-2.03871	0.0414791
OAS2	146.18	1.96867	0.494093	-3.9844	6.76512e-05
MGC139164	1078.27	1.96936	0.952716	-2.0671	0.0387248
CRISPLD2	8274.8	1.97298	0.360385	-5.47466	4.3836e-08
HTT	3818.68	1.97535	0.762387	-2.59101	0.00956945
CYYR1	20.3893	1.97636	0.759031	-2.6038	0.0092197
ITGA2B	1403.34	1.97867	0.831694	-2.37908	0.0173559
ANKRD22	1039.66	1.98371	0.60875	-3.25866	0.00111938
LOC107132917	42.5703	1.98386	0.530811	-3.73742	0.000185916
LOC112441663	640.547	1.98961	0.963298	-2.06541	0.0388839
LOC112443184	36.4485	1.99561	0.83183	-2.39906	0.0164374
CYSLTR2	51.4633	2.00207	0.840312	-2.38253	0.017194
LOC107132707	96.5223	2.00717	0.702949	-2.85536	0.00429883
LOC112449562	13.9274	2.01001	0.950292	-2.11515	0.0344175
ERAP1	3026.34	2.01113	0.58198	-3.45567	0.000548928
FOLR3	213.962	2.01329	0.909141	-2.2145	0.0267945
BBC3	340.72	2.02615	0.702354	-2.88479	0.00391672
IFIT3	6501.78	2.03167	0.512237	-3.96627	7.30063e-05
MTHFR	295.494	2.04763	0.785387	-2.60717	0.00912951
TTC32	26.3982	2.05024	0.843665	-2.43016	0.0150922
ETS2	2330.32	2.05191	0.422386	-4.85789	1.18645e-06
PDK3	1032.13	2.05514	0.554131	-3.70876	0.000208279
CXCL8	5945.96	2.05737	0.740886	-2.7769	0.00548797
HEPACAM2	534.615	2.05771	0.499592	-4.11879	3.80871e-05
NTF3	16.8451	2.05863	0.870866	-2.36388	0.0180845
GLP1R	174.486	2.06257	0.946333	-2.17953	0.029292
FAM71A	11.4946	2.06547	0.815433	-2.53297	0.0113101
CA4	790.246	2.06695	0.700247	-2.95175	0.00315978
MX2	11856.9	2.06844	0.532786	-3.88231	0.00010347
TEC	544.485	2.07062	0.754166	-2.74558	0.00604039
LOC112441843	19.2065	2.08286	1.03769	-2.00721	0.0447277
BMX	1031.6	2.10038	0.531345	-3.95295	7.71932e-05
PODNL1	24.9724	2.10247	1.0026	-2.09701	0.0359928
IFITM3	41695.3	2.104	0.477806	-4.40346	1.06539e-05
LOC107132345	114.796	2.11293	0.809507	-2.61015	0.00905037
FA2H	12.7464	2.11697	0.917076	-2.30839	0.0209774
LOC112449300	131.05	2.11834	0.742231	-2.85402	0.00431697
LOC112446843	447.686	2.12067	0.562408	-3.77069	0.000162794
LOC104976076	2587.98	2.12294	0.589181	-3.60321	0.00031431
LOC104969334	94.9423	2.13864	0.455631	-4.69381	2.68169e-06
ENKUR	108.747	2.13967	0.53712	-3.98361	6.78773e-05
SOD2	7916.75	2.14001	0.635508	-3.3674	0.00075881
CD40LG	45.7778	2.1438	0.864305	-2.48037	0.0131246
KIAA1147	3699.1	2.1444	0.502878	-4.26426	2.00565e-05
KBTBD7	2907	2.15554	0.355518	-6.06309	1.33531e-09
LOC786348	839.832	2.1681	0.941956	-2.3017	0.021352
PDK4	1648.33	2.18049	0.681539	-3.19936	0.00137732
LOC112445946	15.4806	2.18863	0.965351	-2.26719	0.0233787
LOC112444192	16.908	2.19243	0.862232	-2.54274	0.0109988
LOC112441665	148.954	2.20014	0.597587	-3.6817	0.000231681
LY6G6F	276.479	2.20685	0.893181	-2.47078	0.0134818
HIST1H2AC	740.747	2.22638	0.480135	-4.637	3.5351e-06
APOBEC3Z1	1179.86	2.24175	0.55722	-4.0231	5.74376e-05
RBFA	123.219	2.25092	0.664708	-3.38633	0.000708344
GIF	25.5373	2.252	0.757941	-2.97121	0.00296633
PGLYRP4	274.371	2.25218	0.542461	-4.15178	3.29901e-05
EML2	802.947	2.25233	0.519819	-4.33291	1.47149e-05
INTS5	44.2038	2.25604	0.560483	-4.02517	5.69336e-05
LOC783362	428.729	2.26025	0.764684	-2.95579	0.00311869
PROK2	192.895	2.26437	0.681439	-3.32292	0.000890793
CRYM	55.5839	2.27534	0.733857	-3.10053	0.00193177
DHRS9	652.511	2.27699	0.545992	-4.17037	3.04102e-05
LOC112449342	51.9546	2.27702	0.534529	-4.25986	2.04551e-05
LOC101903832	1758.55	2.29114	0.338949	-6.75953	1.38441e-11
GIMAP4	18719.5	2.29114	0.908421	-2.52211	0.0116652
STRA8	22.8115	2.29905	1.1478	-2.003	0.0451774
PEAK3	1291.16	2.30532	0.56566	-4.07545	4.5926e-05
IL1B	9332.54	2.30794	0.801523	-2.87944	0.00398376
STON1	65.5357	2.30838	1.17105	-1.97121	0.0487004
FCAR	2247.23	2.30952	0.58542	-3.94507	7.97778e-05
LOC112441982	235.777	2.32252	0.765227	-3.03507	0.00240477
UBR1	1003.32	2.32457	1.14696	-2.02672	0.0426908
CAMKV	6.88605	2.33723	1.0796	-2.1649	0.0303952
EFHD1	81.8509	2.34025	0.800523	-2.92341	0.00346224
LOC104973781	482.559	2.36617	0.481331	-4.91589	8.83804e-07
PLEK2	10.9418	2.36818	0.855734	-2.76743	0.00565007
TLNRD1	877.984	2.38297	0.797253	-2.98898	0.00279912
NRM	28.8302	2.39291	0.845279	-2.83091	0.00464161
CXCR2	12444	2.39529	0.935473	-2.56051	0.0104518
EGR1	3416.81	2.39844	1.08799	-2.20446	0.0274919
OVOS2	13.2809	2.40903	1.08228	-2.22588	0.0260224
ALPL	1843.7	2.41781	0.549774	-4.39782	1.09344e-05
LOC112449060	2.52552	2.42426	1.18344	-2.04849	0.0405121
RAP1GAP	17.5012	2.42929	0.810147	-2.99858	0.00271241
LOC100847171	29.2366	2.43056	1.01491	-2.39484	0.0166274
AQP1	54.8112	2.43834	0.807037	-3.02135	0.00251653
BRIP1	39.6456	2.44878	1.21589	-2.01398	0.0440112
DGAT2	27373.8	2.46052	0.491223	-5.00895	5.47266e-07
CLEC3B	32.0441	2.46996	0.702242	-3.51725	0.000436051
PLA1A	20.1627	2.47031	1.20349	-2.05263	0.0401086
SDS	608443	2.4881	0.547344	-4.54577	5.47358e-06
ERAS	10.341	2.49359	1.08195	-2.30472	0.0211823
C3H1orf162	4529.1	2.50123	0.512216	-4.88316	1.04401e-06
FER1L5	107.983	2.50305	0.958573	-2.61122	0.00902199
LOC107131803	2465.13	2.51266	0.886313	-2.83496	0.00458321
ADGRG3	1163.76	2.52187	0.759939	-3.31852	0.000904959
MEFV	2398.33	2.52424	0.700867	-3.6016	0.000316263
PTX3	1245.27	2.54233	1.01519	-2.50428	0.0122701
LOC112445108	12.3439	2.54723	1.1496	-2.21576	0.0267077
LSP1	30119	2.54959	0.641875	-3.9721	7.12428e-05
OLFM4	641.395	2.55766	0.8084	-3.16385	0.00155695
LOC786942	194.905	2.5683	0.870987	-2.94872	0.00319092
NSG2	4.24441	2.60989	1.10073	-2.37106	0.0177372
JSP.1	25875.4	2.61247	0.970782	-2.6911	0.00712178
TNFAIP6	88.0755	2.61293	0.859785	-3.03905	0.00237325
NEB	120.312	2.61471	0.924751	-2.82747	0.00469173
ADAMTS18	27.2855	2.62531	0.929533	-2.82433	0.00473792
LOC112444681	30831.1	2.6311	0.637085	-4.1299	3.62915e-05
UPP1	5373.6	2.64864	0.536612	-4.93586	7.97983e-07
ISG15	13376.7	2.64906	0.600933	-4.40825	1.04211e-05
LOC104974259	109.235	2.65164	0.712952	-3.71924	0.000199823
EMB	29.7413	2.65276	1.15322	-2.3003	0.0214312
SIDT1	1152.89	2.66058	0.693622	-3.83577	0.00012517
LOC112441633	21.2715	2.66288	0.984768	-2.70407	0.0068496
TMEM260	216.388	2.66573	1.14359	-2.33103	0.019752
LOC107132224	64.7378	2.66578	0.637594	-4.18099	2.9024e-05
CAPN3	31.2011	2.70179	0.671908	-4.02107	5.79338e-05
LOC112445973	11.396	2.72935	0.78799	-3.46369	0.000532814
CATHL1	10.8599	2.75246	1.27813	-2.15351	0.0312786
MMP9	3899.1	2.76815	0.696814	-3.97258	7.10977e-05
LOC525415	4.63557	2.77108	1.41106	-1.96383	0.0495503
TGM3	52042	2.77734	0.765196	-3.62958	0.00028388
SERPINB4	1858.04	2.78341	0.875878	-3.17785	0.00148369
AREG	117.415	2.80807	0.951218	-2.95208	0.00315644
TCN1	23026.4	2.8159	0.589053	-4.78038	1.7496e-06
KCNA6	52.1885	2.82386	1.22269	-2.30955	0.0209132
CXCR1	15319.2	2.85677	0.626199	-4.56208	5.06495e-06
LOC101906397	19.527	2.85985	0.896509	-3.18999	0.00142279
LOC100336589	367.816	2.86701	0.858286	-3.34039	0.00083661
LOC112446742	9.18713	2.89908	0.845825	-3.42752	0.000609121
CALML4	19.3822	2.9156	0.847934	-3.43847	0.000585007
PHLDB1	94.9536	2.92027	0.770842	-3.78841	0.000151613
CD24	951.803	2.92748	0.98362	-2.97623	0.00291819
ALCAM	187.824	2.93022	1.24688	-2.35003	0.0187717
MBLAC1	234.942	2.93352	0.609058	-4.81649	1.46108e-06
THY1	119.891	2.94866	0.835035	-3.53118	0.000413712
CYP3A4	134.342	2.95286	0.52392	-5.63609	1.73956e-08
EREG	594.537	2.9744	0.837257	-3.55255	0.000381515
KPNA6	91.2988	2.98904	0.711841	-4.19903	2.68061e-05
SHROOM4	459.361	2.99887	0.660143	-4.54276	5.55234e-06
IGFBP3	8.10192	3.01679	1.07748	-2.79986	0.00511251
LOC112441907	2.68094	3.035	1.46981	-2.06489	0.0389335
LOC527744	3543.49	3.05592	0.578	-5.28705	1.24306e-07
SLC28A3	2622.82	3.06679	0.852054	-3.59929	0.000319081
FRY	175.325	3.07077	0.928244	-3.30815	0.000939152
LOC107132851	16.8371	3.07943	1.13795	-2.70612	0.0068074
LOC520402	39.1302	3.08091	1.38287	-2.22791	0.0258867
LOC523126	47.5991	3.10199	1.15435	-2.68722	0.00720489
LOC505972	469.392	3.10477	0.620266	-5.00555	5.5703e-07
KCNH8	6.7416	3.11966	1.48765	-2.09704	0.0359899
CATHL2	88.4174	3.1306	1.3529	-2.31399	0.0206683
LOC112445540	63.263	3.13841	0.94798	-3.31063	0.000930848
UBR3	59.7311	3.154	1.32592	-2.37873	0.0173724
EXTL1	10.4597	3.15587	1.11857	-2.82135	0.00478219
NFS1	89.0223	3.18997	0.795497	-4.01003	6.07114e-05
FOSB	1617.8	3.19614	0.865839	-3.69138	0.000223044
ARPC4	141.841	3.2126	0.96821	-3.31808	0.000906387
CATHL3	21.6949	3.21721	1.25393	-2.56571	0.0102966
OCSTAMP	184.925	3.23861	0.708415	-4.57163	4.83941e-06
LOC112444161	8.32729	3.25485	1.52791	-2.13026	0.0331498
LOC107131864	340.477	3.25663	0.896761	-3.63155	0.000281724
LOC104973526	11.4717	3.27413	1.35363	-2.41879	0.0155723
RNF31	316.316	3.32867	0.796421	-4.17954	2.92102e-05
SLC22A1	33.9571	3.32906	1.28341	-2.59392	0.00948892
CDC6	145.503	3.36118	0.903733	-3.71922	0.000199843
LOC112441610	42.5926	3.36843	0.530255	-6.35246	2.11899e-10
FMO1	6.712	3.39408	1.70184	-1.99435	0.0461133
IGFBP1	13.869	3.39626	1.33481	-2.54437	0.0109475
TMA16	41.5613	3.40735	1.05096	-3.24213	0.00118639
LOC100297676	28678.6	3.41617	0.935976	-3.64984	0.0002624
FCRL3	115.128	3.45332	1.2361	-2.79372	0.00521057
LOC104973297	31.6601	3.48707	1.33998	-2.60232	0.00925954
NMB	41.0251	3.54706	0.931973	-3.80596	0.000141253
SOGA1	505.324	3.55767	0.931772	-3.81818	0.000134439
LOC100847618	121.26	3.58943	1.77734	-2.01955	0.0434301
HHLA2	165.937	3.59577	1.22505	-2.93521	0.00333327
LOC112449258	5.01365	3.60109	1.73601	-2.07435	0.0380471
LOC112446654	1.76347	3.63693	1.71036	-2.12641	0.0334688
CRISP3	31.3817	3.65605	1.64008	-2.22919	0.025801
LOC112441458	8.35409	3.6901	1.57297	-2.34594	0.0189794
ERFE	4.28997	3.80093	1.20637	-3.15073	0.00162866
NAV1	17.1689	3.86989	1.82744	-2.11766	0.0342038
IL6	39.2737	3.88485	1.31479	-2.95473	0.0031294
LOC100337223	9.42837	3.89384	1.81358	-2.14704	0.0317898
PIGW	306.788	3.89803	1.77866	-2.19156	0.0284113
TMPRSS3	7.90155	3.89905	1.1352	-3.4347	0.000593216
LOC107132719	27.4419	4.02471	1.04665	-3.84531	0.000120401
C7H19orf67	2.3486	4.06753	2.07461	-1.96063	0.0499223
TRPC5	15.5564	4.23103	1.23188	-3.43462	0.000593375
LGR5	5.93987	4.23201	2.145	-1.97297	0.0484995
ZNF852	11.9735	4.25326	1.54001	-2.76184	0.00574762
LOC104975324	8.17151	4.32147	1.98175	-2.18064	0.0292104
LOC112443442	1.92298	4.41397	1.97123	-2.2392	0.0251431
DNAH8	24.2498	4.56832	1.08856	-4.19667	2.70872e-05
LOC107132398	12.4168	4.60283	1.84713	-2.49188	0.0127067
RRAD	9.63338	4.62026	1.70517	-2.70956	0.0067373
MORC4	2.23819	4.63635	2.33644	-1.98437	0.0472151
LOC100847738	12.8845	4.6686	2.14641	-2.17508	0.0296243
MYO7A	2.32434	4.68887	2.33422	-2.00875	0.0445634
FAM162B	2.47936	4.78512	2.29086	-2.08879	0.0367266
LOC104971076	2.676	4.89636	1.72602	-2.83679	0.00455696
FAM178B	2.74452	4.93019	1.77172	-2.78272	0.00539057
TMEM176A	2.84468	4.98184	1.74872	-2.84885	0.0043878
LOC112445957	2.91779	5.01918	1.7795	-2.82056	0.00479406
C20H5orf58	40.0501	5.05202	1.18062	-4.27911	1.87641e-05
XKR7	3.21281	5.15866	1.35418	-3.80943	0.00013929
LOC112443219	5.08303	5.21579	1.68953	-3.08712	0.00202104
CLDN10	3.45973	5.26396	2.19125	-2.40227	0.0162938
LIPN	3.54114	5.29655	2.21247	-2.39395	0.0166681
LOC790101	8.5382	5.37847	2.00885	-2.67739	0.00741978
PLIN5	4.21513	5.54917	2.77678	-1.99842	0.045671
RIBC2	4.24079	5.55389	1.33988	-4.14508	3.39697e-05
IGHM	465.829	5.71755	2.49188	-2.29447	0.0217632
KIAA1671	25.2421	5.99597	1.60201	-3.74279	0.00018199
LOC112448003	28.9153	6.16109	1.62018	-3.80271	0.000143121
LOC112443195	6.48739	6.17328	1.18515	-5.20885	1.90017e-07
MCAM	6.76167	6.23062	2.6915	-2.31493	0.0206168
LOC104969648	6.87795	6.25561	1.93002	-3.24121	0.00119022
PRDM9	7.56293	6.39258	1.69429	-3.77302	0.000161282
LYPD6B	8.17563	6.50443	1.22475	-5.31084	1.0912e-07
GSE1	10.0685	6.80628	1.56047	-4.36168	1.29069e-05
LOC112442046	13.4514	7.22311	3.0287	-2.38489	0.0170843
LOC101904548	17.803	7.62758	3.02809	-2.51894	0.0117707
ND4	2796.49	8.27558	1.11107	-7.44826	9.45768e-14
LOC101905575	34.8783	8.59802	2.32658	-3.69556	0.000219399
TRIM10	57.7142	9.32434	3.02677	-3.08062	0.0020657
LOC100337244	109.58	10.1033	2.89533	-3.48951	0.000483915
TMEM181	163.056	10.8227	3.0264	-3.57612	0.000348736
PTGS2	136.455	25.1924	3.02644	-8.32411	8.49646e-17
LOC112441987	571.626	26.6579	3.02625	-8.8089	1.26376e-18

## Sheet: Milk_protein_percentage_XJBC
DEG analysis results of low milk protein percentage vs. high milk protein percentage
gene	baseMean	log2FoldChange	lfcSE	stat	pvalue
LOC112445621	56.7771	-6.91539	2.59864	2.66115	0.00778734
KIF1A	1.98873	-3.76291	1.23883	3.03748	0.00238565
LOC107131785	1.84913	-3.64168	1.47946	2.4615	0.0138357
LOC112445038	2.46263	-3.40261	1.31351	2.59048	0.00958425
HEY1	0.992209	-3.38632	1.54959	2.1853	0.0288667
LOC618076	1.53419	-3.34445	1.53788	2.17471	0.0296519
LOC112445746	7.09915	-3.18486	1.07479	2.96324	0.00304418
CACNG1	7.99354	-3.10874	0.771164	4.03124	5.5484e-05
TRIM46	1.95354	-3.08135	1.43902	2.14128	0.0322514
LOC107132382	1.92553	-3.06554	1.32318	2.3168	0.0205146
LOC112443844	1.19	-2.93433	1.38647	2.11641	0.03431
LOC100336431	1.1828	-2.91606	1.36946	2.12936	0.0332248
BPIFB5	1.13839	-2.90299	1.36016	2.13429	0.0328187
EXOC3L4	44.6037	-2.85607	0.605362	4.71795	2.38231e-06
IGSF9B	17.7758	-2.82424	0.667903	4.22852	2.35235e-05
OR5K1	6.57813	-2.82281	0.941155	2.9993	0.00270597
UTS2	3.76205	-2.72338	0.982789	2.77108	0.00558715
LOC100337129	74.0735	-2.71676	1.308	2.07703	0.0377991
RANBP3L	16.1703	-2.70949	0.964445	2.80938	0.00496367
MUC1	1.57819	-2.70946	1.32835	2.03972	0.0413787
HOXA3	1.55624	-2.68174	1.36461	1.96521	0.0493899
ARHGAP8	16.4207	-2.51228	0.655227	3.83421	0.00012597
LOC107132971	6.02753	-2.48848	0.933735	2.66508	0.00769706
LOC112445144	8.78324	-2.41946	0.780889	3.09834	0.00194607
KBTBD12	5.1101	-2.39525	1.03443	2.31552	0.0205845
CNIH3	24.0016	-2.39281	0.844588	2.83311	0.00460977
LOC104974103	3.59654	-2.29973	0.931628	2.46851	0.0135678
ACSBG2	2.33719	-2.29831	1.1157	2.05997	0.0394016
FZD6	3.89942	-2.22712	0.999399	2.22845	0.0258503
PRRG4	6.32683	-2.22456	0.797648	2.7889	0.00528879
LOC100139916	3639.5	-2.19427	0.980225	2.23854	0.0251859
ENTHD1	11.0409	-2.1831	0.755718	2.88878	0.0038674
LRCOL1	3.29898	-2.17738	1.00012	2.17711	0.0294724
LOC107132623	2.75482	-2.17038	1.03203	2.10303	0.0354629
SPATA9	8.71172	-2.15685	0.760587	2.83577	0.0045716
FAM13C	3.90595	-2.14451	1.01608	2.11057	0.0348095
RTN4R	3.32551	-2.09452	0.879413	2.38172	0.0172319
CKM	3.14335	-2.08063	0.992049	2.09731	0.0359665
SLC17A8	3.03116	-2.0645	0.886255	2.32947	0.0198343
GRIN3B	3.0702	-2.06002	0.858566	2.39937	0.0164231
LOC100848027	4.53694	-2.05159	0.767149	2.6743	0.00748846
LOXL4	32.0426	-1.99247	0.801502	2.48591	0.0129219
LOC784572	3478.73	-1.98626	0.713941	2.78211	0.00540071
CKMT2	5.14931	-1.97365	0.773108	2.55288	0.0106836
LOC782892	9.54517	-1.94651	0.873806	2.22763	0.0259055
TAGLN	17.7721	-1.9251	0.549043	3.50628	0.000454419
TRNP1	2.9701	-1.91073	0.862389	2.21562	0.0267176
LOC112446707	5.7183	-1.83811	0.735199	2.50015	0.0124141
TNFSF15	24.7124	-1.82981	0.745699	2.45382	0.0141346
ACHE	38.8269	-1.75632	0.568725	3.08817	0.00201396
LOC107131878	48.7801	-1.74705	0.51501	3.39226	0.000693184
SH2D4A	6.5348	-1.73313	0.770927	2.24811	0.0245689
MAOB	14.7492	-1.73235	0.784739	2.20755	0.0272756
MMP14	20.8602	-1.69695	0.628812	2.69866	0.00696188
LARP6	8.21281	-1.69162	0.838144	2.0183	0.0435604
LOC101906160	13.5486	-1.67676	0.71958	2.33019	0.0197959
FAM71A	60.9749	-1.67168	0.767323	2.17858	0.0293628
LOC526745	24.694	-1.65479	0.508818	3.25222	0.00114507
MYT1L	29.9813	-1.63351	0.761384	2.14544	0.0319175
LRP11	154.497	-1.63227	0.66855	2.44151	0.014626
DRD4	9.77315	-1.6186	0.641217	2.52427	0.011594
NR3C2	3.64208	-1.60317	0.755551	2.12185	0.0338499
TEX29	17.0615	-1.57465	0.519203	3.03283	0.00242274
LOC101901951	116.283	-1.5738	0.412871	3.81185	0.00013793
ELF5	20.6375	-1.57275	0.431893	3.64154	0.000271016
NPFFR1	5.51504	-1.56323	0.6776	2.30701	0.0210542
AFAP1	149.754	-1.55712	0.514749	3.02501	0.00248622
LOC104974567	6.35702	-1.55565	0.660959	2.35363	0.0185912
RBM44	22.0215	-1.53045	0.581629	2.63132	0.00850543
TLDC2	29.4948	-1.51851	0.773092	1.9642	0.0495069
LOC528412	1407.84	-1.51487	0.632725	2.3942	0.0166565
LOC112448037	39.1875	-1.51484	0.44167	3.42981	0.000604007
FXYD2	16.6971	-1.48479	0.523624	2.83561	0.00457383
FGD5	36.5266	-1.48349	0.560893	2.64487	0.00817223
LOC112449260	8.69258	-1.48277	0.556897	2.66255	0.007755
DUSP4	240.944	-1.46961	0.525074	2.79886	0.00512837
TMC1	89.0603	-1.46495	0.547777	2.67436	0.00748722
LOC112442712	15.5585	-1.46443	0.668763	2.18976	0.0285419
C19H17orf50	5.94976	-1.46352	0.670433	2.18295	0.0290395
MAN1B1-2	67.5422	-1.45494	0.606893	2.39736	0.0165135
WNT11	7.18251	-1.45391	0.589545	2.46615	0.0136575
MYLK2	5.95041	-1.45335	0.654007	2.22222	0.0262685
LOC112447838	24.3021	-1.44207	0.581358	2.48051	0.0131193
LOC513969	195.903	-1.43905	0.4263	3.37568	0.000736345
EYA1	8.53492	-1.42844	0.656	2.17751	0.0294429
PADI6	7.61393	-1.42551	0.592385	2.40639	0.0161109
LOC101909551	68.562	-1.42497	0.557375	2.55656	0.0105712
LOC783945	7.92389	-1.41712	0.603199	2.34934	0.0188068
LOC112444621	6.60484	-1.41525	0.592427	2.3889	0.016899
LOC101907157	14.8677	-1.4066	0.643506	2.18583	0.0288277
LOC112445693	160.299	-1.39789	0.642934	2.17423	0.0296879
CNKSR2	10.5223	-1.39324	0.652335	2.13577	0.032698
EPPK1	116.224	-1.39055	0.489327	2.84177	0.00448635
LOC100296272	50.9969	-1.38565	0.617554	2.24377	0.0248471
LGALS3	120.418	-1.38308	0.594134	2.32789	0.0199177
SLC6A1	30.4444	-1.38036	0.408336	3.38045	0.000723675
DLL4	6.13041	-1.37812	0.611132	2.25503	0.0241312
PMEL	167.093	-1.373	0.415438	3.30495	0.00094995
LOC789192	298.716	-1.36632	0.649153	2.10477	0.035311
SRL	57.8508	-1.35769	0.347604	3.90585	9.38949e-05
ROPN1L	10.4285	-1.35763	0.510647	2.65865	0.00784547
GLRA1	11.2695	-1.3563	0.529912	2.55947	0.0104831
LOC104975119	169.346	-1.33705	0.544061	2.45755	0.013989
RSPO1	9.48167	-1.33396	0.507503	2.62847	0.00857696
MXRA5	18.3868	-1.33307	0.504154	2.64416	0.00818928
LZTS1	8.43717	-1.33046	0.583269	2.28103	0.0225464
LOC101904836	12.6723	-1.32517	0.447801	2.95929	0.00308351
CDH10	627.639	-1.32302	0.500922	2.64117	0.00826198
WNT5A	62.4566	-1.32078	0.50567	2.61194	0.00900308
LOC101909777	14.2371	-1.29327	0.515194	2.51026	0.0120642
MAPK11	13.4815	-1.28817	0.643845	2.00075	0.0454195
PPP1R36	24.4043	-1.2866	0.360724	3.56671	0.000361488
CYB5R2	62.8371	-1.28609	0.627308	2.05017	0.0403476
LOC101907523	31.3128	-1.27976	0.465542	2.74897	0.00597826
TSPAN18	41.8501	-1.27903	0.452959	2.82372	0.00474698
BARHL1	5.49901	-1.2752	0.609256	2.09305	0.0363449
LOC112447445	21.7885	-1.26528	0.433454	2.91906	0.00351094
DOK6	37.6736	-1.25883	0.576721	2.18274	0.0290549
C2	2753.48	-1.25566	0.548425	2.28957	0.0220464
GBX1	13.0542	-1.25427	0.582481	2.15332	0.0312936
LOC112441872	9.93539	-1.25168	0.607947	2.05887	0.0395068
CSPG4	26.8459	-1.24509	0.541268	2.30032	0.0214302
WC1-10	166.202	-1.23345	0.335158	3.6802	0.000233051
HGD	6.39608	-1.22375	0.613968	1.99319	0.0462409
ZNF205	87.8876	-1.22144	0.373769	3.26789	0.00108354
MEGF6	10.854	-1.20947	0.581342	2.08048	0.0374813
CYGB	46.3058	-1.20423	0.570372	2.1113	0.0347464
GRM3	14.2501	-1.18595	0.544784	2.17693	0.0294862
C20H5orf58	553.718	-1.18418	0.418405	2.83022	0.00465159
LOC537848	19.9468	-1.18036	0.51268	2.30233	0.0213166
WDR31	48.0022	-1.17582	0.454759	2.58558	0.00972147
LDLRAD3	279.748	-1.17477	0.398278	2.94961	0.00318175
C17H4orf51	38.7815	-1.16536	0.441593	2.63899	0.00831546
LOC100847951	165.815	-1.15981	0.440106	2.6353	0.00840627
SEPT10	25.8812	-1.15072	0.507181	2.26886	0.0232767
PPFIA2	124.519	-1.14981	0.465428	2.47044	0.0134949
SCN4A	59.0552	-1.14933	0.568662	2.02112	0.0432673
SLC5A10	19.4766	-1.13372	0.366117	3.0966	0.00195755
LOC112446748	180.817	-1.13268	0.571962	1.98034	0.0476651
LOC785982	13.9814	-1.12733	0.547766	2.05804	0.0395858
MATN1	29.2537	-1.12598	0.463021	2.43182	0.0150233
MYBPC3	94.2701	-1.12524	0.380924	2.95398	0.00313704
SLC39A2	45.1308	-1.12293	0.29189	3.84711	0.000119518
AMHR2	395.985	-1.12201	0.486351	2.30699	0.0210556
SEC14L3	25.2604	-1.10748	0.453227	2.44355	0.0145435
LOC101905723	106.503	-1.10031	0.330673	3.32748	0.000876352
LOC112447400	136.604	-1.08973	0.457326	2.38284	0.0171796
SLC5A11	42.119	-1.07948	0.347056	3.11039	0.0018684
C12H13orf46	21.1621	-1.07781	0.47475	2.27027	0.023191
KLHL33	66.6275	-1.07556	0.497618	2.16142	0.0306629
TUFT1	44.057	-1.07228	0.524334	2.04503	0.040852
LOC788599	12.7252	-1.06681	0.516621	2.06497	0.0389255
CASKIN2	11.6203	-1.0636	0.484718	2.19426	0.0282169
PSD3	72.6008	-1.06279	0.440743	2.41135	0.0158935
MTUS2	71.2468	-1.06023	0.311501	3.40363	0.000664979
CCDC116	22.2985	-1.05963	0.469152	2.25861	0.0239079
C13H20orf194	92.9508	-1.05529	0.323661	3.26047	0.00111229
LANCL3	23.6241	-1.04825	0.480312	2.18244	0.0290773
SORBS3	206.704	-1.0458	0.285166	3.66733	0.000245092
PARD6B	66.2656	-1.03675	0.483489	2.14431	0.0320078
PCDHA13	92.0322	-1.03213	0.503523	2.04982	0.0403817
HSD17B13	48.7767	-1.02787	0.340867	3.01547	0.00256581
LOC107131898	86.1971	-1.026	0.321385	3.19244	0.00141076
LOC613966	89.6688	-1.02033	0.234608	4.34907	1.36718e-05
FAM184A	60.7015	-1.02027	0.4405	2.31617	0.0205488
CABYR	157.888	-1.01792	0.354776	2.86918	0.00411541
LOC101907995	16.8939	-1.01706	0.425572	2.38986	0.0168548
CBARP	98.1046	-1.0164	0.354575	2.86653	0.00414996
CADPS2	206.322	-1.01431	0.37822	2.6818	0.00732276
ZNF462	140.822	-1.01225	0.458436	2.20806	0.02724
YES1	60.9637	-1.01155	0.430528	2.34956	0.0187957
DLG5	176.105	-1.01054	0.435964	2.31794	0.0204525
SHISA7	25.3094	-1.01033	0.417098	2.42228	0.0154233
ITM2A	11.9326	-1.01012	0.477481	2.11552	0.0343854
TTC28	80.1263	-1.0075	0.457106	2.20409	0.0275178
C16H1orf167	21.3536	-1.00587	0.351387	2.86258	0.00420202
VWCE	90.6245	-1.00284	0.376306	2.66496	0.00769965
SDC3	77.087	-1.00242	0.491565	2.03924	0.0414257
DNLZ	281.294	1.00071	0.475447	-2.10478	0.0353109
ASB5	14.5598	1.00079	0.408283	-2.45123	0.0142371
SPIB	5368.96	1.00097	0.424555	-2.35769	0.0183892
PADI3	139.287	1.00126	0.428209	-2.33825	0.0193745
LOC112447120	300.014	1.00233	0.362393	-2.76586	0.00567721
SAPCD1	559.442	1.00336	0.342828	-2.92671	0.00342568
CNN3	44.2883	1.00409	0.322326	-3.11515	0.00183852
LOC616364	130.382	1.00504	0.429394	-2.3406	0.0192528
LOC100139881	606.712	1.00755	0.468948	-2.14853	0.0316716
CARD14	58.3508	1.00854	0.306878	-3.28645	0.00101458
LOC101906317	423.31	1.00925	0.483247	-2.08848	0.0367544
CFAP46	90.7671	1.01102	0.40728	-2.48236	0.0130515
TTBK1	32.7682	1.01263	0.514611	-1.96775	0.0490967
IL5RA	551.465	1.01312	0.454918	-2.22705	0.025944
GAPT	2467.12	1.0133	0.441241	-2.29648	0.0216482
LOC107133315	26.1749	1.01394	0.502442	-2.01803	0.0435881
GARNL3	10.1664	1.02174	0.444912	-2.29649	0.0216478
LOC508858	402.099	1.02352	0.493837	-2.07259	0.0382104
LOC101908235	124.296	1.0273	0.370376	-2.77366	0.00554302
IL32	9474.5	1.02936	0.434151	-2.37098	0.0177409
LOC535121	54.7384	1.03343	0.497552	-2.07704	0.0377983
BOLA1	159.267	1.03501	0.372499	-2.77855	0.00546019
EMB	4493.16	1.03549	0.357972	-2.89265	0.00382002
PTPRR	275.848	1.04322	0.413389	-2.52359	0.0116165
NDUFAF4	114.555	1.05644	0.347131	-3.04335	0.00233961
CYSRT1	12.8152	1.05813	0.526181	-2.01096	0.0443292
ZNF596	116.452	1.05989	0.281537	-3.76465	0.000166786
LOC107132683	8.95502	1.06011	0.504326	-2.10203	0.0355506
LOC112442607	218.916	1.06118	0.493337	-2.15102	0.0314746
SNX31	12.7336	1.067	0.536555	-1.98862	0.0467435
MYRF	59.9158	1.06719	0.501146	-2.1295	0.0332129
LOC112441545	1476.51	1.06774	0.483994	-2.2061	0.0273771
SEMA3A	16.2424	1.06931	0.485527	-2.20237	0.0276392
SEMA5B	24.1342	1.06982	0.404952	-2.64185	0.00824535
LOC101908535	288.074	1.07194	0.380371	-2.81816	0.00483003
RPGRIP1	240.769	1.0803	0.42024	-2.57068	0.01015
LOC104971845	75.4777	1.08419	0.32336	-3.35289	0.000799722
ZNF165	10.5018	1.08463	0.494875	-2.19173	0.0283992
DYNLRB2	30.2906	1.08738	0.32997	-3.29538	0.000982899
C5AR2	2453.16	1.088	0.545086	-1.99602	0.0459317
LOC112442696	42.4052	1.08836	0.52386	-2.07758	0.0377478
CPNE5	23.6381	1.08969	0.49472	-2.20265	0.0276196
LOC107132972	12.2326	1.09293	0.530829	-2.05891	0.0395031
HS3ST6	63.11	1.09318	0.472276	-2.3147	0.0206292
PTI	2997.94	1.09336	0.483684	-2.26049	0.0237909
LOC782527	102.373	1.09539	0.364455	-3.00557	0.00265086
BSX	16.9395	1.0981	0.441649	-2.48637	0.0129054
LOC104972351	17.676	1.10031	0.505371	-2.17723	0.0294635
LOC107131579	31.2341	1.10245	0.517657	-2.12969	0.0331972
CDC42EP3	1245.98	1.10956	0.374467	-2.96305	0.00304604
LOC112445132	24.9294	1.11119	0.505849	-2.19669	0.0280425
LOC112445930	116.887	1.11439	0.36499	-3.05322	0.00226399
LOC112447469	102.038	1.11507	0.397114	-2.80795	0.00498587
LOC101903992	197.863	1.12384	0.470604	-2.38808	0.0169364
HECW2	83.6913	1.12657	0.421007	-2.67589	0.00745304
GFI1B	172.147	1.12735	0.337118	-3.34408	0.000825567
CDKL5	10.3058	1.12883	0.570911	-1.97724	0.0480143
TIFAB	9.06764	1.1306	0.576377	-1.96156	0.0498139
GFPT2	12.5864	1.13303	0.572123	-1.9804	0.0476589
SCN2B	35.252	1.1356	0.420451	-2.7009	0.00691514
LOC112448004	94.8102	1.13659	0.440439	-2.58059	0.00986322
LOC536947	6.5817	1.13917	0.564421	-2.0183	0.0435595
PROKR2	9.52789	1.1395	0.557103	-2.0454	0.0408154
LOC112442305	7.64994	1.14172	0.58144	-1.96361	0.0495749
LOC112449544	99.7025	1.145	0.580604	-1.97209	0.0485998
LOC112443213	33.2348	1.15079	0.374339	-3.0742	0.00211065
NRIP3	222.294	1.15769	0.44267	-2.61525	0.00891619
LOC104970830	159.273	1.15785	0.573923	-2.01742	0.0436512
LOC104969670	37.268	1.15879	0.410807	-2.82076	0.00479099
LOC104972216	41.4066	1.1612	0.509137	-2.28073	0.0225646
LOC100851913	255.036	1.16354	0.534036	-2.17878	0.0293483
LOC100301263	167.068	1.16368	0.452957	-2.56906	0.0101974
LOC107133158	71.8094	1.17002	0.361496	-3.23661	0.00120959
LOC100848853	73.5791	1.17078	0.378898	-3.08997	0.00200177
LOC100848703	320.443	1.17094	0.395535	-2.96039	0.00307246
LOC104972869	501.552	1.17176	0.540771	-2.16684	0.0302472
MIS12	173.611	1.172	0.326772	-3.58659	0.000335034
LOC112447288	19.7229	1.17269	0.542431	-2.16192	0.0306246
LOC513869	250.772	1.17699	0.540688	-2.17684	0.0294927
LURAP1L	66.6332	1.1772	0.496675	-2.37016	0.0177802
LOC104975683	10.2856	1.17767	0.540404	-2.17924	0.0293136
LOC104974328	209.433	1.17928	0.382156	-3.08587	0.00202961
PPBP	2886.52	1.18469	0.596343	-1.98659	0.0469674
LOC104976009	469.943	1.18703	0.40541	-2.92797	0.00341188
LOC112448818	15.7111	1.1904	0.588307	-2.02343	0.0430286
MPO	161.496	1.19433	0.444262	-2.68834	0.00718084
HRH4	731.487	1.1952	0.244937	-4.87961	1.06293e-06
HOXC9	12.512	1.19702	0.518586	-2.30823	0.0209862
LOC112449312	6.69362	1.19999	0.544229	-2.20494	0.027458
SLC1A2	8.11867	1.20304	0.576173	-2.08799	0.0367991
LOC507247	1170.45	1.20509	0.586914	-2.05327	0.0400467
SPA17	114.619	1.21003	0.443284	-2.7297	0.0063391
CLEC5A	624.578	1.21279	0.294139	-4.12318	3.73679e-05
MGC137030	26.672	1.21297	0.578466	-2.09687	0.0360047
LOC112446007	95.5214	1.2136	0.390541	-3.10748	0.00188693
EDNRB	31.9533	1.22152	0.376764	-3.24213	0.00118641
ALOX5	1297.75	1.22229	0.470704	-2.59672	0.00941177
LOC107131728	181.352	1.22279	0.521397	-2.34522	0.0190156
LOC104972390	6.90069	1.22497	0.563489	-2.1739	0.0297124
TNNI2	50.8819	1.22816	0.579626	-2.11888	0.0341007
LOC112444152	917.953	1.2291	0.464362	-2.64686	0.00812441
VGF	9.15238	1.2304	0.591205	-2.08118	0.0374177
SLC7A8	23.1448	1.23216	0.508619	-2.42257	0.0154112
SERPINB2	130.184	1.23455	0.425748	-2.89973	0.00373485
LOC112444877	17.7198	1.23529	0.483628	-2.5542	0.0106431
LOC112445973	11.3279	1.23719	0.536387	-2.30653	0.0210812
CRTAC1	96.9566	1.24257	0.598203	-2.07717	0.0377858
CXCL5	251.706	1.25205	0.604625	-2.07079	0.0383786
LOC788565	36.7428	1.25211	0.634511	-1.97335	0.0484557
PYY	6.38634	1.25376	0.616034	-2.03521	0.0418298
SCN11A	10.8312	1.25672	0.564576	-2.22595	0.0260175
SLC24A4	26.5512	1.25748	0.382021	-3.29164	0.000996043
MIR223	255.085	1.26226	0.441839	-2.85684	0.00427886
LOC101901950	12.707	1.26314	0.60624	-2.08357	0.037199
LOC511353	70.4359	1.26362	0.558601	-2.26211	0.0236908
CEBPE	280.453	1.26646	0.512972	-2.46886	0.0135544
LOC101904356	34.5634	1.26694	0.356627	-3.55257	0.00038149
FBXO48	55.8	1.26865	0.380114	-3.33755	0.000845199
TRNAE-CUC-14	13.6713	1.27183	0.58396	-2.17795	0.0294099
CDH5	48.688	1.27249	0.551547	-2.30714	0.0210472
SLC7A11	144.207	1.2755	0.370506	-3.44258	0.000576197
LOC101902724	12.4999	1.27883	0.579229	-2.20782	0.027257
LOC100848275	17.3677	1.28209	0.598879	-2.14082	0.0322883
VAT1L	2538.46	1.28244	0.630545	-2.03385	0.0419663
LOC785168	1298.43	1.28474	0.312066	-4.11689	3.84025e-05
RD3	140.86	1.29174	0.5221	-2.47413	0.0133561
LOC112449284	32.902	1.29252	0.627733	-2.05904	0.0394907
RXFP2	14.9626	1.29783	0.572328	-2.26763	0.0233519
KBTBD7	671.448	1.29919	0.571641	-2.27274	0.0230419
MEFV	1587.91	1.30476	0.656813	-1.98651	0.0469768
TNS2	53.0514	1.30491	0.473105	-2.75818	0.00581235
LOC100295883	926.356	1.30783	0.476824	-2.7428	0.00609175
LOC112441825	32.7706	1.31831	0.615141	-2.14311	0.0321043
LOC112447470	11.5536	1.31984	0.628403	-2.10031	0.0357015
PLCE1	34.3388	1.32032	0.485728	-2.71822	0.00656334
LOC112441655	10.9639	1.32358	0.633564	-2.08911	0.0366981
GCA	498.187	1.32413	0.498913	-2.65404	0.00795355
LOC112444520	30.1259	1.32961	0.429877	-3.093	0.00198146
RSPH1	12.5278	1.33044	0.58797	-2.26277	0.0236502
LOC112445870	16.019	1.33129	0.528162	-2.5206	0.0117154
LOC112448876	150.79	1.33529	0.638973	-2.08974	0.0366409
LOC107131209	25.0745	1.34738	0.569871	-2.36435	0.0180615
LOC104971213	18.0533	1.34779	0.623209	-2.16265	0.0305678
LOC112447854	9.25036	1.34803	0.57924	-2.32725	0.0199521
MAPK13	220.296	1.34948	0.449748	-3.00052	0.00269523
WDR63	7.05654	1.34972	0.590754	-2.28474	0.0223279
LOC100848006	1262.57	1.35305	0.32	-4.22827	2.35491e-05
CACNA2D4	49.5067	1.35331	0.510865	-2.64905	0.00807187
ANO2	41.0023	1.35707	0.536607	-2.52898	0.0114396
MGAM	753.041	1.3605	0.67033	-2.02959	0.0423978
LOC100336562	39.6741	1.36213	0.466584	-2.91936	0.00350753
LOC112446356	11.129	1.36793	0.546048	-2.50514	0.0122404
MAGED4B	72.2023	1.36927	0.485347	-2.82121	0.00478427
PFN3	13.8709	1.36973	0.585028	-2.3413	0.0192165
HPGD	632.549	1.37344	0.404269	-3.39736	0.000680401
HIST1H1E-2	49.5808	1.37423	0.528449	-2.60049	0.00930901
TLR10	463.513	1.38005	0.537913	-2.56556	0.010301
MIR101-1	35.3251	1.38415	0.549414	-2.51933	0.011758
LOC112447098	27.8789	1.38825	0.585436	-2.37131	0.0177253
GPR84	339.638	1.38867	0.62265	-2.23026	0.0257303
ADAMTS3	6.66082	1.39022	0.5511	-2.52262	0.0116484
LY6G6F	67.2691	1.39436	0.629048	-2.21662	0.0266488
LOC505326	12.3823	1.40364	0.673728	-2.08339	0.0372153
KLK1	39.858	1.40416	0.58591	-2.39654	0.0165506
TNFRSF13C	930.575	1.40894	0.541936	-2.59983	0.00932712
LOC112449143	82.2701	1.40908	0.453691	-3.10581	0.00189756
LOC100848288	42.2129	1.41067	0.48251	-2.92362	0.0034599
GADD45G	88.8088	1.4117	0.482903	-2.92337	0.00346265
HIST1H2BN	7.93061	1.41191	0.69472	-2.03234	0.0421192
LOC101906324	6.98135	1.41546	0.595609	-2.37649	0.0174782
LOC104974899	18.2354	1.4172	0.62388	-2.27159	0.0231115
LOC789732	38.514	1.41952	0.631339	-2.24843	0.0245489
LOC112448446	26.1603	1.42092	0.466224	-3.04773	0.00230579
LOC104973848	24.5456	1.42523	0.620851	-2.29561	0.0216984
LOC112442065	639.586	1.42523	0.618409	-2.30468	0.0211846
LOC107132901	135.777	1.4281	0.62028	-2.30235	0.0213154
LOC112445789	13.7299	1.43186	0.56282	-2.54408	0.0109567
LOC101903340	24.4722	1.4523	0.49482	-2.93502	0.00333532
PALM2	7.12543	1.45391	0.682208	-2.13119	0.0330735
LOC104972252	303.516	1.46832	0.598591	-2.45296	0.0141685
FFAR2	112.464	1.47979	0.435607	-3.39707	0.000681117
TNFAIP6	123.28	1.48101	0.68072	-2.17565	0.0295816
LOC112446676	26.4677	1.48814	0.563482	-2.64097	0.00826698
PTPN5	446.319	1.49605	0.67253	-2.22452	0.0261137
LOC617503	6.85908	1.49705	0.714189	-2.09616	0.0360682
LOC112442309	11.0616	1.49889	0.74419	-2.01412	0.0439964
LOC107133088	103.227	1.50469	0.708387	-2.12411	0.0336613
DEFB7	1077.55	1.50831	0.616345	-2.44719	0.0143975
LOC112441567	96.397	1.51093	0.628026	-2.40584	0.0161353
WNT10A	37.4592	1.52153	0.564495	-2.69539	0.00703061
LOC100335467	12.5275	1.52939	0.624157	-2.45033	0.0142726
FAM178B	103.059	1.54108	0.688161	-2.23941	0.0251291
ENHO	57.6083	1.54184	0.563726	-2.73509	0.00623626
VNN3	23.4947	1.54282	0.695846	-2.21719	0.0266105
LOC112444864	2618.54	1.54346	0.545821	-2.82778	0.00468721
TRNAM-CAU-5	16.4746	1.54632	0.475484	-3.25211	0.00114553
LOC112444602	26.2197	1.54992	0.512787	-3.02254	0.00250661
IL1B	5199.72	1.55479	0.65491	-2.37405	0.017594
KCNIP1	13.3777	1.55712	0.446071	-3.49074	0.000481686
CRYAB	7.37262	1.56597	0.616907	-2.53842	0.0111353
LOC112446127	10.2498	1.57076	0.798927	-1.96608	0.0492894
FCAR	1162.48	1.57192	0.645947	-2.43351	0.0149532
LOC104970103	15.6705	1.58444	0.666496	-2.37727	0.0174415
LOC515227	16.8898	1.59033	0.463586	-3.4305	0.000602464
LOC100848368	323.99	1.60656	0.268183	-5.99053	2.09153e-09
VMO1	3.09881	1.60835	0.799838	-2.01085	0.0443414
C1QTNF12	136.679	1.62528	0.577143	-2.81608	0.00486133
LOC112447557	33.4527	1.62825	0.696818	-2.33669	0.0194553
MYOM1	39.5921	1.63234	0.758091	-2.15322	0.0313011
LOC112442316	15.9102	1.64811	0.722169	-2.28216	0.0224798
LOC101907575	249.893	1.65102	0.629035	-2.62469	0.00867272
KLF17	68.9687	1.65397	0.713363	-2.31856	0.020419
TTC25	10.2124	1.66504	0.5806	-2.86779	0.00413346
EXTL1	5.28638	1.68016	0.804896	-2.08743	0.0368495
PTGS2	121.757	1.68674	0.735158	-2.29439	0.0217682
LOC104973526	21.7624	1.68893	0.472614	-3.57359	0.000352119
C15H11orf52	10.0948	1.68926	0.645996	-2.61497	0.00892348
SMTNL2	4.44068	1.70437	0.72577	-2.34835	0.0188565
LOC101905219	18.843	1.71148	0.580383	-2.94889	0.00318922
OCLN	9.53325	1.71157	0.828279	-2.06642	0.038789
MYO18B	34.6144	1.72329	0.665664	-2.58884	0.00963011
SPDEF	342.265	1.73091	0.561988	-3.07997	0.0020702
ANKRD37	28.2468	1.73164	0.588139	-2.94427	0.00323722
GH1	9.88729	1.73418	0.658618	-2.63305	0.00846208
ANO1	8.82583	1.73685	0.664582	-2.61344	0.00896359
DEFB4A	58.7838	1.73931	0.558634	-3.1135	0.00184883
LOC112448775	51.9975	1.742	0.475106	-3.66655	0.000245846
KDR	17.0746	1.74858	0.64725	-2.70155	0.00690173
LOC112445667	160.354	1.74987	0.590344	-2.96416	0.0030351
LOC112448793	3.36896	1.76849	0.81127	-2.1799	0.029265
LOC112449608	55.6559	1.76868	0.503594	-3.51211	0.000444566
LOC112447334	11.6172	1.77286	0.732719	-2.41957	0.0155389
DEFB1	334.524	1.77582	0.618048	-2.87328	0.00406238
FAM83F	10.6688	1.77756	0.818966	-2.17049	0.0299696
LOC112443184	17.2724	1.79131	0.577993	-3.09919	0.00194052
DHRS9	342.643	1.79372	0.594792	-3.01571	0.00256378
LOC104974259	31.7816	1.79947	0.61916	-2.90631	0.00365721
CCDC8	16.1493	1.80487	0.697462	-2.58776	0.00966012
BGLAP	23.3596	1.81092	0.539585	-3.35614	0.000790391
UCHL1	334.527	1.81444	0.636477	-2.85075	0.00436157
PPP1R3C	14.6143	1.82061	0.691358	-2.63339	0.00845384
KCNN1	35.3109	1.82437	0.612042	-2.98078	0.00287511
LOC112443219	161.684	1.83102	0.609419	-3.00453	0.0026599
SPIC	4.32685	1.83203	0.800197	-2.28948	0.0220517
CRYM	13.286	1.83582	0.793005	-2.31502	0.0206119
LOC100847724	185.319	1.84915	0.666127	-2.77597	0.00550375
ZFYVE28	310.579	1.85566	0.438083	-4.23586	2.27674e-05
LIPM	152.886	1.86273	0.641641	-2.90308	0.00369513
LOC101905477	64.6924	1.86917	0.672779	-2.77828	0.00546471
LOC100335268	5.49324	1.88707	0.752727	-2.50697	0.0121769
SERF1A	12.186	1.89478	0.555539	-3.4107	0.000647959
LOC523702	6.84806	1.90515	0.900467	-2.11574	0.0343671
LOC112445952	6.44399	1.91372	0.66169	-2.89217	0.00382586
LOC112449616	8.86589	1.92052	0.740249	-2.59442	0.00947497
LOC525415	5.19779	1.92124	0.695782	-2.76127	0.00575779
CRABP1	4.67494	1.92756	0.853091	-2.2595	0.0238523
SLC1A1	7.3418	1.93545	0.739264	-2.61808	0.00884253
NTF3	5.32567	1.94381	0.829945	-2.34209	0.0191759
LOC112441574	7.67706	1.94839	0.896938	-2.17226	0.0298357
NPPA	19.1612	1.95078	0.67634	-2.88432	0.00392255
LOC112447153	4.30931	1.95542	0.922095	-2.12062	0.0339535
DEFB10	568.816	1.97067	0.730884	-2.69629	0.00701169
RORB	2.35252	1.9774	1.00091	-1.97559	0.0482008
C16H1orf100	2.8473	1.98207	0.93757	-2.11405	0.0345113
SCHIP1	35.5314	1.98918	0.726065	-2.73967	0.00615015
LOC101907965	606.298	2.01163	0.583039	-3.45025	0.000560062
FAM92B	10.8376	2.01314	0.706648	-2.84885	0.00438774
HEPACAM2	103.354	2.0201	0.484679	-4.16792	3.0739e-05
LCN2	684.114	2.02365	0.712441	-2.84044	0.00450508
LOC112447542	18.4447	2.02393	0.704679	-2.87213	0.00407716
TMEM89	2.4828	2.02735	0.933598	-2.17154	0.0298901
LOC112443154	6.31629	2.03271	0.921246	-2.20648	0.0273501
MMP9	1179.99	2.06363	0.719534	-2.86801	0.00413057
TMPRSS3	12.8826	2.07045	0.844826	-2.45074	0.0142562
PID1	10.2302	2.11255	1.00799	-2.0958	0.0360996
EGR1	991.137	2.12615	0.885542	-2.40096	0.0163521
OCSTAMP	48.7339	2.13384	0.796702	-2.67835	0.00739861
LOC112448559	4.27996	2.19924	0.951124	-2.31225	0.0207639
CNTN5	4.44298	2.23942	0.913919	-2.45035	0.0142717
TMEM100	2.92241	2.31745	1.04025	-2.22777	0.0258955
LOC112442215	1305.26	2.31916	1.13842	-2.03717	0.0416334
BDKRB1	7.43284	2.34865	1.0619	-2.21175	0.0269841
MIR29E	4.26274	2.34909	1.14951	-2.04356	0.0409969
LOC112445511	15.1865	2.35181	0.979496	-2.40104	0.0163487
LOC786948	5.32331	2.39055	1.07051	-2.2331	0.025542
LOC112449285	7.23642	2.41218	0.894053	-2.69803	0.00697519
LOC100848282	23.7365	2.42635	0.930915	-2.60642	0.00914944
LOC104975324	4.02472	2.44234	1.23749	-1.97362	0.0484246
SMCO3	9.72884	2.46844	1.09246	-2.25953	0.0238504
FOLR1	3.85698	2.47227	1.09561	-2.25652	0.0240379
LOC101905575	6.13481	2.48453	0.931679	-2.66673	0.00765941
LOC112449386	13.3268	2.49257	0.959314	-2.59829	0.00936898
FOLR3	92.2679	2.51249	1.03971	-2.41653	0.0156693
ISG12(B)	7.87391	2.555	0.95587	-2.67296	0.00751846
LOC112447488	29.5186	2.61793	0.521036	-5.02448	5.04801e-07
LOC112445540	5.64821	2.62639	1.12464	-2.3353	0.0195275
KCNA6	22.091	2.63064	1.00654	-2.61355	0.00896061
LOC112447075	6.4181	2.66452	1.06944	-2.4915	0.0127205
RND3	5.73537	2.67904	0.918756	-2.91595	0.00354613
THY1	36.0568	2.68064	0.80036	-3.34929	0.000810188
CDHR5	40.5545	2.74584	0.805844	-3.40741	0.000655828
SYT8	32.2891	2.79254	0.787208	-3.5474	0.00038905
SNCG	2.50439	2.80826	1.26558	-2.21896	0.0264896
LOC112441614	21.3252	2.81349	0.756409	-3.71954	0.000199586
CD177	16.1327	2.86538	1.09423	-2.61863	0.00882837
MIR375	1.75422	2.95951	1.45113	-2.03945	0.0414052
LOC107132278	3.44049	2.96	1.28682	-2.30024	0.0214343
LOC100847148	5.21057	2.97899	0.861693	-3.45714	0.000545943
LOC526149	8.95849	2.99238	1.14446	-2.61467	0.00893141
LOC112447497	18.1628	3.03694	0.91853	-3.3063	0.000945357
LTBP4	205.482	3.05245	0.731997	-4.17004	3.04551e-05
MMP3	27.8268	3.09908	0.839081	-3.69342	0.000221262
TPSB2	2.63464	3.10244	1.53434	-2.022	0.0431762
LOC112443776	1.3419	3.20144	1.57292	-2.03536	0.0418151
LOC112444208	2.96688	3.21512	1.60235	-2.00651	0.044802
IL6	16.4274	3.39413	1.12364	-3.02066	0.00252222
LOC112442209	1.5619	3.41662	1.39539	-2.44851	0.0143448
LOC112445579	3.48539	3.43883	1.15764	-2.97054	0.00297275
TAP	2.59055	3.59062	1.42166	-2.52565	0.0115485
LOC101906734	1.72219	3.60032	1.77224	-2.03151	0.0422035
ORM1	4.64761	3.90612	1.28157	-3.04791	0.00230438
BOLA-4	3.2148	3.91787	1.79594	-2.18151	0.0291453
LRFN2	2.61671	4.23628	1.86535	-2.27104	0.0231447
WWC1	2.33682	4.69902	1.22777	-3.82727	0.000129572
LOC100847618	40.3337	4.97367	1.58905	-3.12997	0.00174827

## Sheet: Lactose_XJBC
DEG analysis results of low milk lactose percentage vs. high milk lactose percentage
gene	baseMean	log2FoldChange	lfcSE	stat	pvalue
LOC112447026	4.34638	-5.5935	2.70731	2.06607	0.0388216
MUC5AC	21.9669	-4.45576	0.998065	4.4644	8.02935e-06
LRFN2	2.57772	-4.19735	2.12758	1.97283	0.0485152
CPB1	1.58173	-4.12019	1.37849	2.98892	0.00279963
CD177	13.7876	-4.02749	1.55468	2.59056	0.00958198
CATHL5	16.1053	-3.94764	1.56275	2.52609	0.0115339
SMCO3	9.09948	-3.86848	1.16415	3.323	0.000890543
VGLL3	2.01229	-3.84839	1.44542	2.66248	0.00775672
LOC520402	18.1446	-3.75533	1.7964	2.09048	0.0365751
HBM	351.367	-3.70276	1.22696	3.01784	0.00254583
LDLRAD1	1.04979	-3.56083	1.66933	2.13308	0.0329178
MYZAP	14.1274	-3.48556	1.09826	3.17372	0.00150497
LOC100137897	15.3089	-3.47225	1.07649	3.22552	0.00125742
HBA	2788.31	-3.46057	1.31144	2.63876	0.00832094
PLIN5	1.55038	-3.41283	1.56151	2.1856	0.028845
C11H2orf71	1.49655	-3.38603	1.30977	2.58521	0.00973201
SHISA6	1.48305	-3.37525	1.51543	2.22725	0.0259304
LOC100847712	2.22253	-3.35629	1.24764	2.69011	0.00714294
SERPINA3-8	4.36168	-3.35012	1.40642	2.38202	0.017218
REEP1	562.852	-3.30653	1.25178	2.64146	0.00825493
LOC112448031	1.40172	-3.30513	1.53723	2.15006	0.0315505
LRG1	305.794	-3.25777	1.49508	2.17899	0.0293324
LOC112446399	3.02958	-3.25619	1.22859	2.65035	0.00804089
LOC101904174	2.0455	-3.18527	1.4227	2.23889	0.0251634
LOC100847469	320.435	-3.11709	1.10813	2.81292	0.00490937
ZNF532	1.92611	-3.09265	1.38502	2.23293	0.0255535
LOC101905575	8.44038	-3.0897	1.21346	2.54619	0.0108905
CXCL2	895.217	-3.07846	1.13151	2.72065	0.00651529
GLIPR1L1	1.20344	-3.04248	1.55024	1.96258	0.0496948
CDHR5	38.1412	-3.02191	0.828302	3.64832	0.000263957
GPR176	5.25621	-2.98507	1.03655	2.87982	0.00397903
HBB	257244	-2.97955	1.00305	2.97051	0.00297309
FOLR1	3.36612	-2.92582	1.28508	2.27676	0.0228004
PLA2G1B	33.4825	-2.88836	1.13079	2.55428	0.0106406
LTBP4	163.932	-2.8832	1.02694	2.80758	0.00499156
GJC1	1.0786	-2.88277	1.44409	1.99625	0.0459064
LOC101905618	10.3891	-2.84671	0.851598	3.34279	0.000829403
LOC107132424	1.62454	-2.82343	1.41687	1.99273	0.0462913
ICAM4	27.6235	-2.79748	0.967203	2.89234	0.00382388
ARG1	764.522	-2.7761	1.13948	2.4363	0.0148385
LOC101907471	1.58857	-2.77345	1.32399	2.09478	0.0361908
EREG	212.167	-2.77068	0.891943	3.10634	0.0018942
LOC518561	5.23027	-2.76658	0.977101	2.83142	0.00463419
DMTN	34.8842	-2.75813	0.899139	3.06752	0.00215843
FOLR3	86.557	-2.74823	0.730471	3.76228	0.000168374
LOC784427	19.5838	-2.70013	0.763117	3.53829	0.000402727
GLYATL2	1.49036	-2.65377	1.32485	2.00308	0.0451686
MCOLN3	3.56108	-2.64855	1.03601	2.55648	0.0105738
CLEC3B	7.73891	-2.64353	1.16663	2.26595	0.0234542
LOC112445936	2.91739	-2.63852	1.32473	1.99175	0.0463985
SLC29A4	49.9795	-2.61852	1.06423	2.46048	0.0138753
INA	1.36976	-2.57084	1.29229	1.98936	0.0466617
ORM1	4.0346	-2.54153	1.28192	1.98259	0.0474131
EPB42	119.508	-2.53039	0.920108	2.7501	0.00595778
GIPC2	7.2508	-2.52549	1.15574	2.18518	0.028876
TGM3	14154.2	-2.51046	0.944873	2.65693	0.00788555
LOC112445946	3.21467	-2.50972	1.18025	2.12643	0.0334672
LOC104975774	51.8306	-2.49777	0.724538	3.44739	0.000566028
LOC509961	1.91913	-2.47213	1.25391	1.97154	0.0486621
AQP1	28.8688	-2.43905	0.928325	2.62737	0.00860487
ALAS2	5479.6	-2.43408	1.06465	2.28628	0.0222382
CXCL3	263.982	-2.42828	1.19845	2.02617	0.0427471
MMP1	3.1809	-2.42532	1.01227	2.39592	0.0165785
CSF3	5.0308	-2.41991	0.977518	2.47557	0.0133025
CHST8	3.05402	-2.40849	0.981459	2.45399	0.0141282
CRYM	14.9776	-2.39807	0.867765	2.76351	0.00571841
PTGS2	91.7223	-2.36798	0.637078	3.71694	0.00020165
LOC107133005	4.19944	-2.36719	0.969604	2.4414	0.0146304
ACKR1	4.83152	-2.35948	1.0483	2.25076	0.0244005
LGI4	6.59862	-2.33143	1.06874	2.18148	0.029148
DEFB10	517.372	-2.32946	0.871036	2.67436	0.00748727
LOC104971168	1.72501	-2.32945	1.16275	2.0034	0.0451343
LOC107131333	40.0227	-2.30834	0.886535	2.60378	0.0092202
AZU1	2.96298	-2.30013	1.01768	2.26016	0.023811
MYH7	2.27083	-2.28992	1.06459	2.15099	0.0314766
KDR	15.3843	-2.28812	0.706285	3.23966	0.00119674
LOC112444847	1914.34	-2.28363	0.646466	3.53248	0.000411687
CCDC42	11.2476	-2.26575	1.15019	1.96989	0.0488507
ADM	4.08398	-2.25741	0.957127	2.35853	0.0183476
PROK2	337.221	-2.23243	0.614494	3.63296	0.000280191
LOC112449073	262.985	-2.23151	0.552275	4.04057	5.33217e-05
LOC112447334	9.4623	-2.22729	0.931588	2.39085	0.0168094
CREB3L3	5.55944	-2.20102	1.01366	2.17136	0.0299036
HPN	9.19491	-2.20092	0.707878	3.10919	0.00187603
HBEGF	493.703	-2.16674	0.428623	5.05512	4.30131e-07
LOC527744	1941.01	-2.1508	0.844031	2.54825	0.0108264
CCDC169	4.84484	-2.14943	0.945201	2.27404	0.0229635
ADD2	32.1802	-2.13636	0.676714	3.15696	0.00159422
F3	7.97399	-2.13423	0.974536	2.19	0.0285241
LOC101902112	6.22582	-2.12781	0.990614	2.14797	0.0317165
ISG15	2903.52	-2.11397	0.877543	2.40897	0.0159976
RND3	5.2648	-2.11108	0.998581	2.11408	0.0345084
LOC112447091	4.58705	-2.11102	0.849745	2.4843	0.0129806
LOC112448253	7.19691	-2.10068	1.05562	1.98999	0.0465916
COL12A1	3.55891	-2.07164	0.905879	2.28688	0.0222025
ART4	2.57275	-2.06928	1.04566	1.97892	0.0478254
FAM83F	9.9237	-2.05209	0.876338	2.34166	0.0191982
ATP5IF1	20341	-2.0481	0.957874	2.13817	0.0325031
LOC100848540	213.389	-2.04053	0.665653	3.06545	0.0021734
F2RL3	140.461	-2.03113	0.65683	3.09232	0.001986
EGR1	680.187	-2.03016	0.541368	3.75005	0.000176802
LOC112447488	19.5309	-1.99943	0.655061	3.05229	0.00227106
LOC516736	3.3888	-1.99603	0.987789	2.0207	0.0433103
PTGES	4.4161	-1.98346	0.960969	2.06402	0.0390161
LOC112448013	4.86614	-1.97691	0.81031	2.4397	0.0146995
ALDOB	3.41318	-1.97315	0.833221	2.3681	0.0178796
FAM178B	94.6901	-1.95323	0.621638	3.14208	0.00167755
OSM	733.336	-1.94956	0.606026	3.21695	0.00129561
LOC107131549	2.31324	-1.93903	0.983523	1.97151	0.0486651
RUBCNL	4303.94	-1.93834	0.77577	2.4986	0.0124684
GRHL1	253.77	-1.93655	0.31348	6.17759	6.50856e-10
CXCR1	3807.72	-1.93296	0.812366	2.37942	0.0173401
LOC104972426	35.4249	-1.93112	0.499126	3.869	0.000109284
CPB2	46.6193	-1.92862	0.381957	5.04931	4.434e-07
PLLP	3.2615	-1.92121	0.845693	2.27176	0.0231012
LOC112447489	4.70696	-1.91598	0.896821	2.13642	0.0326455
DKK2	4.61264	-1.89361	0.853587	2.21842	0.0265264
FOSB	930.778	-1.89357	0.613992	3.08402	0.00204222
HBG	38.3866	-1.86561	0.824285	2.26331	0.0236165
FAM92B	8.18823	-1.86051	0.682356	2.7266	0.00639912
BRB	229.912	-1.85085	0.677519	2.7318	0.00629885
NPPA	22.0808	-1.82403	0.687309	2.65386	0.00795759
LOC101902053	117.069	-1.81364	0.511202	3.54779	0.000388474
NTF3	6.14502	-1.80981	0.78368	2.30937	0.0209231
KIAA1217	3.89256	-1.80832	0.813512	2.22286	0.0262252
LOC107132820	5.66331	-1.79807	0.754761	2.38231	0.0172046
LOC112447117	6.99532	-1.78582	0.800303	2.23143	0.0256526
LOC101903086	11.807	-1.76412	0.72506	2.43307	0.0149714
OLFM4	132.629	-1.75742	0.635758	2.76429	0.0057047
ATP10A	4.22398	-1.74771	0.817363	2.13823	0.0324981
HAL	17.1041	-1.74388	0.560641	3.11051	0.00186764
DEFB7	917.388	-1.74186	0.612123	2.84561	0.00443263
RTL9	4.14658	-1.71455	0.801279	2.13976	0.032374
LOC112441638	28.6917	-1.71058	0.675719	2.5315	0.0113577
ADAMTS18	5.51119	-1.70885	0.720722	2.37102	0.0177389
CDH26	4.55989	-1.70316	0.764954	2.22649	0.0259813
KLF17	37.6956	-1.68284	0.61952	2.71636	0.00660046
KLHL30	9.45173	-1.67579	0.753857	2.22295	0.026219
OIT3	2.8601	-1.67204	0.817965	2.04414	0.0409393
DUSP26	31.5674	-1.67134	0.671725	2.48813	0.0128415
IFITM3-2	859.226	-1.67099	0.471853	3.54133	0.000398113
SYT16	6.78304	-1.65582	0.621386	2.66472	0.00770534
FAM71A	29.6527	-1.63734	0.538614	3.03992	0.00236638
TMOD1	4.36721	-1.63091	0.755968	2.15738	0.0309758
LOC101905123	4.76844	-1.62757	0.7535	2.16001	0.0307716
CYP3A4	35.6922	-1.59375	0.711288	2.24066	0.0250481
ARHGAP32	105.84	-1.58382	0.435854	3.63382	0.000279256
DOK6	29.916	-1.57697	0.524672	3.00562	0.00265037
LOC112442597	8.70011	-1.57557	0.683624	2.30472	0.0211821
FAM171A1	81.8148	-1.57216	0.488171	3.22051	0.00127963
LOC104971707	10.6188	-1.5715	0.787308	1.99604	0.0459298
FAT3	33.7941	-1.57135	0.579707	2.71059	0.00671634
CTNND2	109.1	-1.56099	0.725218	2.15244	0.0313627
MYO18B	36.7649	-1.55331	0.678125	2.2906	0.0219866
CXCR2	6391.26	-1.5531	0.610194	2.54526	0.0109195
LOC112443242	4.62963	-1.53849	0.741284	2.07544	0.0379458
ADAMTS1	11.9614	-1.53281	0.571786	2.68074	0.00734592
LOC112443184	13.9121	-1.52926	0.698389	2.1897	0.0285463
LOC112448032	9.43848	-1.52885	0.479392	3.18915	0.0014269
APOBEC3Z1	400.715	-1.50442	0.635683	2.36662	0.0179512
KLF1	87.0458	-1.50375	0.599823	2.50699	0.0121764
LOC112442605	6.62227	-1.4999	0.745792	2.01115	0.04431
LOC101905477	64.6155	-1.49811	0.643288	2.32883	0.019868
DIRAS3	15.4307	-1.49499	0.518645	2.88249	0.00394542
NEUROG2	326.583	-1.49246	0.449549	3.3199	0.000900488
ABCA13	191.621	-1.48522	0.512546	2.89774	0.00375866
LOC100847574	42.6393	-1.48226	0.41127	3.60411	0.000313221
TRPC5	115.596	-1.47157	0.489906	3.00379	0.00266642
LRP3	11.8087	-1.45901	0.548401	2.66049	0.00780281
TARM1	1642	-1.45375	0.447055	3.25184	0.00114659
IL22RA2	23.1779	-1.45277	0.661609	2.19581	0.0281058
LOC613699	41.9089	-1.45179	0.550118	2.63905	0.00831395
HSPB2	15.4265	-1.44424	0.668084	2.16176	0.0306364
ADGRG3	294.602	-1.44185	0.527453	2.73361	0.00626441
CNTN3	72.9649	-1.42404	0.417454	3.41124	0.000646682
GSTM3	19.349	-1.42366	0.55041	2.58653	0.00969464
LOC112445870	9.90377	-1.42335	0.623635	2.28234	0.0224695
DHRS9	263.071	-1.42077	0.670704	2.11833	0.0341475
SOD3	11.4832	-1.4147	0.708827	1.99584	0.0459516
PHLDA1	12.1993	-1.4071	0.547817	2.56856	0.0102122
STAB1	995.37	-1.39615	0.316135	4.41631	1.00398e-05
HEPACAM2	56.9519	-1.39509	0.545526	2.55732	0.0105481
PAMR1	24.3259	-1.39408	0.539325	2.58486	0.00974175
LOC101907575	245.106	-1.38873	0.676564	2.05263	0.0401087
LOC107132998	36.3454	-1.38429	0.572155	2.41943	0.0155447
LOC784305	406.217	-1.38243	0.496898	2.78213	0.00540036
PLCB1	70.2066	-1.36532	0.462882	2.94961	0.00318171
LOC618664	689.21	-1.35841	0.546997	2.48339	0.0130137
GLIS3	115.026	-1.35172	0.298821	4.52352	6.08203e-06
RPH3A	20.1663	-1.34924	0.603163	2.23694	0.0252901
TEAD1	8.22366	-1.34922	0.648571	2.0803	0.0374979
FYB2	26.8097	-1.34381	0.624116	2.15314	0.0313075
SMPDL3B	102.546	-1.33591	0.511737	2.61055	0.00903969
TMEM132D	5.12217	-1.32945	0.61613	2.15773	0.0309485
LY6G6F	66.9123	-1.32773	0.641746	2.06893	0.0385527
LAMA2	10.8316	-1.32463	0.518297	2.55574	0.0105963
LOC112448034	9.13085	-1.32443	0.558127	2.37299	0.0176447
LOC104969531	63.0275	-1.31555	0.4013	3.27822	0.00104464
LOC104970949	60.1801	-1.3123	0.518253	2.53215	0.0113365
CDKL5	7.67404	-1.31052	0.625083	2.09656	0.0360325
LOC100850276	42.1608	-1.30361	0.657778	1.98184	0.0474972
LOC112449245	10.4067	-1.30314	0.554735	2.34913	0.0188175
SHROOM4	48.634	-1.30136	0.448537	2.90135	0.00371564
PRICKLE1	26.2862	-1.29444	0.581322	2.22671	0.0259666
LOC107133238	5.77817	-1.29335	0.644836	2.0057	0.0448879
LOC515149	14.0769	-1.29105	0.457574	2.82151	0.00477976
LOC112448035	9.21797	-1.28962	0.631155	2.04326	0.0410262
SDS	89621.5	-1.28308	0.53671	2.39064	0.0168191
FAT4	115.527	-1.27498	0.48193	2.64557	0.00815542
TWIST1	25.8991	-1.27235	0.603919	2.10681	0.0351337
CCBE1	6.94483	-1.26842	0.560342	2.26366	0.0235953
NOS1AP	113.319	-1.26571	0.376959	3.35768	0.000786006
NRG3	26.6238	-1.26445	0.602816	2.09757	0.0359432
PPBP	2736.81	-1.26212	0.628459	2.00828	0.0446139
SDSL	220.877	-1.26019	0.612499	2.05745	0.0396433
LOC101908144	665.491	-1.25155	0.436624	2.86644	0.00415122
RAPGEF4	10.0148	-1.24197	0.620424	2.00181	0.0453049
STEAP4	1417.08	-1.23518	0.274458	4.50042	6.78192e-06
LOC101904383	46.5805	-1.23515	0.38323	3.22299	0.0012686
RLBP1	12.7657	-1.23307	0.540209	2.28259	0.0224547
BMX	215.889	-1.22997	0.498337	2.46815	0.0135815
CXCL5	253.944	-1.22818	0.600772	2.04434	0.0409198
LOC617503	6.60345	-1.22714	0.592165	2.0723	0.0382373
THRB	273.344	-1.22597	0.341032	3.59489	0.000324526
DPYS	51.1517	-1.22521	0.486396	2.51895	0.0117704
NTN4	35.5874	-1.2244	0.519094	2.35873	0.0183378
DNAJC6	86.7865	-1.21961	0.439294	2.7763	0.00549822
CLIC2	318.001	-1.21361	0.461309	2.6308	0.00851843
LOC104970784	30.8487	-1.19664	0.510291	2.345	0.0190269
FOS	4297.82	-1.1959	0.38535	3.10342	0.001913
MAGED4B	88.0085	-1.19465	0.486423	2.456	0.0140493
LOC101903211	7.7327	-1.18726	0.593537	2.00031	0.0454669
DACH1	197.934	-1.18709	0.387226	3.06564	0.00217206
COL4A4	34.8819	-1.1812	0.58319	2.02542	0.0428247
OAS1X	1317.75	-1.18071	0.496925	2.37604	0.0174996
SCARF2	16.5108	-1.18053	0.584176	2.02084	0.0432962
NPL	624.992	-1.17529	0.507007	2.31809	0.0204442
IGCGAMMA	8089.8	-1.17229	0.537253	2.18201	0.0291086
KCNK9	13.1408	-1.17116	0.5033	2.32697	0.0199669
NEXN	16.8118	-1.16954	0.444208	2.63287	0.00846663
PEAK3	225.084	-1.16637	0.358326	3.25504	0.00113375
ABCA10	742.794	-1.16571	0.36549	3.18944	0.00142549
EDNRB	30.2559	-1.16337	0.47278	2.4607	0.0138666
MGAM	387.319	-1.16112	0.509041	2.28099	0.0225488
FCAR	672.149	-1.15815	0.541782	2.13766	0.032544
ATP8A2	92.7409	-1.15722	0.476879	2.42666	0.0152386
ATF3	595.908	-1.15258	0.513618	2.24404	0.0248299
LOC100139670	6979.56	-1.15209	0.398172	2.89346	0.00381022
TDRD10	46.3058	-1.14979	0.430343	2.6718	0.00754457
LOC112443724	122.828	-1.14474	0.448281	2.55363	0.0106606
LOC101903757	28.7892	-1.14038	0.484092	2.35571	0.0184873
ERICH5	11.2309	-1.13851	0.532118	2.13958	0.0323888
MAPK13	201.173	-1.13682	0.510108	2.22859	0.0258411
FOLR2	63.7694	-1.12753	0.516669	2.1823	0.029087
CLCA2	6.77302	-1.12699	0.54914	2.05227	0.040143
LOC107132262	63.1357	-1.12679	0.510457	2.20741	0.0272852
MIR23A	43.9387	-1.1231	0.483459	2.32306	0.0201762
LOC112448370	6.50378	-1.11973	0.55534	2.01629	0.0437698
SLC30A4	347.941	-1.11817	0.368651	3.03314	0.00242026
LOC104972216	26.4374	-1.1177	0.411151	2.71848	0.00655834
CC2D2A	93.4144	-1.1116	0.278797	3.98712	6.68797e-05
LOC112443219	105.125	-1.10658	0.496581	2.22841	0.0258535
LOC104976281	612.432	-1.10598	0.271132	4.0791	4.521e-05
SHE	39.7837	-1.10394	0.47132	2.34222	0.0191692
HS3ST3B1	28.5231	-1.1013	0.473171	2.32748	0.0199397
PGBD5	74.7204	-1.10024	0.371406	2.96236	0.0030529
THBS1	3010.96	-1.09883	0.508847	2.15945	0.0308155
GFI1B	168.577	-1.09731	0.404929	2.70988	0.00673079
MIR101-1	30.9976	-1.09211	0.54218	2.0143	0.0439778
LOC101902043	218.519	-1.08977	0.333654	3.26616	0.00109017
ALPL	393.336	-1.08585	0.519413	2.09054	0.0365697
LOC107132740	37.5229	-1.08377	0.416953	2.59926	0.00934248
LOC101903170	73.8142	-1.0831	0.447569	2.41997	0.0155219
CCDC170	271.914	-1.08059	0.372602	2.90012	0.00373024
DUSP6	3532.71	-1.07319	0.344253	3.11744	0.00182427
FN1	654.184	-1.07277	0.35517	3.02043	0.00252414
LOC112441825	19.0871	-1.06405	0.539595	1.97194	0.0486169
BTG2	2153.98	-1.06339	0.405032	2.62544	0.00865359
ANK3	48.0299	-1.06336	0.498153	2.13461	0.032793
ETS2	766.024	-1.05382	0.492687	2.13892	0.0324423
NR1I2	10.7307	-1.05019	0.483397	2.17253	0.0298159
PLXNA2	150.039	-1.04989	0.377792	2.779	0.00545265
RETN	615.791	-1.0396	0.425449	2.44353	0.0145444
LOC112442607	157.529	-1.02922	0.387146	2.65849	0.00784926
CDA	272.376	-1.02654	0.263509	3.89566	9.79302e-05
DYSF	1250.71	-1.02246	0.28641	3.5699	0.000357123
BASP1	6010.57	-1.02103	0.456868	2.23486	0.0254267
LOC100848368	279.82	-1.01827	0.416357	2.44566	0.0144589
LOC107133272	8.53348	-1.0177	0.51196	1.98785	0.0468281
PLSCR1	81.988	-1.01651	0.352848	2.88088	0.00396561
CCL4	466.76	-1.01582	0.430314	2.36066	0.0182426
CHST11	920.882	-1.01481	0.387908	2.61612	0.00889355
LOC112442565	16.2886	-1.01097	0.48397	2.08891	0.0367157
LOC104969334	30.25	-1.00788	0.47918	2.10334	0.0354364
TMEM159	97.0666	-1.00103	0.285617	3.50478	0.000456985
CACNB3	93.2751	1.00007	0.480982	-2.07922	0.0375972
LOC112449042	34.2484	1.00482	0.326128	-3.08105	0.0020627
PDE4C	53.1227	1.00647	0.371834	-2.70678	0.00679394
MYO5C	157.207	1.01168	0.329647	-3.06899	0.00214782
RHOBTB2	224.163	1.0124	0.406214	-2.49228	0.0126925
PNPLA1	238.275	1.01307	0.357577	-2.83316	0.004609
LOC112448004	90.5018	1.01502	0.422587	-2.40193	0.016309
SHBG	9.55823	1.01566	0.506433	-2.00551	0.0449086
DNAH17	106.862	1.01714	0.350594	-2.9012	0.00371742
PDGFRA	133.906	1.02372	0.32227	-3.17658	0.00149024
GNB5	86.0536	1.03451	0.408361	-2.53331	0.0112989
C11H2orf50	21.6725	1.03557	0.422502	-2.45105	0.0142438
LCAT	287.635	1.04335	0.258685	-4.03326	5.50079e-05
ANKRD29	40.5621	1.04598	0.356927	-2.93053	0.00338385
GPR62	11.8039	1.04771	0.53183	-1.97	0.0488379
KCP	734.356	1.05134	0.28653	-3.66922	0.000243292
LOC101908235	146.794	1.06152	0.40097	-2.64737	0.00811203
PPP2R2C	182.664	1.06169	0.388375	-2.73367	0.00626321
TGM7	31.2254	1.0622	0.39434	-2.69362	0.00706801
LOC100138386	17.745	1.06899	0.532596	-2.00713	0.0447361
ANKRD34A	41.4026	1.06938	0.354429	-3.01721	0.00255115
SPATA48	197.372	1.06944	0.360358	-2.96772	0.00300018
LOC112446443	155.169	1.07841	0.426031	-2.5313	0.0113641
MGC148318	56.626	1.08854	0.511407	-2.12853	0.0332931
LOC101906339	12.9516	1.09154	0.445681	-2.44914	0.0143197
LOC100850875	13.2046	1.09317	0.437364	-2.49945	0.0124385
TUFT1	60.6962	1.09682	0.485302	-2.26008	0.0238163
LOC112443788	28.7338	1.09764	0.523726	-2.09583	0.0360971
FCRL4	88.4108	1.10466	0.483846	-2.28308	0.0224255
LOC112441810	21.946	1.11007	0.355138	-3.12574	0.00177355
LOC526163	78.1042	1.11595	0.568251	-1.96383	0.0495502
LOC112443140	561.059	1.13121	0.530267	-2.13328	0.0329019
MYO1B	11.8806	1.13239	0.508129	-2.22855	0.025844
LOC112445935	184.266	1.14618	0.307331	-3.72945	0.000191895
LOC112447662	108.183	1.14951	0.402732	-2.85428	0.00431352
CHRDL2	63.9749	1.15309	0.389144	-2.96315	0.00304511
CDKL4	222.531	1.15368	0.360768	-3.19784	0.00138463
S1PR3	51.2241	1.15938	0.395659	-2.93024	0.003387
SIGLEC10	2097.29	1.15998	0.279994	-4.14287	3.42984e-05
LOC101906266	17.4568	1.16202	0.5849	-1.98669	0.0469566
CD79B	5704.98	1.16572	0.405262	-2.87645	0.0040217
LOC104976009	501.072	1.16775	0.38643	-3.02189	0.00251199
LOC112441853	39.8724	1.16903	0.395337	-2.95704	0.00310604
FFAR1	55.9507	1.16981	0.262339	-4.45917	8.22771e-06
KLHDC8A	156.495	1.17083	0.498152	-2.35034	0.0187563
FZD5	751.295	1.17099	0.292926	-3.99756	6.39989e-05
LOC100297056	30.7908	1.18174	0.431868	-2.73635	0.00621257
MGC137030	31.214	1.18743	0.594932	-1.9959	0.0459443
RGS1	2812.61	1.1925	0.564095	-2.114	0.0345152
CABLES1	158.402	1.1948	0.579507	-2.06175	0.0392312
KLHL14	132.55	1.19999	0.360394	-3.32965	0.000869554
FCRL3	590.219	1.20348	0.285526	-4.21495	2.49838e-05
TSKU	24.6313	1.20649	0.547234	-2.2047	0.0274753
PLXDC1	58.5064	1.20839	0.420647	-2.87269	0.0040699
GOT1L1	34.3892	1.21038	0.471775	-2.56558	0.0103005
KCNN4	1677.37	1.21159	0.343856	-3.52354	0.000425818
LOC112447838	31.9468	1.2303	0.581388	-2.11614	0.0343328
CD248	29.7081	1.23545	0.611759	-2.0195	0.0434352
CCR4	668.029	1.23833	0.218663	-5.66321	1.48564e-08
HAAO	139.765	1.24148	0.391093	-3.17439	0.00150152
LOC100848869	34.5773	1.24384	0.457131	-2.72097	0.00650907
LOC100848180	677.919	1.24688	0.559897	-2.22698	0.0259484
LOC101904939	82.5441	1.25187	0.337734	-3.70667	0.000210001
MYO10	5.36076	1.25659	0.598106	-2.10095	0.035645
LOC528332	227.435	1.26116	0.413494	-3.05001	0.00228833
MAPK12	13.0587	1.26135	0.554465	-2.2749	0.0229117
LOC100848025	61.7751	1.26348	0.384705	-3.28429	0.00102239
LOC616138	26.5928	1.27368	0.387611	-3.28596	0.00101636
ADAM11	467.475	1.28255	0.640719	-2.00174	0.0453126
ITGB6	1499.11	1.28495	0.416591	-3.08443	0.00203941
PEBP4	9.97845	1.28631	0.549466	-2.34102	0.0192312
MMRN1	24.9085	1.29957	0.621843	-2.08986	0.0366304
LOC112445719	300.549	1.30186	0.578348	-2.25099	0.0243859
TRIM2	295.404	1.30339	0.282789	-4.60906	4.045e-06
LOC101902504	9.00173	1.30943	0.620201	-2.1113	0.0347466
LOC112446678	7.55284	1.318	0.596064	-2.21117	0.0270238
LOC104972617	24.3448	1.32949	0.401647	-3.3101	0.000932611
TLR10	374.284	1.34047	0.357136	-3.75337	0.00017447
LOC112442712	15.9188	1.3451	0.676699	-1.98774	0.0468406
NUMBL	204.226	1.36185	0.248542	-5.47938	4.26827e-08
SEZ6L2	9.50815	1.36616	0.587452	-2.32557	0.0200415
LOC112448775	60.7978	1.36691	0.650087	-2.10267	0.035495
LOC783945	17.8799	1.37765	0.561447	-2.45375	0.0141376
LGR4	158.342	1.37796	0.34412	-4.00429	6.22052e-05
LOC112448764	16.4682	1.38112	0.464011	-2.97648	0.00291581
LOC112443742	14.0874	1.38267	0.648257	-2.13291	0.0329322
COL4A2	90.8909	1.39266	0.651381	-2.13801	0.0325158
CBY3	7.96742	1.39666	0.699809	-1.99577	0.0459593
ADCY5	24.9556	1.41512	0.359764	-3.93348	8.3726e-05
TTC29	5.1133	1.42168	0.63705	-2.23166	0.0256376
CYGB	59.7198	1.43864	0.440755	-3.26404	0.00109835
LOC783396	5.56902	1.43965	0.69007	-2.08624	0.036957
IL33	7.06729	1.44895	0.712631	-2.03324	0.0420284
TRIM16	72.8394	1.4517	0.522467	-2.77855	0.00546016
FOXO6	51.9541	1.4539	0.432043	-3.36517	0.000764956
SNCA	11.6208	1.46144	0.725137	-2.0154	0.0438629
TCAM1	49.6598	1.47136	0.416592	-3.53189	0.000412601
LOC112447469	129.885	1.47825	0.490744	-3.01227	0.00259301
NEBL	18.0035	1.48398	0.586957	-2.52826	0.011463
LOC101905357	21.2945	1.48487	0.548654	-2.70638	0.00680212
LOC515676	13.3224	1.48515	0.623661	-2.38134	0.0172498
LOC781298	449.762	1.49541	0.414887	-3.60437	0.000312907
KIR3DL1	19.2607	1.49713	0.675166	-2.21743	0.0265938
ADAMTS15	12.1594	1.51574	0.764234	-1.98334	0.0473293
MYT1L	42.7334	1.52883	0.637003	-2.40004	0.0163932
LOC112442646	11.9116	1.53486	0.647015	-2.37222	0.0176813
C23H6orf222	19.2358	1.53628	0.497809	-3.08609	0.00202807
LOC101902820	3.60551	1.54795	0.75838	-2.04113	0.0412382
LOC112446755	4.31403	1.57299	0.703279	-2.23665	0.0253094
ACHE	51.8676	1.57698	0.57477	-2.74368	0.00607556
LOXL4	38.7695	1.58624	0.708675	-2.23832	0.0252004
LARP6	10.6965	1.60997	0.808166	-1.99212	0.0463576
IL2	7.348	1.61778	0.571891	-2.82882	0.00467205
LOC101903141	6.30451	1.63565	0.720178	-2.27117	0.0231367
LOC100849865	32.2284	1.64186	0.461417	-3.5583	0.000373262
LOC112445144	9.0165	1.66061	0.590987	-2.8099	0.00495567
CATSPER4	30.7407	1.66635	0.442519	-3.76561	0.000166143
COL5A2	6.57803	1.67877	0.8041	-2.08776	0.0368192
MAPK11	16.4375	1.70052	0.492923	-3.44988	0.000560833
ATP6AP1L	34.3558	1.74704	0.542966	-3.21759	0.00129272
LOC112442316	27.4135	1.78009	0.797496	-2.2321	0.0256082
GRID2	32.2442	1.78069	0.678283	-2.62529	0.00865746
LOC112443237	7.95935	1.78132	0.613111	-2.90538	0.00366804
PIMREG	7.88917	1.82922	0.574763	-3.18256	0.00145978
LOC789192	370.002	1.83158	0.527192	-3.47422	0.00051234
TPPP	429.207	1.857	0.360693	-5.14842	2.62691e-07
EEF1A2	3.2143	1.87258	0.903498	-2.07259	0.0382105
LOC107131259	10.2461	1.90713	0.722131	-2.64098	0.00826666
ZNF215	19.5959	1.92732	0.786019	-2.452	0.0142063
LOC782892	11.2802	1.93119	0.749111	-2.57798	0.00993795
LOC107131652	64.3425	1.97759	0.748533	-2.64196	0.00824284
LOC104975299	13.4521	1.99688	0.70037	-2.85118	0.00435575
ABCA4	7.10805	2.00636	0.622288	-3.22417	0.00126337
LOC104975626	2.50613	2.0249	0.993503	-2.03814	0.041536
ADGRD1	6.64422	2.04876	0.807852	-2.53606	0.0112109
LOC100848569	2.52312	2.06034	0.961505	-2.14282	0.0321274
LOC100851552	28.5839	2.0725	0.678259	-3.05561	0.00224601
COL5A3	106.799	2.08071	0.572404	-3.63504	0.000277941
LOC784572	3097.19	2.09619	0.604708	-3.46645	0.000527375
LOC112445858	6.88794	2.09915	0.721253	-2.91042	0.00360948
MIR365-2	2.11782	2.15178	1.07361	-2.00425	0.0450434
OR5K1	6.58411	2.18608	0.950537	-2.29984	0.0214574
FAM84A	25.0884	2.2008	0.901621	-2.44094	0.0146492
LOC112449267	3.01523	2.22755	0.957524	-2.32636	0.0199994
MGC127055	6.48317	2.28254	0.784956	-2.90786	0.0036391
RASGRF1	4.77163	2.43206	1.03837	-2.34218	0.0191713
FAM221B	1.39175	2.51014	1.26699	-1.98119	0.0475702
CNIH3	25.1355	2.5182	0.695278	-3.62186	0.000292494
HCN1	5.40132	2.55371	0.894336	-2.85542	0.00429796
BFSP1	5.14199	2.58416	1.19807	-2.15693	0.0310109
SHROOM1	2.24612	2.6913	1.20401	-2.23529	0.0253983
LOC784409	3.13218	2.75106	0.96016	-2.86521	0.00416734
LOC104972470	1.66156	2.81363	1.28951	-2.18193	0.0291146
LOC107131328	9.81529	2.83557	0.877295	-3.23217	0.00122855
LOC100336971	2.46213	2.85789	1.37208	-2.08289	0.0372613
TRIM46	1.84998	3.00895	1.47615	-2.03838	0.0415122
LOC100297399	1.29986	3.0855	1.54879	-1.9922	0.0463486
LOC107131247	2363.38	3.54787	1.25212	-2.83349	0.0046043
COL9A1	2.82924	3.67734	1.63683	-2.24663	0.0246638
OR4D9	2.95324	3.7435	1.52325	-2.45758	0.0139878
KRT23	7.75938	3.87059	1.17589	-3.29162	0.000996112
LOC617224	23.1812	3.89091	0.73607	-5.28606	1.24981e-07
VSX1	1.53965	4.05763	1.57809	-2.57122	0.010134
LOC100848700	1369.16	4.86398	0.927543	-5.24394	1.57185e-07
LOC784052	3.43145	5.20969	1.23458	-4.21982	2.44499e-05
LOC112449281	27.9532	5.26716	1.35853	-3.87711	0.000105706
AOX1	115.99	6.80563	1.39563	-4.87639	1.08047e-06

## Sheet: SCC_CSC
DEG analysis results of low SCC vs. high SCC
gene	baseMean	log2FoldChange	lfcSE	stat	pvalue
LOC100337108	315.239	-25.6004	3.02629	8.45932	2.68948e-17
PLCB4	34.0082	-22.4953	2.85878	7.86884	3.57953e-15
KCNC4	28.9176	-22.2663	2.9245	7.61369	2.66376e-14
PDZD3	28.4809	-22.2473	2.94767	7.54742	4.43973e-14
NETO2	26.4344	-22.1427	2.96125	7.47749	7.57554e-14
PAQR7	25.9479	-22.117	2.98046	7.42066	1.16541e-13
LOC101905165	25.412	-21.9524	2.97541	7.37792	1.60778e-13
LOC100337076	36.0898	-20.721	2.84041	7.29507	2.98512e-13
AIF1L	24.2123	-20.3926	3.00365	6.78929	1.12687e-11
RYR3	270.156	-11.4847	3.02631	3.79496	0.000147665
PRDM16	47.2405	-8.96907	2.2101	4.05822	4.94481e-05
PLA2R1	42.8246	-8.82749	2.23756	3.94514	7.97532e-05
ARHGEF9	39.6458	-8.71627	2.26552	3.84735	0.000119401
EXTL1	29.1597	-8.27304	2.3493	3.52149	0.000429136
CDH2	24.6416	-8.03009	2.40077	3.34479	0.000823447
ZBTB8B	23.8114	-7.98081	2.40646	3.31641	0.000911811
PXDN	23.6593	-7.97149	3.01223	2.64637	0.00813598
LOC107133343	22.369	-7.89066	2.41649	3.26534	0.00109332
LOC107132345	22.3164	-7.88715	3.02769	2.60501	0.00918723
GSTA1	21.5399	-7.83608	3.02774	2.58809	0.00965093
LOC101902237	21.2785	-7.81835	3.02776	2.58222	0.0098167
UNC5A	20.6687	-7.7764	3.02781	2.56833	0.0102191
SLC16A7	20.0092	-7.72971	2.46232	3.1392	0.00169409
PTPN13	19.9474	-7.72526	3.02787	2.55138	0.0107296
DIO2	19.5693	-7.69767	3.0279	2.54225	0.0110142
MYO16	19.0404	-7.65809	3.02795	2.52913	0.0114344
RSPO1	18.7477	-7.63568	3.02798	2.52171	0.0116786
SLC22A14	17.8949	-7.56857	2.50992	3.01547	0.00256585
EFCAB5	17.3831	-7.52687	3.02812	2.48566	0.0129311
SELE	17.3037	-7.5201	2.51756	2.98707	0.00281669
LOC523769	17.1545	-7.50756	2.53352	2.96329	0.00304366
LOC101907681	16.6105	-7.46104	3.02821	2.46385	0.0137454
PLEKHG5	16.5184	-7.45326	3.02822	2.46127	0.0138446
EFNB2	16.3175	-7.43549	3.02824	2.45538	0.0140735
LOC112445789	16.2719	-7.43131	3.02825	2.454	0.0141279
ICA1L	16.2236	-7.42716	3.02825	2.45262	0.014182
SPATA6L	15.9186	-7.39989	2.54689	2.90546	0.00366709
NLRP13	15.8345	-7.39217	3.0283	2.44102	0.0146457
LOC112447534	14.9597	-7.31001	2.58125	2.83197	0.00462628
LOC785370	14.5934	-7.27436	2.59002	2.80861	0.00497555
LOC104974744	14.2572	-7.24074	3.02854	2.39084	0.01681
LOC112442999	14.13	-7.22779	2.60065	2.77922	0.00544888
LOC112449070	14.0829	-7.22312	3.02857	2.38499	0.0170794
LOC112443431	14.0269	-7.21709	2.63642	2.73746	0.00619165
AMZ1	13.3267	-7.14339	3.0287	2.35856	0.0183458
EPHB1	13.2266	-7.13266	3.02872	2.35501	0.0185223
LOC107133158	12.9442	-7.10121	3.02878	2.34458	0.0190485
LOC101908167	12.5315	-7.05478	2.65247	2.6597	0.00782108
SNX31	11.9484	-6.98584	3.02899	2.30633	0.0210925
LOC101906279	11.7454	-6.96123	3.02904	2.29816	0.0215526
LOC112445579	11.493	-6.92964	2.70787	2.55907	0.0104952
NECTIN3	11.3029	-6.9057	3.02915	2.27975	0.0226228
MROH8	10.9997	-6.86653	3.02924	2.26675	0.0234052
LOC100138933	10.8305	-6.84398	3.02928	2.25927	0.0238665
LOC112447104	10.8147	-6.842	2.72836	2.50773	0.0121508
SFRP4	10.7605	-6.83479	2.11974	3.22436	0.00126255
SAXO2	10.5466	-6.8059	3.02937	2.24664	0.024663
LOC104968946	10.4395	-6.79092	3.0294	2.24167	0.0249826
LOC101907140	10.1942	-6.75684	3.02948	2.23037	0.0257232
LOC101903857	10.0962	-6.7429	3.02951	2.22574	0.0260315
KLHL1	9.92782	-6.71841	3.02956	2.21762	0.026581
LOC101905672	9.84796	-6.70696	3.02959	2.21382	0.0268415
CIDEA	9.74652	-6.69195	3.02963	2.20884	0.0271861
WDR88	9.73957	-6.69107	3.02963	2.20854	0.0272063
PON1	9.7107	-6.68681	3.02964	2.20713	0.027305
LOC617406	9.44422	-6.64662	2.17439	3.05678	0.0022373
LOC112445556	9.39097	-6.63854	3.02976	2.19111	0.0284437
LOC112443869	9.16931	-6.6041	3.02984	2.17968	0.0292809
LOC112448390	9.13469	-6.59851	3.02986	2.17783	0.0294187
LOC516494	8.9775	-6.57369	3.02992	2.16959	0.0300378
LOC112441463	8.93654	-6.56696	3.02994	2.16736	0.0302075
LOC112444870	8.8657	-6.55528	2.86901	2.28486	0.0223212
EPM2A	8.73452	-6.5339	3.03003	2.15638	0.0310537
STC1	8.70925	-6.52974	3.03004	2.155	0.0311615
LOC112442718	8.66115	-6.52175	2.22134	2.93595	0.00332529
SPATC1L	8.65184	-6.51997	2.85463	2.284	0.0223715
WISP2	8.59889	-6.51136	3.03009	2.1489	0.0316421
LOC101905518	8.57239	-6.50665	3.0301	2.14734	0.0317662
CHN1	8.49526	-6.49359	3.03013	2.143	0.0321128
LOC782058	8.49164	-6.49338	2.21594	2.93031	0.00338629
CALHM1	8.35061	-6.46905	3.0302	2.13486	0.0327726
PIH1D2	8.31287	-6.46257	2.87508	2.24779	0.0245898
LOC112443727	8.10536	-6.426	2.88602	2.22659	0.0259744
LOC112446712	8.01816	-6.41049	3.03037	2.11542	0.0343946
WNT2B	7.8395	-6.37785	3.03046	2.10458	0.035328
LOC104974944	7.83812	-6.37738	3.03046	2.10442	0.0353417
LOC112442054	7.80735	-6.37196	2.90867	2.19068	0.0284752
ASPN	7.74741	-6.36113	3.03051	2.09903	0.0358144
HOXA9	7.73858	-6.35916	3.03052	2.09837	0.0358723
LOC615663	7.67302	-6.34672	2.92287	2.1714	0.0299007
LOC783592	7.67026	-6.34646	2.93335	2.16356	0.0304985
PURG	7.26802	-6.26901	3.0308	2.06844	0.0385991
LOC112446656	7.24949	-6.2651	3.03081	2.06714	0.0387214
HSD17B1	7.1652	-6.24808	2.96071	2.11033	0.0348298
LOC101904570	7.10793	-6.23658	2.97846	2.0939	0.036269
LOC104973989	7.10736	-6.23647	2.96587	2.10275	0.0354878
LOC513573	7.01658	-6.21763	3.03097	2.05137	0.0402309
HOXC4	6.96218	-6.20676	3.031	2.04776	0.0405836
SMTNL2	6.70538	-6.15279	3.03118	2.02983	0.0423738
LOC104974508	6.43627	-6.0932	3.0314	2.01003	0.0444278
LOC112448014	6.16611	-6.03163	3.03162	1.98957	0.046638
LOC112441799	6.16078	-6.03022	3.03163	1.9891	0.0466898
LOC112449551	6.13758	-6.02481	3.03165	1.98731	0.0468885
LOC101906030	6.13232	-6.02322	3.03165	1.98678	0.046947
PROX2	6.0236	-5.99781	3.03175	1.97833	0.0478914
LOC104970698	127.347	-5.79922	2.90205	1.99832	0.0456823
BOLA-DQB	14499.8	-2.26142	0.907656	2.4915	0.0127206
LOC112445634	60.6606	-1.91849	0.80478	2.38388	0.0171314
TGFB2	379.494	-1.90218	0.778142	2.44451	0.0145049
ASB2	628.098	-1.86177	0.662467	2.81036	0.00494856
LOC112446736	52.7563	-1.8534	0.88642	2.09088	0.036539
KLRG1	1318.9	-1.84397	0.643555	2.86528	0.00416636
LOC112444954	38.1188	-1.71521	0.863582	1.98616	0.0470158
LOC514978	316.226	-1.67559	0.765148	2.1899	0.0285318
LOC515150	1320.12	-1.64578	0.629344	2.61508	0.00892065
LOC101903064	466.78	-1.57308	0.794418	1.98017	0.047685
OSTN	100.427	-1.54016	0.59074	2.60716	0.00912956
SNCB	289.163	-1.46217	0.692108	2.11263	0.0346321
EFEMP1	104.029	-1.46175	0.716069	2.04136	0.0412155
LOC100297044	13230	-1.43023	0.695842	2.0554	0.0398405
LOC104972309	356.158	-1.42899	0.61252	2.33297	0.0196499
BOLA-DQA5	10769.8	-1.42697	0.71326	2.00063	0.0454323
NMNAT2	200.971	-1.41587	0.631409	2.24241	0.0249352
SMPD3	1310.96	-1.40063	0.591222	2.36905	0.0178341
LOC112441852	361.339	-1.39552	0.568578	2.45441	0.0141116
LOC100850659	1384.55	-1.39384	0.497504	2.80167	0.00508384
HBQ1	776.908	-1.39012	0.528735	2.62915	0.00855995
APH1B	598.309	-1.37794	0.631332	2.1826	0.0290653
PLAC8-2	1891.09	-1.36248	0.607302	2.24349	0.024865
FBP1	708.458	-1.3521	0.588551	2.29735	0.0215991
ABCA13	512.184	-1.33697	0.517648	2.58277	0.00980101
KCTD15	383.031	-1.33567	0.633754	2.10755	0.0350696
ADAMDEC1	1700.72	-1.32961	0.633196	2.09984	0.035743
CEBPE	626.685	-1.26029	0.639821	1.96975	0.0488671
ALOX15	10868.4	-1.25955	0.516816	2.43713	0.0148044
LOC100848006	3242.05	-1.25493	0.519375	2.41624	0.0156819
NKG2C	276.367	-1.22499	0.61159	2.00295	0.0451823
ALOX5	2974.96	-1.18554	0.561891	2.10992	0.0348653
SUCNR1	2144.8	-1.15471	0.528655	2.18424	0.0289445
DPYSL3	857.625	-1.13173	0.431374	2.62355	0.00870187
LOC112444174	129.269	-1.12432	0.477646	2.35387	0.0185792
LOC101906009	468.237	-1.11949	0.492229	2.27433	0.0229464
LOC112448454	341.404	-1.10879	0.425207	2.60764	0.00911697
IL5RA	1506.52	-1.0989	0.464474	2.36591	0.017986
HPGD	3187.47	-1.09877	0.526558	2.08671	0.0369144
SOCS2	1537.95	-1.08675	0.432337	2.51366	0.0119486
LOC112442322	101.071	-1.08598	0.540385	2.00963	0.0444699
LOC101904039	4150.24	-1.06437	0.285429	3.72903	0.00019222
LOC112446426	482.239	-1.04105	0.48109	2.16393	0.0304694
KLHL13	120.271	-1.03943	0.483184	2.15122	0.0314589
BCAS1	92.4649	-1.03237	0.487023	2.11976	0.0340261
LOC112448792	33.9446	-1.02167	0.492654	2.07381	0.0380969
HRH4	2974.78	-1.02049	0.427256	2.38848	0.0169183
LOC100141145	1314.49	-1.01958	0.455974	2.23605	0.0253483
ITGB5	661.876	-1.01106	0.504358	2.00465	0.0450005
LOC112442408	12173.4	1.00494	0.462853	-2.17119	0.0299167
LOC107131639	407.844	1.01498	0.461587	-2.19889	0.027886
IFITM3-2	9887.54	1.04472	0.490981	-2.12783	0.033351
LOC784488	214.353	1.15087	0.358115	-3.21368	0.00131045
CA4	343.187	1.17528	0.399621	-2.94099	0.00327166
SLC1A5	4945.87	1.18634	0.502464	-2.36104	0.0182237
LOC101906581	32.3489	1.26447	0.582765	-2.16979	0.030023
FOLR3	205.721	1.34772	0.642355	-2.09809	0.0358971
LOC107132736	80.3675	1.41257	0.677197	-2.0859	0.0369875
MYH14	1405.82	1.43681	0.42583	-3.37415	0.000740433
LOC504730	1270.4	1.45292	0.63202	-2.29885	0.0215132
LOC786974	111.938	1.48964	0.637204	-2.33778	0.0193985
LOC112446865	33.2135	1.52427	0.586822	-2.5975	0.00939059
LOC112443201	6033.44	1.52448	0.739228	-2.06225	0.0391835
LOC539009	848.5	1.67332	0.560112	-2.98747	0.00281299
LOC511937	12455.1	1.80736	0.330444	-5.46947	4.51377e-08
LOC101905477	391.363	1.80988	0.66543	-2.71986	0.00653095
LOC112444847	9715.59	1.88942	0.660904	-2.85885	0.00425179
LOC100850276	158.583	1.95662	0.741652	-2.63819	0.00833508
LOC100335748	87.7111	1.99211	1.00864	-1.97506	0.0482616
LOC112441530	78.4511	2.17842	1.04301	-2.08859	0.0367443
ALPL	1218.94	2.36392	0.685438	-3.44877	0.00056314
G0S2	514.664	2.61643	0.894206	-2.92598	0.00343375
ULBP3	58.2375	4.10942	1.96832	-2.08778	0.0368178
HID1	89.7453	4.20036	1.51447	-2.77349	0.00554592
LOC112447293	4.30293	5.58413	2.60544	-2.14326	0.0320926
LOC104971520	5.75767	6.00424	3.03231	-1.98009	0.0476935
LOC104970846	5.94311	6.05001	3.03212	-1.99531	0.046009
LOC112445557	6.00752	6.06563	3.03205	-2.0005	0.0454458
LOC507930	6.24769	6.12192	3.03183	-2.01922	0.0434645
LOC112441566	6.27621	6.12844	3.0318	-2.02139	0.0432399
LOC112447033	6.27896	6.12927	3.0318	-2.02166	0.0432115
LOC112443495	6.37745	6.15173	3.03171	-2.02913	0.0424454
CLMP	6.47305	6.17321	3.03163	-2.03627	0.0417236
LOC112444314	6.5083	6.18116	3.0316	-2.03891	0.041459
LOC104976344	6.61186	6.20393	3.03152	-2.04648	0.0407094
CATHL6	6.61672	6.20463	3.02908	-2.04836	0.0405249
LOC107131254	6.82441	6.24972	3.03135	-2.06169	0.0392369
LOC112442866	6.99811	6.28618	2.46636	-2.54877	0.0108103
LOC112449344	7.07371	6.30125	2.96302	-2.12663	0.0334511
LOC100141185	7.10148	6.30687	3.03115	-2.08068	0.0374628
EDARADD	7.12317	6.31123	2.95915	-2.13279	0.0329421
LOC112442637	7.21453	6.32963	2.95147	-2.14457	0.0319875
LOC104974403	7.53871	6.39303	3.03086	-2.10931	0.0349178
LOC538810	7.64162	6.41272	3.0308	-2.11585	0.0343574
C12H13orf46	7.70566	6.42468	2.26258	-2.83954	0.00451782
LANCL3	7.72415	6.42812	3.03075	-2.12097	0.0339247
C11H2orf81	7.72675	6.42847	3.03075	-2.12108	0.0339149
NXPH3	7.73203	6.42945	3.03075	-2.12141	0.0338876
LOC104971349	7.90218	6.46078	3.03065	-2.13181	0.0330222
NXNL2	8.10948	6.49826	3.03053	-2.14426	0.0320118
HS6ST3	8.13683	6.50332	3.03052	-2.14594	0.0318775
SLC47A1	8.13829	6.50358	3.03052	-2.14603	0.0318707
C15H11orf52	8.24582	6.52228	3.03046	-2.15224	0.0313784
LOC112449351	8.31429	6.53457	3.03043	-2.15632	0.0310586
LOC784606	8.38142	6.5459	3.03039	-2.16008	0.0307664
LOC112447784	8.42212	6.55316	3.03037	-2.16249	0.0305802
SSC4D	8.52985	6.57107	3.03032	-2.16844	0.0301252
LOC107131471	8.56223	6.57681	3.0303	-2.17035	0.0299805
PASD1	8.58186	6.58009	3.03029	-2.17144	0.0298982
LOC514507	8.66563	6.59403	3.03026	-2.17606	0.0295505
FAM46B	8.67304	6.59545	3.03025	-2.17654	0.0295151
PIMREG	8.69207	6.59839	3.03024	-2.17751	0.0294423
LOC101902363	8.73788	6.60604	3.03022	-2.18005	0.0292536
LOC784697	8.85079	6.62456	3.03017	-2.1862	0.028801
LOC104969238	9.042	6.65541	3.03009	-2.19644	0.0280604
LOC112448742	9.26494	6.69053	3.02999	-2.2081	0.0272372
NGP	9.61229	6.74343	3.02986	-2.22566	0.026037
CXCL13	9.98609	6.79851	3.02972	-2.24394	0.0248361
LOC104972316	10.0063	6.80157	3.02971	-2.24496	0.0247709
TRIM40	10.0202	6.8037	3.02971	-2.24566	0.0247256
LOC100298774	10.2714	6.83939	3.02962	-2.25751	0.0239763
LOC526966	10.4428	6.86323	2.73836	-2.50633	0.0121991
LOC112441853	10.603	6.88515	3.02951	-2.27269	0.0230448
LOC518027	10.6448	6.89087	2.72991	-2.52422	0.0115956
LOC782032	11.2092	6.96537	2.70437	-2.5756	0.0100067
LOC112443525	11.3345	6.98155	2.69487	-2.59068	0.00957864
LOC786906	11.9216	7.05421	2.68101	-2.63118	0.00850898
FAM83C	12.3565	7.10594	3.02904	-2.34594	0.0189793
LOC112444883	12.3754	7.10814	3.02904	-2.34667	0.0189422
LOC100296102	12.4164	7.11309	3.02903	-2.34831	0.0188589
CALHM3	12.6214	7.13642	3.02898	-2.35605	0.0184706
LOC112445926	12.8967	7.16766	3.02892	-2.36641	0.0179617
AK5	13.2065	7.20192	3.02886	-2.37777	0.0174178
FAM163A	13.2244	7.20395	3.02885	-2.37844	0.017386
CES5A	13.5134	7.23512	2.61365	-2.76821	0.00563656
EHD2	13.5235	7.23621	3.0288	-2.38914	0.0168879
LOC780933	13.7104	7.25584	2.65192	-2.73607	0.00621775
SEZ6L2	13.7529	7.26047	3.02875	-2.39718	0.0165217
TEX14	13.8356	7.26913	3.02874	-2.40005	0.0163927
LOC112449090	14.5031	7.33716	2.5813	-2.84243	0.00447706
LOC101902570	14.5237	7.33912	3.02862	-2.42326	0.015382
MYO1H	14.73	7.35944	3.02858	-2.42999	0.0150991
MAPK15	15.1861	7.40357	3.02851	-2.44463	0.0145003
LOC101907327	15.3507	7.41907	3.02848	-2.44976	0.014295
OR2J2	15.4612	7.42939	3.02847	-2.45318	0.0141598
LOC104976448	15.6107	7.44322	3.02845	-2.45777	0.0139803
BCAR1	15.776	7.45841	2.54766	-2.92755	0.0034164
LOC112445961	16.4624	7.51989	3.02833	-2.48318	0.0130215
KANK4	16.8863	7.55658	3.02828	-2.49534	0.0125836
SLC2A11	17.7374	7.62759	2.50199	-3.04861	0.00229904
NLRP5	17.8545	7.63708	2.49448	-3.06159	0.00220167
LOC104974912	18.4039	7.68085	1.94798	-3.94298	8.04753e-05
FOXC1	18.4455	7.68406	2.48146	-3.09659	0.00195763
FAM71A	18.5292	7.6905	2.50848	-3.06581	0.00217084
LOC101902360	19.1698	7.73951	3.02803	-2.55596	0.0105896
WNK3	20.1663	7.81263	3.02794	-2.58018	0.00987485
LOC107133128	21.0134	7.87197	3.02787	-2.59984	0.0093267
CILP	21.1656	7.88241	3.02785	-2.6033	0.00923317
EPN3	21.9835	7.93716	2.41934	-3.28071	0.00103546
MTUS2	23.859	8.05522	2.99455	-2.68996	0.00714601
PPFIA2	24.5315	8.09535	2.98193	-2.7148	0.0066315
SCUBE1	24.5809	8.09826	2.98002	-2.71752	0.00657738
LOC112441504	26.0446	8.18171	2.37933	-3.43866	0.000584602
TRIM15	27.0684	8.23743	2.35404	-3.49928	0.000466517
LOC112448824	30.8574	8.42635	2.31145	-3.64548	0.000266894
LOC112447445	31.9345	8.47578	2.30654	-3.67468	0.000238151
WDR87	43.65	8.92671	2.22031	-4.02048	5.80799e-05
CNTN2	63.4495	9.4663	3.02674	-3.12755	0.00176269
LOC101903765	108.438	10.2395	3.02651	-3.38325	0.000716321
LOC614531	28.2833	23.0543	2.9209	-7.89289	2.95271e-15
CDHR5	28.901	23.0838	2.91246	-7.92589	2.26522e-15
LOC100847546	32.8721	23.2559	2.86097	-8.12869	4.33939e-16
LOC100336795	207.913	25.7751	3.02636	-8.51686	1.63936e-17

## Sheet: Milk_fat_percentage_CSC
DEG analysis results of low milk fat percentage vs. high milk fat percentage
gene	baseMean	log2FoldChange	lfcSE	stat	pvalue
LOC789503	104.23	-24.1054	3.02652	7.96473	1.65585e-15
LOC112445726	52.0332	-23.0864	2.72195	8.48158	2.22158e-17
TTBK1	47.8563	-23.0212	2.76821	8.31625	9.07881e-17
ADGRA3	40.2725	-22.7785	2.82498	8.06324	7.43002e-16
LOC112447841	34.4712	-22.5625	2.86954	7.86273	3.75853e-15
PXDN	30.1545	-22.3777	2.92706	7.64513	2.08736e-14
MYZAP	30.2109	-22.3743	2.96285	7.55161	4.29911e-14
LOC100849587	28.7334	-22.3038	2.94268	7.57939	3.47171e-14
GPAT2	28.5876	-22.3007	2.95521	7.54622	4.48068e-14
CASKIN1	25.5817	-22.1486	3.00195	7.37805	1.60619e-13
MYO16	25.322	-22.133	3.00281	7.37074	1.69683e-13
KNDC1	24.5152	-20.4826	3.01709	6.78885	1.13033e-11
LOC100336631	121.636	-10.3873	3.02647	3.43216	0.000598799
LOC101905575	63.8549	-9.45767	1.75739	5.38167	7.37986e-08
LOC614522	60.8211	-9.38738	2.18484	4.29659	1.73448e-05
LOC511936	41.3973	-8.83242	2.26739	3.89542	9.80289e-05
TIGD3	34.5356	-8.57098	1.80083	4.75945	1.94118e-06
LYNX1	29.0748	-8.32255	2.41384	3.44785	0.000565062
RCOR2	28.711	-8.30467	1.26458	6.56715	5.12872e-11
MMP15	26.6282	-8.19583	2.41484	3.39394	0.000688957
LOC104974444	24.1008	-8.05186	2.43592	3.30547	0.000948184
SHISA7	23.1595	-7.99448	3.02768	2.64046	0.00827934
ICAM4	20.761	-7.83665	2.50452	3.12901	0.00175399
LOC529823	17.9762	-7.629	3.02811	2.51939	0.0117558
COL4A2	17.6906	-7.60589	3.02814	2.51173	0.012014
DRD4	17.0465	-7.55238	3.02822	2.494	0.0126312
JUP	16.5123	-7.50632	2.57884	2.91073	0.00360585
RAB3IL1	16.4574	-7.50145	3.02829	2.47712	0.0132446
LOC782202	15.9295	-7.45478	2.01769	3.69472	0.000220132
INSRR	15.0923	-7.37672	3.02848	2.43578	0.0148597
LOC100847115	14.4928	-7.31809	3.02858	2.41635	0.0156771
MGC127133	14.3464	-7.30323	2.68802	2.71696	0.00658853
LOC101902123	14.1702	-7.28548	2.09901	3.47092	0.000518679
FZD1	13.7641	-7.24373	3.0287	2.39169	0.0167709
ADGRA1	13.4607	-7.21164	3.02876	2.38105	0.0172631
LOC104968434	13.4611	-7.21161	3.02876	2.38104	0.0172637
LOC100847612	12.8662	-7.14652	2.69246	2.65427	0.00794802
NXPH3	12.712	-7.12901	2.70085	2.63954	0.00830187
LOC112442048	12.6251	-7.11926	3.02893	2.35042	0.0187523
LOC107131172	12.2758	-7.07866	3.02901	2.33696	0.0194414
LOC523963	11.4833	-6.98214	3.0292	2.30494	0.0211698
LOC104970913	10.7278	-6.88417	3.02942	2.27244	0.0230598
CCDC80	10.4576	-6.84767	3.0295	2.26033	0.0238008
TMEM116	10.3681	-6.83506	3.02953	2.25615	0.0240614
LOC104970752	10.1606	-6.80568	3.0296	2.2464	0.0246785
LOC107132615	9.97516	-6.7794	3.02966	2.23768	0.0252422
LOC112448095	9.79232	-6.75238	3.02972	2.22871	0.0258332
ISLR	9.74852	-6.74619	3.02974	2.22666	0.0259702
LOC517392	9.47783	-6.70556	2.85797	2.34627	0.0189623
GRB14	9.43419	-6.699	3.02986	2.21099	0.0270362
LOC538435	9.354	-6.68616	3.02989	2.20673	0.0273327
LOC112449070	9.2125	-6.66447	3.02995	2.19953	0.0278399
CATHL5	9.16378	-6.65657	2.9169	2.28207	0.0224852
LOC107132803	9.05851	-6.64	3.03001	2.19141	0.0284221
LOC112449564	8.92021	-6.61812	3.03007	2.18415	0.0289513
CIDEA	8.91051	-6.61674	3.03007	2.18369	0.028985
LOC614882	8.82135	-6.60174	2.9095	2.26903	0.0232663
LOC112448092	8.80514	-6.59923	3.03012	2.17788	0.0294152
HIST1H2BI	8.68643	-6.58003	3.03017	2.1715	0.0298931
DCN	8.63477	-6.5708	3.0302	2.16844	0.0301254
LOC104975324	8.52037	-6.55156	3.03025	2.16205	0.0306142
LOC112442991	8.1991	-6.49634	3.03041	2.14372	0.0320556
LOC112444614	8.16776	-6.49061	2.95486	2.19658	0.0280501
FOSL1	8.06422	-6.4722	3.03048	2.1357	0.0327039
LOC783002	8.0305	-6.46677	3.0305	2.1339	0.0328513
LOC112444615	7.58191	-6.38357	3.03075	2.10627	0.0351813
CABP2	7.382	-6.34488	3.02209	2.0995	0.0357731
HS6ST3	7.26181	-6.32137	3.03095	2.0856	0.0370145
LOC112443431	6.66663	-6.19817	3.03138	2.04467	0.0408875
LOC112446027	6.57303	-6.17708	3.03146	2.03766	0.0415838
C15H11orf52	6.5542	-6.17279	3.03147	2.03624	0.0417267
LOC522610	6.43346	-6.14615	3.03157	2.02738	0.0426233
LOC107132987	6.07211	-6.06307	3.03189	1.99977	0.0455255
LOC112441837	5.97129	-6.03891	3.03199	1.99174	0.0464001
LOC112441883	5.68916	-5.96901	3.03227	1.96849	0.0490112
LOC104975676	57.1214	-4.68581	1.39193	3.3664	0.000761559
LOC787671	874.39	-4.35301	2.21578	1.96455	0.0494668
RBFOX3	57.5156	-3.67435	1.59639	2.30167	0.0213539
LOC112441482	19.1991	-2.90395	1.29852	2.23634	0.0253292
HBM	202.925	-2.83406	0.892637	3.17493	0.00149874
HBA	98569.6	-2.5787	0.942276	2.73668	0.00620635
G0S2	566.543	-2.5739	1.24144	2.07332	0.0381424
HBA1	84046.6	-2.50826	0.93984	2.66882	0.00761178
SERPINB4	760.442	-2.49151	1.20668	2.06476	0.0389455
LOC786348	702.185	-2.48322	0.912563	2.72115	0.0065056
GYPB	778.369	-2.37834	1.10184	2.15851	0.0308882
LOC514978	585.535	-2.34993	0.810671	2.89875	0.00374653
LOC112449066	209.639	-2.24695	0.960036	2.34049	0.0192585
HBB	480619	-2.16827	0.932244	2.32586	0.0200259
AOC3	306.793	-2.164	1.05696	2.04739	0.0406199
MPL	226.565	-2.14923	1.00224	2.14442	0.0319989
GP9	1625.74	-2.08351	0.689626	3.02121	0.00251767
MZB1	4765.16	-2.07063	0.568525	3.64211	0.000270413
LOC112441636	187.924	-2.03677	0.903869	2.25339	0.0242348
LOC104975666	234.551	-1.93649	0.660463	2.93201	0.00336773
LOC783362	575.917	-1.92111	0.921754	2.08419	0.0371428
LOC618664	2931.5	-1.91059	0.52259	3.65599	0.000256187
LOC784427	173.369	-1.91003	0.866891	2.20331	0.0275732
LOC112443201	7889.41	-1.90793	0.519217	3.67463	0.000238197
LOC112442086	2067.7	-1.90622	0.582847	3.27054	0.00107342
LOC112441499	8586.05	-1.89717	0.473662	4.00533	6.1932e-05
LTF	221.405	-1.89595	0.691815	2.74054	0.00613385
LOC112448784	984.768	-1.84667	0.667084	2.76827	0.00563555
LOC100297192	23563.4	-1.84172	0.835858	2.20339	0.027567
LIMS2	140.158	-1.82063	0.839423	2.1689	0.0300899
CPXM2	816.544	-1.80853	0.653752	2.76639	0.00566801
LOC508646	2843.29	-1.79764	0.602044	2.98589	0.00282751
IGLL1	29581.3	-1.73653	0.531143	3.26942	0.0010777
LOC112443005	54.4219	-1.70778	0.828112	2.06226	0.0391829
LOC100294952	11696.4	-1.70092	0.717364	2.37106	0.017737
LOC101905477	592.814	-1.66361	0.649131	2.56283	0.0103822
ARG1	1063.83	-1.66029	0.804766	2.06307	0.0391064
LOC508858	808.884	-1.64553	0.61833	2.66125	0.00778505
LTC4S	816.952	-1.62331	0.555058	2.92457	0.00344931
RAMP3	239.916	-1.59363	0.614928	2.59157	0.00955388
LOC100300806	5875.6	-1.58765	0.461797	3.43797	0.000586087
BHLHA15	740.284	-1.57721	0.537677	2.93338	0.0033529
LOC112441982	16595.4	-1.56959	0.490982	3.19683	0.00138948
PLEKHB1	169.028	-1.56442	0.653749	2.393	0.0167115
LOC112442064	7972.13	-1.5439	0.471619	3.27363	0.00106177
PNPLA4	158.34	-1.52599	0.541423	2.81849	0.00482507
TREML1	2564.73	-1.50877	0.579517	2.60349	0.00922788
LOC104972274	200.852	-1.49568	0.608417	2.45831	0.0139592
RUBCNL	11745.3	-1.4929	0.747302	1.99772	0.0457468
LOC112442063	6044.19	-1.49131	0.453576	3.28789	0.00100943
LOC101903757	148.364	-1.47703	0.485965	3.03938	0.00237062
LOC112441477	4608.11	-1.47562	0.580451	2.5422	0.0110157
LOC107131639	520.461	-1.45697	0.508925	2.86283	0.00419872
DLK2	108.261	-1.44749	0.507999	2.8494	0.00438021
LOC112443021	1293.95	-1.39928	0.535661	2.61224	0.00899502
LOC788565	136.828	-1.38988	0.558365	2.4892	0.0128031
PYCR1	371.569	-1.38961	0.462199	3.00651	0.00264264
LOC101906828	54.4157	-1.38694	0.629772	2.20228	0.0276454
CA2	1456.91	-1.37173	0.577334	2.37598	0.0175026
LOC112442062	2354.67	-1.35987	0.455582	2.98492	0.00283655
LOC112445667	2167.14	-1.35483	0.370075	3.66097	0.000251264
DCHS1	590.79	-1.34076	0.576196	2.32691	0.0199702
LOC112443203	4565.95	-1.33981	0.452966	2.95786	0.00309784
B9D1	53.6442	-1.33921	0.608887	2.19943	0.0278472
LOC112444841	268.131	-1.32449	0.509833	2.5979	0.0093796
CDCA3	610.612	-1.29865	0.39168	3.3156	0.00091446
LOC511353	862.343	-1.28883	0.415521	3.10173	0.00192392
LOC100300716	6447.19	-1.2783	0.405367	3.15344	0.0016136
LOC112443200	4765.78	-1.26307	0.514273	2.45603	0.0140483
LOC112441987	13981.7	-1.25795	0.519363	2.42211	0.0154309
HIST2H2AA4	1071.83	-1.25671	0.423658	2.96632	0.00301386
MMP9	754.615	-1.24409	0.446763	2.78469	0.00535796
GRB7	496.51	-1.23207	0.410265	3.0031	0.00267248
HIST1H2AK	954.146	-1.23081	0.435287	2.82758	0.00469008
LOC112441512	315.934	-1.22837	0.510283	2.40724	0.0160735
LOC524810	44403.6	-1.22356	0.423705	2.88776	0.00387992
CDC20	1351.13	-1.21844	0.35884	3.3955	0.000685039
LOC101906281	4354.52	-1.19589	0.511622	2.33745	0.0194157
LOC112445197	212.899	-1.1948	0.499201	2.39343	0.0166918
SERINC2	3621.73	-1.18531	0.433258	2.73581	0.00622271
LOC101905400	1550.48	-1.18206	0.398388	2.96712	0.00300608
JCHAIN	44745.6	-1.15506	0.360797	3.20141	0.00136758
RIPOR3	166.736	-1.15356	0.378238	3.04982	0.00228978
MGLL	463.006	-1.15289	0.475178	2.42624	0.0152564
SLX1A	1022.02	-1.15025	0.530325	2.16895	0.0300867
LOC511713	50.1518	-1.14649	0.546301	2.09864	0.0358483
LOC511354	5593.16	-1.13733	0.313039	3.6332	0.00027993
UBE2C	1377.27	-1.13516	0.402281	2.82181	0.00477537
LOC112442088	2453.05	-1.13058	0.509074	2.22086	0.0263602
PVR	580.411	-1.12982	0.522007	2.16437	0.0304357
LOC617313	4728.1	-1.11375	0.485196	2.29546	0.021707
SPC24	808.206	-1.10881	0.432258	2.56516	0.0103127
LOC112445719	4258.77	-1.08526	0.277671	3.90844	9.28947e-05
CDT1	1028.57	-1.0796	0.381928	2.82671	0.00470282
PKIG	66.3337	-1.07686	0.51446	2.09319	0.0363326
LOC112446434	146.67	-1.07428	0.490722	2.18918	0.0285839
IGHE	5516.26	-1.06938	0.453886	2.35605	0.0184705
CCNB1	1145.81	-1.06328	0.3821	2.78273	0.00539044
LOC528412	2364.19	-1.05527	0.501307	2.10504	0.0352878
PTTG1	1159.52	-1.03947	0.339954	3.05769	0.00223051
PTI	20062.6	-1.03684	0.38261	2.70992	0.00672996
FSCN1	1196.36	-1.03524	0.33873	3.05624	0.00224128
LOC101902124	61.999	-1.02953	0.416562	2.47149	0.013455
TMEM8A	964.204	-1.02732	0.495655	2.07265	0.038205
ORC1	1594.33	-1.01385	0.307792	3.29396	0.000987869
LOC112446862	53.6955	1.00159	0.446856	-2.24141	0.0249997
TTLL7	809.283	1.00317	0.426166	-2.35393	0.018576
FAM46A	6191.21	1.00425	0.293902	-3.41695	0.00063328
SAXO1	226.1	1.01115	0.504366	-2.0048	0.0449849
LOC112446716	221.997	1.01166	0.475832	-2.12608	0.0334965
IL23R	259.007	1.0177	0.493443	-2.06244	0.0391655
CPED1	266.184	1.01905	0.470785	-2.16458	0.0304201
TMEM170B	5565.84	1.02994	0.335861	-3.06658	0.00216525
LOC101905127	644.269	1.03924	0.480554	-2.1626	0.0305721
LOC101904526	233.479	1.04422	0.47566	-2.19531	0.0281414
IGFBP7	219.183	1.04684	0.351282	-2.98007	0.00288186
CD300E	193.582	1.06067	0.423564	-2.50415	0.0122745
OAS2	687.017	1.06567	0.356425	-2.98987	0.00279096
NEUROD4	292.464	1.07518	0.493453	-2.17888	0.0293403
NFIA	384.571	1.07708	0.35991	-2.99263	0.00276583
ZNF484	991.677	1.07709	0.393675	-2.73598	0.00621947
TBC1D32	295.548	1.08771	0.47145	-2.30716	0.021046
ANKRD9	189.621	1.08836	0.522021	-2.08489	0.0370793
OAS1X	3003.89	1.10057	0.50147	-2.19469	0.028186
LOC107132799	491.734	1.10248	0.461118	-2.39089	0.0168076
LOC107131615	252.44	1.12144	0.529825	-2.11662	0.0342924
GPR141	639.96	1.12397	0.513051	-2.19076	0.0284691
LOC515150	1009.69	1.13935	0.430448	-2.6469	0.00812341
STON1	534.005	1.15106	0.41056	-2.80362	0.00505317
LOC100295645	305.402	1.16038	0.472513	-2.45576	0.0140587
LOC112441469	132.445	1.16769	0.480787	-2.4287	0.0151531
LOC112444153	61.42	1.20078	0.552619	-2.17288	0.0297891
LOC524576	8652.93	1.20622	0.456821	-2.64048	0.00827898
SPART	1276.15	1.21154	0.465866	-2.60063	0.0093053
CLEC7A	864.32	1.21856	0.439584	-2.77208	0.00557001
LOC112445968	65.9405	1.22162	0.564563	-2.16383	0.0304774
RNF128	330.833	1.23541	0.464677	-2.65864	0.00784576
LOC104968873	241.756	1.25014	0.510212	-2.45024	0.0142763
PLCXD2	1069.55	1.31022	0.471501	-2.77883	0.00545559
SYT7	764.989	1.32807	0.583048	-2.27781	0.0227381
LOC104971122	165.607	1.4227	0.694586	-2.04827	0.0405333
CHI3L2	490.244	1.48064	0.717528	-2.06354	0.0390617
LOC112442538	12.548	1.58885	0.771533	-2.05935	0.0394612
LOC100299180	968.808	1.62	0.659972	-2.45465	0.0141022
BRB	351.714	1.73968	0.610853	-2.84796	0.00440006
PPARG-TSEN2	222.918	1.88418	0.798841	-2.35865	0.0183418
HTR7	254.197	1.88887	0.563856	-3.34991	0.000808373
LOC104972612	208.011	2.06018	1.00613	-2.04763	0.0405965
LOC112448003	13.6462	3.8717	1.67038	-2.31786	0.0204568
LOC101906903	5.73239	5.9515	3.03211	-1.96283	0.0496665
C2CD4D	5.74917	5.9561	3.03209	-1.96435	0.049489
APOA4	5.90641	5.9947	3.03193	-1.97719	0.0480204
FOXE3	6.04336	6.02809	3.0318	-1.98828	0.0467803
HOXA9	6.06967	6.0343	3.03178	-1.99035	0.0465526
LOC523769	6.16591	6.05718	3.03169	-1.99795	0.0457216
OVOL3	6.20347	6.06545	2.47222	-2.45344	0.0141498
LOC529930	6.23166	6.072	3.03164	-2.00288	0.0451901
LOC522128	6.29563	6.0868	3.03158	-2.0078	0.0446646
C18H16orf86	6.42859	6.11724	3.03147	-2.01791	0.0436003
LOC101906793	6.44475	6.1205	3.03146	-2.019	0.0434876
LOC104976318	6.50872	6.135	2.43446	-2.52007	0.0117331
NHLH2	6.58231	6.15139	3.03134	-2.02926	0.0424315
CFAP161	6.60315	6.15592	3.03133	-2.03077	0.0422788
AJUBA	6.62157	6.15959	3.03131	-2.03199	0.042155
IGFBP1	6.71341	6.17994	3.03124	-2.03875	0.0414754
KAZALD1	6.76439	6.19031	3.03121	-2.04219	0.0411322
LOC112449513	7.77323	6.39101	2.98749	-2.13926	0.0324149
LOC112449534	7.78319	6.39308	3.03055	-2.10954	0.0348977
HOXD8	8.06213	6.44356	3.0304	-2.12631	0.0334776
PLEKHA4	8.3774	6.499	3.03024	-2.14471	0.0319757
LOC112448579	8.45765	6.51288	2.93195	-2.22135	0.0263275
WFDC1	8.552	6.52869	3.03016	-2.15457	0.0311955
DRC1	9.03267	6.6076	3.02995	-2.18077	0.0292008
STC1	9.04342	6.60948	3.02994	-2.18139	0.0291548
TTLL9	9.33521	6.65531	2.87029	-2.31868	0.0204122
TMEM117	9.34834	6.65747	3.02982	-2.19732	0.0279979
LOC101905518	9.46429	6.67493	3.02978	-2.20311	0.027587
LOC112446026	9.47901	6.67716	3.02977	-2.20385	0.0275349
LOC112445578	9.62179	6.69892	3.02972	-2.21107	0.0270308
SELE	9.63289	6.70073	3.02971	-2.21167	0.0269894
BDKRB1	9.68568	6.70844	2.85743	-2.34772	0.0188889
SYT2	9.81572	6.7275	3.02965	-2.22055	0.0263812
LOC112441854	9.91728	6.7425	2.85339	-2.36298	0.0181288
IGF2BP2	9.99016	6.75308	3.02959	-2.22904	0.0258111
LOC112448080	10.1272	6.77278	2.82083	-2.40099	0.0163507
LOC101906890	10.3598	6.80537	3.02947	-2.24639	0.0246788
LOC104974297	10.4571	6.819	2.80845	-2.42803	0.0151813
LOC101904836	10.5873	6.8367	3.0294	-2.25679	0.0240214
LOC613805	10.8462	6.87182	3.02932	-2.26844	0.0233025
LOC785370	11.2794	6.92826	2.76311	-2.50742	0.0121618
COL9A3	11.282	6.92841	3.0292	-2.28721	0.0221837
LOC100848171	11.3525	6.93762	3.02918	-2.29026	0.0220061
LOC101905141	11.5474	6.96207	3.02913	-2.29838	0.0215405
LOC112445423	11.8258	6.99646	3.02906	-2.30978	0.0209004
LOC112442251	11.9394	7.01025	2.792	-2.51083	0.0120447
LOC112445926	12.4955	7.0758	3.02891	-2.33609	0.0194866
CCDC110	12.7128	7.10086	2.7006	-2.62937	0.00855435
LOC112442678	12.8856	7.1202	2.69638	-2.64065	0.00827463
CCDC89	13.0561	7.13923	1.50792	-4.73447	2.19624e-06
ABCC8	13.1029	7.14452	3.02878	-2.35888	0.0183302
SLC6A15	13.2855	7.16429	3.02874	-2.36543	0.018009
LOC101905672	13.3417	7.17041	2.6791	-2.67643	0.00744119
OR7D2	13.6769	7.20614	3.02867	-2.37931	0.0173451
LOC100297540	14.6041	7.30081	2.6715	-2.73285	0.00627884
LOC100849037	14.7919	7.31928	3.02848	-2.41681	0.015657
HES6	14.9886	7.33824	3.02845	-2.4231	0.0153888
LOC112446830	15.0621	7.34533	2.59436	-2.83127	0.00463633
PLSCR4	15.2086	7.35932	3.02842	-2.43008	0.0150953
LOC112445677	15.8854	7.42224	3.02833	-2.45094	0.0142485
LOC112449543	15.9249	7.42591	2.59389	-2.86285	0.0041985
NRIP2	16.0328	7.43546	2.59977	-2.86005	0.00423577
LOC101907853	16.2006	7.45059	3.02828	-2.46033	0.0138808
C19H17orf100	16.7755	7.5008	3.02821	-2.47697	0.0132502
SCN11A	18.0783	7.60875	3.02807	-2.51274	0.0119797
C13H20orf96	18.7308	7.66003	1.95741	-3.91335	9.10254e-05
LOC101902586	18.8335	7.66786	1.95879	-3.91459	9.05567e-05
LOC112447838	19.0484	7.68417	3.02797	-2.53773	0.0111575
LOC101902288	19.1916	7.69496	3.02796	-2.5413	0.011044
ALDH1L2	19.8318	7.7424	3.0279	-2.55702	0.0105574
CCDC141	20.3708	7.78095	3.02786	-2.56979	0.010176
TNN	20.5101	7.79076	3.02784	-2.57304	0.010081
LOC787074	20.5916	7.79656	3.02784	-2.57496	0.0100252
SLC26A3	20.7502	7.80766	1.93172	-4.04182	5.30384e-05
GPR179	21.0076	7.82534	3.02781	-2.58449	0.00975224
LOC112445514	21.0161	7.82595	2.48336	-3.15136	0.00162511
LOC104971159	24.5093	8.04787	1.29247	-6.22675	4.76204e-10
LOC112442735	27.2463	8.20067	2.40607	-3.40833	0.000653622
SCML2	32.1806	8.44068	2.34632	-3.59741	0.000321404
LOC509415	34.4745	8.54011	1.83524	-4.65339	3.26515e-06
LOC112443503	35.3448	8.57597	1.7873	-4.79827	1.60041e-06
CACNA2D1	109.741	10.2106	1.66236	-6.14225	8.13629e-10
LOC534578	121.327	10.3553	3.02647	-3.42158	0.000622594
LOC100337390	150.464	10.6658	3.02641	-3.52424	0.000424706
PLA2R1	38.8215	22.3588	2.83243	-7.89384	2.93028e-15
LOC104975987	26.9579	22.8594	2.97663	-7.67962	1.59555e-14
LOC112441829	27.557	22.9627	2.96666	-7.74025	9.92182e-15
CCDC188	27.3432	22.9634	2.99086	-7.67786	1.61773e-14
LOC101905219	30.1717	23.0977	2.92884	-7.88629	3.11295e-15
ALK	30.4207	23.1089	2.92501	-7.90045	2.77904e-15
GRHL2	34.811	23.2719	2.87019	-8.10814	5.13996e-16
LOC104970698	47.9247	23.7237	2.75129	-8.62278	6.535e-18
ANK2	53.3724	23.869	2.71616	-8.78776	1.5257e-18
LOC100336795	287.207	26.1712	3.02631	-8.64788	5.24632e-18

## Sheet: Milk_protein_percentage_CSC
DEG analysis results of low milk protein percentage vs. high milk protein percentage
gene	baseMean	log2FoldChange	log2FoldChange	lfcSE	stat	pvalue	padj
LOC100336795	444.314	-26.7638	26.7638	3.02627	-8.84382	9.24972e-19	1.721e-14
STXBP1	106.125	-24.815	24.815	3.02651	-8.19922	2.41953e-16	1.12544e-12
MXRA5	70.6838	-24.1984	24.1984	3.02667	-7.99504	1.29532e-15	3.13931e-12
MUC5AC	40.133	-23.4919	23.4919	2.85549	-8.22692	1.92088e-16	1.12544e-12
LOC104973320	27.5223	-22.9761	22.9761	2.99272	-7.67733	1.62443e-14	3.02241e-11
SASH1	85.231	-9.85086	9.85086	3.02659	-3.25477	0.00113484	0.134489
COL26A1	51.0721	-9.11219	9.11219	1.70404	-5.3474	8.92269e-08	5.92912e-05
LOC101902570	27.3434	-8.21085	8.21085	1.79673	-4.56988	4.88004e-06	0.00222026
DLGAP3	24.665	-8.06192	8.06192	2.40235	-3.35585	0.000791221	0.10591
MAPK12	24.6442	-8.06083	8.06083	2.41314	-3.34039	0.000836606	0.110396
LOC112447445	24.2279	-8.0362	8.0362	3.0276	-2.65431	0.00794708	0.414183
LOC107132532	24.0921	-8.02806	8.02806	3.02761	-2.65162	0.00801073	0.416334
TFR2	21.5081	-7.86443	7.86443	2.43906	-3.22437	0.00126249	0.145
PPFIA3	20.7689	-7.8139	7.8139	3.02784	-2.58069	0.00986038	0.458655
PTPRN2	20.1444	-7.76984	7.76984	3.02789	-2.56609	0.0102852	0.468365
SLC26A7	19.6339	-7.73296	7.73296	3.02793	-2.55387	0.0106532	0.473064
PDZD7	19.1993	-7.70058	7.70058	2.47569	-3.11048	0.00186784	0.181005
MYOM3	18.7519	-7.66665	7.66665	3.02802	-2.53191	0.0113445	0.488044
LOC112442649	18.4876	-7.64622	7.64622	1.88705	-4.05194	5.07955e-05	0.0164696
CYP2E1	18.1359	-7.61833	7.61833	3.02808	-2.5159	0.011873	0.497342
LOC101903248	17.8177	-7.5929	7.5929	3.02811	-2.50747	0.0121598	0.501654
JAG2	17.6244	-7.57703	7.57703	3.02813	-2.50221	0.012342	0.503251
NLRP5	17.4887	-7.56599	7.56599	2.50769	-3.01711	0.00255197	0.213882
LOC782072	17.1655	-7.53904	7.53904	2.52391	-2.98705	0.00281684	0.22465
RIMBP3B	16.7826	-7.50645	7.50645	3.02823	-2.47883	0.0131816	0.515245
CERCAM	16.4532	-7.47783	7.47783	2.53628	-2.94834	0.00319486	0.235887
WIPF3	16.0085	-7.43834	7.43834	3.02833	-2.45625	0.0140394	0.527144
FAM71A	15.7876	-7.41827	7.41827	3.02836	-2.4496	0.0143015	0.533252
LOC112445122	15.6086	-7.40186	7.40186	2.56081	-2.89044	0.00384709	0.271132
LOC112446750	15.352	-7.37793	7.37793	2.57965	-2.86005	0.00423576	0.288683
CHGA	14.6598	-7.31133	7.31133	1.97234	-3.70693	0.000209788	0.0438576
PYROXD2	14.3724	-7.28278	7.28278	3.02857	-2.40469	0.0161862	0.547563
LOC509961	14.1656	-7.26184	7.26184	3.02861	-2.39775	0.0164961	0.554019
LOC112442678	13.737	-7.21762	7.21762	2.599	-2.77708	0.00548497	0.339128
SOWAHC	13.1959	-7.15959	7.15959	3.02878	-2.36385	0.0180861	0.56843
LOC112443176	13.1496	-7.1545	7.1545	2.61875	-2.73203	0.00629459	0.370624
MXRA8	13.028	-7.14117	7.14117	2.62637	-2.71903	0.00654734	0.37889
GPER1	13.0079	-7.13889	7.13889	3.02882	-2.35699	0.0184239	0.573237
SPACA9	12.4435	-7.07492	7.07492	3.02894	-2.33577	0.0195031	0.576819
LOC112449513	12.1183	-7.0368	7.0368	2.02292	-3.47853	0.000504172	0.0775258
LOC112447360	12.0768	-7.03172	7.03172	1.41745	-4.96083	7.01914e-07	0.000395752
LOC101905672	11.97	-7.01893	7.01893	3.02905	-2.31721	0.0204925	0.588271
SAMD14	11.7119	-6.98758	6.98758	3.02911	-2.30681	0.0210656	0.593858
TMEM45B	11.5621	-6.96895	6.96895	2.67133	-2.6088	0.0090861	0.439429
PROX2	11.3572	-6.94323	6.94323	2.67753	-2.59314	0.00951035	0.450254
TIGD3	11.2276	-6.92642	6.92642	3.02924	-2.28652	0.0222237	0.599614
KISS1R	11.0339	-6.90137	6.90137	3.02929	-2.27821	0.022714	0.599614
LOC112448524	10.9988	-6.89699	6.89699	2.04884	-3.36629	0.000761874	0.10347
EDAR	10.9665	-6.89257	6.89257	3.02931	-2.27529	0.0228884	0.599836
WDR88	10.9151	-6.88582	6.88582	3.02933	-2.27305	0.023023	0.599836
LOC112446129	10.4533	-6.8235	6.8235	2.83577	-2.40622	0.0161184	0.547563
LOC101902820	10.3351	-6.80699	6.80699	2.0791	-3.27401	0.00106035	0.129795
LOC107133280	10.1196	-6.77677	6.77677	3.02957	-2.23688	0.0252945	0.621206
LOC101902276	9.88731	-6.74309	6.74309	3.02965	-2.2257	0.0260345	0.624578
LOC112448553	9.88148	-6.74217	6.74217	3.02965	-2.22539	0.026055	0.624578
H2B-3	9.65915	-6.70951	6.70951	2.79103	-2.40396	0.0162187	0.547585
MALL	9.47714	-6.68205	6.68205	2.76208	-2.41921	0.0155544	0.540777
STRG.11028	9.38958	-6.66865	6.66865	2.76687	-2.41018	0.0159446	0.547257
STRG.1154	9.16852	-6.63429	6.63429	3.02992	-2.18959	0.028554	0.635244
COL9A2	9.07632	-6.61961	6.61961	3.02996	-2.18472	0.0289095	0.63751
STRG.15877	9.05925	-6.61709	6.61709	3.02997	-2.18388	0.028971	0.63751
LOC112443408	8.85479	-6.58407	6.58407	3.03005	-2.17292	0.0297863	0.639359
LOC780933	8.8211	-6.57851	6.57851	2.82193	-2.33121	0.0197423	0.579377
STRG.7318	8.68921	-6.55681	6.55681	3.03013	-2.16387	0.0304743	0.641036
EPB41L5	8.56586	-6.5363	6.5363	3.03018	-2.15706	0.0310008	0.641607
B4GALNT1	8.53812	-6.53145	6.53145	3.0302	-2.15545	0.0311263	0.641607
STKLD1	8.48594	-6.52256	6.52256	3.03022	-2.1525	0.0313579	0.641676
LOC107131946	8.30799	-6.49216	6.49216	3.03031	-2.14241	0.0321605	0.647611
LOC112446128	8.18142	-6.46994	6.46994	3.03037	-2.13503	0.0327584	0.653181
MYLK4	8.06956	-6.44998	6.44998	3.03043	-2.1284	0.0333035	0.654094
WISP2	8.05652	-6.44777	6.44777	3.03044	-2.12767	0.0333644	0.654094
LOC112448014	7.97043	-6.43226	6.43226	2.85777	-2.25079	0.0243986	0.615956
TM6SF2	7.85377	-6.41089	6.41089	3.03055	-2.11542	0.0343938	0.659599
STRG.2840	7.67998	-6.3787	6.3787	3.03065	-2.10473	0.0353147	0.659599
SMIM6	7.65555	-6.37388	6.37388	3.03066	-2.10313	0.0354541	0.659599
EFEMP2	7.65024	-6.37301	6.37301	3.03066	-2.10284	0.0354794	0.659599
LOC104972409	7.63926	-6.3712	6.3712	3.03067	-2.10224	0.0355322	0.659599
LOC101907607	7.6283	-6.36889	6.36889	2.87533	-2.21502	0.026759	0.624578
STRG.11573	7.51081	-6.34652	6.34652	3.03075	-2.09405	0.0362559	0.665205
LOC100300449	7.34566	-6.3144	6.3144	3.03085	-2.08338	0.037217	0.668165
LOC107133473	7.19981	-6.28553	6.28553	2.91066	-2.15949	0.0308125	0.641271
TMEM95	7.10451	-6.26644	6.26644	3.03101	-2.06744	0.0386923	0.675336
WFDC1	7.00462	-6.24587	6.24587	3.03108	-2.06061	0.0393401	0.67828
LOC112447465	6.67735	-6.1769	6.1769	2.28753	-2.70025	0.00692877	0.389477
LRRC46	6.33815	-6.10138	6.10138	3.03159	-2.0126	0.0441567	0.69037
LOC529930	6.23006	-6.07676	6.07676	3.03168	-2.00442	0.0450254	0.694613
LOC112443525	6.0277	-6.02931	6.02931	3.03187	-1.98865	0.0467401	0.703998
LOC112444888	5.95258	-6.01117	6.01117	3.02772	-1.98538	0.047102	0.706188
LOC104975792	5.92508	-6.00429	6.00429	2.34944	-2.55562	0.0105997	0.473064
LOC101902951	5.83244	-5.9816	5.9816	3.03206	-1.97278	0.0485201	0.710353
GJB6	5.82571	-5.98036	5.98036	3.03206	-1.97237	0.0485671	0.710353
ATP6V1G2	5.72816	-5.956	5.956	3.03216	-1.96428	0.0494982	0.716356
LOC112448535	59.7473	-4.78675	4.78675	2.32906	-2.05523	0.0398567	0.67828
RN7SL1	47.0354	-3.76817	3.76817	1.6285	-2.3139	0.0206735	0.588271
IL1A	3545.69	-3.55556	3.55556	1.34227	-2.64891	0.00807521	0.416779
CXCL2	1695.73	-3.26646	3.26646	1.01742	-3.21053	0.00132492	0.147099
CXCL3	1093.54	-3.034	3.034	1.53618	-1.97503	0.0482651	0.710353
GRO1	5320.55	-2.65895	2.65895	1.13891	-2.33464	0.0195621	0.576819
LOC100848815	41104.9	-2.44647	2.44647	1.09312	-2.23807	0.0252167	0.621005
TNFSF9	4275.32	-2.15921	2.15921	0.803218	-2.6882	0.00718376	0.396527
MIR2887-1	881.717	-2.13586	2.13586	1.03236	-2.06891	0.0385548	0.675035
LOC112444653	265.527	-1.971	1.971	0.734988	-2.68168	0.00732538	0.400871
LOC508646	2594.4	-1.9635	1.9635	0.862103	-2.27757	0.0227522	0.599614
LOC100336993	246.526	-1.87691	1.87691	0.92637	-2.0261	0.042755	0.683419
WC1-8	302.154	-1.76075	1.76075	0.520051	-3.38572	0.00070991	0.0976128
LY6D	37.7247	-1.66327	1.66327	0.596109	-2.79022	0.00526725	0.332211
C1R	4959.2	-1.63149	1.63149	0.40261	-4.05229	5.07185e-05	0.0164696
TNF	4524.75	-1.54592	1.54592	0.51753	-2.98711	0.00281627	0.22465
SLX1A	735.61	-1.51998	1.51998	0.432948	-3.51077	0.000446807	0.0710537
BLA-DQB	71784.3	-1.50857	1.50857	0.329054	-4.58455	4.54965e-06	0.00217053
STRG.8469	1057.2	-1.50139	1.50139	0.515192	-2.91424	0.00356557	0.256963
BATF2	2014.94	-1.4834	1.4834	0.616387	-2.4066	0.0161016	0.547563
FUOM	1470.71	-1.47468	1.47468	0.499282	-2.9536	0.00314087	0.235887
CCL3	475.12	-1.47095	1.47095	0.703548	-2.09076	0.0365492	0.665395
LOC100848277	132.219	-1.45551	1.45551	0.693172	-2.09979	0.0357476	0.661811
ATF3	1178.38	-1.41978	1.41978	0.520649	-2.72694	0.00639249	0.373384
SLAMF8	336.855	-1.41612	1.41612	0.575471	-2.46081	0.0138625	0.524738
CD83	7580.2	-1.3913	1.3913	0.522384	-2.66336	0.00773652	0.404342
CCL4	1979.74	-1.37547	1.37547	0.589105	-2.33485	0.0195514	0.576819
SPC24	693.895	-1.33602	1.33602	0.479402	-2.78685	0.00532228	0.333684
MAFF	804.297	-1.32338	1.32338	0.598341	-2.21175	0.0269839	0.625463
LOC101910001	23.5528	-1.32321	1.32321	0.649169	-2.03832	0.0415182	0.68024
LOC107131340	142.899	-1.31945	1.31945	0.564004	-2.33944	0.0193126	0.575186
TPC3	1330.43	-1.30909	1.30909	0.579435	-2.25925	0.0238681	0.612691
ZNF205	144.678	-1.30055	1.30055	0.597004	-2.17846	0.0293721	0.638432
LOC617313	4352.33	-1.24773	1.24773	0.484792	-2.57374	0.0100607	0.465711
KIR2DS1	915.047	-1.24304	1.24304	0.359025	-3.46227	0.000535634	0.0803662
IL18BP	75.1424	-1.20365	1.20365	0.510339	-2.35852	0.0183479	0.572787
LOC100300483	4104.84	-1.20322	1.20322	0.4706	-2.55678	0.0105646	0.473064
LOC524576	8355.92	-1.19867	1.19867	0.469842	-2.55123	0.0107344	0.474559
C2	5156.35	-1.19561	1.19561	0.473656	-2.52421	0.011596	0.49259
LOC101902797	436.429	-1.16792	1.16792	0.470185	-2.48396	0.0129929	0.511762
SAXO1	209.325	-1.16	1.16	0.448837	-2.58446	0.00975304	0.458245
LOC112442408	11761.7	-1.14737	1.14737	0.461077	-2.48845	0.0128302	0.507913
LOC101905127	849.909	-1.12996	1.12996	0.365951	-3.08772	0.00201697	0.184866
SEM1	1894.38	-1.11831	1.11831	0.310232	-3.60476	0.000312437	0.0569922
THNSL2	200.069	-1.10202	1.10202	0.438948	-2.51059	0.0120529	0.499457
MND1	316.138	-1.09313	1.09313	0.457485	-2.38943	0.0168744	0.559653
P2RY6	389.63	-1.08904	1.08904	0.544154	-2.00134	0.0453561	0.69512
SESN2	1619.2	-1.08761	1.08761	0.477224	-2.27905	0.0226644	0.599614
LOC100848039	52.2399	-1.07858	1.07858	0.487356	-2.21313	0.0268885	0.624578
STRG.3361	490.394	-1.07593	1.07593	0.390788	-2.75322	0.00590119	0.356486
CLEC6A	977.04	-1.07149	1.07149	0.423265	-2.53149	0.0113578	0.488044
IER3	1994.09	-1.06838	1.06838	0.507067	-2.10699	0.0351184	0.659599
FOXM1	293.191	-1.06392	1.06392	0.505435	-2.10495	0.0352956	0.659599
LOC617875	275.72	-1.06131	1.06131	0.488243	-2.17374	0.0297245	0.639359
PLEKHF1	621.224	-1.0556	1.0556	0.493487	-2.13907	0.0324304	0.650968
KIF18B	424.721	-1.04936	1.04936	0.45219	-2.32061	0.0203079	0.588271
DNA2	207.838	-1.03553	1.03553	0.479502	-2.15961	0.0308032	0.641271
TNFAIP3	11554.5	-1.02767	1.02767	0.460098	-2.23359	0.0255102	0.62211
LOC101904045	967.05	-1.02583	1.02583	0.411135	-2.49511	0.0125919	0.506453
LOC104970162	292.142	-1.02468	1.02468	0.335143	-3.05744	0.00223236	0.195001
SLC1A5	5740.61	-1.02413	1.02413	0.503708	-2.03318	0.0420344	0.68024
STRG.5761	48.9095	-1.01906	1.01906	0.474895	-2.14587	0.0318832	0.645037
TICRR	375.526	-1.0166	1.0166	0.453931	-2.23954	0.025121	0.620719
HJURP	799.137	-1.01612	1.01612	0.389771	-2.60697	0.00913474	0.440313
WC1	521.981	-1.00566	1.00566	0.423068	-2.37707	0.0174508	0.56566
RFX2	848.42	-1.00443	1.00443	0.465759	-2.15655	0.031041	0.641607
P4HA2	721.952	-1.00424	1.00424	0.472064	-2.12734	0.0333918	0.654094
PLB1	211.96	1.00259	-1.00259	0.413654	2.42375	0.0153613	0.540777
SUCNR1	2304.1	1.00862	-1.00862	0.448859	2.24707	0.0246353	0.61691
TNFAIP6	274.052	1.00876	-1.00876	0.499936	2.01777	0.0436153	0.690181
CLEC12A	15655.9	1.00891	-1.00891	0.332181	3.03724	0.00238756	0.201922
LOC112449552	214.004	1.01249	-1.01249	0.296166	3.41866	0.000629302	0.0892677
STPG4	274.505	1.01493	-1.01493	0.336586	3.01537	0.00256666	0.21415
LOC787269	1137.45	1.01722	-1.01722	0.332452	3.05976	0.00221513	0.194409
LOC104970076	98.9916	1.01887	-1.01887	0.459409	2.21779	0.0265692	0.624578
LOC104974050	543.663	1.02063	-1.02063	0.436342	2.33906	0.0193325	0.575186
ALOX5AP	3258.85	1.02429	-1.02429	0.343659	2.98053	0.00287754	0.22596
C1RL	964.284	1.02896	-1.02896	0.267698	3.84372	0.000121185	0.0293112
LOC112449608	59.9572	1.02998	-1.02998	0.521241	1.97602	0.0481522	0.710353
LOC101905172	540.733	1.0307	-1.0307	0.501953	2.05337	0.0400368	0.67828
OLFM4	314.156	1.03473	-1.03473	0.430139	2.40558	0.0161469	0.547563
KMO	163.483	1.03686	-1.03686	0.36312	2.85542	0.00429797	0.290793
KLRJ1	210.748	1.03721	-1.03721	0.41232	2.51555	0.0118846	0.497342
LOC100336476	3093.54	1.03917	-1.03917	0.367883	2.82475	0.00473181	0.31
LOC101903572	309.625	1.04119	-1.04119	0.417385	2.49457	0.0126111	0.506453
MYBPH	887.334	1.04501	-1.04501	0.46588	2.2431	0.0248906	0.617748
STRG.3104	329.74	1.04602	-1.04602	0.42592	2.45591	0.0140526	0.527144
TMEM107	75.2738	1.04693	-1.04693	0.468285	2.23567	0.0253736	0.621206
PM20D2	203.455	1.06297	-1.06297	0.364572	2.91565	0.00354943	0.256963
PTPN5	366.841	1.06452	-1.06452	0.465993	2.28442	0.0223468	0.599614
SCUBE3	126.065	1.06601	-1.06601	0.394409	2.7028	0.00687578	0.388847
CPNE2	335.4	1.06736	-1.06736	0.347259	3.07367	0.00211445	0.190055
STRG.1835	2819.55	1.06742	-1.06742	0.469921	2.27148	0.0231177	0.599899
ALOX5	3027.41	1.06935	-1.06935	0.537196	1.99062	0.0465231	0.703998
LOC101904903	193.815	1.07222	-1.07222	0.490986	2.18381	0.0289765	0.63751
LIF	362.51	1.07569	-1.07569	0.436771	2.46282	0.0137849	0.524738
ADGRF1	429.868	1.07588	-1.07588	0.463291	2.32226	0.0202192	0.588271
LOC112443724	707.737	1.08009	-1.08009	0.451583	2.39178	0.0167669	0.558076
WDFY3	7263.64	1.08105	-1.08105	0.385473	2.80446	0.00504007	0.324483
KCNJ2	1998.11	1.0812	-1.0812	0.448711	2.40957	0.0159712	0.547257
SNX18	12057.4	1.08316	-1.08316	0.270068	4.0107	6.054e-05	0.0184657
TMEM159	358.204	1.08359	-1.08359	0.417505	2.5954	0.00944822	0.448453
BCL6	12103.1	1.08367	-1.08367	0.343267	3.15694	0.00159432	0.165124
FAM167B	151.164	1.08568	-1.08568	0.345399	3.14327	0.00167074	0.167127
LOC518134	6133.92	1.08704	-1.08704	0.426105	2.55111	0.0107379	0.474559
MYO5B	356.568	1.08874	-1.08874	0.482175	2.25797	0.0239475	0.612885
TIAM2	1994.73	1.08904	-1.08904	0.408412	2.66652	0.00766404	0.402994
ZNF8	2599.13	1.08906	-1.08906	0.352343	3.0909	0.00199551	0.184565
VNN2	54963.7	1.08986	-1.08986	0.342632	3.18086	0.00146839	0.157017
LOC527385	163.137	1.09034	-1.09034	0.485803	2.24441	0.0248063	0.617664
HRH4	2859.35	1.09336	-1.09336	0.353876	3.08967	0.00200377	0.184565
NFE2	22772.6	1.09413	-1.09413	0.340839	3.21011	0.00132686	0.147099
RRAGD	471.936	1.09612	-1.09612	0.35369	3.0991	0.00194108	0.184565
UPP1	1916.59	1.09636	-1.09636	0.395088	2.77497	0.0055206	0.340058
DEFB1	371.889	1.09728	-1.09728	0.498248	2.20228	0.0276458	0.628824
LOC112447115	74.6842	1.10552	-1.10552	0.515478	2.14465	0.0319808	0.645373
LOC101906603	212.167	1.11902	-1.11902	0.534485	2.09365	0.0362915	0.665205
FFAR2	481.114	1.12001	-1.12001	0.458993	2.44014	0.0146814	0.538597
LOC112444803	128.609	1.12346	-1.12346	0.420427	2.6722	0.00753558	0.402356
LOC107131652	391.842	1.12556	-1.12556	0.361163	3.11649	0.00183021	0.178287
STRG.1804	5180.61	1.12689	-1.12689	0.506613	2.22435	0.0261246	0.624578
GFI1B	422.645	1.12697	-1.12697	0.558529	2.01775	0.0436171	0.690181
LOC104972309	368.448	1.13079	-1.13079	0.462319	2.44591	0.0144487	0.534459
LOC112441499	5126.11	1.13499	-1.13499	0.355033	3.19686	0.00138931	0.15112
ENKUR	119.421	1.13508	-1.13508	0.522743	2.1714	0.0299013	0.639576
LOC112447806	77.6067	1.13561	-1.13561	0.484587	2.34346	0.0191059	0.575186
RIPOR3	162.936	1.13805	-1.13805	0.374539	3.03854	0.00237725	0.201922
ALOX15	10696.6	1.1383	-1.1383	0.471876	2.41229	0.0158526	0.547257
ANKRD22	2655.82	1.13903	-1.13903	0.460942	2.4711	0.0134698	0.521039
TMEM154	12276.7	1.13911	-1.13911	0.226625	5.0264	4.99783e-07	0.000290593
GPR4	640.502	1.14205	-1.14205	0.496555	2.29994	0.0214515	0.595616
H2AFY2	172.364	1.14439	-1.14439	0.414316	2.76213	0.00574263	0.350319
RGS18	16238.4	1.14616	-1.14616	0.186095	6.159	7.32046e-10	5.44818e-07
APOLD1	477.231	1.14674	-1.14674	0.428984	2.67315	0.00751436	0.402356
TARM1	2005.52	1.15177	-1.15177	0.457916	2.51525	0.0118949	0.497342
CAMKK1	399.214	1.15321	-1.15321	0.408538	2.82277	0.00476103	0.31082
AMPD3	6667.41	1.15735	-1.15735	0.354362	3.266	0.00109078	0.131542
SLC6A4	1545.61	1.16184	-1.16184	0.361244	3.21621	0.00129895	0.147099
LOC507247	2110.25	1.1662	-1.1662	0.567697	2.05426	0.0399503	0.67828
LOC112446426	495.631	1.16757	-1.16757	0.46628	2.50402	0.0122791	0.503225
PEAK3	583.499	1.17793	-1.17793	0.54884	2.14621	0.0318559	0.645037
DPYSL3	784.798	1.18347	-1.18347	0.576495	2.05287	0.0400856	0.67828
LOC100847171	433.353	1.18569	-1.18569	0.444275	2.66881	0.00761202	0.402356
LOC112444802	103.492	1.18658	-1.18658	0.488903	2.42703	0.015223	0.540777
LOC112447469	1096.72	1.19221	-1.19221	0.438727	2.71743	0.00657902	0.378976
SLC28A3	2437.25	1.19483	-1.19483	0.404914	2.95081	0.00316937	0.235887
LOC112446642	233.19	1.19811	-1.19811	0.423967	2.82594	0.00471417	0.309936
ITGA9	309.973	1.19961	-1.19961	0.428261	2.80111	0.00509264	0.325614
CRISPLD2	8304.97	1.20197	-1.20197	0.340234	3.53276	0.000411243	0.0683177
DGAT2	15528	1.20213	-1.20213	0.503033	2.38976	0.0168595	0.559653
RAB44	397.069	1.2029	-1.2029	0.482344	2.49386	0.0126362	0.506453
LOC100848006	3042.73	1.20546	-1.20546	0.493973	2.44033	0.014674	0.538597
CCNJL	1070.84	1.21176	-1.21176	0.514498	2.35523	0.0185112	0.573517
FAM135A	1980.15	1.21472	-1.21472	0.33878	3.58559	0.000336317	0.0590331
MCTP2	6081.68	1.21559	-1.21559	0.282031	4.31015	1.63147e-05	0.00619494
IL17RD	776.558	1.21687	-1.21687	0.408893	2.97602	0.00292019	0.22596
IL5RA	1437.02	1.21864	-1.21864	0.500623	2.43424	0.014923	0.540016
GATA1	1193.68	1.2191	-1.2191	0.442203	2.75687	0.0058357	0.354833
STRG.16219	1649.86	1.22156	-1.22156	0.407421	2.99828	0.00271504	0.221983
BASP1	15010.5	1.22225	-1.22225	0.294568	4.14929	3.33512e-05	0.0114913
LOC100848752	3350.22	1.22593	-1.22593	0.448157	2.73549	0.00622874	0.369082
ME1	321.427	1.2315	-1.2315	0.531753	2.31592	0.0205627	0.588271
IFIT2	19726.2	1.24206	-1.24206	0.314418	3.95035	7.80372e-05	0.0210429
LOC112444174	115.959	1.24537	-1.24537	0.568099	2.19216	0.0283676	0.634385
SDS	231185	1.24678	-1.24678	0.419038	2.97534	0.00292659	0.22596
EMB	15509.1	1.25226	-1.25226	0.301384	4.15503	3.25252e-05	0.0114182
ADORA3	940.497	1.25873	-1.25873	0.570456	2.20654	0.0273461	0.628759
LOC101902552	188.609	1.2609	-1.2609	0.491976	2.56294	0.0103791	0.468365
LOC616138	132.309	1.26347	-1.26347	0.516363	2.44687	0.0144103	0.534101
LOC101903546	764.645	1.27063	-1.27063	0.485649	2.61636	0.00888728	0.434007
GLT1D1	532.87	1.27089	-1.27089	0.31432	4.0433	5.27048e-05	0.0164696
USP50	153.154	1.27193	-1.27193	0.489196	2.60005	0.009321	0.444683
MIR24-2	64.0278	1.27331	-1.27331	0.551085	2.31055	0.020858	0.589793
CYP2J2	1599.45	1.2751	-1.2751	0.349662	3.64666	0.000265674	0.0514537
ZFYVE28	685.012	1.27695	-1.27695	0.638791	1.99901	0.0456075	0.697266
RNF24	4135.95	1.28009	-1.28009	0.336674	3.80216	0.000143441	0.0328207
MS4A2	1347.06	1.28272	-1.28272	0.395472	3.24351	0.00118065	0.137362
GAPT	11079.4	1.28535	-1.28535	0.358116	3.58921	0.000331677	0.0590331
SIGLEC8	1686.72	1.28895	-1.28895	0.440465	2.92634	0.00342974	0.249272
MARCKS	3836.55	1.29465	-1.29465	0.345274	3.74964	0.000177087	0.0383126
GATA2	957.589	1.29585	-1.29585	0.377591	3.4319	0.000599375	0.0864494
LOC112444841	222.72	1.31805	-1.31805	0.446302	2.95328	0.00314418	0.235887
GRB7	391.353	1.31849	-1.31849	0.392427	3.35983	0.000779893	0.10515
LOC104972869	1104.1	1.32044	-1.32044	0.419501	3.14766	0.00164584	0.166426
LOC107132519	1315.74	1.32322	-1.32322	0.376223	3.51711	0.000436276	0.0700907
GPR82	1627.4	1.32337	-1.32337	0.341816	3.8716	0.000108123	0.0268231
LOC112448744	2837.58	1.32416	-1.32416	0.331534	3.99405	6.49551e-05	0.0191834
LOC101907753	615.605	1.33144	-1.33144	0.460613	2.89058	0.00384536	0.271132
LOC101906460	125.415	1.33444	-1.33444	0.624489	2.13685	0.0326102	0.652079
GPR87	302.602	1.33565	-1.33565	0.435103	3.06973	0.00214251	0.190735
GPAT3	1705.79	1.3482	-1.3482	0.338008	3.98865	6.64504e-05	0.0193184
BRB	333.603	1.35745	-1.35745	0.620718	2.1869	0.02875	0.63751
LOC112445719	4682.17	1.36697	-1.36697	0.433305	3.15475	0.00160634	0.165124
MPO	304.985	1.38082	-1.38082	0.686148	2.01242	0.0441758	0.69037
GCA	1945.98	1.38088	-1.38088	0.436765	3.16161	0.00156898	0.164929
LOC785168	5731.19	1.38284	-1.38284	0.436925	3.16494	0.00155116	0.163982
RD3	229.603	1.38728	-1.38728	0.311235	4.45734	8.29821e-06	0.00359061
LOC104973781	396.044	1.38774	-1.38774	0.527725	2.62967	0.00854675	0.427475
PPBP	13884	1.38785	-1.38785	0.34928	3.97345	7.08395e-05	0.0199703
GCSAML	4260.26	1.39631	-1.39631	0.384298	3.63341	0.0002797	0.053103
SERPINB2	365.625	1.40706	-1.40706	0.637563	2.20694	0.0273181	0.628759
STRG.1655	75.6366	1.41183	-1.41183	0.678003	2.08234	0.0373118	0.668165
LOC112442607	83.5335	1.41336	-1.41336	0.515498	2.74175	0.00611137	0.366801
HPGD	3333.24	1.4168	-1.4168	0.488535	2.9001	0.00373039	0.26593
MGAM	1443.18	1.41816	-1.41816	0.472661	3.00038	0.00269646	0.221983
TCN1	8227.77	1.42295	-1.42295	0.326936	4.3524	1.34658e-05	0.00521968
LOC112442325	189.99	1.42472	-1.42472	0.62688	2.27271	0.0230435	0.599836
LOC101903832	2619.78	1.42497	-1.42497	0.467172	3.05021	0.00228681	0.1979
DACH1	423.44	1.43232	-1.43232	0.454799	3.14934	0.00163638	0.166374
SMPD3	1283.11	1.43898	-1.43898	0.549593	2.61827	0.00883773	0.432723
DEFB10	289.749	1.44956	-1.44956	0.521394	2.78016	0.00543324	0.339128
LOC101906317	1807.8	1.45913	-1.45913	0.508295	2.87065	0.00409635	0.282284
CD101	5593.72	1.46258	-1.46258	0.425646	3.43614	0.000590058	0.0857704
LOC107132901	107.543	1.4648	-1.4648	0.686608	2.13338	0.0328936	0.653181
LOC100295883	1552.1	1.47356	-1.47356	0.457761	3.21906	0.00128611	0.146806
LOC104970831	436.535	1.47427	-1.47427	0.387958	3.80008	0.000144647	0.0328207
MIR23A	27.8001	1.47516	-1.47516	0.68212	2.1626	0.0305717	0.641036
C5AR1	19129.6	1.47597	-1.47597	0.427092	3.45585	0.00054856	0.0803662
P2RY14	168.963	1.48157	-1.48157	0.66246	2.23646	0.0253215	0.621206
STRG.14505	22.8859	1.48313	-1.48313	0.752005	1.97224	0.0485824	0.710353
IFIT3	17919.3	1.48928	-1.48928	0.41655	3.57529	0.000349845	0.0602705
ABCA13	560.187	1.50507	-1.50507	0.376491	3.99763	6.39791e-05	0.0191834
LOC101903170	208.61	1.51043	-1.51043	0.531011	2.84445	0.00444882	0.298826
C5AR2	7712.25	1.5105	-1.5105	0.370909	4.07243	4.65253e-05	0.0157391
MIR101-1	29.2726	1.51703	-1.51703	0.647408	2.34324	0.0191169	0.575186
PADI3	336.009	1.52551	-1.52551	0.347831	4.38578	1.1557e-05	0.00463474
MXD1	31464.8	1.53207	-1.53207	0.345105	4.43943	9.01975e-06	0.00381412
MIR27A	61.2638	1.53419	-1.53419	0.602932	2.54454	0.0109421	0.475675
STRG.6539	153.648	1.54273	-1.54273	0.46263	3.33468	0.000853962	0.111893
MEGF9	3912.56	1.57185	-1.57185	0.329727	4.76711	1.86888e-06	0.000993499
RGS2-2	12639.9	1.57991	-1.57991	0.625652	2.52522	0.0115627	0.49259
LOC104976076	1524.28	1.59729	-1.59729	0.588933	2.71218	0.00668427	0.382215
LOC107131831	108.244	1.60396	-1.60396	0.58801	2.72777	0.00637636	0.373384
VAT1L	5167.72	1.61605	-1.61605	0.447556	3.61082	0.00030523	0.0563076
P2RY12	1838.21	1.61825	-1.61825	0.41555	3.89424	9.85086e-05	0.0253851
STEAP4	13359.7	1.62888	-1.62888	0.449052	3.62737	0.000286328	0.0538123
LOC100848368	1195.33	1.63006	-1.63006	0.385404	4.22949	2.34217e-05	0.0085448
LOC508441	559.483	1.6335	-1.6335	0.669591	2.43956	0.0147053	0.538597
LOC101906009	712.02	1.64767	-1.64767	0.47326	3.48153	0.000498554	0.0773009
LOC100139670	45515.3	1.65578	-1.65578	0.418018	3.96102	7.46309e-05	0.0207251
STRG.7724	187.436	1.65779	-1.65779	0.708124	2.34111	0.0192267	0.575186
DHRS9	1003.13	1.67311	-1.67311	0.440102	3.80165	0.000143735	0.0328207
SLC16A12	2945.41	1.68929	-1.68929	0.493535	3.42283	0.000619725	0.0886969
LOC783362	523.729	1.7051	-1.7051	0.662881	2.57226	0.0101036	0.466469
CXCR1	14149.6	1.71622	-1.71622	0.733724	2.33906	0.0193324	0.575186
MMP9	1006.72	1.74105	-1.74105	0.471087	3.69581	0.000219185	0.0448149
LOC107132783	622.844	1.7442	-1.7442	0.515375	3.38434	0.000713498	0.0976128
CD24	8899.81	1.75016	-1.75016	0.333833	5.24261	1.58318e-07	0.000101575
AGBL3	418.804	1.77198	-1.77198	0.326765	5.42281	5.86695e-08	4.04298e-05
LOC101908144	2118.64	1.7806	-1.7806	0.484956	3.67168	0.000240963	0.0472457
LOC101907023	217.604	1.79713	-1.79713	0.700639	2.56499	0.010318	0.468365
STRG.10941	1104.84	1.80742	-1.80742	0.647086	2.79317	0.00521945	0.330316
PROK2	695.16	1.82099	-1.82099	0.517765	3.51703	0.000436403	0.0700907
STRG.8847	396.81	1.82238	-1.82238	0.494623	3.68438	0.000229256	0.0463645
C6H4orf19	149.505	1.84375	-1.84375	0.673038	2.73944	0.00615432	0.368191
EREG	531.712	1.84741	-1.84741	0.681566	2.71054	0.00671742	0.382215
TGFA	1832.59	1.84954	-1.84954	0.42115	4.39165	1.12496e-05	0.00463474
LOC789732	195.996	1.85227	-1.85227	0.90875	2.03826	0.0415241	0.68024
MIR223	357.696	1.86756	-1.86756	0.532312	3.50839	0.000450832	0.0710863
BST1	2327.99	1.87843	-1.87843	0.411093	4.56934	4.89255e-06	0.00222026
LOC112447488	1128.32	1.88007	-1.88007	0.489158	3.84348	0.000121303	0.0293112
CXCR2	30652.9	1.88273	-1.88273	0.602952	3.12252	0.0017931	0.17608
NYX	719.222	1.88526	-1.88526	0.478829	3.93724	8.24255e-05	0.0219087
PGLYRP4	386.835	1.88829	-1.88829	0.884165	2.13568	0.0327055	0.652917
LOC784427	175.286	1.89518	-1.89518	0.888532	2.13293	0.0329301	0.653181
VWA5A	234.993	1.95651	-1.95651	0.620089	3.15521	0.00160383	0.165124
LOC107132707	111.947	1.96895	-1.96895	0.901674	2.18366	0.0289871	0.63751
CHI3L2	505.34	1.9918	-1.9918	0.583366	3.41432	0.00063942	0.0894515
LOC107131803	810.008	2.00128	-2.00128	0.996328	2.00866	0.0445733	0.692841
CRTAC1	385.035	2.07721	-2.07721	0.896019	2.31826	0.020435	0.588271
FRRS1	168.945	2.09469	-2.09469	1.04576	2.00303	0.0451745	0.694613
LOC101902053	228.647	2.17067	-2.17067	0.627657	3.45836	0.000543467	0.0803662
LOC104974259	178.308	2.17232	-2.17232	0.997166	2.17849	0.0293693	0.638432
BMX	682.13	2.20347	-2.20347	0.489439	4.50203	6.73084e-06	0.00298176
LOC781990	140.17	2.21537	-2.21537	1.06359	2.08292	0.0372584	0.668165
LOC782922	126.261	2.24234	-2.24234	0.912561	2.4572	0.0140025	0.527144
STRG.12353	105.248	2.30079	-2.30079	1.1551	1.99185	0.0463873	0.703685
LOC101906766	2564.4	2.35382	-2.35382	0.859903	2.73731	0.00619446	0.368224
LOC112441825	70.3428	2.38527	-2.38527	0.590195	4.0415	5.31108e-05	0.0164696
LOC112441636	172.994	2.38872	-2.38872	0.932235	2.56236	0.0103964	0.468365
LOC618664	4283.82	2.49867	-2.49867	0.398579	6.26895	3.63497e-10	2.81801e-07
HEPACAM2	291.685	2.55648	-2.55648	0.862297	2.96473	0.00302946	0.23196
TFF2	4774.05	2.64207	-2.64207	0.823995	3.20641	0.00134402	0.147099
MIR16A	6.5738	2.67246	-2.67246	1.29988	2.05593	0.0397893	0.67828
LOC514978	561.24	2.69225	-2.69225	1.28392	2.09691	0.036002	0.665016
IL22RA2	195.863	2.70583	-2.70583	1.18944	2.27488	0.0229133	0.599836
LOC112442263	13.4893	3.10053	-3.10053	1.39847	2.21709	0.0266168	0.624578
KCNMB1	32.0661	3.26211	-3.26211	1.62629	2.00586	0.0448715	0.694613
LOC101902555	3257.32	3.41559	-3.41559	1.47617	2.31382	0.0206777	0.588271
ASIP	434.644	3.48966	-3.48966	0.889338	3.92388	8.71331e-05	0.0228338
LOC107131579	50.0015	3.65396	-3.65396	1.57861	2.31467	0.0206309	0.588271
LOC104969875	73.5223	4.11883	-4.11883	1.98719	2.07269	0.0382007	0.674347
LOC112445726	77.9336	5.80631	-5.80631	1.77791	3.26581	0.00109152	0.131542
STRG.4181	5.23027	5.83561	-5.83561	2.37125	2.46098	0.0138556	0.524738
CTSV	5.78749	5.98154	-5.98154	3.03214	1.97271	0.0485286	0.710353
LOC101902801	5.79696	5.98388	-5.98388	3.03214	1.97349	0.0484401	0.710353
SDCBP2	5.81722	5.98887	-5.98887	3.03211	1.97515	0.0482515	0.710353
LOC112446482	5.84479	5.99606	-5.99606	3.03209	1.97754	0.0479809	0.710353
LOC101906176	5.87456	6.00333	-6.00333	3.03206	1.97995	0.0477087	0.710353
OR10AD1	5.91165	6.01233	-6.01233	3.02322	1.98872	0.0467327	0.703998
LOC101903622	5.97903	6.02875	-6.02875	3.03195	1.9884	0.046767	0.703998
STRG.4206	6.10369	6.05847	-6.05847	3.00439	2.01654	0.0437434	0.690181
STRG.1693	6.14845	6.06912	-6.06912	2.99802	2.02437	0.0429319	0.684482
LOC107132465	6.18594	6.07781	-6.07781	2.994	2.03	0.0423569	0.680896
LOC100848074	6.21137	6.08369	-6.08369	2.99231	2.0331	0.0420421	0.68024
LOC615610	6.47202	6.14306	-6.14306	2.96626	2.07098	0.0383607	0.674673
C17H22orf31	6.51185	6.15184	-6.15184	2.96381	2.07565	0.0379263	0.671414
C11H2orf81	6.55371	6.161	-6.161	3.03145	2.03236	0.0421169	0.68024
LOC781948	6.63866	6.17961	-6.17961	3.03138	2.03855	0.0414952	0.68024
LOC101905465	6.7213	6.19749	-6.19749	3.03132	2.04449	0.0409053	0.68013
SLC24A2	6.7296	6.19942	-6.19942	3.03131	2.04513	0.0408422	0.68013
LOC104972402	6.92956	6.24153	-6.24153	2.24709	2.7776	0.00547615	0.339128
LOC100141185	7.17375	6.29155	-6.29155	3.03099	2.07574	0.0379182	0.671414
LOC104969238	7.20657	6.29822	-6.29822	3.03097	2.07796	0.0377134	0.671414
LOC112441604	7.23953	6.30463	-6.30463	2.90982	2.16667	0.0302598	0.641036
GRPR	7.25763	6.30835	-6.30835	2.91692	2.16267	0.0305663	0.641036
LOC101904157	7.31932	6.32047	-6.32047	2.89638	2.18219	0.0290952	0.637707
SLC47A1	7.39666	6.33553	-6.33553	3.03085	2.09035	0.0365867	0.665427
LOC101904927	7.43543	6.34315	-6.34315	3.03082	2.09288	0.03636	0.665205
LOC107133272	7.47085	6.35011	-6.35011	2.88306	2.20256	0.027626	0.628824
LOC112447785	7.61679	6.37807	-6.37807	3.03071	2.10448	0.0353369	0.659599
LOC112447305	7.63883	6.38221	-6.38221	3.0307	2.10585	0.0352172	0.659599
LOC104969531	7.64018	6.38246	-6.38246	3.0307	2.10594	0.0352099	0.659599
LOC107132623	7.75895	6.40457	-6.40457	3.03063	2.11328	0.0345769	0.659599
GPRC5B	7.85183	6.42175	-6.42175	3.03058	2.11898	0.0340919	0.65937
LOC104975686	7.93019	6.43621	-6.43621	3.03054	2.12379	0.0336879	0.654276
LOC112443482	8.22548	6.48889	-6.48889	2.16462	2.99771	0.0027202	0.221983
NXPH3	8.24448	6.49227	-6.49227	3.03037	2.1424	0.0321613	0.647611
LOC112446724	8.33216	6.50754	-6.50754	3.03033	2.14747	0.0317557	0.644856
LOC520334	8.35981	6.51208	-6.51208	3.03031	2.14898	0.031636	0.643677
LOC112444495	8.41031	6.52103	-6.52103	3.03029	2.15195	0.0314013	0.641676
LOC104973175	8.41031	6.52103	-6.52103	3.03029	2.15195	0.0314013	0.641676
LOC112443406	8.43636	6.52537	-6.52537	2.84021	2.2975	0.0215905	0.595616
LOC112442991	8.46914	6.53092	-6.53092	3.03026	2.15523	0.0311435	0.641607
CAP2	8.82416	6.59022	-6.59022	2.79826	2.35512	0.0185169	0.573517
LOC104974735	8.92364	6.6064	-6.6064	2.79328	2.3651	0.0180251	0.56843
LOC112446741	8.9585	6.61198	-6.61198	3.03004	2.18214	0.0290989	0.637707
LOC112441573	9.63585	6.71726	-6.71726	2.77095	2.42418	0.0153431	0.540777
C15H11orf52	9.79142	6.74022	-6.74022	2.75435	2.44712	0.0144003	0.534101
HBE4	9.97654	6.76741	-6.76741	2.14239	3.15881	0.00158414	0.165124
PRSS36	10.5093	6.84242	-6.84242	3.02947	2.25862	0.023907	0.612691
PURG	11.0663	6.91689	-6.91689	3.0293	2.28333	0.0224112	0.599614
TMEM116	11.1522	6.92804	-6.92804	3.02928	2.28703	0.0221942	0.599614
STRG.7078	11.2624	6.94223	-6.94223	3.02925	2.29173	0.021921	0.598038
LOC104968946	11.3429	6.95246	-6.95246	3.02923	2.29512	0.021726	0.595616
LOC112443431	11.3538	6.95383	-6.95383	3.02922	2.29558	0.0216998	0.595616
TMPRSS6	11.3915	6.95871	-6.95871	3.02921	2.2972	0.0216074	0.595616
STRG.3546	11.4198	6.96224	-6.96224	2.67498	2.60273	0.00924859	0.443503
LOC104972351	11.6047	6.98534	-6.98534	3.02916	2.30603	0.0211088	0.594177
LOC112448549	11.7016	6.99734	-6.99734	2.05166	3.41058	0.000648257	0.090011
LOC112444478	11.8645	7.01741	-7.01741	3.02909	2.31667	0.0205218	0.588271
CHN1	11.9809	7.03146	-7.03146	2.65574	2.64765	0.00810539	0.416779
STRG.12272	12.534	7.09652	-7.09652	3.02894	2.34291	0.0191342	0.575186
LOC112444192	12.5396	7.09718	-7.09718	2.65678	2.67135	0.00755475	0.402356
CREB3L3	12.5531	7.09866	-7.09866	2.63846	2.69046	0.00713541	0.395124
LOC112444615	12.5913	7.10321	-7.10321	2.63509	2.69562	0.00702574	0.39138
LOC104974928	12.8475	7.1322	-7.1322	3.02887	2.35474	0.0185357	0.573517
STRG.1336	13.1734	7.16837	-7.16837	3.02881	2.36673	0.017946	0.56843
NMUR2	13.2437	7.17602	-7.17602	3.02879	2.36927	0.0178234	0.567006
FAM133A	13.2572	7.17744	-7.17744	3.02879	2.36974	0.0178007	0.567006
NECTIN3	13.2674	7.17855	-7.17855	3.02879	2.37011	0.0177829	0.567006
LOC112445715	13.3506	7.1877	-7.1877	2.64231	2.72024	0.00652354	0.37889
LOC101906567	13.3964	7.19245	-7.19245	3.02876	2.37472	0.0175624	0.567006
LOC112446670	14.1167	7.26815	-7.26815	1.96643	3.69611	0.00021893	0.0448149
LOC112449070	14.4473	7.30151	-7.30151	3.02857	2.41087	0.0159144	0.547257
SCGB1A1	14.6233	7.31891	-7.31891	1.98912	3.67947	0.000233724	0.0467598
LOC104975324	14.6429	7.32101	-7.32101	1.96372	3.72813	0.000192907	0.0412555
LOC518911	14.7232	7.32881	-7.32881	3.02853	2.41992	0.0155238	0.540777
HOXA9	15.6849	7.4201	-7.4201	2.55725	2.90159	0.00371269	0.265686
NLRP13	16.0118	7.44984	-7.44984	3.02834	2.46004	0.0138921	0.524738
SLC1A1	16.1858	7.46549	-7.46549	2.54166	2.93725	0.00331141	0.242567
GRIA3	16.2435	7.47053	-7.47053	3.02831	2.4669	0.013629	0.523927
HPCAL4	16.9123	7.52873	-7.52873	3.02823	2.48618	0.0129121	0.510071
AXDND1	17.137	7.54781	-7.54781	3.0282	2.49251	0.0126845	0.506453
LOC538435	17.28	7.55986	-7.55986	2.52573	2.99313	0.00276129	0.22363
MAPK10	17.9755	7.61674	-7.61674	3.02811	2.51535	0.0118916	0.497342
ANKEF1	18.3126	7.64351	-7.64351	3.02807	2.52422	0.0115956	0.49259
LOC112442015	18.3228	7.64445	-7.64445	1.33072	5.74459	9.21444e-09	6.594e-06
STRG.9084	18.3402	7.64581	-7.64581	1.88913	4.04727	5.18186e-05	0.0164696
AGBL4	18.371	7.6481	-7.6481	3.02806	2.52574	0.0115456	0.49259
LOC112448058	18.4615	7.65524	-7.65524	2.48696	3.07816	0.00208286	0.189042
LOC101903678	18.4805	7.65669	-7.65669	2.48908	3.07612	0.00209715	0.189416
LOC112442060	18.4881	7.65734	-7.65734	2.49978	3.06321	0.00218975	0.194012
LOC782348	19.0097	7.69744	-7.69744	2.48838	3.09336	0.00197904	0.184565
OR52W1	19.0608	7.70133	-7.70133	2.48021	3.10511	0.00190207	0.183367
PTPN3	19.1876	7.71084	-7.71084	3.02798	2.54652	0.0108802	0.475675
WNK3	19.4995	7.73415	-7.73415	3.02796	2.55425	0.0106417	0.473064
GCNT3	19.9237	7.76519	-7.76519	2.46342	3.1522	0.00162043	0.165658
LOC104974744	20.7196	7.82173	-7.82173	2.44791	3.19527	0.001397	0.15112
LOC100335177	20.8515	7.8308	-7.8308	3.02784	2.58627	0.00970222	0.458171
DCLK2	21.4698	7.87296	-7.87296	3.02779	2.60023	0.00931613	0.444683
STRG.14987	22.6541	7.95045	-7.95045	2.42116	3.28374	0.00102441	0.126226
LOC505479	23.0742	7.97698	-7.97698	3.02768	2.63468	0.00842157	0.424639
SLC29A4	23.1746	7.98326	-7.98326	2.41368	3.30751	0.000941287	0.120992
LOC112446022	23.5152	8.00435	-8.00435	2.40605	3.32675	0.000878645	0.114322
KIF28	23.9151	8.02867	-8.02867	1.83179	4.38296	1.17077e-05	0.00463474
LOC511106	24.7409	8.0775	-8.0775	2.47952	3.25769	0.00112322	0.133965
LYNX1	25.2262	8.10558	-8.10558	2.52382	3.21164	0.0013198	0.147099
SLC5A7	26.1184	8.15588	-8.15588	1.25807	6.48286	8.99985e-11	7.61142e-08
ZBED3	30.0847	8.35974	-8.35974	2.34746	3.56119	0.000369184	0.0624458
ADAMTS1	31.4369	8.42314	-8.42314	1.77069	4.75698	1.96509e-06	0.00101562
SLFNL1	32.1176	8.45408	-8.45408	2.31989	3.64418	0.000268247	0.0514537
INTU	33.2914	8.50588	-8.50588	2.3168	3.67139	0.000241231	0.0472457
KLF17	35.2934	8.59014	-8.59014	1.81553	4.73146	2.22906e-06	0.00112092
IGSF3	42.2986	8.85129	-8.85129	2.28384	3.87562	0.000106355	0.0267411
LOC104972622	43.0499	8.87669	-8.87669	1.71134	5.18698	2.13732e-07	0.000132556
MYZAP	44.0785	8.91077	-8.91077	2.28976	3.89157	9.95974e-05	0.0253851
LOC509854	45.9189	8.96974	-8.96974	1.74655	5.13569	2.81105e-07	0.000168717
LIPJ	53.6788	9.19509	-9.19509	2.21172	4.15744	3.21833e-05	0.0114182
PTPRG	93.333	9.99303	-9.99303	3.02656	3.30178	0.000960722	0.120992
C6H4orf50	99.9839	10.0924	-10.0924	1.60927	6.27141	3.5779e-10	2.81801e-07
FOXO6	59.2133	21.1172	-21.1172	2.7884	7.57323	3.64065e-14	5.64482e-11
MAGI1	31.6341	21.2448	-21.2448	2.93603	7.23588	4.62515e-13	4.09788e-10
LOC614376	23.7811	22.0164	-22.0164	3.02764	7.27181	3.54711e-13	3.29988e-10
STRG.16579	24.2115	22.0573	-22.0573	3.02761	7.28538	3.20762e-13	3.1411e-10
RAB3C	26.5545	22.1893	-22.1893	3.00345	7.38792	1.49139e-13	1.55442e-10
PRKAA2	27.2772	22.2266	-22.2266	2.9945	7.42248	1.14948e-13	1.3367e-10
CCDC80	27.508	22.2378	-22.2378	3.01047	7.38682	1.50379e-13	1.55442e-10
PLAG1	27.8056	22.2511	-22.2511	2.98449	7.45558	8.94711e-14	1.1098e-10
MID1	28.3889	22.2814	-22.2814	2.98606	7.46179	8.53535e-14	1.1098e-10
LOC511936	29.9635	22.3531	-22.3531	2.96398	7.54159	4.64282e-14	6.64495e-11
KDR	31.0122	22.4055	-22.4055	2.9559	7.57991	3.45793e-14	5.64482e-11
LIFR	32.7805	22.4818	-22.4818	2.92373	7.68943	1.47793e-14	3.02241e-11
LOC783195	40.611	22.7782	-22.7782	2.85085	7.98996	1.34981e-15	3.13931e-12
KCNA6	46.6561	22.9741	-22.9741	2.81174	8.17076	3.06443e-16	1.14033e-12
MYH7	122.446	24.3194	-24.3194	3.02647	8.03556	9.31523e-16	2.88865e-12
LRG1	521.734	26.3405	-26.3405	3.02625	8.70399	3.20428e-18	2.98094e-14

## Sheet: Lactose_CSC
DEG analysis results of low milk lactose percentage vs. high milk lactose percentage
gene	baseMean	log2FoldChange	lfcSE	stat	pvalue	padj
LOC112446749	53.7249	23.8736	2.87319	-8.3091	9.64314e-17	2.41685e-13
EXTL1	38.902	23.4329	2.97275	-7.88257	3.20707e-15	5.23625e-12
SHANK2	35.6305	23.3194	3.00002	-7.7731	7.65875e-15	8.95767e-12
C23H6orf222	36.5067	23.2579	2.99097	-7.77606	7.48189e-15	8.95767e-12
SLCO5A1	33.9688	23.2555	3.01729	-7.70742	1.28386e-14	1.38595e-11
CPB1	33.7736	23.2448	3.01905	-7.69938	1.36725e-14	1.38595e-11
DUSP8	33.7458	23.2395	3.02033	-7.69437	1.42198e-14	1.38595e-11
NHS	32.407	23.1906	3.02723	-7.66067	1.84964e-14	1.7079e-11
DNAH10	41.3873	23.172	2.94946	-7.85637	3.95433e-15	5.78124e-12
LOC783195	31.6261	23.1526	3.02726	-7.64806	2.04026e-14	1.78972e-11
MAGI1	30.8452	23.1238	3.02728	-7.63847	2.19814e-14	1.83639e-11
LOC112444844	28.319	22.9694	3.02738	-7.58722	3.26838e-14	2.48044e-11
CACNA1C	29.3593	22.9677	3.02734	-7.58677	3.27977e-14	2.48044e-11
GNG4	27.3312	22.939	3.02742	-7.57707	3.5346e-14	2.48044e-11
NYAP1	23.6843	22.7647	3.02761	-7.51904	5.51809e-14	3.72344e-11
MAP1A	86.1756	9.85627	3.02658	-3.25657	0.00112768	0.0686816
PLCB4	81.9206	9.78328	1.06614	-9.17639	4.45767e-20	2.60684e-16
AHNAK2	80.307	9.75452	3.02661	-3.22292	0.00126891	0.0739315
SCN4A	56.5747	9.24922	1.69772	-5.44802	5.09331e-08	2.17944e-05
LOC112443180	55.8912	9.23171	1.09182	-8.45538	2.78182e-17	8.13403e-14
JCAD	47.4781	8.9963	2.29234	-3.9245	8.69102e-05	0.0126274
BEAN1	46.3879	8.9628	1.76504	-5.07797	3.81497e-07	0.000126283
LIFR	42.9755	8.85259	2.30628	-3.83847	0.000123801	0.0167074
ACSM4	42.3861	8.83266	2.30957	-3.82437	0.000131107	0.0174253
SLFNL1	42.2874	8.82933	1.73509	-5.08868	3.60562e-07	0.000124033
LRRC9	39.862	8.74412	1.7426	-5.01786	5.22514e-07	0.000166672
LOC104975559	36.5746	8.61994	1.08159	-7.96972	1.59037e-15	3.10017e-12
SLC12A5	33.0021	8.4716	2.36854	-3.57672	0.000347937	0.0341067
LOC101904537	31.2242	8.39183	1.13256	-7.40959	1.26693e-13	8.23225e-11
GPR173	30.4361	8.35482	2.39272	-3.49177	0.000479826	0.0420903
ARHGEF9	28.91	8.28061	2.40115	-3.4486	0.000563511	0.0464725
OR7D2	28.6657	8.2684	2.40679	-3.43545	0.000591561	0.0480479
NLRP13	28.1588	8.24263	2.40803	-3.42297	0.000619407	0.0485327
ADAM33	27.2681	8.19629	2.42276	-3.38304	0.000716872	0.0520975
ARSH	26.9494	8.1793	1.81598	-4.50407	6.6665e-06	0.00151892
NAALAD2	24.8714	8.06354	2.45323	-3.28691	0.00101294	0.0646346
TLN2	24.2077	8.02449	3.02758	-2.65046	0.00803815	0.20708
LOC112443850	24.138	8.02035	2.44961	-3.27413	0.00105988	0.0661728
TP63	23.5006	7.98173	2.46041	-3.24406	0.00117837	0.0705574
TNN	22.9174	7.9455	2.46387	-3.2248	0.00126061	0.0737202
LOC112441853	22.8411	7.94066	3.02766	-2.6227	0.00872355	0.215475
EFEMP2	22.3242	7.90762	2.50397	-3.15803	0.0015884	0.0852196
LOC101903281	22.2168	7.90071	2.47341	-3.19426	0.00140188	0.0795942
SHISA7	21.9355	7.88227	3.02773	-2.60336	0.00923137	0.225088
TFR2	21.9254	7.88164	2.478	-3.18064	0.00146949	0.0821045
CDH2	21.7485	7.86991	3.02774	-2.59927	0.00934228	0.225759
LOC112443835	21.4745	7.85166	3.02776	-2.59323	0.00950805	0.227588
CHN1	21.434	7.84906	1.2327	-6.36736	1.92315e-10	1.02242e-07
LOC104970178	21.3076	7.8404	3.02777	-2.58949	0.0096117	0.22789
LOC112445003	21.2793	7.83849	3.02777	-2.58886	0.00962938	0.227986
LOC101905165	20.587	7.79075	3.02783	-2.57305	0.0100806	0.231788
HOXC9	20.3032	7.77074	3.02785	-2.56642	0.0102753	0.234422
TSPAN11	19.5883	7.71908	2.50989	-3.07546	0.00210177	0.100472
LOC101903265	19.4581	7.70947	1.90631	-4.0442	5.25031e-05	0.00860855
SYCP2L	19.1319	7.68501	3.02795	-2.53802	0.011148	0.242069
FCRLB	18.6282	7.64657	1.91301	-3.99713	6.41142e-05	0.010043
LOC101902449	18.4172	7.63014	1.89457	-4.02737	5.64053e-05	0.00907866
PTPN21	18.3343	7.62357	3.02803	-2.51767	0.0118134	0.2466
ERBB3	18.2806	7.61932	3.02803	-2.51626	0.0118607	0.246613
WNK3	17.9605	7.59387	3.02807	-2.50783	0.0121476	0.249882
LOC112443749	17.277	7.53792	1.91448	-3.93732	8.23982e-05	0.0122508
LOC112449249	17.2441	7.53516	2.55961	-2.94387	0.00324131	0.130231
LOC112444602	17.1796	7.52974	3.02815	-2.48658	0.0128977	0.254218
SAXO2	16.1577	7.44127	2.57435	-2.89054	0.00384577	0.143205
LOC100848921	16.0026	7.42738	2.63365	-2.82018	0.00479964	0.158479
SEZ6L2	15.8292	7.41162	2.58514	-2.86701	0.00414374	0.148971
LOC101907648	15.8131	7.41016	3.02832	-2.44695	0.0144069	0.26915
PALD1	15.7582	7.40513	3.02833	-2.44529	0.0144737	0.269275
STRG.483	15.7061	7.40037	2.58467	-2.86318	0.00419416	0.149213
LOC112448058	15.6924	7.39915	2.58392	-2.86354	0.0041894	0.149213
LOC101909690	15.5963	7.39028	1.94438	-3.80084	0.000144206	0.0186188
MYBPC3	15.5754	7.3883	3.02835	-2.43971	0.0146991	0.271316
LOC112444279	15.336	7.36594	3.02839	-2.4323	0.0150034	0.273333
ADCY5	14.837	7.31824	3.02846	-2.41649	0.015671	0.279402
JAG2	14.656	7.3005	3.02849	-2.41061	0.0159259	0.281657
ZFR2	14.4558	7.28068	2.61495	-2.78425	0.00536518	0.165324
DRD4	14.4531	7.28039	3.02852	-2.40394	0.0162193	0.283296
C8H9orf84	14.4465	7.27977	3.02852	-2.40374	0.0162285	0.283296
CPEB1	14.3258	7.26771	2.61619	-2.77797	0.00546996	0.166606
SNX31	14.2513	7.26014	3.02855	-2.39723	0.0165195	0.285255
LOC104969238	14.0178	7.23631	2.62943	-2.75204	0.00592244	0.177612
PKD1L3	13.8849	7.22256	3.02862	-2.38477	0.0170897	0.290525
WIPF3	13.7589	7.20934	3.02864	-2.38039	0.0172943	0.292594
LOC112444478	13.6656	7.1996	3.02866	-2.37716	0.0174465	0.293898
WFIKKN1	13.3882	7.17009	1.9861	-3.61014	0.000306031	0.0321497
LOC112442001	13.2752	7.15778	3.02873	-2.3633	0.0181132	0.300255
SPATC1L	13.1371	7.14264	2.68289	-2.66229	0.00776111	0.202319
LOC112447069	12.6581	7.0891	2.66493	-2.66014	0.00781079	0.203312
LOC101904946	12.1038	7.02452	3.02897	-2.31911	0.0203891	0.314241
NOX5	12.1038	7.02452	3.02897	-2.31911	0.0203891	0.314241
DPP6	12.1038	7.02452	3.02897	-2.31911	0.0203891	0.314241
LOC112444155	11.9086	7.00106	3.02902	-2.31133	0.0208147	0.316766
BTN1A1	11.8874	6.99846	2.68935	-2.60228	0.00926054	0.225088
LOC101906235	11.8283	6.99136	2.01602	-3.46791	0.000524531	0.0442422
LOC104973175	11.6974	6.97528	2.69498	-2.58825	0.00964647	0.228079
TCF7L1	11.6039	6.96363	2.69894	-2.58014	0.00987611	0.229189
STRG.4344	11.5793	6.96058	2.69967	-2.57831	0.00992846	0.230018
WNT9A	11.5182	6.95297	3.02911	-2.29538	0.0217114	0.318582
KLRG2	11.5182	6.95297	3.02911	-2.29538	0.0217114	0.318582
STRG.1318	11.3229	6.92831	3.02917	-2.2872	0.0221841	0.321415
PROC	11.0601	6.89442	2.7188	-2.53583	0.0112181	0.242069
CERCAM	10.9901	6.88517	3.02926	-2.27289	0.0230326	0.325065
CCDC151	10.904	6.87387	3.02928	-2.26914	0.0232595	0.326191
LOC112442057	10.7373	6.85169	3.02933	-2.26179	0.0237107	0.328847
STRG.9004	10.7373	6.85169	3.02933	-2.26179	0.0237107	0.328847
FGB	10.4712	6.81548	3.02941	-2.24977	0.0244634	0.334018
STKLD1	10.4335	6.81022	3.02942	-2.24803	0.0245743	0.33466
SERPINB8	10.426	6.80929	2.74375	-2.48175	0.0130739	0.255422
FAM181B	10.3324	6.79619	2.75685	-2.4652	0.0136936	0.261616
LOC615663	10.2243	6.78103	2.06436	-3.28481	0.00102051	0.0646346
ADAMTS15	10.1516	6.77077	3.02951	-2.23494	0.0254213	0.337066
GNRH2	10.0869	6.76145	3.02953	-2.23185	0.025625	0.338125
C2H2orf72	9.95638	6.74276	3.02957	-2.22565	0.0260379	0.340141
SP6	9.95638	6.74276	3.02957	-2.22565	0.0260379	0.340141
SLC24A2	9.81885	6.72266	2.77093	-2.42614	0.0152604	0.276009
LOC112443431	9.81791	6.72254	2.08033	-3.23148	0.0012315	0.0727457
STRG.853	9.51099	6.67671	2.79458	-2.38916	0.0168867	0.288472
TMC2	9.37071	6.6553	3.02978	-2.19662	0.0280473	0.350222
LOC112449090	9.31722	6.647	3.02981	-2.19387	0.0282447	0.351685
SKOR1	9.29176	6.64308	3.02982	-2.19257	0.0283385	0.351918
LOC101905518	9.29038	6.64286	3.02982	-2.1925	0.0283436	0.351918
LOC101906279	9.10024	6.61303	3.02989	-2.18259	0.0290657	0.354562
LOC104973398	8.78504	6.56219	3.03002	-2.16572	0.0303324	0.361563
LOC112445556	8.69926	6.54803	3.03006	-2.16102	0.0306938	0.364092
LCN8	8.49477	6.51362	3.03016	-2.1496	0.0315869	0.36741
PPP2R2B	8.45814	6.50742	3.03017	-2.14754	0.0317502	0.367916
LOC112444495	8.39459	6.49661	3.0302	-2.14395	0.0320368	0.368077
STRG.16675	8.39459	6.49661	3.0302	-2.14395	0.0320368	0.368077
LOC101910021	8.39459	6.49661	3.0302	-2.14395	0.0320368	0.368077
LOC112446353	8.37184	6.49261	3.03021	-2.14263	0.0321432	0.368556
FADS6	8.32693	6.4848	3.03024	-2.14003	0.0323522	0.369764
KISS1R	8.21494	6.46538	3.03029	-2.13358	0.0328768	0.373685
POU6F2	8.19937	6.46266	3.0303	-2.13268	0.0329509	0.373685
LOC104976976	8.19937	6.46266	3.0303	-2.13268	0.0329509	0.373685
LOC112447785	8.00415	6.4279	3.0304	-2.12114	0.0339101	0.379205
LOC112447491	8.00415	6.4279	3.0304	-2.12114	0.0339101	0.379205
LOC101902227	7.91938	6.41252	3.03044	-2.11603	0.0343419	0.381775
CYP27B1	7.80892	6.39227	3.0305	-2.10931	0.0349178	0.385899
GAL3ST3	7.78249	6.3873	3.03052	-2.10766	0.0350605	0.386706
LOC104972146	7.75034	6.38137	2.88321	-2.21329	0.0268778	0.344193
LOC112442291	7.6137	6.35575	3.03061	-2.09718	0.0359775	0.390537
HOXC4	7.6137	6.35575	3.03061	-2.09718	0.0359775	0.390537
LOC112449351	7.6137	6.35575	3.03061	-2.09718	0.0359775	0.390537
SHISA4	7.5604	6.34556	2.89805	-2.1896	0.0285534	0.352775
LOC112445948	7.45921	6.32613	2.90198	-2.17993	0.0292623	0.355525
LOC526787	7.41848	6.31828	3.03073	-2.08474	0.0370932	0.396565
LOC112442277	7.3533	6.30555	1.51097	-4.17318	3.00378e-05	0.00554718
LOC101902951	7.31175	6.29725	3.0308	-2.07775	0.037732	0.400951
LOC112446451	7.22325	6.2798	3.03085	-2.07196	0.0382693	0.402479
LOC101909754	7.15598	6.26632	1.52374	-4.11246	3.91464e-05	0.00686784
LOC112446363	7.02803	6.24028	3.03098	-2.05883	0.0395106	0.407193
CHRNA3-2	6.97285	6.22884	3.03102	-2.05503	0.039876	0.408159
LOC112447736	6.83281	6.19964	3.03112	-2.04533	0.0408224	0.412111
AZIN2	6.63758	6.15782	3.03126	-2.03144	0.0422108	0.417916
ULBP21	6.44236	6.11475	3.03142	-2.01713	0.0436824	0.423432
LOC509956	6.44236	6.11475	3.03142	-2.01713	0.0436824	0.423432
LOC112446656	6.44236	6.11475	3.03142	-2.01713	0.0436824	0.423432
LOC112445011	6.28447	6.07889	2.99344	-2.03073	0.042282	0.417949
LOC107131471	6.24714	6.07036	3.03158	-2.00237	0.0452445	0.427645
LOC112441856	6.24714	6.07036	3.03158	-2.00237	0.0452445	0.427645
LOC101905285	6.08925	6.03336	3.01135	-2.00354	0.0451193	0.427645
LOC112441470	6.05191	6.02456	3.03175	-1.98715	0.0469055	0.433821
LOC614881	6.05191	6.02456	3.03175	-1.98715	0.0469055	0.433821
LOC107132465	5.94252	5.99827	3.02596	-1.98227	0.0474495	0.436068
LOC101908010	5.94063	5.99781	3.03186	-1.97826	0.0478992	0.437039
LOC101905975	5.85669	5.97725	3.03194	-1.97143	0.0486748	0.439015
LOC100848875	5.85669	5.97725	3.03194	-1.97143	0.0486748	0.439015
LOC112446750	108.568	5.72246	2.90371	-1.97074	0.0487534	0.439306
LOC104969449	4.20286	5.4986	2.4525	-2.24204	0.0249588	0.33466
CRABP2	4.01725	5.43337	2.46143	-2.20741	0.0272857	0.346884
LOC107132682	3.93154	5.40217	2.47618	-2.18166	0.029135	0.354715
ALKAL2	18.2893	3.44001	1.58353	-2.17236	0.0298284	0.358676
ASIP	389.131	3.32526	0.905219	-3.67343	0.000239315	0.0262409
SNCB	505.189	3.03651	0.595062	-5.10284	3.346e-07	0.000117405
LOC104972612	397.974	2.98137	0.670712	-4.44507	8.78616e-06	0.00192443
CD248	121.706	2.55444	0.78808	-3.24135	0.00118965	0.0709906
CPXM2	1022.23	2.20879	0.437121	-5.05304	4.34843e-07	0.000141276
PLEKHB1	207.063	2.1354	0.506305	-4.21762	2.46894e-05	0.00470817
STMN3	133.474	2.09356	0.809527	-2.58615	0.00970547	0.228079
BOLA-DQA5	8795.28	2.0878	0.750962	-2.78017	0.00543304	0.166602
STRG.13469	213.513	2.08712	0.921235	-2.26557	0.0234779	0.327943
SOX5	2057.24	2.08547	0.416777	-5.0038	5.62112e-07	0.000176102
PRRT3	141.325	2.05971	0.807959	-2.54928	0.0107947	0.238329
CYGB	263.445	1.94051	0.350191	-5.5413	3.00237e-08	1.31684e-05
CAPN5	1139.41	1.91497	0.71082	-2.69403	0.00705943	0.193215
LOC112448370	25.752	1.89383	0.8704	-2.17582	0.029569	0.357662
LOC104974812	1759.27	1.86564	0.507683	-3.67482	0.000238021	0.0262409
SPDEF	1360.02	1.84843	0.485547	-3.80691	0.000140716	0.0184233
GH1	31.4496	1.83876	0.85113	-2.16037	0.0307439	0.364194
LARP6	85.979	1.77513	0.825609	-2.15009	0.0315482	0.36741
PPP2R2C	554.657	1.74095	0.511375	-3.40446	0.000662962	0.0500513
LOC786796	947.367	1.73654	0.625042	-2.77828	0.00546481	0.166606
LOC104968484	6060.16	1.71507	0.780981	-2.19604	0.0280891	0.35038
LOC524810	49701.3	1.70048	0.294582	-5.77254	7.80875e-09	3.80546e-06
SERPING1	219.703	1.68994	0.410911	-4.11266	3.91132e-05	0.00686784
LOC112448828	391.17	1.66567	0.565856	-2.94363	0.00324389	0.130231
DOK7	689.089	1.65843	0.431837	-3.84041	0.00012283	0.0167048
LOC112444653	178.907	1.64807	0.569315	-2.89483	0.00379363	0.142498
KCNIP3	223.358	1.6015	0.395525	-4.04904	5.14286e-05	0.00851193
SOX13	3773.96	1.59801	0.348718	-4.58254	4.59363e-06	0.00115129
LOC619179	316.902	1.57691	0.518284	-3.04256	0.00234578	0.109453
JSP.1	176632	1.56615	0.677956	-2.31011	0.020882	0.316926
LOC112445719	7795.77	1.55487	0.314923	-4.93731	7.9207e-07	0.000239587
LOC112445935	250.198	1.55371	0.666333	-2.33174	0.0197146	0.309367
MYH14	1641.45	1.55265	0.557681	-2.78412	0.00536725	0.165324
TMEM151A	316.086	1.53836	0.429803	-3.57922	0.000344618	0.0341067
LOC101908235	948.226	1.5342	0.358974	-4.27386	1.92119e-05	0.00374504
LOC112445990	66.5717	1.52752	0.507885	-3.0076	0.00263317	0.116953
LAMA4	673.324	1.49412	0.320088	-4.66783	3.04398e-06	0.000834431
LOC100138815	489.013	1.49175	0.647868	-2.30255	0.0213044	0.317221
CD163L1	4245.32	1.47566	0.231563	-6.37261	1.85844e-10	1.01889e-07
DLL1	193.4	1.47143	0.287591	-5.11641	3.11403e-07	0.000111495
EMID1	842.919	1.46061	0.346675	-4.2132	2.51781e-05	0.00474973
LOC112444954	29.4971	1.43023	0.648236	-2.20634	0.0273601	0.346931
STRG.16219	2706.06	1.42442	0.318145	-4.47727	7.56041e-06	0.00170051
PAK6	227.13	1.42008	0.463756	-3.06214	0.00219762	0.103953
PNPLA4	187.132	1.41506	0.483199	-2.92854	0.00340562	0.135075
IL32	40491.9	1.39136	0.431211	-3.22663	0.00125259	0.073551
LOC112442708	88.3859	1.37889	0.405183	-3.40313	0.000666188	0.0500513
WNT10A	159.724	1.35639	0.406948	-3.33309	0.000858876	0.0590907
DCHS1	578.299	1.3493	0.475495	-2.83767	0.00454436	0.154271
WC1-8	260.666	1.34782	0.572996	-2.35223	0.0186613	0.301745
VEGFC	82.2584	1.34722	0.31054	-4.3383	1.43591e-05	0.00289558
DIRAS2	5037.56	1.34252	0.38919	-3.44953	0.000561554	0.0464725
LOC112442711	2089.07	1.33207	0.406253	-3.27891	0.00104208	0.065528
LOC112445641	185.661	1.32847	0.609384	-2.18001	0.0292564	0.355525
WC-7	1639.3	1.32305	0.409404	-3.23164	0.00123083	0.0727457
WC1	562.048	1.32179	0.586108	-2.25519	0.0241211	0.331053
LOC112448004	390.829	1.32106	0.453177	-2.91512	0.00355557	0.138796
ERBB2	3920.26	1.31039	0.392223	-3.34095	0.000834936	0.0584125
LOC100847159	1622.7	1.29549	0.321957	-4.0238	5.72665e-05	0.00913349
MGLL	491.379	1.27573	0.372052	-3.42891	0.000606006	0.0482577
WC1-12	2053.59	1.27339	0.243934	-5.22023	1.78702e-07	6.81552e-05
WC1.3	6568.4	1.26948	0.43065	-2.94782	0.0032002	0.13
MYO5B	481.459	1.25691	0.441068	-2.8497	0.00437601	0.151725
LOC107131187	290.845	1.23974	0.326351	-3.79879	0.000145403	0.01862
LOC100301422	14760.3	1.23441	0.232699	-5.30473	1.12838e-07	4.6038e-05
LOC112443128	162.878	1.23068	0.523033	-2.35298	0.0186238	0.301745
FAM131B	985.991	1.22446	0.311648	-3.929	8.5301e-05	0.0125758
C1QTNF12	529.797	1.22358	0.506624	-2.41516	0.0157282	0.279681
LOC101904714	845.124	1.21387	0.356064	-3.40914	0.00065167	0.0494931
PRAG1	5180.6	1.20912	0.3634	-3.32723	0.000877128	0.0595029
SIGLEC10	8723.65	1.2066	0.32282	-3.73768	0.000185726	0.0226277
PACSIN1	1432.47	1.19076	0.435585	-2.7337	0.00626263	0.182208
WC1-10	679.227	1.18787	0.507153	-2.34223	0.0191691	0.305414
CEMIP	408.341	1.18724	0.484542	-2.45023	0.0142764	0.269028
PNPLA1	983.104	1.17664	0.365769	-3.21688	0.00129594	0.0745439
PDE4C	286.463	1.17137	0.495448	-2.36427	0.0180656	0.300136
HCN2	596.232	1.16349	0.430293	-2.70394	0.0068522	0.190818
LOC112442561	18.1489	1.16229	0.562108	-2.06773	0.038665	0.404496
CXCL12	1225.08	1.15754	0.294989	-3.924	8.70908e-05	0.0126274
ADRA2A	2605.84	1.14993	0.390106	-2.94774	0.0032011	0.13
NRGN	1223.27	1.14639	0.48825	-2.34796	0.0188763	0.303266
SYT7	1163.25	1.13932	0.563945	-2.02026	0.0433564	0.422603
STRG.9969	1659	1.13567	0.401797	-2.82648	0.0047063	0.157873
DPYSL3	1055.68	1.13257	0.477952	-2.36962	0.0178064	0.297519
LCAT	1935.33	1.12349	0.328715	-3.41783	0.000631214	0.0489708
SEPT8	609.804	1.12189	0.352688	-3.18096	0.00146788	0.0821045
LOC515600	522.124	1.12159	0.36124	-3.10484	0.0019038	0.0959776
C7H19orf57	125.076	1.12027	0.363298	-3.08361	0.00204508	0.0993874
RUNDC3A	590.818	1.11955	0.246314	-4.54522	5.48776e-06	0.00130104
LOC751811	1233.94	1.11809	0.316036	-3.53787	0.000403375	0.0364784
SHANK3	1183.91	1.1173	0.408999	-2.73179	0.00629907	0.182409
LOC100848658	201.689	1.11142	0.352269	-3.15504	0.00160479	0.0858365
CERS4	4234.66	1.10716	0.339572	-3.26045	0.00111235	0.0682345
ANKRD34A	475.363	1.10416	0.4394	-2.51287	0.0119754	0.24834
GSC2	137.128	1.10163	0.321425	-3.42733	0.000609539	0.0482577
GPR25	632.308	1.09772	0.230138	-4.76984	1.84376e-06	0.000539116
LOC112443163	617.618	1.09063	0.434778	-2.50849	0.0121249	0.249882
LOC112441478	3397.97	1.08836	0.554629	-1.96232	0.0497251	0.444637
AMOTL1	669.126	1.08394	0.425692	-2.54631	0.010887	0.23965
SPIB	27223.9	1.08389	0.292153	-3.71001	0.00020725	0.0234581
DOC2A	220.479	1.08361	0.383925	-2.82246	0.00476564	0.158051
S1PR3	248.809	1.07751	0.471449	-2.28554	0.0222814	0.321504
CD276	205.455	1.07696	0.38122	-2.82503	0.00472756	0.158051
LOC101902461	140189	1.07505	0.266113	-4.03982	5.34926e-05	0.00868958
CMTM3	42199.2	1.07149	0.299103	-3.58233	0.000340546	0.0341067
AEBP1	812.652	1.06274	0.36464	-2.9145	0.00356258	0.138796
ZMYND12	59.3672	1.06085	0.48529	-2.18601	0.0288147	0.353781
LOC112448764	132.297	1.05801	0.410418	-2.57787	0.00994114	0.230018
LOC112447833	198.793	1.05336	0.333515	-3.15837	0.00158656	0.0852196
ATP12A	469.783	1.05216	0.489698	-2.14858	0.0316675	0.36741
IGHM	43525.9	1.04941	0.273141	-3.84202	0.000122028	0.0167048
DMWD	405.205	1.04899	0.449576	-2.33329	0.0196331	0.308915
STRG.14270	152.69	1.04777	0.329734	-3.17764	0.00148479	0.0824343
MMP28	1500.87	1.04471	0.408383	-2.55816	0.0105227	0.237594
ADM2	965	1.03819	0.253533	-4.0949	4.22358e-05	0.00719402
TERT	509.998	1.03533	0.335044	-3.09014	0.0020006	0.0983647
FCRLA	9466.65	1.03221	0.347595	-2.96959	0.00298199	0.126379
PALM	7946.5	1.032	0.290322	-3.55466	0.000378468	0.0356223
CD79B	28014.8	1.02914	0.273295	-3.76568	0.000166096	0.0206883
LOC515828	9331.03	1.02795	0.232374	-4.4237	9.70257e-06	0.00205087
LAG3	2239.15	1.02764	0.335605	-3.06205	0.00219827	0.103953
SLC9A5	384.409	1.02725	0.296372	-3.46608	0.000528098	0.0443299
LOC112445667	3503.08	1.02589	0.424177	-2.41854	0.0155831	0.278891
ZNF608	968.648	1.02554	0.307928	-3.33045	0.000867055	0.0594204
TLR9	565.037	1.02213	0.370412	-2.75944	0.0057901	0.174239
TNKS1BP1	267.985	1.02148	0.331891	-3.07775	0.00208567	0.0999756
LOC788997	213.031	1.0197	0.499247	-2.04249	0.0411032	0.412301
EFR3B	1107.84	1.01771	0.460144	-2.21172	0.0269857	0.345071
RNF144A	9656.15	1.01651	0.194194	-5.23448	1.65452e-07	6.45044e-05
L1CAM	3361.1	1.01518	0.326647	-3.10789	0.00188428	0.0952954
SLC43A2	23606.7	1.01489	0.216776	-4.68176	2.84429e-06	0.000792067
SHISA8	346.864	1.01213	0.406824	-2.48788	0.0128509	0.254218
LOC101904078	522.063	1.01165	0.297319	-3.40256	0.000667579	0.0500513
GIPC3	705.544	1.00547	0.338751	-2.96816	0.00299591	0.126379
EVA1B	328.751	1.00065	0.327748	-3.05312	0.00226473	0.106237
ADCY3	339.853	-1.00329	0.333831	3.00538	0.00265249	0.117217
LOC100848575	14408.9	-1.00655	0.446732	2.25314	0.0242501	0.332378
CISH	2636.54	-1.00868	0.332202	3.03636	0.00239456	0.110389
IL18R1	2942.81	-1.00979	0.198791	5.07967	3.78095e-07	0.000126283
CCR5	1315.65	-1.01828	0.275536	3.69565	0.000219328	0.0245089
LOC507756	552.856	-1.02128	0.458524	2.22732	0.0259259	0.339992
LOC107132962	394.997	-1.02292	0.342233	2.98896	0.00279933	0.121865
CLEC4E	840.177	-1.02618	0.275388	3.72631	0.000194304	0.0226409
GNAI1	799.337	-1.0284	0.237352	4.33283	1.47205e-05	0.00293472
OSCAR	2061.93	-1.02939	0.41315	2.49156	0.0127182	0.254062
LOC100336589	1378.44	-1.03054	0.298858	3.44826	0.000564219	0.0464725
TMTC2	242.497	-1.0349	0.326818	3.16661	0.00154229	0.0845559
CX3CR1	21938.4	-1.03591	0.335601	3.08673	0.00202369	0.0986214
SLC39A8	276.121	-1.03608	0.38141	2.71646	0.00659846	0.186715
TIAM2	2085.78	-1.03635	0.437821	2.36705	0.0179303	0.29902
IL1RAP	2350.02	-1.03645	0.444327	2.33262	0.0196682	0.308915
NELL2	2705.95	-1.05696	0.319002	3.31334	0.000921897	0.0617319
GPR141	695.814	-1.06052	0.52888	2.00522	0.0449392	0.427541
MOCOS	1304.18	-1.06163	0.334881	3.17018	0.00152343	0.0837836
CFI	151.844	-1.06468	0.462497	2.30203	0.0213335	0.317221
PTPRR	386.526	-1.06667	0.351532	3.03435	0.00241053	0.110389
STRG.8406	321.288	-1.06824	0.469457	2.27547	0.0228776	0.324728
CYS1	200.336	-1.06972	0.405815	2.63599	0.00838934	0.211469
RIMBP2	447.689	-1.07126	0.390269	2.74494	0.00605226	0.18058
LOC781710	5814.53	-1.07478	0.382758	2.80799	0.00498525	0.160774
LOC104969334	182.996	-1.07997	0.519071	2.08058	0.037472	0.399156
LOC100852077	1887.11	-1.09263	0.348266	3.13735	0.00170481	0.0897428
LOC112447080	65.5285	-1.09509	0.499569	2.19207	0.0283743	0.352007
LOC112441514	44.935	-1.09631	0.494574	2.21668	0.0266452	0.343563
RNF128	324.693	-1.09655	0.516816	2.12175	0.0338591	0.379205
GALM	709.448	-1.09876	0.12402	8.85951	8.03703e-19	3.52504e-15
CMKLR1	1400.17	-1.10254	0.36336	3.0343	0.00241091	0.110389
SYT4	348.753	-1.10913	0.449396	2.46805	0.0135852	0.26105
XCR1	233.222	-1.11116	0.470767	2.36031	0.0182595	0.300793
ARMH4	583.21	-1.11308	0.323043	3.4456	0.000569785	0.0467117
LOC112449275	55.3152	-1.11308	0.548413	2.02964	0.0423932	0.418021
HGF	1144.83	-1.11783	0.478896	2.33417	0.0195869	0.308467
GOLM1	4345.89	-1.13949	0.331913	3.4331	0.00059673	0.0481215
C3H1orf162	5124.9	-1.14129	0.428523	2.66332	0.00773741	0.202002
CMBL	906.974	-1.15204	0.439083	2.62374	0.00869694	0.215231
FASLG	2625.88	-1.15369	0.279448	4.12846	3.65198e-05	0.00653868
LOC104968627	222.613	-1.15786	0.491986	2.35345	0.0186001	0.301745
LOC100850659	1224.95	-1.16093	0.580881	1.99856	0.045656	0.429676
CCR8	3800.36	-1.16715	0.334627	3.48791	0.00048682	0.0421041
TARM1	1918.83	-1.16831	0.538251	2.17057	0.0299641	0.359569
LOC112444877	82.9444	-1.18295	0.441426	2.67984	0.00736571	0.195794
LOC104973098	324.028	-1.18353	0.580119	2.04015	0.041335	0.413916
CLEC1A	221.448	-1.18976	0.481246	2.47226	0.0134263	0.258279
LOC100847171	403.862	-1.19588	0.556198	2.1501	0.0315475	0.36741
KLRA1	532.544	-1.20168	0.50638	2.37309	0.0176401	0.295585
CLEC4D	1634	-1.20498	0.223262	5.39716	6.77027e-08	2.82804e-05
SOCS1	488.816	-1.20652	0.253974	4.75059	2.02826e-06	0.000583342
APOBEC3Z1	842.59	-1.2076	0.524547	2.30218	0.0213251	0.317221
LOC112448381	400.16	-1.21537	0.58012	2.09503	0.0361684	0.391412
RHOBTB1	602.315	-1.21831	0.273689	4.45144	8.5298e-06	0.00189426
CLEC5A	2861.94	-1.21911	0.371037	3.28567	0.00101739	0.0646346
NRG1	1807.72	-1.25572	0.269802	4.65422	3.25209e-06	0.000877764
IFIT3	17930.8	-1.26115	0.501027	2.51714	0.0118313	0.2466
SAG	140.095	-1.26159	0.545213	2.31394	0.0206708	0.315897
LOC100139670	45188.9	-1.28241	0.503854	2.54521	0.0109213	0.239803
ABCA6	3879.25	-1.28585	0.399076	3.22208	0.00127265	0.0739315
ACE	495.695	-1.29025	0.537787	2.39918	0.0164319	0.284581
STRG.1804	5159.66	-1.29719	0.517937	2.50453	0.0122613	0.250173
STRG.1835	3784.66	-1.29954	0.569915	2.28022	0.0225944	0.323589
RAB3IP	2243.77	-1.30352	0.463091	2.81482	0.00488048	0.159745
CA4	390.049	-1.32534	0.436136	3.03883	0.00237502	0.110231
STRG.10925	140.815	-1.3381	0.358584	3.73161	0.000190261	0.0226409
KIR3DL2	431.414	-1.34136	0.540168	2.48323	0.0130199	0.25472
LOC112445994	51.9749	-1.35785	0.531815	2.55323	0.0106728	0.238065
VXN	579.402	-1.36514	0.401865	3.39701	0.000681266	0.0506446
LOC100298434	51.9817	-1.37893	0.660114	2.08892	0.0367147	0.394441
MYBL1	3471.13	-1.37897	0.402402	3.42684	0.000610648	0.0482577
LOC104976076	1204.43	-1.38454	0.520821	2.65838	0.00785169	0.204074
AQP9	907.044	-1.38942	0.39191	3.54524	0.000392252	0.0360297
LOC513869	994.494	-1.40877	0.391802	3.59561	0.000323627	0.0333548
LOC101905343	1012.41	-1.42689	0.472493	3.01992	0.00252841	0.113449
LOC104968939	133.482	-1.44608	0.699042	2.06865	0.0385786	0.404026
CRYGS	90.3103	-1.44991	0.69627	2.08239	0.0373065	0.397855
STRG.10929	465.168	-1.45529	0.5901	2.46617	0.0136567	0.261565
STRG.655	69.2146	-1.46201	0.662613	2.20643	0.0273536	0.346931
LOC100848275	80.069	-1.46298	0.599266	2.44128	0.0146352	0.270674
LOC618565	404.681	-1.52833	0.518425	2.94802	0.00319815	0.13
LOC112442414	4711.84	-1.54473	0.436546	3.53852	0.00040238	0.0364784
CLEC6A	598.7	-1.57051	0.426966	3.67831	0.000234782	0.0260697
PRSS23	601.389	-1.58432	0.383757	4.12843	3.65248e-05	0.00653868
LOC614781	476.7	-1.59822	0.592976	2.69525	0.00703362	0.193215
LOC101906131	1209.35	-1.63203	0.357568	4.56425	5.01289e-06	0.00120474
LOC112446745	48.0744	-1.66062	0.424889	3.90836	9.29254e-05	0.013363
LOC107132707	95.3004	-1.66627	0.658257	2.53134	0.0113626	0.243104
SPART	1201.7	-1.71687	0.469949	3.6533	0.000258894	0.0282114
LOC112447602	15.2512	-1.73321	0.792451	2.18715	0.0287316	0.353558
KIR3DL1	200.919	-1.7546	0.573775	3.058	0.00222818	0.104802
TGM3	31358.4	-1.79459	0.537131	3.34106	0.000834603	0.0584125
ALDH1A1	170.824	-1.80654	0.556796	3.24452	0.00117649	0.0705574
LOC507787	560.086	-1.90306	0.8808	2.1606	0.0307261	0.364194
LOC104974259	168.483	-1.91871	0.848101	2.26236	0.023675	0.328847
FOLH1B	407.764	-1.95242	0.96305	2.02733	0.0426282	0.41874
OLFM4	426.401	-1.95683	0.603197	3.2441	0.00117823	0.0705574
KLRG1	887.447	-2.00775	0.433784	4.62846	3.68391e-06	0.000950448
LOC783362	360.579	-2.04061	0.67673	3.0154	0.00256642	0.11486
DCSTAMP	335.334	-2.05482	0.545178	3.76907	0.000163855	0.0206811
LOC101902043	693.057	-2.06819	0.55452	3.72969	0.000191718	0.0226409
LOC100139916	20997.5	-2.11874	0.519415	4.07909	4.52126e-05	0.00756715
LOC786942	104.402	-2.15055	0.737999	2.91403	0.003568	0.138796
LTF	317.415	-2.24344	0.79968	2.80542	0.00502514	0.161467
HBG	7059.14	-2.34304	1.13529	2.06382	0.0390344	0.406668
FOLR3	182.2	-2.36258	0.722385	3.27052	0.00107349	0.0665485
IL22RA2	188.262	-2.41266	0.944552	2.55429	0.0106405	0.238065
LOC788694	54.8808	-2.61046	0.882474	2.95812	0.00309523	0.128072
LOC786348	613.967	-2.68456	1.25697	2.13574	0.0327006	0.372774
LOC107131803	869.062	-2.73734	1.17031	2.33899	0.019336	0.306719
STRG.11707	18.042	-2.74044	1.35264	2.026	0.0427646	0.419141
SERPINB4	626.568	-2.75889	1.19802	2.30288	0.0212856	0.317221
RGS2	11914.3	-2.95986	0.666234	4.44267	8.88504e-06	0.00192443
LOC101905242	57.4708	-3.02996	0.928292	3.26402	0.00109842	0.0676167
OOSP2	76.5975	-3.03589	1.21588	2.49686	0.0125297	0.252527
LOC520016	2111.65	-3.4705	0.531874	6.52503	6.79862e-11	3.97583e-08
LOC107131864	724.962	-3.60757	0.78417	4.6005	4.21474e-06	0.00107164
LOC101904659	12.2463	-3.67009	1.56288	2.34828	0.0188602	0.303266
LOC112442065	3187.72	-4.36039	1.22368	3.56334	0.000366163	0.0351036
LOC112441831	15.3751	-4.6378	1.40783	3.29428	0.000986752	0.0640465
STRG.11704	41.7779	-4.77849	1.41503	3.37695	0.000732955	0.0524996
OVOL3	4.50682	-5.64364	2.39758	2.35389	0.018578	0.301745
ATP6V1G2	5.61226	-5.95992	3.03238	1.96543	0.0493646	0.442635
CTSV	5.72712	-5.98915	3.03225	1.97515	0.0482514	0.437932
LOC112449553	5.76369	-5.99846	3.03221	1.97824	0.0479012	0.437039
LOC101905290	5.79945	-6.00707	3.03218	1.98111	0.0475792	0.436574
FOLR1	5.89126	-6.02934	3.03209	1.98851	0.0467553	0.433821
STRG.13227	6.04457	-6.06732	3.03193	2.00114	0.0453775	0.428131
LOC107132570	6.1836	-6.09948	3.02339	2.01743	0.0436508	0.423432
STRG.72	6.2206	-6.1084	2.99753	2.03781	0.0415692	0.414648
LOC112441854	6.32354	-6.13242	3.03168	2.02278	0.0430959	0.421681
LOC112445156	6.49139	-6.16956	2.99293	2.06138	0.0392668	0.406668
CATHL6	6.58722	-6.19054	2.9922	2.06889	0.0385562	0.404026
LOC101906018	6.61999	-6.19849	3.03143	2.04474	0.0408806	0.412111
LOC104968497	6.6736	-6.20972	2.97157	2.08971	0.0366436	0.394402
LOC101904878	6.80479	-6.23806	3.03129	2.05789	0.0396009	0.407193
LOC100335635	6.86746	-6.25121	2.93932	2.12675	0.0334408	0.377533
LOC100337223	7.18333	-6.31559	2.93491	2.15189	0.0314064	0.36741
TTC30B	7.40769	-6.36063	3.03088	2.09861	0.0358513	0.390183
FAM227B	7.51789	-6.38191	3.03081	2.10568	0.0352322	0.386706
LOC100300531	7.54383	-6.3862	3.03079	2.1071	0.0351085	0.386706
LOC104972858	7.59432	-6.39644	2.88985	2.21341	0.0268692	0.344193
LOC101902451	7.7157	-6.41925	3.03069	2.11808	0.0341682	0.381328
LOC513573	7.77166	-6.42984	3.03066	2.1216	0.0338714	0.379205
LOC112448579	7.89499	-6.45244	2.86791	2.24988	0.0244568	0.334018
CRISP3	7.97888	-6.46719	2.88777	2.23951	0.0251227	0.33571
STRG.10162	8.15165	-6.49864	2.85572	2.27565	0.0228667	0.324728
LOC517108	8.15363	-6.49873	3.03045	2.14448	0.0319946	0.368077
TMEM217	8.17785	-6.50298	2.85833	2.2751	0.0229001	0.324785
SMCO1	8.37024	-6.53678	2.84617	2.2967	0.021636	0.318582
LOC101904726	8.47917	-6.55508	3.03029	2.16319	0.0305268	0.363092
MMP8	8.53277	-6.56391	3.03026	2.16612	0.030302	0.361563
STRG.13734	8.57602	-6.57181	2.82946	2.32264	0.0201984	0.313723
LOC112446756	8.71237	-6.59452	2.83212	2.32848	0.0198867	0.310708
LOC112444466	8.8615	-6.6191	3.03011	2.18444	0.0289296	0.354181
LOC112448095	8.88805	-6.62293	3.0301	2.18571	0.0288365	0.353781
RSPH1	8.97983	-6.63818	2.80961	2.36267	0.018144	0.300255
SULT1C2	9.10553	-6.6579	3.03	2.19732	0.0279973	0.350096
LOC529657	9.45098	-6.71158	3.02986	2.21514	0.0267503	0.343563
BAMBI	9.65117	-6.74207	3.02979	2.22526	0.0260637	0.340225
TMPRSS3	9.73588	-6.75463	2.76918	2.43921	0.0147193	0.271316
LOC104971159	9.92895	-6.78309	3.02969	2.23887	0.0251641	0.335725
LOC112445108	9.99971	-6.79336	3.02966	2.24228	0.0249432	0.33466
LOC112445506	10.1714	-6.81779	2.07538	3.28507	0.00101955	0.0646346
FAM189A2	10.3036	-6.83612	3.02956	2.25647	0.0240411	0.330288
STRG.14684	10.4253	-6.8536	2.05968	3.3275	0.000876282	0.0595029
SPIC	10.4503	-6.85702	3.02951	2.26341	0.0236105	0.328748
IGF2BP2	10.5243	-6.86715	3.02949	2.26677	0.0234043	0.327436
LOC101907298	10.6773	-6.88792	2.72722	2.52562	0.0115495	0.244339
MFSD2A	10.6803	-6.88793	2.73467	2.51874	0.0117776	0.246564
STRG.3102	10.9909	-6.9295	3.02935	2.28746	0.0221692	0.321415
DCLK2	11.307	-6.9704	3.02926	2.30102	0.0213904	0.317221
CCL27	11.4018	-6.98253	2.6999	2.58622	0.00970344	0.228079
LOC112448847	11.7217	-7.02258	2.69481	2.60596	0.00916161	0.224473
PURG	11.8253	-7.03511	3.02913	2.32249	0.0202067	0.313723
NGP	11.8636	-7.03944	2.74115	2.56806	0.0102269	0.234231
LOC112442312	12.0857	-7.0665	3.02906	2.3329	0.0196534	0.308915
C15H11orf52	12.1869	-7.07842	2.67823	2.64295	0.00821873	0.20942
ULBP27	12.2818	-7.08954	2.683	2.64239	0.00823234	0.20942
LOC101902669	12.307	-7.09272	3.02901	2.34159	0.0192015	0.305414
LOC112442701	12.4909	-7.11402	2.66664	2.66778	0.00763535	0.200231
ZBTB8B	12.4987	-7.11505	3.02897	2.349	0.0188238	0.303254
LOC112449286	12.5582	-7.12193	2.00676	3.54898	0.000386726	0.0357754
LCA5	12.564	-7.12255	3.02895	2.35149	0.0186984	0.302068
LOC112447075	12.5732	-7.1237	2.68069	2.65741	0.00787438	0.204361
TERB1	12.5994	-7.12659	3.02895	2.35283	0.0186312	0.301745
NXPE4	12.808	-7.15009	3.0289	2.36062	0.0182443	0.300793
CPE	12.8548	-7.15537	3.02889	2.36237	0.0181584	0.300255
MAPK11	12.8866	-7.15928	3.02888	2.36367	0.0180949	0.300255
LOC104976344	12.8907	-7.15972	1.98524	3.60648	0.000310376	0.0324121
LOC112441610	12.9483	-7.16589	2.66549	2.68839	0.00717966	0.194401
LOC780933	13.0451	-7.17646	2.71229	2.64591	0.00814725	0.208361
LOC107132530	13.0488	-7.17726	3.02885	2.36963	0.0178058	0.297519
B3GNT6	13.2229	-7.19643	3.02882	2.37599	0.0175021	0.293898
CCDC65	13.9075	-7.26922	1.96608	3.69732	0.00021789	0.0245042
NMUR2	13.9774	-7.27614	3.02867	2.40242	0.0162871	0.28361
STRG.3154	14.1188	-7.29093	2.61643	2.78659	0.00532658	0.165324
LOC782604	14.3632	-7.31562	2.62751	2.78423	0.00536542	0.165324
EPN3	14.3777	-7.31685	3.02861	2.41591	0.0156957	0.27956
SYDE2	14.4096	-7.32026	3.0286	2.41704	0.0156471	0.279402
LOC107133343	14.9504	-7.37355	3.02851	2.43471	0.0149037	0.272365
LYNX1	14.9989	-7.37782	3.02851	2.43612	0.0148456	0.271888
CES5A	15.134	-7.39082	2.60177	2.84069	0.00450164	0.154091
LOC101902570	15.3869	-7.41488	3.02845	2.44841	0.0143487	0.26915
FZD8	15.7362	-7.44733	2.57831	2.88846	0.00387138	0.14329
LOC100848171	16.24	-7.49276	3.02833	2.47422	0.0133526	0.257709
SELE	16.2671	-7.49527	3.02832	2.47506	0.0133216	0.257394
CPNE4	16.3263	-7.50039	3.02832	2.47675	0.0132584	0.256739
LOC107133234	16.6996	-7.53324	1.93103	3.90116	9.5734e-05	0.0136057
GIF	16.72	-7.53463	3.02827	2.4881	0.0128428	0.254218
SLC22A14	17.0548	-7.56348	3.02823	2.49766	0.0125016	0.252391
C13H20orf96	17.1874	-7.57458	2.55592	2.96354	0.00304123	0.126735
LINGO4	17.403	-7.59237	3.02818	2.50724	0.0121679	0.24997
LOC526966	17.5676	-7.60598	2.57691	2.95159	0.00316147	0.129591
LOC104968898	17.8289	-7.62743	3.02814	2.51885	0.0117738	0.246564
LOC538810	20.8103	-7.85042	3.02786	2.59273	0.00952176	0.227588
RAET1G	23.411	-8.02036	1.41871	5.65328	1.57413e-08	7.26751e-06
SCN9A	24.7555	-8.10094	3.02759	2.67571	0.00745722	0.197329
AADAT	25.028	-8.11718	1.27052	6.38887	1.67119e-10	9.45787e-08
LOC101905845	26.1136	-8.178	2.42828	3.36781	0.000757677	0.0538165
CYB561	27.5682	-8.25622	2.41236	3.42247	0.000620557	0.0485327
LOC782072	30.6717	-8.41002	2.41097	3.48823	0.000486234	0.0421041
LOC104970698	30.7096	-8.41216	1.95618	4.30029	1.70572e-05	0.00336238
LOC512149	34.4585	-8.57812	2.39879	3.57601	0.000348872	0.0341067
KRT23	35.1777	-8.60775	2.38964	3.60211	0.000315642	0.032767
LOC511106	36.0325	-8.6424	1.86132	4.64315	3.4313e-06	0.000901954
LOC107132935	37.0258	-8.68184	1.77466	4.89212	9.97553e-07	0.000296628
PRKN	39.6167	-8.77931	1.76391	4.97718	6.45177e-07	0.000198579
PLCB1	48.0482	-9.05772	1.71002	5.29686	1.17813e-07	4.69751e-05
FMO2	49.8736	-9.11158	1.75087	5.20403	1.95013e-07	7.27937e-05
LOC112445677	50.2038	-9.12102	2.36558	3.85571	0.000115392	0.0159405
PTPN13	54.5669	-9.24126	2.25522	4.09771	4.17251e-05	0.00717672
RBFOX2	61.1123	-9.40464	1.69194	5.55848	2.72127e-08	1.22415e-05
LOC101904166	71.5104	-9.6314	1.6974	5.6742	1.39337e-08	6.60682e-06
CCM2L	100.868	-10.1276	1.66126	6.09632	1.08539e-09	5.60062e-07
RPH3A	108.755	-10.2363	1.69113	6.05289	1.42269e-09	7.13132e-07
LOC107132340	152.579	-10.7248	1.07541	9.9728	2.00504e-23	3.51764e-19
LOC100337390	167.346	-10.8579	3.02639	3.58774	0.000333557	0.0336317
HOXD3	33.157	-22.1018	3.01998	7.31853	2.50702e-13	1.51666e-10
PRKAA2	26.9936	-22.2302	3.02747	7.34282	2.09135e-13	1.31038e-10
SPATA21	37.2279	-22.6788	2.99295	7.57742	3.52487e-14	2.48044e-11
PLA2R1	53.9311	-23.1966	2.86321	8.10161	5.42344e-16	1.18936e-12
LOC107132821	73.1072	-23.614	3.02666	7.80201	6.09311e-15	8.22289e-12
FAT1	86.6174	-23.8484	3.02659	7.87965	3.2831e-15	5.23625e-12
LOC107131271	541.737	-26.4095	3.02625	8.7268	2.61974e-18	9.19214e-15
LOC100848700	2020.69	-28.253	3.0262	9.33613	9.99228e-21	8.76523e-17
