# Supplementary material for: Transcriptomic and Metabolomics Joint Analyses Reveal the Influence of Gene and Metabolite Expression in Blood on the Lactation Performance of Dual-Purpose Cattle (Bos taurus)
Source: Int J Mol Sci. 2024 Nov 18;25(22):12375. doi: 10.3390/ijms252212375 (PMC11594596; doi:10.3390/ijms252212375)
Supplement: Supplementary file 1 [file ijms-25-12375-s001.zip › Supplementary File S3.xlsx]

## Sheet: XJBC_SCC
KEGG enrichment analysis results of DEGs in low SCC vs. high SCC
Category	Term	Count	%	PValue	Genes	List Total	Pop Hits	Pop Total	Fold Enrichment	Bonferroni	Benjamini	FDR
GOTERM_BP_DIRECT	GO:0006357~regulation of transcription from RNA polymerase II promoter	209	7.67818	5.71056e-07	CCNK, CCNH, ZNF292, RBPJ, BACH2, IKZF4, ZNF608, CREB3L4, ZSCAN30, ZNF605, MYC, SUPT20H, CCNL1, SOX5, MEF2A, ZNF287, ZNF18, HES6, ZNF283, ZFP1, PRKCB, ZFP2, LOC785630, RFX2, ZNF12, RFX1, LOC510613, ZSCAN26, CLOCK, ZNF276, CTBP1, ZNF391, ZNF23, PRDM11, MED12L, ZNF829, LOC101902926, HIVEP1, ZNF821, HIVEP2, ZNF148, ZNF146, NFE2, PBX3, SMARCA1, ZNF35, TRERF1, PBX1, SOX30, MLLT10, TADA2A, ZZZ3, RCOR3, …	2137	1342	19000	1.38466	0.00231067	0.00231335	0.00230764
GOTERM_BP_DIRECT	GO:0018105~peptidyl-serine phosphorylation	24	0.881705	2.11088e-06	MAST4, CSNK2A1, PKN3, CSNK1A1, DYRK1A, VRK1, CSNK1D, TTK, CSNK1E, VRK2, VRK3, HIPK3, TTBK2, LATS1, CSNK1B, STK35, MKNK2, TLK2, ULK2, MAPKAPK5, ULK1, PRKACB, CSNK1G1	2137	72	19000	2.96366	0.00851471	0.00427558	0.00426502
GOTERM_BP_DIRECT	GO:1905515~non-motile cilium assembly	17	0.624541	3.04474e-05	BBS2, MKKS, IFT122, CSNK1D, IFT52, IFT88, PCM1, ARL13B, CENPJ, TMEM216, MAK, EXOC5, CEP290, CC2D2A, CC2D2B, ENKD1	2137	47	19000	3.21588	0.116041	0.0411142	0.0410127
GOTERM_BP_DIRECT	GO:0006914~autophagy	21	0.771492	4.71327e-05	RUBCN, BCAS3, ITGB4, TGFBRAP1, RAB39A, FNBP1L, DNAJC16, VMP1, TM9SF1, STK35, SYT11, ATG4C, ULK2, GPR137, ANXA7, ULK1, NHLRC1, TMBIM6, ATG7, RAB8A, ATG5	2137	69	19000	2.70595	0.173817	0.0440894	0.0439806
GOTERM_BP_DIRECT	GO:0032922~circadian regulation of gene expression	18	0.661278	5.44179e-05	PRMT5, KDM2A, CAVIN3, RBM4B, RORA, CSNK1D, CSNK1E, SIRT1, NPAS2, ARNTL, PPP1CB, RBM4, PER1, PER3, NOCT, PPARA, CLOCK	2137	54	19000	2.96366	0.197845	0.0440894	0.0439806
GOTERM_BP_DIRECT	GO:0006974~cellular response to DNA damage stimulus	35	1.28582	0.000139931	CCNK, DCLRE1C, USP16, DCUN1D5, FMR1, RNF8, ASH2L, PSEN1, NPAS2, PIDD1, HELB, FXR2, HMCES, MYC, CHCHD6, ZC3H12A, MACROD1, MTREX, SUSD6, NAE1, IKBKG, IER3, MEN1, SLF1, NCOA6, SIRT4, VRK1, CHD1L, ZDHHC16, APC, NEDD4, APLF, ERCC8, TRIP12, SGK1	2137	158	19000	1.96952	0.432719	0.0842878	0.0840797
GOTERM_BP_DIRECT	GO:0016310~phosphorylation	75	2.75533	0.000145647	CDKN1C, DGKG, DGKE, SMG1, TRIO, MAST4, LRRK1, PRKAG1, PIK3C2A, RPS6KA3, RPS6KA6, GUK1, PPIP5K2, AKT3, PRKACB, XYLB, PDK1, JAK1, CDKL4, DAPK1, PRKCB, MINK1, ITPK1, TYK2, VRK2, MAPK8IP3, GAK, LATS1, MELK, PIK3CA, PRKD3, NME7, MAK, SIK3, PIK3C3, SIK2, SGK1, ALPK1, CSNK1G1, CERKL, CAMK2D, PDXK, PKN3, ROCK2, AK3, TTK, NLK, AURKC, DGUOK, MAPK8, IRAK1, PHKG2, PMVK, PACSIN2, ABL1, PLXNA1, ABL2, CAMK2G, N…	2137	432	19000	1.54357	0.445704	0.0842878	0.0840797
GOTERM_BP_DIRECT	GO:0045944~positive regulation of transcription from RNA polymerase II promoter	102	3.74724	0.00019106	APP, FHOD1, ARID4A, RORA, UBE3A, RBPJ, DCAF6, RPS6KA3, CREB3L4, RUVBL2, MYC, ZC3H12A, MYB, KAT8, MEN1, MEF2A, EOMES, MEF2B, WNT5A, LMO2, ISL2, TBL1XR1, FIZ1, SUPT4H1, MED12L, GLIS2, NPAT, NEUROD4, HIVEP1, NDN, ZNF148, BPTF, SMAD2, SMAD1, TGFB1, SMARCA1, SMARCA2, SMARCA4, SETX, AHI1, NR4A1, MLLT10, MAVS, MC1R, TCF4, ZNF410, SETD4, RNF10, CALCOCO1, GMEB1, SETD3, GMEB2, CHD8, AKAP8L, PSIP1, ARRB1, B…	2137	635	19000	1.42816	0.538863	0.0945843	0.0943508
GOTERM_BP_DIRECT	GO:0016055~Wnt signaling pathway	24	0.881705	0.000232131	APC2, TLE4, TCF7L2, ZRANB1, CALCOCO1, CSNK2A1, CSNK1A1, CTNNBIP1, LEF1, WNT5A, AXIN1, DIXDC1, CSNK1D, NLK, PKD2, NKD2, CYLD, WNT11, CSNK1B, APC, LRRFIP2, TCF4, CSNK1G1	2137	94	19000	2.27003	0.609557	0.0945843	0.0943508
GOTERM_BP_DIRECT	GO:0007049~cell cycle	37	1.35929	0.000233484	SUV39H2, CCNH, EPB41, HEPACAM, SPIN2, VPS4A, RNF8, CLTA, KLHL13, BRCA1, CCNDBP1, AURKC, CCAR2, ANAPC11, CCAR1, PPP1CB, ENSA, KMT5A, ENTR1, RAE1, BANP, GADD45GIP1, CSNK2A1, STRADA, IST1, CSNK1A1, NSMCE2, KLHL22, VRK1, RBL2, RBL1, POC5, PARD3, INSM1, ARHGEF2, MNAT1, TP73	2137	175	19000	1.8798	0.611691	0.0945843	0.0943508
GOTERM_BP_DIRECT	GO:0050852~T cell receptor signaling pathway	19	0.698016	0.000259472	RNF31, DENND1B, CBLB, PSEN1, LIME1, LOC107131749, CACNB3, TEC, THEMIS2, CD8A, WNK1, ZC3H12A, NFKBIZ, ABL1, FYN, EIF2B1, LAT, ADA, CD276	2137	66	19000	2.55952	0.650502	0.0955566	0.0953207
GOTERM_BP_DIRECT	GO:0030866~cortical actin cytoskeleton organization	11	0.404115	0.000305815	FMNL3, STRIP1, AKAP11, EPB41L1, EPB41, ROCK2, EPB41L2, FHOD1, CAVIN3, EPB41L3, LLGL2	2137	26	19000	3.76156	0.71034	0.103238	0.102983
GOTERM_BP_DIRECT	GO:0006468~protein phosphorylation	73	2.68185	0.000488657	APP, TRIO, FLT1, PRAG1, LRRK1, TESK2, MYLK3, RPS6KA3, RPS6KA6, AKT3, NEK1, NEK3, PRKACB, STK32C, SCYL2, PDK1, CDKL2, MAP2K4, CDKL4, CSNK2A1, DAPK1, PRKCB, STRADA, MINK1, HUNK, ADAM10, CASK, VRK1, CSNK1D, TEX14, GAK, MELK, PEAK3, PRKD3, MAK, SIK3, SIK2, SGK1, ALPK1, BRSK2, CAMK2D, LOC101905399, NLK, AURKC, MAPK8, WNT11, IRAK1, PHKG2, CCL3, ABL1, PAK6, ABL2, FYN, CAMK2G, MAP4K3, MAP4K4, SRMS, TGFB1…	2137	435	19000	1.49205	0.861936	0.152273	0.151897
GOTERM_BP_DIRECT	GO:0006325~chromatin organization	25	0.918442	0.00058907	L3MBTL3, USP16, HDAC10, ZMYND8, RNF8, SUPT4H1, NR3C1, HDAC6, HDAC7, MBTD1, BAG6, BABAM2, ING2, BANP, BRD2, ZNF462, KDM2A, DEK, TDRD3, RBL2, DNAJC2, MORF4L1, RBL1, KANSL2, MTF2	2137	106	19000	2.09693	0.908097	0.170452	0.170031
GOTERM_BP_DIRECT	GO:0006511~ubiquitin-dependent protein catabolic process	37	1.35929	0.000779776	CUL9, RNF13, UBE3C, CUL5, RNF14, CUL2, RNF8, NEDD4L, UBE3A, RNF6, ARRB1, UBE3B, HERPUD1, ANAPC11, PSMA8, RPGR, UCHL1, RNF217, NAE1, LOC786987, ELOC, RNF111, UBL7, AREL1, NTAN1, FBXL14, RNF144A, CNOT4, PSMA6, RNF123, SPSB1, NEDD4, TTC3, TRIP12, LOC504548, TRIM32, RNF166	2137	186	19000	1.76863	0.957579	0.209637	0.20912
GOTERM_BP_DIRECT	GO:0051726~regulation of cell cycle	27	0.991918	0.000827992	ITGB1, CDKN1C, USP16, DOC2A, HEPACAM, CCNDBP1, MBTD1, RUVBL2, MBIP, SFN, BTRC, NFRKB, SKIL, TGFB1, CSNK2A1, RBL2, MORF4L1, RAD51D, ZZZ3, TFDP1, TADA2A, TFDP2, IRF1, UBA3, MDM2, FBXL3, INSM1	2137	121	19000	1.98394	0.965111	0.209637	0.20912
GOTERM_BP_DIRECT	GO:0006906~vesicle fusion	10	0.367377	0.00147675	STX17, SYT11, STX16, STX8, GOSR1, STX6, STX4, TSNARE1, SYT7, STX10	2137	26	19000	3.4196	0.997488	0.351902	0.351033
GOTERM_BP_DIRECT	GO:0060271~cilium assembly	34	1.24908	0.0017911	FBF1, SNX10, FNBP1L, CDC14A, TTBK2, CDC14B, PKHD1, IFT52, ABLIM1, PCM1, KIF3B, KIF3A, TCTN2, POC1B, PCNT, RAB8A, OFD1, IQCB1, BBS2, MKKS, CCDC57, WDR19, RFX2, ARMC9, IFT122, CPLANE1, WDR54, AHI1, IFT81, CENPJ, TMEM216, MAK, CEP41, ALPK1	2137	174	19000	1.73732	0.999298	0.367645	0.366738
GOTERM_BP_DIRECT	GO:2000134~negative regulation of G1/S transition of mitotic cell cycle	9	0.330639	0.00188346	RBL2, RBL1, APC, FHL1, JADE1, ZNF655, BRD7, PKD2, MYO16	2137	22	19000	3.63721	0.999518	0.367645	0.366738
GOTERM_BP_DIRECT	GO:0007099~centriole replication	9	0.330639	0.00188346	MAPKBP1, SEH1L, CCDC57, POC1B, CEP72, CCP110, CEP63, CEP44, CDK5RAP2	2137	22	19000	3.63721	0.999518	0.367645	0.366738
GOTERM_BP_DIRECT	GO:0006739~NADP metabolic process	11	0.404115	0.00197633	PC, TP53I3, NOCT	2137	32	19000	3.05627	0.999669	0.367645	0.366738
GOTERM_BP_DIRECT	GO:0019074~viral RNA genome packaging	10	0.367377	0.00199659	DDX6, PC	2137	27	19000	3.29295	0.999695	0.367645	0.366738
GOTERM_BP_DIRECT	GO:0051301~cell division	36	1.32256	0.00317317	SEH1L, USP16, EPB41, VPS4A, HEPACAM2, RNF8, KATNB1, CLTA, KLHL13, PDS5B, AURKC, ANAPC11, CCAR1, PPP1CB, BABAM2, DSN1, ENSA, KMT5A, TPPP, SPDL1, ENTR1, RAE1, DIS3L2, IST1, CSNK1A1, NSMCE2, KLHL22, VRK1, TEX14, CDC6, SMC1A, SGO1, STAG2, CCNE2, PARD3, ARHGEF2	2137	194	19000	1.64987	0.999997	0.558891	0.557512
GOTERM_BP_DIRECT	GO:1900182~positive regulation of protein localization to nucleus	10	0.367377	0.00346781	TCF7L2, TGFB1, FYN, TCF4, TYK2, PARP9, IPO7, GLIS2, JAK1, CD2AP	2137	29	19000	3.06585	0.999999	0.574101	0.572684
GOTERM_BP_DIRECT	GO:0006355~regulation of transcription, DNA-templated	93	3.41661	0.00354296	ZNF177, ZNF891, KDM5B, SETD5, NUP107, POGK, ZMYND8, CITED4, WWC2, SPIN2, HIF3A, BRCA2, NR3C1, CCAR2, NR3C2, CCAR1, ZNF280D, CSNK1B, MYC, ZNF280C, MYB, ZNF527, SCMH1, WWC3, KAT8, LRRFIP2, ZNF446, SSX5, ZNF202, MYBL1, TLE4, BRD2, PRMT5, HES6, ZNF283, SFMBT1, ZBTB38, PAX5, FOS, ZNF75D, ZFX, MYT1, TLE6, EMSY, MORF4L1, SFPQ, TFDP2, SAP25, TFEC, MTF2, IFNK, ZNF554, ZNF674, ZNF596, L3MBTL3, NOTCH1, KMT2…	2137	622	19000	1.32936	0.999999	0.574101	0.572684
GOTERM_BP_DIRECT	GO:0043547~positive regulation of GTPase activity	21	0.771492	0.00401361	CCL14, CCL25, CCL22, RALGAPA1, ARHGAP17, RASGRP2, RASGRP1, DOCK10, DOCK11, TBC1D2, WNT11, CCL8, RASGEF1A, RASGEF1B, LOC616364, CCL3, RAPGEF2, PKP4, RGL2, RALGDS, RALGPS2	2137	95	19000	1.96537	1	0.604729	0.603236
GOTERM_BP_DIRECT	GO:2000766~negative regulation of cytoplasmic translation	5	0.183688	0.00421046	CPEB1, PARP16, CPEB3, CPEB2, CPEB4	2137	7	19000	6.35069	1	0.604729	0.603236
GOTERM_BP_DIRECT	GO:0042110~T cell activation	10	0.367377	0.00446748	DPP4, SMAD2, TREML2, SLAMF7, NLRC3, SLA2, LY9, CD44, ADA, CD276	2137	30	19000	2.96366	1	0.604729	0.603236
GOTERM_BP_DIRECT	GO:0045995~regulation of embryonic development	10	0.367377	0.00446748	ZZZ3, TADA2A, RACGAP1, NOCT, LAMA4, RUVBL2, MBIP, EHMT1, TRIP12, NFRKB	2137	30	19000	2.96366	1	0.604729	0.603236
GOTERM_BP_DIRECT	GO:0000122~negative regulation of transcription from RNA polymerase II promoter	105	3.85746	0.00459685	ZNF177, HDAC10, ZMYND8, WWC2, ZBTB26, EHMT1, SLA2, UXT, ZNF608, EDNRB, ZNF605, MYB, KMT5A, ZNF567, MEN1, MEF2A, SMARCC2, ZFP1, ZBTB38, ZBTB37, BRMS1, MAF, ZNF93, BIN1, TBL1XR1, LOC100140915, ZNF554, ZNF674, NOTCH1, MAGED1, SUPT4H1, PSEN1, GLIS2, ZFP57, PCBP3, ZKSCAN7, MIER1, MBIP, NDN, ZNF304, SFN, PATZ1, SKIL, BPTF, SMAD2, TGFB1, PHF12, PDE2A, ZFP62, CNOT1, ZNF814, MAGED2, TCF4, ZSCAN2, ZNF891, …	2137	722	19000	1.29301	1	0.604729	0.603236
GOTERM_BP_DIRECT	GO:0048278~vesicle docking	8	0.293902	0.00462765	NDRG4, STX17, STX16, STX8, STX6, STX4, TSNARE1, STX10	2137	20	19000	3.55639	1	0.604729	0.603236
GOTERM_BP_DIRECT	GO:0045893~positive regulation of transcription, DNA-templated	46	1.68993	0.00480008	SMARCD3, USP16, RNF13, DOC2A, RNF14, KMT2B, CXXC1, RNF6, PSEN1, BRCA1, BRCA2, ING2, SERTAD3, EDRF1, WNT11, MYC, NSD1, KAT8, CAPN3, GPBP1L1, TBL1X, PATZ1, CEP290, NFRKB, RNF111, CDK5RAP2, BANP, ZNF287, EOMES, AFAP1L2, SMARCC2, TGFB1, NFYA, HMGA1, DYRK1A, TRIP4, PARP9, ARID1B, TBX19, DNAJC2, ELF2, IRF1, ZNF318, TCF4, PPARA, PICALM	2137	271	19000	1.50917	1	0.60766	0.60616
GOTERM_BP_DIRECT	GO:0010629~negative regulation of gene expression	32	1.17561	0.00534358	SMAD2, APP, MKKS, GGNBP2, TGFB1, NOTCH1, SLC35C2, ATP2B4, ADAM10, PSEN1, PARP9, APLN, RBL2, OCLN, PC, RBL1, CCL3, ANXA7, FYN, DIP2A, EMILIN1, ZNF148, ZNF410, PICALM	2137	172	19000	1.65413	1	0.655965	0.654345
GOTERM_BP_DIRECT	GO:0035556~intracellular signal transduction	55	2.02057	0.00596448	DGKG, LOC531747, MAST4, LRRK1, PRKAG2, CBLB, MYLK3, RPS6KA3, RPS6KA6, DEPTOR, AKT3, TLK2, RGS6, STK32C, JAK1, DAPK1, PRKCB, HUNK, TYK2, IMPACT, MELK, MAK, DDIT4, SIK3, ARHGEF3, SIK2, PLCB2, BRSK2, PKN3, ASB14, NLRC3, PSEN1, NLK, SOCS1, RAB40B, IRAK1, MKNK2, PAK6, LOC526769, SOCS6, MAP4K3, SH2B1, DNAH12, MCF2, MYO9B, BMX, PIKFYVE, TEC, MC1R, WNK1, STK17B, WNK2, ASB8, CSPG4, LAT	2137	341	19000	1.43403	1	0.71065	0.708895
GOTERM_BP_DIRECT	GO:0043484~regulation of RNA splicing	13	0.47759	0.00688023	ZC3H10, MBNL1, MBNL2, ILDR1, CLK4, PTBP2, AFF2, CLK2, CLK1, HNRNPH1, METTL4, MBNL3, CCNL1	2137	49	19000	2.35883	1	0.796337	0.794372
GOTERM_BP_DIRECT	GO:1904491~protein localization to ciliary transition zone	5	0.183688	0.00767425	TCTN2, CPLANE1, NPHP4, CC2D2A, CC2D2B	2137	8	19000	5.55686	1	0.858871	0.856751
GOTERM_BP_DIRECT	GO:0034394~protein localization to cell surface	9	0.330639	0.00784454	RIC3, WNT11, GGA3, NLGN2, USP4, UNC50, VPS54, STX4, LRIG2	2137	27	19000	2.96366	1	0.858871	0.856751
GOTERM_BP_DIRECT	GO:1904263~positive regulation of TORC1 signaling	13	0.47759	0.00814768	SEH1L, WDR59, SRMS, MIOS, USP4, CSNK1A1, CLEC16A, KLHL22, RRAGD, GPR137, SLC38A9, FNIP1, FNIP2	2137	50	19000	2.31165	1	0.868585	0.866441
GOTERM_BP_DIRECT	GO:0044794~positive regulation by host of viral process	10	0.367377	0.0088409	PC, ZDHHC9	2137	33	19000	2.69423	1	0.873524	0.871368
GOTERM_BP_DIRECT	GO:0019076~viral release from host cell	10	0.367377	0.0088409	PC, IST1	2137	33	19000	2.69423	1	0.873524	0.871368
GOTERM_BP_DIRECT	GO:0006734~NADH metabolic process	10	0.367377	0.0088409	PC, MDH1B	2137	33	19000	2.69423	1	0.873524	0.871368
GOTERM_BP_DIRECT	GO:1902895~positive regulation of pri-miRNA transcription from RNA polymerase II promoter	11	0.404115	0.00939047	SMAD2, SMAD1, SREBF1, TGFB2, MYC, SRF, MYB, FOS, NR3C1, TEAD1, APLN	2137	39	19000	2.50771	1	0.905733	0.903497
GOTERM_BP_DIRECT	GO:0016477~cell migration	32	1.17561	0.0103358	ITGB1, FLT1, CD151, SDC4, PRAG1, ITGB4, ITGB3, USP33, WWC2, NEDD9, TNFAIP3, PIK3C2A, RND3, CORO1B, STRIP2, RASGEF1A, CTNNA1, NCK2, WWC3, EMILIN1, SPDL1, APC2, ZRANB1, TGFB2, NDE1, MERTK, L1CAM, CD2AP, FMNL3, PIK3CA, APC, LCP1	2137	180	19000	1.58062	1	0.97373	0.971326
GOTERM_BP_DIRECT	GO:0032467~positive regulation of cytokinesis	8	0.293902	0.0108309	CENPV, SPAST, RACGAP1, CSPP1, PKP4, CDC6, CDC14A, CDC14B	2137	23	19000	3.09251	1	0.997181	0.99472
GOTERM_BP_DIRECT	GO:0031647~regulation of protein stability	11	0.404115	0.0112886	SREBF1, USP25, TMEM183A, GNL3L, TADA2A, USP4, DDI1, NEDD4L, USP28, SLC51B, LSS	2137	40	19000	2.44502	1	1	0.997778
GOTERM_BP_DIRECT	GO:0035459~cargo loading into vesicle	4	0.146951	0.0119079	KIF13A, MIA2, MIA3, PICALM	2137	5	19000	7.11277	1	1	0.997778
GOTERM_BP_DIRECT	GO:0007221~positive regulation of transcription of Notch receptor target	4	0.146951	0.0119079	NOTCH1, MAML2, MAML3, RBPJ	2137	5	19000	7.11277	1	1	0.997778
GOTERM_BP_DIRECT	GO:0019217~regulation of fatty acid metabolic process	4	0.146951	0.0119079	SREBF1, PANK2, PRKAG2, PPARA	2137	5	19000	7.11277	1	1	0.997778
GOTERM_BP_DIRECT	GO:0050729~positive regulation of inflammatory response	14	0.514328	0.0125862	SETD4, GSDMD, PTGER4, APP, PDE2A, WNT5A, NKG7, NFKBIA, IL1RL1, NFKBIZ, CASP1, NAPEPLD, CCL3, CLOCK	2137	59	19000	2.10972	1	1	0.997778
GOTERM_BP_DIRECT	GO:0048333~mesodermal cell differentiation	5	0.183688	0.0125942	ITGB1, KDM6B, ITGB4, ITGA3, KDM6A	2137	9	19000	4.93943	1	1	0.997778
GOTERM_BP_DIRECT	GO:0070306~lens fiber cell differentiation	5	0.183688	0.0125942	SMAD2, MAF, TGFB1, SKIL, PITX3	2137	9	19000	4.93943	1	1	0.997778
GOTERM_BP_DIRECT	GO:0000184~nuclear-transcribed mRNA catabolic process, nonsense-mediated decay	10	0.367377	0.0131836	CTIF, SMG1, DHX34, PYM1, PARN, UPF3B, UPF3A, ETF1, RNPS1, CASC3	2137	35	19000	2.54028	1	1	0.997778
GOTERM_BP_DIRECT	GO:0042073~intraciliary transport	8	0.293902	0.0138375	IFT52, IFT88, KIF3B, IFT81, MAK, LCA5, IFT27, RPGR	2137	24	19000	2.96366	1	1	0.997778
GOTERM_BP_DIRECT	GO:0006338~chromatin remodeling	23	0.844967	0.0140763	INO80C, BRD2, KDM5B, PBRM1, DOC2A, ACTL6B, SATB1, CHD8, JADE1, PSIP1, CHD1L, SMARCA2, ARID1B, GATAD2A, PER1, TADA2A, MYC, RUVBL2, SCMH1, NFKBIZ, PADI2, NFRKB, BPTF	2137	120	19000	1.7041	1	1	0.997778
GOTERM_BP_DIRECT	GO:0006897~endocytosis	23	0.844967	0.0140763	DENND1B, APP, FNBP1, TNK2, USP33, CSNK1D, CSNK1E, EPS15L1, AP2B1, STON2, FNBP1L, PIK3C2A, LRP8, EPN1, RHOBTB1, EPN3, HEATR5A, AAK1, PIK3C3, DNM1L, EPS15, CSNK1G1	2137	120	19000	1.7041	1	1	0.997778
GOTERM_BP_DIRECT	GO:0046716~muscle cell cellular homeostasis	7	0.257164	0.0149176	TGFB1, SRF, GAA, ALDOA, TRIM32, PFKM, MTM1	2137	19	19000	3.27562	1	1	0.997778
GOTERM_BP_DIRECT	GO:0071539~protein localization to centrosome	6	0.220426	0.0149678	PCM1, SEH1L, CSNK1D, SNX10, HOOK3	2137	14	19000	3.81042	1	1	0.997778
GOTERM_BP_DIRECT	GO:0006090~pyruvate metabolic process	10	0.367377	0.0158688	PC, ME3	2137	36	19000	2.46971	1	1	0.997778
GOTERM_BP_DIRECT	GO:0007030~Golgi organization	18	0.661278	0.0158981	USP6NL, ATP8B4, STX17, LMAN2L, CSNK1A1, COG3, COG2, VPS13B, HTT, CSNK1D, TJAP1, GAK, VMP1, ARHGAP21, RAB30, RAB8A, BLZF1	2137	87	19000	1.83951	1	1	0.997778
GOTERM_BP_DIRECT	GO:0070588~calcium ion transmembrane transport	14	0.514328	0.0165378	TRPC5, TRPC1, ATP2B4, ATP2A2, ATP2B2, PKD2, CACNA1H, CACNB3, P2RX5, EDNRB, P2RX1, ANXA6, SLC25A25, TRPM4	2137	61	19000	2.04055	1	1	0.997778
GOTERM_BP_DIRECT	GO:0006493~protein O-linked glycosylation	12	0.440852	0.0181835	B3GALNT2, GALNT12, GALNT6, ST6GALNAC2, POFUT1, GALNT1, EOGT, TET3, POMK, A4GALT, FUT4, GALNT10	2137	49	19000	2.17738	1	1	0.997778
GOTERM_BP_DIRECT	GO:0007098~centrosome cycle	9	0.330639	0.018589	UXT, PCM1, HAUS8, HAUS7, CEP120, HEPACAM2, HAUS4, CEP44, SDCCAG8	2137	31	19000	2.58125	1	1	0.997778
GOTERM_BP_DIRECT	GO:0090630~activation of GTPase activity	10	0.367377	0.018934	TIAM1, ARHGEF26, TBC1D5, TBC1D21, TBC1D13, ARHGEF19, ARHGAP29, RANGAP1, TBC1D15, TBC1D16	2137	37	19000	2.40296	1	1	0.997778
GOTERM_BP_DIRECT	GO:0006935~chemotaxis	13	0.47759	0.0199726	RIPOR2, PTGDR2, PTAFR, ECSCR, LOC529196, IL16, AMOT, FER, CCRL2, CCL3, ENPP2, CCR3, CMKLR1	2137	56	19000	2.06397	1	1	0.997778
GOTERM_BP_DIRECT	GO:0006915~apoptotic process	41	1.50625	0.0221038	APP, MINDY3, SYCP2, DIABLO, ECSCR, JADE1, TCIRG1, PSEN1, BAG6, BABAM2, BCL2L13, PIDD1, HINT2, ZC3H12A, SMNDC1, ATG5, MEF2A, DFFB, CSNK2A1, PRKCB, KCNIP3, CIDEA, CFLAR, ZDHHC16, PALB2, MFSD10, NR4A1, BRMS1, IRF1, DDIT4, TAX1BP1, ELMO2, TMEM219, TNFRSF25, ELMO3, DNASE1, SGK1, XAF1, PPIA, DAP3, TP73	2137	258	19000	1.41291	1	1	0.997778
GOTERM_BP_DIRECT	GO:0016197~endosomal transport	12	0.440852	0.0241556	ITSN2, ZFYVE16, ALS2CL, SNX27, VPS4A, CLEC16A, TOM1, DPY30, EPS15L1, TMCC1, EPS15, PICALM	2137	51	19000	2.09199	1	1	0.997778
GOTERM_BP_DIRECT	GO:0007264~small GTPase mediated signal transduction	18	0.661278	0.0265401	ARHGAP8, RHOC, RASGRP2, RND3, RHOBTB1, LOC107131254, DOCK10, ARHGAP33, TIAM1, ARHGAP32, DOCK11, RASGEF1A, RAPGEF2, IFT27, RGL2, RAPGEF6, RALGDS, RALGPS2	2137	92	19000	1.73954	1	1	0.997778
GOTERM_BP_DIRECT	GO:0000723~telomere maintenance	9	0.330639	0.026752	PIF1, WRN, STN1, RAD51D, BLM, DCLRE1C, RUVBL2, NBN, NFRKB	2137	33	19000	2.42481	1	1	0.997778
GOTERM_BP_DIRECT	GO:0000165~MAPK cascade	12	0.440852	0.0276251	SETX, MEF2A, SMAD1, MAP2K4, TAOK3, RHBDD3, MYC, MINK1, BRAF, SORBS3, MAP4K4, MEN1	2137	52	19000	2.05176	1	1	0.997778
GOTERM_BP_DIRECT	GO:0006869~lipid transport	16	0.587803	0.028684	OSBPL9, OSBPL8, NAXE, ABCA5, ABCA6, VPS13D, ZDHHC5, VPS13B, ABCA7, APOA4, PLEKHA8, LOC616782, LOC518495, LRP10, OSBP2, ABCG2	2137	79	19000	1.8007	1	1	0.997778
GOTERM_BP_DIRECT	GO:0051865~protein autoubiquitination	12	0.440852	0.0314389	CNOT4, RNF10, LRSAM1, RNF13, RNF8, ERCC8, BFAR, UBE3A, TRIM37, BRCA1, JADE2, RAD18	2137	53	19000	2.01305	1	1	0.997778
GOTERM_BP_DIRECT	GO:0017148~negative regulation of translation	12	0.440852	0.0314389	SYNCRIP, DDX6, RBM4, FXR2, DAPK1, CNOT1, ZAR1L, FMR1, CAPRIN2, SAMD4A, NHLRC1, QKI	2137	53	19000	2.01305	1	1	0.997778
GOTERM_BP_DIRECT	GO:0071560~cellular response to transforming growth factor beta stimulus	8	0.293902	0.0318296	TGFB1, PDE2A, NFKBIZ, WNT5A, FYN, NR3C1, LIMS1, SOX5	2137	28	19000	2.54028	1	1	0.997778
GOTERM_BP_DIRECT	GO:0045214~sarcomere organization	8	0.293902	0.0318296	ITGB1, SRF, ACTN1, TNNT3, CAPN3, MYLK3, MYH6, PLEC	2137	28	19000	2.54028	1	1	0.997778
GOTERM_BP_DIRECT	GO:0031334~positive regulation of protein complex assembly	8	0.293902	0.0318296	SLF1, GNL3L, TGFB1, TAL1, TPPP, FNIP1, RHOC, FNIP2	2137	28	19000	2.54028	1	1	0.997778
GOTERM_BP_DIRECT	GO:0030178~negative regulation of Wnt signaling pathway	8	0.293902	0.0318296	APC, APCDD1L, CTNNBIP1, CBY1, CSNK1E, NLK, SOX30, NKD2	2137	28	19000	2.54028	1	1	0.997778
GOTERM_BP_DIRECT	GO:1905244~regulation of modification of synaptic structure	4	0.146951	0.0350533	GRIPAP1, FXR2, FMR1, ABL1	2137	7	19000	5.08055	1	1	0.997778
GOTERM_BP_DIRECT	GO:0035332~positive regulation of hippo signaling	4	0.146951	0.0350533	TIAL1, FRMD6, DLG5, ARRDC3	2137	7	19000	5.08055	1	1	0.997778
GOTERM_BP_DIRECT	GO:0031953~negative regulation of protein autophosphorylation	4	0.146951	0.0350533	NLRP12, IMPACT, MVP, ENPP1	2137	7	19000	5.08055	1	1	0.997778
GOTERM_BP_DIRECT	GO:0034982~mitochondrial protein processing	4	0.146951	0.0350533	AFG3L2, ATP23, SPG7, OMA1	2137	7	19000	5.08055	1	1	0.997778
GOTERM_BP_DIRECT	GO:0008298~intracellular mRNA localization	3	0.110213	0.0350616	STAU1, STAU2, CASC3	2137	3	19000	8.89097	1	1	0.997778
GOTERM_BP_DIRECT	GO:0021943~formation of radial glial scaffolds	3	0.110213	0.0350616	ITGB1, ARL13B, LEF1	2137	3	19000	8.89097	1	1	0.997778
GOTERM_BP_DIRECT	GO:0046464~acylglycerol catabolic process	3	0.110213	0.0350616	ABHD12, ABHD2, ABHD6	2137	3	19000	8.89097	1	1	0.997778
GOTERM_BP_DIRECT	GO:0022027~interkinetic nuclear migration	3	0.110213	0.0350616	PCM1, CEP120, HOOK3	2137	3	19000	8.89097	1	1	0.997778
GOTERM_BP_DIRECT	GO:0097022~lymphocyte migration into lymph node	3	0.110213	0.0350616	FUT7, WNK1, FUT4	2137	3	19000	8.89097	1	1	0.997778
GOTERM_BP_DIRECT	GO:0071464~cellular response to hydrostatic pressure	3	0.110213	0.0350616	PIK3CA, PKD2, PLEC	2137	3	19000	8.89097	1	1	0.997778
GOTERM_BP_DIRECT	GO:0042060~wound healing	10	0.367377	0.0355123	FKBP10, MACF1, SDC4, DST, WNT5A, ARHGEF19, MIA3, PPARA, CORO1B, PLEC	2137	41	19000	2.16853	1	1	0.997778
GOTERM_BP_DIRECT	GO:0051642~centrosome localization	5	0.183688	0.0375954	SUN2, INTS13, NDE1, SYNE2, DLGAP5	2137	12	19000	3.70457	1	1	0.997778
GOTERM_BP_DIRECT	GO:0051298~centrosome duplication	5	0.183688	0.0375954	SEH1L, ROCK2, USP33, CCP110, BRCA2	2137	12	19000	3.70457	1	1	0.997778
GOTERM_BP_DIRECT	GO:0045104~intermediate filament cytoskeleton organization	5	0.183688	0.0375954	MACF1, TOR1A, DST, CSNK1A1, PLEC	2137	12	19000	3.70457	1	1	0.997778
GOTERM_BP_DIRECT	GO:0045732~positive regulation of protein catabolic process	12	0.440852	0.04016	APC2, AREL1, GGA3, CSNK2A1, APC, RHBDD3, NEDD4, WNT5A, TNFAIP3, CBLB, TRIM32, IER3	2137	55	19000	1.93985	1	1	0.997778
GOTERM_BP_DIRECT	GO:0007249~I-kappaB kinase/NF-kappaB signaling	12	0.440852	0.04016	NFKBIA, EDNRB, IRAK1, ROCK2, NFKBIL1, ABL1, FYN, NOD1, NLRC3, TANK, CARD11, TLR3	2137	55	19000	1.93985	1	1	0.997778
GOTERM_BP_DIRECT	GO:0016567~protein ubiquitination	51	1.87362	0.0410187	RNF13, WDSUB1, ARRB1, CBLB, RPGR, TRIM4, LOC786987, ELOC, FBXO7, PCMTD1, TRIM23, EIPR1, NSMCE2, SIRT1, RNF144A, TRIM10, LOC504548, CUL9, CUL5, RNF38, CUL2, RNF8, NEDD4L, ASB14, DTX2, UBR2, RNF6, KLHL13, MEFV, FBXL22, RNF2, ANAPC11, SOCS1, RAB40B, RNF170, FYN, NAE1, SOCS6, DNAH12, PPIL2, KLHL20, SPSB3, CNOT4, SPSB1, NEDD4, ASB8, MKRN1, TTC3, MDM2, TRIP12, TRIM37	2137	348	19000	1.30299	1	1	0.997778
GOTERM_BP_DIRECT	GO:0002682~regulation of immune system process	14	0.514328	0.0421095	ZNF177, ZNF582, ZNF461, ZNF131, LOC100336941, LOC100296121, ZBTB38, ZBTB37, ZBTB26, ZNF93, ZNF605, ZNF304, PATZ1, GGT1	2137	69	19000	1.80396	1	1	0.997778
GOTERM_BP_DIRECT	GO:0016579~protein deubiquitination	14	0.514328	0.0421095	OTUD4, USP25, USP15, USP5, USP42, DESI2, USP4, USP54, USP33, USP34, USP28, USP19, CYLD, UCHL1	2137	69	19000	1.80396	1	1	0.997778
GOTERM_BP_DIRECT	GO:0007010~cytoskeleton organization	14	0.514328	0.0421095	ZRANB1, MAST4, TNFAIP3, LARP4, FGD2, FGD4, ARHGAP10, STRIP1, STRIP2, ABLIM1, ABLIM2, ZMYM3, PACSIN2, CCL3	2137	69	19000	1.80396	1	1	0.997778
GOTERM_BP_DIRECT	GO:0042147~retrograde transport, endosome to Golgi	14	0.514328	0.0421095	DNAH12, GOLT1A, ASB14, STX10, SNX2, HEATR5A, TBC1D5, VTI1A, STX6, VPS54, DENND5A, TBC1D23, SNX8, PLEKHJ1	2137	69	19000	1.80396	1	1	0.997778
GOTERM_BP_DIRECT	GO:0006622~protein targeting to lysosome	6	0.220426	0.0438608	ZFYVE16, GGA3, SNX16, NEDD4, VPS4A, VPS54	2137	18	19000	2.96366	1	1	0.997778
GOTERM_BP_DIRECT	GO:0031032~actomyosin structure organization	8	0.293902	0.0449454	EPB41L4A, EPB41L1, EPB41, ROCK2, EPB41L2, CDC42BPG, EPB41L3, F11R	2137	30	19000	2.37092	1	1	0.997778
GOTERM_BP_DIRECT	GO:0070374~positive regulation of ERK1 and ERK2 cascade	22	0.808229	0.0451728	CCL14, CCL25, APP, NDRG4, CCL22, TGFB1, NOTCH1, CAVIN3, ARRB1, TREM2, NOD1, RASGRP1, CCL8, PDGFD, LOC616364, GPR183, ABL1, CCL3, RAPGEF2, PDE8A, RAPGEF6, CD44	2137	127	19000	1.54017	1	1	0.997778
GOTERM_BP_DIRECT	GO:0030168~platelet activation	7	0.257164	0.045545	GNA13, CD40LG, P2RX1, SRF, MERTK, PPIA, ADRA2A	2137	24	19000	2.5932	1	1	0.997778
GOTERM_BP_DIRECT	GO:0007094~mitotic spindle assembly checkpoint	7	0.257164	0.045545	APC, ZNF207, TTK, KNTC1, TEX14, SPDL1, MAD1L1	2137	24	19000	2.5932	1	1	0.997778
GOTERM_BP_DIRECT	GO:0046856~phosphatidylinositol dephosphorylation	7	0.257164	0.045545	MTMR1, MTMR2, MTMR3, SACM1L, SYNJ2, MTMR6, MTM1	2137	24	19000	2.5932	1	1	0.997778
GOTERM_BP_DIRECT	GO:0050714~positive regulation of protein secretion	7	0.257164	0.045545	TGFB2, TGFB1, TREM2, DNM1L, KCNN4, SYTL4, CD2AP	2137	24	19000	2.5932	1	1	0.997778
GOTERM_BP_DIRECT	GO:0006887~exocytosis	16	0.587803	0.046508	UNC13B, STX17, DOC2A, EXOC6B, RAB27A, MIA3, LIN7A, SYTL4, UNC13D, SCRN1, CCL3, STX4, STXBP5, EXOC5, EXOC2, LLGL2	2137	84	19000	1.69352	1	1	0.997778
GOTERM_BP_DIRECT	GO:0070584~mitochondrion morphogenesis	5	0.183688	0.049599	PANK2, DNM1L, MFF, PLEC, MTM1	2137	13	19000	3.4196	1	1	0.997778
GOTERM_BP_DIRECT	GO:0007265~Ras protein signal transduction	12	0.440852	0.0504283	RASGEF1A, RASGEF1B, RAPGEF2, USP50, MAPKAPK5, RASGRP2, RAPGEF6, RGL2, RALGDS, RASGRP1, LAT, RALGPS2	2137	57	19000	1.87178	1	1	0.997778
GOTERM_BP_DIRECT	GO:0044805~late nucleophagy	4	0.146951	0.0514807	ATG9A, ULK2, ULK1, ATG7	2137	8	19000	4.44548	1	1	0.997778
GOTERM_BP_DIRECT	GO:0032933~SREBP signaling pathway	4	0.146951	0.0514807	SREBF1, SCAP, ARHGEF10L, ERLIN2	2137	8	19000	4.44548	1	1	0.997778
GOTERM_BP_DIRECT	GO:0032715~negative regulation of interleukin-6 production	8	0.293902	0.0526326	GHSR, NLRP12, ELF4, SYT11, ZC3H12A, TNFAIP3, ARRB1, NLRC3	2137	31	19000	2.29444	1	1	0.997778
GOTERM_BP_DIRECT	GO:0034063~stress granule assembly	6	0.220426	0.0541977	ATXN2L, DDX6, YTHDF1, YTHDF3, FMR1, PRRC2C	2137	19	19000	2.80767	1	1	0.997778
GOTERM_BP_DIRECT	GO:0071479~cellular response to ionizing radiation	6	0.220426	0.0541977	TGFB1, BRCA2, SIRT1, CLOCK, RAD9A, BBC3	2137	19	19000	2.80767	1	1	0.997778
GOTERM_BP_DIRECT	GO:0045444~fat cell differentiation	11	0.404115	0.0550791	SREBF1, TCF7L2, NR4A1, OSBPL8, MKKS, ADGRF1, SOCS1, CBY1, TCF4, TRIM32, PSMB8	2137	51	19000	1.91766	1	1	0.997778
GOTERM_BP_DIRECT	GO:0006281~DNA repair	26	0.95518	0.0556392	PIF1, FMR1, DOT1L, PDS5B, BRCA1, ALKBH2, UFL1, ENDOV, RUVBL2, POLD2, KMT5B, WDHD1, POLQ, SLF1, RFC4, POLM, FANCL, CHD1L, SMC1A, UBE2W, RAD51D, TDP1, TRIP12, MMS19, MNAT1, RAD9A	2137	160	19000	1.44478	1	1	0.997778
GOTERM_BP_DIRECT	GO:0000209~protein polyubiquitination	22	0.808229	0.0558034	PPIL2, AREL1, UBE3C, RNF14, PELI2, UBE3A, UBE3B, JADE2, HDAC6, RNF144A, UBE2W, RNF123, RUSC1, MKRN1, RNF217, ERCC8, TRIP12, NHLRC1, BTRC, RNF111, RNF166, DZIP3	2137	130	19000	1.50463	1	1	0.997778
GOTERM_BP_DIRECT	GO:0000045~autophagosome assembly	12	0.440852	0.0561711	VMP1, ATG9A, ATG4C, UBQLN1, ULK2, PIK3C3, ULK1, TCIRG1, PSEN1, ATG7, ATG13, ATG5	2137	58	19000	1.83951	1	1	0.997778
GOTERM_BP_DIRECT	GO:0042752~regulation of circadian rhythm	9	0.330639	0.0572	PPP1CB, KDM2A, ROCK2, NOCT, CSNK1D, UBE3A, CSNK1E, PPARA	2137	38	19000	2.10576	1	1	0.997778
GOTERM_BP_DIRECT	GO:0032731~positive regulation of interleukin-1 beta production	8	0.293902	0.061095	GSDMD, APP, WNT5A, CASP1, CCL3, USP50, TLR6, TMEM106A	2137	32	19000	2.22274	1	1	0.997778
GOTERM_BP_DIRECT	GO:0060907~positive regulation of macrophage cytokine production	5	0.183688	0.0634514	WNT5A, CASP1, NOD1, SIRT1, TLR3	2137	14	19000	3.17535	1	1	0.997778
GOTERM_BP_DIRECT	GO:0035023~regulation of Rho protein signal transduction	7	0.257164	0.0642979	AKAP13, STARD13, FLOT1, NCK2, MYO9B, ARHGEF2, CDC42SE2	2137	26	19000	2.39372	1	1	0.997778
GOTERM_BP_DIRECT	GO:0072583~clathrin-dependent endocytosis	7	0.257164	0.0642979	GAK, CLTB, CLTA, ARRB1, STON2, FNBP1L, PICALM	2137	26	19000	2.39372	1	1	0.997778
GOTERM_BP_DIRECT	GO:0008347~glial cell migration	3	0.110213	0.064925	TGFB2, NDN, CSPG4	2137	4	19000	6.66823	1	1	0.997778
GOTERM_BP_DIRECT	GO:0006163~purine nucleotide metabolic process	3	0.110213	0.064925	GUK1, GMPR, FHIT	2137	4	19000	6.66823	1	1	0.997778
GOTERM_BP_DIRECT	GO:0010891~negative regulation of sequestering of triglyceride	3	0.110213	0.064925	OSBPL8, ABHD5, PPARA	2137	4	19000	6.66823	1	1	0.997778
GOTERM_BP_DIRECT	GO:2000058~regulation of protein ubiquitination involved in ubiquitin-dependent protein catabolic process	3	0.110213	0.064925	LATS1, TMEM168, UBE3A	2137	4	19000	6.66823	1	1	0.997778
GOTERM_BP_DIRECT	GO:0035610~protein side chain deglutamylation	3	0.110213	0.064925	AGBL5, AGTPBP1, AGBL3	2137	4	19000	6.66823	1	1	0.997778
GOTERM_BP_DIRECT	GO:1900063~regulation of peroxisome organization	3	0.110213	0.064925	MAVS, DNM1L, MFF	2137	4	19000	6.66823	1	1	0.997778
GOTERM_BP_DIRECT	GO:0051170~nuclear import	3	0.110213	0.064925	PRKAG1, BACH2, HTATIP2	2137	4	19000	6.66823	1	1	0.997778
GOTERM_BP_DIRECT	GO:0045216~cell-cell junction organization	6	0.220426	0.065821	SMAD2, PKHD1, TGFB2, TGFB1, TJP3, LIMS1	2137	20	19000	2.66729	1	1	0.997778
GOTERM_BP_DIRECT	GO:0051639~actin filament network formation	4	0.146951	0.070924	ACTN1, FHOD1, PLS3, LCP1	2137	9	19000	3.95154	1	1	0.997778
GOTERM_BP_DIRECT	GO:0043269~regulation of ion transport	4	0.146951	0.070924	FXYD4, FXYD1, FXYD6, FXYD5	2137	9	19000	3.95154	1	1	0.997778
GOTERM_BP_DIRECT	GO:0043161~proteasome-mediated ubiquitin-dependent protein catabolic process	25	0.918442	0.0732279	NEDD4L, UBE3A, ARRB1, RHOBTB1, RMND5B, COP1, UBXN7, AREL1, FBXL19, KLHL22, BFAR, ARMC8, USP28, BTBD8, SIRT1, KLHL20, SPSB3, UBE2W, SPSB1, UBXN11, ERCC8, SPOPL, TRIP12, NHLRC1, CLOCK	2137	157	19000	1.41576	1	1	0.997778
GOTERM_BP_DIRECT	GO:0043124~negative regulation of I-kappaB kinase/NF-kappaB signaling	9	0.330639	0.0737961	NFKBIA, MAPKBP1, NLRP12, ZC3H12A, ABL1, TNFAIP3, RORA, NLRC3, SIRT1	2137	40	19000	2.00047	1	1	0.997778
GOTERM_BP_DIRECT	GO:0000413~protein peptidyl-prolyl isomerization	7	0.257164	0.0751394	LOC613401, PPIL2, PPIG, CWC27, PPIL3, PPIA, NKTR	2137	27	19000	2.30507	1	1	0.997778
GOTERM_BP_DIRECT	GO:0000086~G2/M transition of mitotic cell cycle	7	0.257164	0.0751394	LATS1, APP, ENSA, FBXL3, PPM1D, TAF2, PBX1	2137	27	19000	2.30507	1	1	0.997778
GOTERM_BP_DIRECT	GO:0001933~negative regulation of protein phosphorylation	10	0.367377	0.0755449	OCLN, IMPACT, TGFB1, ZC3H12A, PRR5L, PSEN1, INSM1, PTPN13, PPIA, MEN1	2137	47	19000	1.8917	1	1	0.997778
GOTERM_BP_DIRECT	GO:0090090~negative regulation of canonical Wnt signaling pathway	18	0.661278	0.0778273	APC2, TLE4, TCF7L2, NOTCH1, CSNK1A1, CHD8, AXIN1, JADE1, TLE6, LATS1, CYLD, WNT11, CSNK1B, APC, RUVBL2, NPHP4, TCF4, SCYL2	2137	105	19000	1.52417	1	1	0.997778
GOTERM_BP_DIRECT	GO:0000724~double-strand break repair via homologous recombination	15	0.551065	0.0786983	STN1, BLM, ZMYND8, NSMCE2, SMC5, BRCA1, BRCA2, PALB2, RAD51B, MBTD1, MORF4L1, WRN, RAD51D, SFPQ, NBN	2137	83	19000	1.6068	1	1	0.997778
GOTERM_BP_DIRECT	GO:0043488~regulation of mRNA stability	6	0.220426	0.078719	YTHDF1, FXR2, YTHDF3, YTHDC1, FMR1, SAMD4A	2137	21	19000	2.54028	1	1	0.997778
GOTERM_BP_DIRECT	GO:0045724~positive regulation of cilium assembly	5	0.183688	0.0791021	IFT88, CEP120, HTT, CCP110, ENTR1	2137	15	19000	2.96366	1	1	0.997778
GOTERM_BP_DIRECT	GO:0043923~positive regulation by host of viral transcription	5	0.183688	0.0791021	ZNF639, SP1, TAF11, LEF1, RRP1B	2137	15	19000	2.96366	1	1	0.997778
GOTERM_BP_DIRECT	GO:0050862~positive regulation of T cell receptor signaling pathway	5	0.183688	0.0791021	CYLD, IKBKG, KCNN4, CARD11, ADA	2137	15	19000	2.96366	1	1	0.997778
GOTERM_BP_DIRECT	GO:0033627~cell adhesion mediated by integrin	8	0.293902	0.0803736	ITGB1, ITGB4, ITGA3, ITGB3, ITGA2B, ITGA6, EMILIN1, FBN1	2137	34	19000	2.09199	1	1	0.997778
GOTERM_BP_DIRECT	GO:1903078~positive regulation of protein localization to plasma membrane	8	0.293902	0.0803736	ITGB1, ITGA3, STAC2, ATP2B4, ZDHHC5, STAC3, STX4, TREM2	2137	34	19000	2.09199	1	1	0.997778
GOTERM_BP_DIRECT	GO:0006886~intracellular protein transport	34	1.24908	0.0809336	STX17, STX16, STXBP1, TGFBRAP1, CLTB, CLTA, SNX10, SNX31, STX10, GGA3, SNX2, AP1G2, SNX27, KIF13A, TBC1D13, VTI1A, STX6, STX4, AP3S2, ARFIP1, SNX8, SEC23B, TRIM23, BCAP31, STX8, COG3, EXOC6B, ASPSCR1, XPO7, AP2B1, AP4B1, SYTL4, IFT27, TSNARE1	2137	229	19000	1.32006	1	1	0.997778
GOTERM_BP_DIRECT	GO:0006954~inflammatory response	34	1.24908	0.0809336	CCL14, PTGER4, IL1RN, PTGDR2, TCIRG1, GRO1, FUT4, IL1RL1, FUT7, CCL8, IL36A, LOC616364, CCRL2, CCL3, CCR3, CMKLR1, CCL25, SMAD1, AFAP1L2, CCL22, TGFB1, WNT5A, LOC529196, NKG7, IL17RE, IL17RC, NR4A1, CD40LG, TLR6, IL17D, CD44, LAT, TLR3, TLR2	2137	229	19000	1.32006	1	1	0.997778
GOTERM_BP_DIRECT	GO:0001817~regulation of cytokine production	16	0.587803	0.0827526	ZNF177, ZNF582, ZNF461, ZNF131, LOC100296121, ZBTB38, ZBTB37, ZBTB26, LOC107131749, ELF1, SOCS1, ZNF93, ZNF605, ZNF304, PATZ1, CD276	2137	91	19000	1.56325	1	1	0.997778
GOTERM_BP_DIRECT	GO:0032720~negative regulation of tumor necrosis factor production	9	0.330639	0.083077	GHSR, MC1R, ELF4, SYT11, NFKBIL1, ZC3H12A, CIDEA, TNFAIP3, NLRC3	2137	41	19000	1.95168	1	1	0.997778
GOTERM_BP_DIRECT	GO:0000226~microtubule cytoskeleton organization	20	0.734754	0.0831135	APC2, CUL9, BRSK2, TBCD, TUBB4A, CDC14A, SPATA7, CDC14B, EML4, FER, TTLL4, MELK, PRC1, PARD3, SIK3, TACC3, MAP6D1, MAPT, SIK2, CDK5RAP2	2137	121	19000	1.46958	1	1	0.997778
GOTERM_BP_DIRECT	GO:0000381~regulation of alternative mRNA splicing, via spliceosome	11	0.404115	0.0841336	RBM4, FXR2, RBFOX3, YTHDC1, FMR1, SRSF2, RNPS1, CELF6, NSRP1, RBM7, SMNDC1	2137	55	19000	1.77819	1	1	0.997778
GOTERM_BP_DIRECT	GO:0043123~positive regulation of I-kappaB kinase/NF-kappaB signaling	23	0.844967	0.0888271	RNF31, ANKRD17, EDA, TRAF3IP2, PRKCB, NOD1, CFLAR, AKAP13, IRAK1, CASP1, ABL1, S100A13, FLOT1, FYN, LOC786987, IKBKG, ALPK1, LOC504548, TRIM32, TMEM106A, CARD11, TLR3, LIMS1	2137	145	19000	1.41029	1	1	0.997778
GOTERM_BP_DIRECT	GO:0007155~cell adhesion	41	1.50625	0.0893181	ITGB1, RIPOR2, NLGN2, HEPACAM, LAMA4, ITGB3, ITGA2B, LOC534578, NEDD9, TCAM1, LOC508441, PSEN1, PCDH12, F11R, ICAM1, DPP4, ADGRG1, STAB1, CTNNA1, PCDH1, MPZL3, FARP2, TOR1A, ITGA3, SIGLEC11, ATP1B2, PCDHA13, AFDN, FER, PARVG, PALLD, LOC512863, COL4A4, PARD3, AGGF1, LOC789748, NECTIN4, MFGE8, NECTIN3, ADA, CD44	2137	287	19000	1.27014	1	1	0.997778
GOTERM_BP_DIRECT	GO:0032760~positive regulation of tumor necrosis factor production	11	0.404115	0.0926203	SETD4, APP, MAVS, WNT5A, CCL3, NOD1, TLR6, PSEN1, RASGRP1, TMEM106A, TLR3	2137	56	19000	1.74644	1	1	0.997778
GOTERM_BP_DIRECT	GO:0007026~negative regulation of microtubule depolymerization	6	0.220426	0.0928627	APC2, APC, MAP6D1, KATNB1, HDAC6, CAMSAP2	2137	22	19000	2.42481	1	1	0.997778
GOTERM_BP_DIRECT	GO:0010762~regulation of fibroblast migration	4	0.146951	0.0931148	GNA13, FER, SDC4, PRR5L	2137	10	19000	3.55639	1	1	0.997778
GOTERM_BP_DIRECT	GO:0032495~response to muramyl dipeptide	4	0.146951	0.0931148	NFKBIA, NOTCH1, ERBIN, TNFAIP3	2137	10	19000	3.55639	1	1	0.997778
GOTERM_BP_DIRECT	GO:0006896~Golgi to vacuole transport	4	0.146951	0.0931148	AP1G2, VTI1A, VPS54, AP3S2	2137	10	19000	3.55639	1	1	0.997778
GOTERM_BP_DIRECT	GO:0030518~intracellular steroid hormone receptor signaling pathway	4	0.146951	0.0931148	ESRRA, CALCOCO1, NR3C1, NR3C2	2137	10	19000	3.55639	1	1	0.997778
GOTERM_BP_DIRECT	GO:0043589~skin morphogenesis	4	0.146951	0.0931148	ITGB4, SRF, ITGA6, PSEN1	2137	10	19000	3.55639	1	1	0.997778
GOTERM_BP_DIRECT	GO:0000012~single strand break repair	4	0.146951	0.0931148	TDP1, APLF, ERCC8, SIRT1	2137	10	19000	3.55639	1	1	0.997778
GOTERM_BP_DIRECT	GO:0036065~fucosylation	4	0.146951	0.0931148	FUT7, FUT11, FUOM, FUT4	2137	10	19000	3.55639	1	1	0.997778
GOTERM_BP_DIRECT	GO:2000649~regulation of sodium ion transmembrane transporter activity	4	0.146951	0.0931148	FXYD4, FXYD1, FXYD6, FXYD5	2137	10	19000	3.55639	1	1	0.997778
GOTERM_BP_DIRECT	GO:0034727~piecemeal microautophagy of nucleus	4	0.146951	0.0931148	ULK2, ULK1, ATG7, ATG13	2137	10	19000	3.55639	1	1	0.997778
GOTERM_BP_DIRECT	GO:0048193~Golgi vesicle transport	4	0.146951	0.0931148	CYTH3, GOLGA4, STX6, STX10	2137	10	19000	3.55639	1	1	0.997778
GOTERM_BP_DIRECT	GO:1902894~negative regulation of pri-miRNA transcription from RNA polymerase II promoter	5	0.183688	0.0964684	ZNF512B, NCOR2, SMAD2, SRF, PPARA	2137	16	19000	2.77843	1	1	0.997778
GOTERM_BP_DIRECT	GO:0006807~nitrogen compound metabolic process	5	0.183688	0.0964684	IRAK1, DAPK1, TRMT11, NIT1, UPB1	2137	16	19000	2.77843	1	1	0.997778
GOTERM_BP_DIRECT	GO:0002092~positive regulation of receptor internalization	5	0.183688	0.0964684	AHI1, TBC1D5, FMR1, ARRB1, SCYL2	2137	16	19000	2.77843	1	1	0.997778
GOTERM_BP_DIRECT	GO:0048568~embryonic organ development	5	0.183688	0.0964684	PBX3, PALB2, TEAD1, EPN1, PBX1	2137	16	19000	2.77843	1	1	0.997778
GOTERM_BP_DIRECT	GO:0009395~phospholipid catabolic process	5	0.183688	0.0964684	ABHD12, NAPEPLD, ENPP2, PLBD1, ABHD6	2137	16	19000	2.77843	1	1	0.997778
GOTERM_BP_DIRECT	GO:0032436~positive regulation of proteasomal ubiquitin-dependent protein catabolic process	12	0.440852	0.0995931	RNF144A, DNAJB6, USP5, CSNK1A1, RNF14, RNF217, AXIN1, CSNK1D, CSNK1E, PSEN1, HSPBP1	2137	64	19000	1.66706	1	1	0.997778
GOTERM_BP_DIRECT	GO:0000132~establishment of mitotic spindle orientation	7	0.257164	0.0997163	ITGB1, PKHD1, NDE1, HTT, SPDL1, CDK5RAP2, ENKD1	2137	29	19000	2.1461	1	1	0.997778
GOTERM_BP_DIRECT	GO:0098586~cellular response to virus	7	0.257164	0.0997163	SMAD2, TGFB1, FMR1, ZC3H12A, VWCE, RRP1B, TLR3	2137	29	19000	2.1461	1	1	0.997778
GOTERM_BP_DIRECT	GO:0030316~osteoclast differentiation	7	0.257164	0.0997163	FARP2, TGFB1, GPR183, SNX10, TREM2, TCIRG1, FOS	2137	29	19000	2.1461	1	1	0.997778
GOTERM_BP_DIRECT	GO:0046777~protein autophosphorylation	7	0.257164	0.0997163	STK35, MKNK2, DYRK1A, ULK2, MAPKAPK5, VRK1, ULK1	2137	29	19000	2.1461	1	1	0.997778
GOTERM_CC_DIRECT	GO:0005829~cytosol	443	16.2748	3.54853e-26	PATJ, FNBP1L, SMC4, BACH2, DCAF6, MYB, PRKACB, XYLB, RNF111, CDK5RAP2, MEF2A, MBNL1, MEF2B, CSNK2A1, ARMC8, ATG13, UPB1, UNC13D, WDR77, RNF123, ZFYVE16, MTHFD1, ARMC6, BIN1, PRKD3, DDIT4, NHLRC1, ZSCAN26, CLOCK, MTMR2, MEFV, GIGYF2, IL22RA2, ACMSD, VTI1A, S100A13, CEP72, SFN, LHPP, DNAH12, AFAP1L2, WDR59, PRRC2C, BRAF, CDC6, ERLIN2, LARP4, SNUPN, SOX30, CYLD, MOV10, MMS19, ADA, SETD4, DENND1B, GM…	2236	2720	21909	1.59583	2.84237e-23	2.84237e-23	2.75366e-23
GOTERM_CC_DIRECT	GO:0005634~nucleus	670	24.6143	7.71015e-25	ZNF292, GPATCH2, EHMT1, TESK2, SMC5, RBPJ, SMC4, DCAF6, ZC3H12D, CREB3L4, ZSCAN30, MYC, MYB, ZC3H12A, PRKACB, RNF111, IER3, MEF2A, ZNF287, ZNF18, HES6, MBNL1, MBNL2, RBFOX3, CSNK2A1, ZNF283, DAPK1, PRKCB, RFX2, ZNF12, RFX1, ARMC8, WDR77, ISL2, ZC3H11A, LOC100336013, PADI2, TCEANC2, NHLRC1, ZSCAN26, CLOCK, SF1, ZNF276, PIF1, MTMR2, CTBP1, ZNF391, ZNF23, BAZ2B, PRDM11, ANAPC11, SFN, ZNF148, ZNF146,…	2236	4663	21909	1.40786	6.17583e-22	3.08791e-22	2.99154e-22
GOTERM_CC_DIRECT	GO:0005737~cytoplasm	609	22.3733	9.17522e-22	ITSN2, MAPKBP1, PATJ, TRIO, TESK2, LOC515736, RBPJ, DCAF6, ENDOV, AKT3, ZC3H12A, MPV17, GTSE1, RNF111, UNC13B, GSTK1, RBFOX3, FNBP1, DAPK1, PRKCB, ARMC9, RFX2, FNDC3A, ARMC8, CD2AP, WDR77, RNF123, BIN1, RUFY3, DDIT4, PADI2, IDO2, CLOCK, MTMR1, MTMR2, MTMR3, SEH1L, NEDD4L, MEFV, MTMR6, ANAPC11, ACMSD, PRPSAP2, RNF217, VTI1A, SFN, ATG7, ATG5, NFE2, STARD13, SRMS, CHKB, NEBL, UPF3B, TRIP4, UPF3A, LN…	2236	4256	21909	1.40206	7.34935e-19	2.44978e-19	2.37332e-19
GOTERM_CC_DIRECT	GO:0005654~nucleoplasm	305	11.205	6.65956e-21	MAPKBP1, IL1RN, SLC4A1AP, HDAC10, MAML2, ZMYND8, ZDHHC5, CBLB, SLA2, BACH2, DCAF6, TIAL1, ZC3H12D, RPS6KA3, ALKBH2, GOLGA4, RPS6KA6, CREB3L4, MYC, ZC3H12A, MYB, DPF3, NFRKB, FNBP4, MEF2A, WDHD1, MBNL1, SMARCC2, MEF2B, PRKCB, METTL1, SFMBT1, NFKBIL1, SLC35C2, HSD11B1L, ZNF12, RFX1, ARMC8, PRKD3, RRAGD, NHLRC1, ZSCAN26, MAML3, CLOCK, BLZF1, CERKL, L3MBTL3, RNPC3, MEFV, SPAST, RACGAP1, EPB41L2, MIER…	2236	1784	21909	1.67516	5.33431e-18	1.33358e-18	1.29195e-18
GOTERM_CC_DIRECT	GO:0005813~centrosome	88	3.23292	4.06365e-09	IL1RN, USP33, CEP120, HEPACAM2, JADE1, CCP110, SNX10, BRCA2, NR3C1, CCDC28B, CDC14A, CEP128, CDC14B, UXT, IFT52, PCM1, CSPP1, RUVBL2, KIF13A, SPDL1, CEP290, PRKACB, RAB8A, CDK5RAP2, OFD1, IQCB1, MKKS, LRRC45, IST1, HAUS4, CSNK1D, ZNF12, MZT2B, IFT88, RAD51D, POC5, CCNE2, IFT81, NME7, SPATC1, MAK, RRAGD, CEP63, ALPK1, RAPGEF6, SDCCAG8, DCTN5, ROCK2, CEP85L, VPS4A, KATNB1, PSEN1, HDAC6, CAMSAP2, PK…	2236	452	21909	1.90763	3.25498e-06	6.50997e-07	6.30679e-07
GOTERM_CC_DIRECT	GO:0036064~ciliary basal body	35	1.28582	1.22929e-07	FBF1, JADE1, NEDD9, PKD2, HDAC6, SPATA7, TTBK2, PKHD1, IFT52, ODF2L, PCM1, POC1B, NPHP4, ENTR1, RAB8A, ENKD1, OFD1, BBS2, WHRN, CSNK1A1, ARMC9, CSNK1D, AHI1, CYLD, IFT88, TTLL4, FAM161A, KIAA0586, DLG5, CENPJ, CEP41, SAXO1, SSX2IP, CCDC61	2236	128	21909	2.67922	9.84615e-05	1.64111e-05	1.58989e-05
GOTERM_CC_DIRECT	GO:0072686~mitotic spindle	26	0.95518	1.82789e-06	PHLPP2, MAPKBP1, EPB41, HEPACAM2, NEDD9, PKD2, CDC14A, CDC14B, PKHD1, KIF3B, TBL1X, TPPP, DLGAP5, IQCB1, KLHL22, CDC6, TUBB4A, AGBL5, EML4, TADA2A, TFDP2, TBL1XR1, WNK1, MAK, PKP4, MAD1L1	2236	89	21909	2.86242	0.00146307	0.000209163	0.000202635
GOTERM_CC_DIRECT	GO:0005814~centriole	31	1.13887	1.06128e-05	SEH1L, CEP120, FBF1, CCDC146, CBY1, HTT, CCP110, CEP128, IFT52, ODF2L, PCM1, POC1B, NPHP4, PCNT, CEP290, RAB8A, ENKD1, OFD1, CCDC57, ARMC9, AHI1, IFT88, MPHOSPH9, POC5, KIAA0586, CENPJ, CEP63, CEP41, SAXO1, CEP44, SDCCAG8	2236	128	21909	2.37303	0.00846488	0.00106261	0.00102944
GOTERM_CC_DIRECT	GO:0005856~cytoskeleton	61	2.241	1.43062e-05	RIPOR2, FHOD1, FRMPD1, JADE1, FNBP1L, EPB41L4A, ZC3H12A, CCIN, SPTAN1, GTSE1, JAK1, CCDC110, STPG3, DST, FNBP1, TPM3, DYRK1A, SHROOM2, ELMOD3, FRMD4B, TYK2, SHROOM4, FRMD6, BIN1, CDC42EP4, TMEM216, PKP4, ARHGEF2, SAXO1, UTRN, PLEC, EPB42, EPB41, ROCK2, MVP, CCDC146, DNAJC24, CABP1, ADD3, AURKC, ADD1, FGD2, FGD4, FGD6, EPB41L1, EPB41L2, EPB41L3, KRIT1, PACSIN2, CCDC181, NPHP4, FARP2, FARP1, CDC42B…	2236	338	21909	1.76833	0.011394	0.00124388	0.00120505
GOTERM_CC_DIRECT	GO:0048471~perinuclear region of cytoplasm	70	2.57164	1.5529e-05	ITGB1, APP, FMR1, USP33, MLC1, CASC3, TMEM100, RBM4, ANXA6, TLK2, DNM1L, CDK5RAP2, APC2, CSNK1D, OLFM4, RANGAP1, EPN3, ARHGAP10, PIK3CA, RNF207, RAPGEF2, NHLRC1, PKP4, LCP1, PLEC, CERKL, MTMR2, MVP, VPS4A, SEZ6, HTT, NLRC3, CABP1, PSEN1, CORO1B, HDAC6, PKHD1, CTIF, RAB40B, SPAST, DNAJB6, NOCT, UBQLN1, S100A13, STX6, ABL1, VPS54, STX4, TPPP, SEC23B, GALNT6, GALNT1, MX1, PDE2A, ASPSCR1, MYO9B, SYNJ…	2236	406	21909	1.68936	0.0123618	0.00124388	0.00120505
GOTERM_CC_DIRECT	GO:0032991~macromolecular complex	51	1.87362	2.30557e-05	PGLYRP4, FRMPD1, CCP110, F11R, NR3C1, NPPC, PCM1, CNST, NPPA, ZC3H12A, CASP1, CAPN3, DNM1L, RNF111, OLFM4, SLC51B, PARP9, GIGYF1, METTL22, RAPGEF2, PEX11G, EPB41, MAGED1, ZC4H2, ILDR1, HTT, RBM4B, MFF, SLC7A1, GIGYF2, STRN4, GGA3, IRAK1, UBQLN1, KRIT1, ABL1, NDN, NAE1, SKIL, CAVIN3, ARHGAP29, ERLIN2, LOC107131398, DLK2, MLLT10, OCLN, PIKFYVE, WNK1, UBA3, SPATS2L, ERCC8	2236	270	21909	1.85079	0.0182983	0.00167887	0.00162647
GOTERM_CC_DIRECT	GO:0034451~centriolar satellite	23	0.844967	4.51727e-05	BBS2, CEP68, PATJ, CCDC57, CDC42BPG, RASSF7, NLRC3, HOOK3, WDR13, CD2AP, PIK3R5, ODF2L, PCM1, FAM184A, CSPP1, PACSIN2, FLOT1, CEP72, PCNT, FNIP2, SSX2IP, CEP290, CCDC61	2236	87	21909	2.59036	0.0355374	0.00301528	0.00292117
GOTERM_CC_DIRECT	GO:0031965~nuclear membrane	32	1.17561	0.000148818	ANKRD17, DCTN5, AHCTF1, GTF3C3, NUP107, ITGB4, NRM, DTX2, RNF6, KIF12, CASC3, SYNE2, CEP128, PCM1, TMEM168, SPAST, SCRN1, CREB3L4, CLCA2, SCAI, TNPO3, OSBPL8, TOR1A, MX1, NUTF2, TMC6, RANGAP1, SENP1, GCHFR, NR4A1, RNF123, NUP98	2236	153	21909	2.04932	0.11238	0.00916947	0.00888328
GOTERM_CC_DIRECT	GO:0030132~clathrin coat of coated pit	6	0.220426	0.000193574	CLTB, CLTA, ARRB1, EPS15L1, EPS15, PICALM	2236	7	21909	8.39854	0.143643	0.0110752	0.0107295
GOTERM_CC_DIRECT	GO:0005794~Golgi apparatus	104	3.82072	0.000253525	GALNT12, APP, SCOC, GCC1, SLA2, GALNT10, HS6ST2, CEP128, GOLGA4, GNPTAB, RUSC1, CREB3L4, NBN, CDK5RAP2, GLCE, SACM1L, SLC35C2, ATG9A, ADAM10, AP1AR, FNDC3A, CASD1, GBGT1, PISD, MOSMO, TBC1D23, FAM114A1, SLC35D2, CLEC16A, CABP1, PSEN1, RASGRP1, ABO, GIGYF2, CAMSAP2, PKHD1, ARHGAP21, VTI1A, ST3GAL6, ZNF148, ST3GAL3, OSBPL9, PDE2A, DENND4C, RAB27A, LOC101905222, HOOK3, TDRD3, ARHGAP33, ARHGAP32, GOL…	2236	720	21909	1.41531	0.183803	0.0135382	0.0131157
GOTERM_CC_DIRECT	GO:0005739~mitochondrion	139	5.10654	0.000294921	OXNAD1, ARID4B, NR3C1, GLS, THG1L, RPS6KA6, HELB, LOC514011, CREB3L4, CHCHD6, SACS, MPV17, MTPAP, SLC25A44, FBXO7, PDK1, IER3, PDHX, GSTK1, TSTD3, MECR, MIGA1, RSAD1, ATG9A, ACOD1, TRAFD1, GTPBP8, HDHD5, PISD, CYP27A1, CARD19, GPD2, DDIT4, FDX2, GUF1, SUCLG2, SLC25A51, DAP3, PIF1, DIABLO, COX15, STXBP1, AK3, MRPL14, ABHD6, ABHD5, PSEN1, HIGD1A, PLA2G6, FHIT, ACACA, BCL2L13, DGUOK, CYP27B1, HIVEP1…	2236	1019	21909	1.33657	0.21043	0.0147645	0.0143037
GOTERM_CC_DIRECT	GO:1990124~messenger ribonucleoprotein complex	7	0.257164	0.00060034	CPEB1, STAU1, STAU2, FMR1, CPEB3, CPEB2, CPEB4	2236	12	21909	5.71568	0.381846	0.0282866	0.0274038
GOTERM_CC_DIRECT	GO:0000922~spindle pole	20	0.734754	0.000782814	VPS4A, NEDD9, KATNB1, CDC6, CDC14A, CDC14B, CEP128, LATS1, UXT, SPAST, CSPP1, POC1B, CAMTA2, KNTC1, PKP4, SPDL1, TUBGCP4, ALPK1, CEP44, ENKD1	2236	85	21909	2.30548	0.465957	0.0348352	0.033748
GOTERM_CC_DIRECT	GO:0000776~kinetochore	24	0.881705	0.00106885	ZNF276, AHCTF1, CENPV, SEH1L, NUP107, CSNK1A1, DYNLT3, NDE1, TTK, TEX14, PSEN1, SMC1A, RANGAP1, AURKC, CENPC, GPATCH11, CENPE, MTBP, APC, ZNF207, KAT8, NUP98, CENPO, MAD1L1	2236	114	21909	2.0628	0.575399	0.0431182	0.0417724
GOTERM_CC_DIRECT	GO:0036464~cytoplasmic ribonucleoprotein granule	12	0.440852	0.00107661	ZC3H12D, MOV10, FXR2, SOCS1, ZAR1L, ROCK2, PPP6R2, FMR1, ZC3H12A, NFKBIZ, SLC39A2, INA	2236	38	21909	3.0942	0.578033	0.0431182	0.0417724
GOTERM_CC_DIRECT	GO:0005802~trans-Golgi network	30	1.10213	0.00128088	SCOC, SYS1, GOLT1A, CLTB, DPY30, PIK3C2A, FUT4, GGA3, CNST, STX6, VPS54, STX4, DENND5A, PLEKHJ1, CHID1, ATP8B4, ATG9A, ATP11B, AP4B1, TJAP1, KLHL20, PLEKHA8, TRAPPC6A, RAB30, SYT11, YIPF7, CHST1, TBC1D23, VAMP4, CHST3	2236	158	21909	1.86044	0.641793	0.0483221	0.046814
GOTERM_CC_DIRECT	GO:0030054~cell junction	19	0.698016	0.0013272	CEP68, MACF1, MEF2B, MIOS, SLC2A11, MLKL, ATP23, EPB41, ACTN1, ARHGAP21, AFDN, TBC1D2, FER, PPP1R13L, EPB41L2, CLCA2, PTPN5, SPTAN1, CDK5RAP2	2236	82	21909	2.27034	0.654856	0.0483221	0.046814
GOTERM_CC_DIRECT	GO:0000139~Golgi membrane	58	2.13079	0.0017473	B4GALT2, GALNT12, SLC35B4, SYS1, GOLT1A, HEPACAM2, LDLRAD4, GALNT10, CSNK1B, GNPTAB, DSE, ARFIP1, A4GALT, TRIM23, SACM1L, GLCE, ATG9A, ADAM10, VPS13B, CSNK1D, CSNK1E, CASD1, MR1, MAPK8IP3, UNC50, CHST1, BLZF1, CHST3, ST6GALNAC6, LMAN2L, SGMS1, SLC35D2, GOSR1, GCNT1, FUT11, PSEN1, STX10, CHST11, CHST12, STX6, SCAP, ST3GAL6, FKTN, B3GALNT2, BCAP31, GALNT6, SLC35A3, WSCD1, ABCA6, CSNK1A1, RAB39A, TV…	2236	378	21909	1.50344	0.753604	0.0608518	0.0589525
GOTERM_CC_DIRECT	GO:0005912~adherens junction	26	0.95518	0.00190197	NOTCH1, ADD1, CYTH3, KIF13A, CTNNA1, FLOT1, CDH26, PDLIM5, MAGI1, TNK2, ERBIN, TBCD, SHROOM2, ADAM10, FRMD4B, SHROOM4, AHI1, AFDN, APC, PARD3, DLG5, CDC42EP4, PKP4, NECTIN4, NECTIN3, SSX2IP	2236	133	21909	1.91546	0.782363	0.0634783	0.061497
GOTERM_CC_DIRECT	GO:0005819~spindle	18	0.661278	0.00223666	DCUN1D5, CSNK1A1, NDE1, HEPACAM2, KLHL22, CLTA, TTK, SPATA5, NR3C1, SHCBP1, MZT2B, AGBL5, CYLD, SPAST, PRC1, MYC, MMS19, ARHGEF2	2236	79	21909	2.23252	0.833636	0.0716627	0.0694261
GOTERM_CC_DIRECT	GO:0016607~nuclear speck	47	1.72667	0.00254606	FTO, DENND1B, ELL, MAML2, AKAP8L, GPATCH2, CXXC1, JADE1, CBY1, PARN, RBM4B, CASC3, NR3C1, SMC4, AFF2, PQBP1, GLIS2, RBM4, BASP1, NFKBIZ, PACSIN2, SMNDC1, S100PBP, CPSF6, CSNK1A1, TCF12, ERBIN, PRPF40A, CDYL, PALB2, SRRM1, ATXN2L, AFDN, PRPF4, MORF4L1, SFPQ, SRSF2, TUT1, TRIP12, SRSF4, RNPS1, SRSF5, MAPT, PPIG, MAML3, NSRP1, SGK1	2236	296	21909	1.55581	0.870231	0.0784384	0.0759902
GOTERM_CC_DIRECT	GO:0016363~nuclear matrix	12	0.440852	0.00319651	NCOR2, AHCTF1, SFPQ, STAG2, RUVBL2, DNMT3A, AKAP8L, CXXC1, AKAP8, KAT8, ERCC8, MEN1	2236	43	21909	2.73441	0.923043	0.0948297	0.09187
GOTERM_CC_DIRECT	GO:0035869~ciliary transition zone	9	0.330639	0.00335886	PCM1, TMEM216, CPLANE1, NPHP4, KIFAP3, CEP290, CC2D2A, CC2D2B, TTBK2	2236	26	21909	3.39172	0.932456	0.0960875	0.0930885
GOTERM_CC_DIRECT	GO:0016604~nuclear body	35	1.28582	0.00360793	AHCTF1, USP15, INTS13, EPB41, PPP1R10, TESK2, EHMT1, ARRB1, CCNDBP1, ADD1, PQBP1, SNAPC5, HELB, DSN1, STK35, EXO1, ORC3, MYC, ABL1, HIVEP1, NPHP4, ZNF202, BANP, KLF11, SCAF11, FANCL, TRIP4, CLK2, SETX, NCOR2, DBF4, ELF2, NUP98, RAD18, NOP10	2236	207	21909	1.65672	0.944711	0.0996534	0.0965431
GOTERM_CC_DIRECT	GO:0005925~focal adhesion	27	0.991918	0.0037468	ITGB1, FOCAD, PRAG1, ITGB4, ITGB3, USP33, ITGA2B, NEDD9, SYNE2, ADD1, DCAF6, IL1RL1, ANXA6, TNS3, KLF11, DST, NEBL, ACTN1, SORBS3, SENP1, PEAK3, PARVG, PALLD, IRF2, LCP1, PLEC, LIMS1	2236	147	21909	1.79969	0.950551	0.100039	0.0969172
GOTERM_CC_DIRECT	GO:0005637~nuclear inner membrane	12	0.440852	0.00557835	SMAD2, SMAD1, SUN2, P2RX5, RNF13, DPY19L3, P2RX1, UNC50, NRM, NUTF2, SIRT1, MFSD10	2236	46	21909	2.55608	0.988675	0.144137	0.139639
GOTERM_CC_DIRECT	GO:0005657~replication fork	8	0.293902	0.00641081	RAD51B, MUS81, PIF1, RAD51D, TEX264, HMCES, NBN, RAD18	2236	23	21909	3.4081	0.99421	0.160471	0.155462
GOTERM_CC_DIRECT	GO:0010494~cytoplasmic stress granule	16	0.587803	0.00803845	DDX6, YTHDF1, MBNL1, YTHDF3, STAU1, STAU2, PABPC4, FMR1, CASC3, LARP4, GIGYF2, ATXN2L, DDX19A, MOV10, RBM4, FXR2	2236	75	21909	2.0903	0.998443	0.195115	0.189025
GOTERM_CC_DIRECT	GO:0030056~hemidesmosome	4	0.146951	0.00904877	DST, ITGB4, ERBIN, PLEC	2236	5	21909	7.83864	0.999312	0.213178	0.206525
GOTERM_CC_DIRECT	GO:0071565~nBAF complex	6	0.220426	0.0100095	SMARCD3, SMARCC2, ACTL6B, DPF3, ARID1B, SMARCA4	2236	14	21909	4.19927	0.999683	0.229075	0.221926
GOTERM_CC_DIRECT	GO:0000407~pre-autophagosomal structure	8	0.293902	0.0104903	VMP1, ATG9A, TAX1BP1, ULK2, PIK3C3, ULK1, ATG7, ATG13	2236	25	21909	3.13546	0.999785	0.233409	0.226124
GOTERM_CC_DIRECT	GO:0005929~cilium	27	0.991918	0.0123396	CEP104, TTC23, NAXE, ASB14, PKD2, IFT52, KIF3B, TTC21B, CCDC181, RAB8A, IQCB1, DNAH12, WHRN, WDR19, ARMC9, IFT122, DLEC1, KIF7, AHI1, TTLL4, FAM161A, IFT81, TMEM216, MAK, IFT27, CEP41, ALPK1	2236	161	21909	1.64319	0.999952	0.267136	0.258798
GOTERM_CC_DIRECT	GO:0005765~lysosomal membrane	37	1.35929	0.0127559	ATP6V1A, SEH1L, RNF13, BOLA-DQA2, ABHD6, BLA-DQB, PSEN1, BOLA-DQA5, SLC2A6, DSB, LOC100300510, ANXA6, ATP6V1H, GPR137, SLC38A9, FNIP1, FNIP2, SLC37A3, TRIM23, ATP6V1C2, HGSNAT, WDR59, MIOS, GAA, SLC11A2, CYBRD1, MCOLN2, TPCN2, TMEM175, TM9SF1, OCLN, CLCN4, TMBIM1, BOLA-DQB, VOPP1, TMEM9, CYB561	2236	241	21909	1.5043	0.999966	0.268881	0.260489
GOTERM_CC_DIRECT	GO:0031201~SNARE complex	11	0.404115	0.0136312	STX17, STX16, STX8, GOSR1, VTI1A, STX6, STX4, STXBP5, TSNARE1, VAMP4, STX10	2236	45	21909	2.39514	0.999983	0.275798	0.26719
GOTERM_CC_DIRECT	GO:0043227~membrane-bounded organelle	6	0.220426	0.0137727	LOC100335822, KLC4, NAPEPLD, KLC1, CDC14A, CDC14B	2236	15	21909	3.91932	0.999985	0.275798	0.26719
GOTERM_CC_DIRECT	GO:0005667~transcription factor complex	28	1.02866	0.0145075	NPAS2, ARNTL, TEAD1, TLE4, SMAD2, MEF2A, SMAD1, MEF2B, NCOA6, TCF12, PBX3, FOS, TRERF1, TLE6, RBL2, NR4A1, MEIS1, NR6A1, RBL1, TFDP1, TFDP2, TAL1, RARB, TCF4, TCF3, RCOR3, ZNF410, ZNF596	2236	171	21909	1.6044	0.999992	0.277423	0.268764
GOTERM_CC_DIRECT	GO:0001650~fibrillar center	19	0.698016	0.0145465	ESRRA, STN1, GTF3C3, SAMD4A, PTPN13, SIRT1, ACACA, CD2AP, ARHGAP33, ARHGAP32, DSN1, RPS6KA6, STAG2, TCOF1, UBTF, PAK6, NFKBIE, CTXN1, RAE1	2236	102	21909	1.82517	0.999992	0.277423	0.268764
GOTERM_CC_DIRECT	GO:0005759~mitochondrial matrix	32	1.17561	0.0167817	GADD45GIP1, PDHX, GFM1, ALAS1, PDE2A, SIRT4, AK3, SIRT5, PPM1K, COASY, FARS2, WARS2, PDP1, PC, PITRM1, ALDH1B1, PCCA, FDX2, METTL4, GUF1, CTXN1, METTL15, PDK1, TP73	2236	205	21909	1.52949	0.999999	0.312608	0.302851
GOTERM_CC_DIRECT	GO:0005635~nuclear envelope	19	0.698016	0.0175566	AGPAT5, PARP6, SUN2, SUN1, TOR1A, IST1, GOLT1A, FANCL, NRM, PARP16, IPO7, MTMR6, SYNE1, RAB40B, NAPEPLD, DNASE1, MAD1L1, TNPO3	2236	104	21909	1.79007	0.999999	0.31961	0.309634
GOTERM_CC_DIRECT	GO:0030877~beta-catenin destruction complex	5	0.183688	0.0198044	APC2, APC, CSNK1A1, CTNNBIP1, AXIN1	2236	11	21909	4.45377	1	0.352518	0.341515
GOTERM_CC_DIRECT	GO:0005874~microtubule	33	1.21234	0.0213491	MACF1, STAU2, KATNB1, ASB14, KIF12, KLC1, JAKMIP1, HDAC6, KLC4, SPAST, KIF3B, KIF3A, CSPP1, KIF13A, TCP11L1, TPPP, DNM1L, APC2, DNAH12, MX1, SHROOM2, HOOK3, KIF7, TUBB4A, CENPE, CYLD, TPPP3, KIFC2, APC, KIFC1, MAP6D1, MAPT, TUBGCP4	2236	217	21909	1.49006	1	0.371754	0.360151
GOTERM_CC_DIRECT	GO:0017053~transcriptional repressor complex	10	0.367377	0.0235779	NCOR2, TBL1XR1, SP1, PHF12, GMNN, ARID4A, TBL1X, INSM1, N4BP2L2, MEN1	2236	42	21909	2.33293	1	0.401828	0.389286
GOTERM_CC_DIRECT	GO:0035861~site of double-strand break	15	0.551065	0.0252736	POLQ, STN1, SLF1, ZGRF1, ARPC1A, RNF8, CHD1L, MBTD1, UFL1, HELB, SHLD2, APLF, SMARCAD1, NBN, RAD18	2236	78	21909	1.88429	1	0.421753	0.40859
GOTERM_CC_DIRECT	GO:0097730~non-motile cilium	7	0.257164	0.0300945	AHI1, IFT88, ARL13B, IFT122, NPHP4, RAB8A, GLIS2	2236	24	21909	2.85784	1	0.491953	0.476599
GOTERM_CC_DIRECT	GO:0005801~cis-Golgi network	8	0.293902	0.0335134	TRAPPC6A, RAB30, SLC35C2, GOLGB1, GOSR1, COG3, MAP6D1, HOOK3	2236	31	21909	2.52859	1	0.531728	0.515132
GOTERM_CC_DIRECT	GO:0000932~P-body	15	0.551065	0.0338553	DDX6, YTHDF1, YTHDF3, SAMD4A, PATL1, PAN2, ZC3H12D, MOV10, PSMA6, FAM184A, CNOT1, NOCT, ZC3H12A, CNOT8, DIS3L2	2236	81	21909	1.8145	1	0.531728	0.515132
GOTERM_CC_DIRECT	GO:0030670~phagocytic vesicle membrane	9	0.330639	0.0351373	BOLA-NC1, ANXA3, SLC9A9, TCIRG1, TLR6, BOLA, MPEG1, RAB8A, TLR2	2236	38	21909	2.32065	1	0.541249	0.524356
GOTERM_CC_DIRECT	GO:0031410~cytoplasmic vesicle	28	1.02866	0.0384304	USP6NL, DENND1B, NOTCH1, TRAF3IP2, STXBP4, MLC1, ARRB1, FNBP1L, PKD2, AMOT, LOC781710, ALS2CL, RUSC2, RUSC1, FLOT1, SLC39A2, CEP290, DENND4B, DENND4A, IST1, DENND4C, MPEG1, TM9SF1, OCLN, PIKFYVE, TBC1D2, ADGRF1, TAX1BP1	2236	186	21909	1.47501	1	0.570196	0.5524
GOTERM_CC_DIRECT	GO:0000118~histone deacetylase complex	8	0.293902	0.0392481	KDM3A, HDAC10, TBL1XR1, TBL1X, RCOR3, TRERF1, HDAC6, HDAC7	2236	32	21909	2.44958	1	0.570196	0.5524
GOTERM_CC_DIRECT	GO:0043231~intracellular membrane-bounded organelle	37	1.35929	0.0400035	PHLPP2, DENND1B, ADCYAP1R1, PRKCSH, TGFBRAP1, NLRC3, MSI2, CYP2D14, FAM241B, CTNNA1, VTI1A, AP3S2, ARFIP1, SPTAN1, EPS15, OSBPL9, APC2, OSBPL8, GSTK1, RIC3, OSBPL7, ABCA5, ABCA6, FNBP1, ATP2B4, HSD11B1L, ABCA7, ATP2B2, FNDC3A, RUNDC3A, WDR54, IL17RB, GAK, APC, AAK1, BLZF1, OSBP2	2236	262	21909	1.38373	1	0.570196	0.5524
GOTERM_CC_DIRECT	GO:0000791~euchromatin	9	0.330639	0.0403933	SETD5, ELL, POLR2A, SP1, RUVBL2, DNMT3A, PSIP1, TCF3, SIRT1	2236	39	21909	2.26115	1	0.570196	0.5524
GOTERM_CC_DIRECT	GO:0005911~cell-cell junction	22	0.808229	0.0405758	MPP1, MAGI1, APP, HEPACAM, GAB1, CASK, LOC781494, LIN7A, PCDH12, ADD3, CD2AP, AHI1, LOC515149, EPB41L3, PACSIN2, KRIT1, RAPGEF2, NPHP4, PKP4, ZNF367, LAT, LIMS1	2236	138	21909	1.56205	1	0.570196	0.5524
GOTERM_CC_DIRECT	GO:0031982~vesicle	14	0.514328	0.0429468	IL1RN, CLEC16A, FNBP1L, MYO19, GIGYF2, ABO, WDR54, GBGT1, CD2AP, GAK, ANXA6, ARHGEF2, GGT1, KCNN4	2236	76	21909	1.80495	1	0.586979	0.568659
GOTERM_CC_DIRECT	GO:0016235~aggresome	7	0.257164	0.0432356	ZBTB14, UBQLN1, TRIM37, PSEN1, RANGAP1, EPS15, HDAC6	2236	26	21909	2.638	1	0.586979	0.568659
GOTERM_CC_DIRECT	GO:0031594~neuromuscular junction	11	0.404115	0.0444357	ITGB1, FCHSD1, UNC13B, APP, SYNGR1, DLG3, ITGA3, LAMA4, TRIP4, PSEN1, CD2AP	2236	54	21909	1.99595	1	0.593217	0.574702
GOTERM_CC_DIRECT	GO:0000123~histone acetyltransferase complex	5	0.183688	0.0469412	KANSL2, JADE1, JADE2, KANSL1L, TAF5L	2236	14	21909	3.49939	1	0.600329	0.581592
GOTERM_CC_DIRECT	GO:0015629~actin cytoskeleton	24	0.881705	0.0483665	MACF1, DAPK1, ARPC1A, MYO19, ACACA, ARHGAP33, AKAP13, ARHGAP21, ARHGAP32, ABLIM1, FER, PEAK3, ABLIM2, PARVG, OPHN1, MPRIP, KANSL2, CALD1, CDC42EP4, ZNF74, ABL1, CTNNA1, KNTC1, ALDOA	2236	157	21909	1.49783	1	0.600329	0.581592
GOTERM_CC_DIRECT	GO:0005923~bicellular tight junction	16	0.587803	0.0492169	PATJ, ACTN1, TBCD, ILDR1, CASK, LIN7A, FRMD4B, F11R, AMOT, CYTH3, OCLN, APC, DLG3, PARD3, ARHGEF2, TJP3	2236	93	21909	1.68573	1	0.600329	0.581592
GOTERM_CC_DIRECT	GO:0005789~endoplasmic reticulum membrane	83	3.04923	0.0494379	RBM27, ERO1B, SLC35B4, CYBC1, EDA, RNF13, PIGN, MIA2, MSMO1, MIA3, PIGW, PKD2, PIGV, HERPUD1, CYP2D14, ABHD12, UFL1, UCHL1, CYP4V2, DSE, ANXA7, SLC37A3, TMEM14A, SLC39A1, ELOVL1, CERS5, TRIQK, PCYT1A, SACM1L, SSR2, ATG9A, ACSL6, CDKAL1, ZDHHC16, MR1, LSS, CARD19, RFT1, TMEM106C, TMBIM6, SIK2, SGK1, SEC22A, TLR3, SEC22C, AGPAT5, ATF6B, LMAN2L, STX17, SGMS1, TEX264, PSEN1, AGPAT1, USP19, PTDSS2, DN…	2236	672	21909	1.21021	1	0.600329	0.581592
GOTERM_CC_DIRECT	GO:0045171~intercellular bridge	13	0.47759	0.0497498	PHLPP2, APC2, IQCB1, ESRRA, EPB41, TEX14, CDC6, OLFM4, TUBB4A, SETX, AGBL5, CENPE, PPP1R13L	2236	70	21909	1.81968	1	0.600329	0.581592
GOTERM_CC_DIRECT	GO:0016323~basolateral plasma membrane	25	0.918442	0.0506243	NDRG4, SLC43A2, EPB41, MLC1, LIN7A, NOD1, PKD2, SLC7A1, SLC5A3, HEPH, FLOT1, STX4, SLC12A6, SLC19A1, SLC14A1, ITGA3, ABCC5, ERBIN, CASK, SLC51B, SLC4A7, SLC7A7, DLG3, CD44, SLC29A2	2236	166	21909	1.47565	1	0.600329	0.581592
GOTERM_CC_DIRECT	GO:0032391~photoreceptor connecting cilium	7	0.257164	0.0509643	IQCB1, IFT52, FAM161A, WHRN, MAK, LCA5, CEP290	2236	27	21909	2.5403	1	0.600329	0.581592
GOTERM_CC_DIRECT	GO:0031252~cell leading edge	7	0.257164	0.0509643	ITGB4, ACTN1, CDC42BPG, ABL1, AAK1, HDAC6, CD2AP	2236	27	21909	2.5403	1	0.600329	0.581592
GOTERM_CC_DIRECT	GO:1990513~CLOCK-BMAL transcription complex	3	0.110213	0.0542561	CLOCK, NPAS2, ARNTL	2236	4	21909	7.34873	1	0.62238	0.602955
GOTERM_CC_DIRECT	GO:0042581~specific granule	4	0.146951	0.0556668	ANXA3, CRISP3, STX4, OLFM4	2236	9	21909	4.3548	1	0.62238	0.602955
GOTERM_CC_DIRECT	GO:0031080~nuclear pore outer ring	4	0.146951	0.0556668	AHCTF1, NUP107, SEH1L, NUP98	2236	9	21909	4.3548	1	0.62238	0.602955
GOTERM_CC_DIRECT	GO:0051233~spindle midzone	6	0.220426	0.0559443	APP, CENPV, RACGAP1, PKP4, CDC6, AURKC	2236	21	21909	2.79951	1	0.62238	0.602955
GOTERM_CC_DIRECT	GO:0000242~pericentriolar material	5	0.183688	0.0590025	PCM1, SEH1L, CEP85L, HOOK3, CDK5RAP2	2236	15	21909	3.2661	1	0.647411	0.627205
GOTERM_CC_DIRECT	GO:0005871~kinesin complex	8	0.293902	0.0601356	KLC4, KIF3A, NDE1, KIF13A, KIF12, KLC1, KIF7, KIFAP3	2236	35	21909	2.23961	1	0.650927	0.630611
GOTERM_CC_DIRECT	GO:0005768~endosome	27	0.991918	0.0641196	STEAP3, CALCRL, MLC1, SNX10, GIGYF2, SNX2, RAB40B, SPAST, SNX27, PACSIN2, FLOT1, TOM1, STX4, FYN, RAB8A, RUBCN, TNK2, ARRDC3, AP1AR, SYTL4, EPN1, TMEM175, TJAP1, EPN3, OCIAD1, PIK3C3, VPS35L	2236	187	21909	1.41473	1	0.683423	0.662093
GOTERM_CC_DIRECT	GO:0000785~chromatin	47	1.72667	0.0652316	ANKRD17, KDM5B, SUV39H2, KDM3A, AHCTF1, CALCOCO1, SETD3, PPP1R10, CHD8, SRF, ZMYND8, AKAP8L, EHMT1, ARRB1, PDS5B, HIF3A, MTBP, ORC3, MYC, NSD1, GABPA, MEN1, NCOA1, SMAD2, MEF2A, BRD2, TCF7L2, IST1, FANCL, NCOA3, TCF12, HMGA1, NAP1L1, SMARCA1, RBL2, NCOR2, NR4A1, SFPQ, FER, RBL1, STAG2, TAL1, NEDD4, IRF1, LOC100336013, TCF4, FIZ1	2236	360	21909	1.27922	1	0.683423	0.662093
GOTERM_CC_DIRECT	GO:0032580~Golgi cisterna membrane	9	0.330639	0.0665068	B4GALT2, FUT8, FUT7, CHPF2, GALNT1, FUT11, NAGPA, FUT4, B4GALNT4	2236	43	21909	2.05081	1	0.683423	0.662093
GOTERM_CC_DIRECT	GO:0005942~phosphatidylinositol 3-kinase complex	6	0.220426	0.0665506	SOCS1, PIK3CA, SOCS6, PIK3C2A, SLA2, PIK3R5	2236	22	21909	2.67226	1	0.683423	0.662093
GOTERM_CC_DIRECT	GO:0005769~early endosome	28	1.02866	0.0693078	APP, TGFBRAP1, VPS4A, HTT, MLC1, SNX31, TM9SF4, FGD2, SNX27, RASGEF1B, RUSC1, PACSIN2, FLOT1, TOM1, STX6, ENTR1, TBC1D16, PLEKHJ1, RUBCN, ARRDC3, SLC11A2, NIPA2, CLCN4, SNX16, SLC9A9, NAPEPLD, TLR3, PICALM	2236	197	21909	1.39265	1	0.702728	0.680795
GOTERM_CC_DIRECT	GO:0030125~clathrin vesicle coat	4	0.146951	0.0736557	EPN3, CLTB, CLTA, EPN1	2236	10	21909	3.91932	1	0.728373	0.705639
GOTERM_CC_DIRECT	GO:1990907~beta-catenin-TCF complex	4	0.146951	0.0736557	TLE4, TCF7L2, LEF1, TCF4	2236	10	21909	3.91932	1	0.728373	0.705639
GOTERM_CC_DIRECT	GO:0019005~SCF ubiquitin ligase complex	13	0.47759	0.0767803	TMEM183A, CUL5, CUL2, FBXO36, FBXL13, FBXL14, FBXL22, FBXO42, SPSB3, SPSB1, FBXL3, BTRC, FBXL6	2236	75	21909	1.69837	1	0.743572	0.720365
GOTERM_CC_DIRECT	GO:0071339~MLL1 complex	6	0.220426	0.078193	CHD8, TEX10, RUVBL2, KAT8, ASH2L, MEN1	2236	23	21909	2.55608	1	0.743572	0.720365
GOTERM_CC_DIRECT	GO:0016514~SWI/SNF complex	6	0.220426	0.078193	PBRM1, SMARCD3, SMARCC2, ACTL6B, SMARCA2, ARID1B	2236	23	21909	2.55608	1	0.743572	0.720365
GOTERM_CC_DIRECT	GO:0031234~extrinsic component of cytoplasmic side of plasma membrane	7	0.257164	0.0789059	SRMS, TNK2, STAC2, STAC3, FYN, PLEKHA4, JAK1	2236	30	21909	2.28627	1	0.743572	0.720365
GOTERM_CC_DIRECT	GO:0016605~PML body	12	0.440852	0.0823838	RPAIN, CASP8AP2, ELF4, SATB1, NSMCE2, NBN, SIRT1, PIAS2, RNF111, HIPK3, TP73, KLHL20	2236	68	21909	1.72911	1	0.75111	0.727667
GOTERM_CC_DIRECT	GO:0005905~clathrin-coated pit	9	0.330639	0.0827291	EPN3, ITSN2, APP, TNK2, AAK1, SH3BP4, AP2B1, DNM1L, PICALM	2236	45	21909	1.95966	1	0.75111	0.727667
GOTERM_CC_DIRECT	GO:0043197~dendritic spine	13	0.47759	0.0831241	ITGB1, APP, FMR1, SEZ6, TANC2, DOCK10, FXR2, OPHN1, NEDD4, USP50, STX4, SHANK3, RAB8A	2236	76	21909	1.67603	1	0.75111	0.727667
GOTERM_CC_DIRECT	GO:0005694~chromosome	22	0.808229	0.0839382	ZNF276, BLM, SMARCC2, SYCP2, HMGB3, EHMT1, BRCA1, RRP1B, CDYL, SMC1A, SMC4, REPIN1, WRN, TET3, KAT8, SURF6, KMT5B, KMT5A, HORMAD1, CLOCK, ZNF202, ZNF410	2236	150	21909	1.43708	1	0.75111	0.727667
GOTERM_CC_DIRECT	GO:0005964~phosphorylase kinase complex	3	0.110213	0.0843944	PHKG2, PHKA1, PHKA2	2236	5	21909	5.87898	1	0.75111	0.727667
GOTERM_CC_DIRECT	GO:0005776~autophagosome	10	0.367377	0.0862309	OSBPL7, STX17, STK35, TBC1D5, ATG9A, UBQLN1, TAX1BP1, ULK2, HTT, ULK1	2236	53	21909	1.84874	1	0.759021	0.735332
GOTERM_CC_DIRECT	GO:0009986~cell surface	48	1.76341	0.0896429	LOC101902742, ITGB1, APP, CD151, NLGN2, NOTCH1, LOC112445390, SDC4, LOC100336941, ITGB4, ITGB3, ZDHHC5, TREM2, PSEN1, LRP8, FUT4, DPP4, IRAK1, CAPN5, FCER1A, ENPP1, STX4, DIP2A, GHSR, TGFB1, FCRL5, FCRL3, WNT5A, SLC11A2, LOC784541, TRPV2, BSP5, ADAM10, APOA4, L1CAM, IL17RC, OSCAR, DLK2, CD40LG, FAM234A, LRFN4, TREML2, LY6D, PLXNB3, ITGA6, CD46, CD44, PICALM	2236	378	21909	1.24423	1	0.780478	0.756118
GOTERM_CC_DIRECT	GO:0031258~lamellipodium membrane	4	0.146951	0.0938499	APC2, DPP4, SYNE2, CD44	2236	11	21909	3.56302	1	0.78306	0.75862
GOTERM_CC_DIRECT	GO:0044545~NSL complex	4	0.146951	0.0938499	KANSL2, KANSL3, KAT8, KANSL1L	2236	11	21909	3.56302	1	0.78306	0.75862
GOTERM_CC_DIRECT	GO:0035097~histone methyltransferase complex	4	0.146951	0.0938499	NCOA6, KMT2B, DPY30, MEN1	2236	11	21909	3.56302	1	0.78306	0.75862
GOTERM_CC_DIRECT	GO:0044666~MLL3/4 complex	4	0.146951	0.0938499	KDM6B, NCOA6, ASH2L, KDM6A	2236	11	21909	3.56302	1	0.78306	0.75862
GOTERM_CC_DIRECT	GO:0005743~mitochondrial inner membrane	50	1.83688	0.0992143	ALAS1, LOC787122, ABCB7, COX15, MRPS33, MRPL14, KIF12, PSEN1, OMA1, HIGD1A, MRPL57, MRPL55, MRPL42, CYP27B1, AIFM3, CPT2, PRR14L, MPC1, MPC2, CHCHD6, MPV17, NDUFV1, SLC25A25, COA1, MRPS24, PDE2A, MRPL47, SDHD, BCS1L, PISD, HADHB, CYP27A1, AFG3L2, PC, CHDH, GUF1, NDUFS1, SFXN2, SLC25A12, CTXN1, MCU, DAP3	2236	399	21909	1.22786	1	0.819285	0.793715
GOTERM_MF_DIRECT	GO:0005524~ATP binding	240	8.81705	4.03763e-13	PANK2, TRIO, TESK2, SMC5, SMC4, CCT6B, RPS6KA3, RPS6KA6, CSNK1B, AKT3, PRKACB, XYLB, PDK1, CSNK2A1, DAPK1, PRKCB, ACSL6, ENTPD8, CSNK1D, CSNK1E, BCS1L, AFG3L2, MTHFD1, PRKD3, SIK3, ULK2, SUCLG2, ULK1, SIK2, ALPK1, PIF1, ABCB7, NLK, TTBK2, DGUOK, SPAST, PRPSAP2, DHX34, N4BP2, DNAH12, SRMS, ABCA5, ABCA6, ABCA7, BRAF, SMARCA1, PAICS, SMARCA2, SMARCA4, MOV10, WNK1, WNK2, SMG1, PRKAG1, AATK, PRKAG2, K…	2081	1484	20220	1.5714	5.7459e-10	5.74555e-10	5.65269e-10
GOTERM_MF_DIRECT	GO:0005515~protein binding	331	12.1602	2.56338e-11	ITSN2, MAPKBP1, PATJ, TRIO, SLC4A1AP, TMEM183A, WDSUB1, LOC101902029, ZMYND8, FRMPD1, DIXDC1, PPP2R2A, FNBP1L, SLA2, SMC4, BACH2, GLS, DCAF6, SAMD15, OPHN1, RUSC2, RUSC1, UBAP2L, TNS3, FNBP4, WDHD1, FNBP1, DAPK1, NFKBIL1, FNDC3B, ARMC9, ARMC7, FNDC3A, ARMC8, CD2AP, WDR77, RNF123, TIAM1, ARMC2, SPINT1, ARMC6, PARD3, CD2BP2, NHLRC1, TRIM10, L3MBTL3, AASDH, NEDD4L, BAZ2B, RNPC3, PRDM11, PLA2G6, GIGY…	2081	2290	20220	1.40443	3.64769e-08	1.82385e-08	1.79437e-08
GOTERM_MF_DIRECT	GO:0046872~metal ion binding	262	9.62528	5.48163e-11	ZNF177, ZMYND8, RFESD, ZC3H12D, TDO2, ZC3H12A, DPF3, TNS3, RNF111, PAQR8, ZNF287, ZNF18, MBNL1, PAQR6, PAQR7, MBNL2, ZNF283, ZFP1, SCAF11, RSAD1, ENTPD8, GTPBP8, ZNF12, GBGT1, THAP4, RNF123, ISL2, ZFYVE16, PRKD3, ZC3H11A, FDX2, SUCLG2, NHLRC1, ZSCAN26, IDO2, MTMR3, LMAN2L, PDE1B, OMA1, BAZ2B, ZNF23, NLK, RPAP2, ABO, C2, RACGAP1, ZNHIT3, ERI3, ZNF821, ZNF148, ZBED4, ZNF146, LHPP, ZRANB1, PDE2A, BR…	2081	1734	20220	1.46812	7.80035e-08	2.60012e-08	2.55809e-08
GOTERM_MF_DIRECT	GO:0004674~protein serine/threonine kinase activity	65	2.38795	3.18107e-08	SMG1, TRIO, MAST4, LRRK1, TESK2, MYLK3, RPS6KA3, RPS6KA6, CSNK1B, AKT3, TLK2, NEK3, STK32C, CDKL2, MAP2K4, CDKL4, CSNK2A1, DAPK1, PRKCB, MINK1, HUNK, DYRK1A, VRK1, CSNK1D, CSNK1E, VRK2, VRK3, GAK, LATS1, MELK, PIK3CA, PRKD3, MAK, SIK3, ULK2, ULK1, SIK2, SGK1, ALPK1, CSNK1G1, BRSK2, PKN3, ROCK2, TTK, NLK, AURKC, TTBK2, STK35, IRAK1, PAK6, MAP4K4, CSNK1A1, TNK2, CDC42BPG, BRAF, CLK4, HIPK3, CLK2, C…	2081	308	20220	2.05056	4.52656e-05	1.13167e-05	1.11337e-05
GOTERM_MF_DIRECT	GO:0005085~guanyl-nucleotide exchange factor activity	48	1.76341	1.87232e-07	ITSN2, DENND1B, TRIO, ARHGEF26, ARHGEF10L, RASGRP2, RASGRP1, THG1L, FGD2, DOCK10, CYTH3, FGD4, DOCK11, AKAP13, FGD6, ALS2CL, RASGEF1A, RASGEF1B, PSD4, SLC38A9, DENND5A, EIF2B1, MCF2L2, RALGDS, CYTH1, ARFGEF3, RALGPS2, FARP2, DENND2D, PLEKHG3, ARHGEF33, FARP1, DENND2C, DENND4B, IQSEC1, DIS3, DENND4A, MCF2, DENND4C, ARHGEF19, LOC107131254, TIAM1, EEF1D, ARHGEF3, RAPGEF2, ARHGEF2, RGL2, RAPGEF6	2081	209	20220	2.23154	0.000266395	5.32862e-05	5.24249e-05
GOTERM_MF_DIRECT	GO:0008013~beta-catenin binding	22	0.808229	1.97945e-06	APC2, KDM6B, TCF7L2, CALCOCO1, CSNK2A1, CHD8, CTNNBIP1, LEF1, AXIN1, TREM2, RORA, ASH2L, PSEN1, HDAC6, MED12L, SOX30, APC, TBL1XR1, RUVBL2, DLG5, CTNNA1, TCF4	2081	67	20220	3.19049	0.0028128	0.00046946	0.000461872
GOTERM_MF_DIRECT	GO:0042802~identical protein binding	133	4.88611	2.62902e-06	APP, RIPOR2, PRAG1, FHOD1, ITGA2B, MLC1, MSI2, CASC3, ACCS, NR3C1, THG1L, TDO2, MPC2, SACS, ROPN1L, SLC16A2, TRIM23, FNBP1, USP4, DAPK1, APLP2, FAM118A, DYRK1A, EMSY, CD2AP, MAF, BIN1, MAD1L1, L3MBTL3, MTMR2, NOTCH1, SDC4, MAGED1, ILDR1, RASGRP1, CORO1B, ACACA, PRPSAP2, MBIP, PACSIN2, SLAMF7, SFN, SMAD2, SMAD1, SLC14A1, PHC2, TOR1A, HOOK3, CLK2, SETX, NFKBIA, NR4A1, MAVS, TG, UBA3, MDM2, TMCC3, T…	2081	869	20220	1.4871	0.00373411	0.000534442	0.000525803
GOTERM_MF_DIRECT	GO:0003713~transcription coactivator activity	40	1.46951	7.89648e-06	SETD4, CALCOCO1, SETD3, NOTCH1, USP16, MAML2, CTBP1, CITED4, JADE1, PSIP1, UBE3A, ARRB1, BRCA1, TAF5L, MED12L, NPAT, KAT8, BRD7, NCOA6, LMO2, TAF11, DYRK1A, TRIP4, RRP1B, SMARCA2, SIRT1, SUPT7L, TDRD3, ASXL1, MED24, TADA2A, NACA, CENPJ, MAK, MMS19, FIZ1, MAML3, NUP98, LPIN2, TRIM32	2081	183	20220	2.12382	0.0111738	0.0012961	0.00127515
GOTERM_MF_DIRECT	GO:0000978~RNA polymerase II core promoter proximal region sequence-specific DNA binding	161	5.91477	8.19739e-06	APP, ZBTB26, UBP1, RORA, RBPJ, CARF, BACH2, IKZF4, CCAR1, CREB3L4, ZSCAN30, ZNF605, RUVBL2, MYC, MYB, ZNF568, ZNF567, ZNF202, ZNF444, PITX3, SOX5, ZNF287, MEF2A, EOMES, ZNF18, HES6, MEF2B, ZNF283, ZFP1, ZBTB38, ZBTB37, ZFP2, RFX2, LOC785630, ZNF12, RFX1, LOC510613, MYT1, MAF, DMTF1, ZNF93, LOC100140915, ZSCAN26, ZNF391, NRF1, ZNF23, PRDM11, NPAS2, GLIS2, ZNF829, ZKSCAN7, LOC101902926, HIVEP1, ZKS…	2081	1118	20220	1.39924	0.0115972	0.0012961	0.00127515
GOTERM_MF_DIRECT	GO:0016887~ATPase activity	64	2.35121	0.000102493	LOC528412, NVL, CHD8, ATP2A2, SMC5, LOC107131247, KIF12, SMC4, CCT6B, RUVBL2, KIF13A, SMARCAD1, LOC100337076, RFC4, ABCC5, ATP11B, NAV2, CHD1L, SMC1A, KIF7, BCS1L, RAD51B, VWA8, DDX19A, AFG3L2, RAD51D, ABCG2, ATP6V1A, PIF1, LOC522174, ABCB7, ATP10D, VPS4A, ASB14, SPG7, HSPA14, SPATA5, ATAD2B, SPAST, KIF3A, DHX34, CARNS1, NLRP2, ABCF3, PMS1, DNAH12, ATP8B4, TOR1A, ABCA5, ABCA6, ATP2B4, ABCA7, ATP2…	2081	381	20220	1.63217	0.135717	0.0139825	0.0137565
GOTERM_MF_DIRECT	GO:0019900~kinase binding	15	0.551065	0.000108957	PARP6, WWC2, TNFAIP3, HTT, PARP16, CDC6, JAKMIP1, PER1, WDCP, DLG3, TAX1BP1, WWC3, UBQLN1, PDE8A, PFKM	2081	45	20220	3.23883	0.143632	0.0139825	0.0137565
GOTERM_MF_DIRECT	GO:0003714~transcription corepressor activity	32	1.17561	0.000117913	KDM5B, SETD5, CTBP1, ZMYND8, GMNN, N4BP2L2, HDAC7, CCAR1, UXT, NPAT, BASP1, RUVBL2, MIER1, TBL1X, BRD7, SCAI, RUNX1T1, TLE4, PRMT5, CASP8AP2, SFMBT1, PHF12, CDYL, PARP9, TRERF1, SIRT1, PEX14, TLE6, NCOR2, NCOR1, TBL1XR1, RCOR3	2081	150	20220	2.07285	0.154477	0.0139825	0.0137565
GOTERM_MF_DIRECT	GO:0031267~small GTPase binding	41	1.50625	0.00013941	USP6NL, DENND1B, RABGAP1, PKN3, ROCK2, USP33, ASB14, IPO7, DOCK10, STRIP1, AKAP13, GOLGA4, GGA3, ALS2CL, RIMS3, RUSC2, KIF3B, SH3BP4, DENND5A, KNTC1, TNPO1, DNM1L, TNPO2, RAB8A, TNPO3, PLEKHG3, DNAH12, XPO7, NUTF2, MYO9B, RANGAP1, SYTL4, UNC13D, FMNL3, INF2, CDC42EP4, EXOC5, RAPGEF6, EXOC2, PICALM, CDC42SE2	2081	214	20220	1.86157	0.179954	0.01526	0.0150134
GOTERM_MF_DIRECT	GO:0008017~microtubule binding	44	1.61646	0.000235125	RBM27, MACF1, KATNB1, KIF12, JAKMIP1, HDAC6, SPAST, HAUS8, KIF3B, RACGAP1, KIF3A, KIF13A, ZNF207, CCDC181, KRIT1, TPPP, DNM1L, GTSE1, DLGAP5, CDK5RAP2, ENKD1, APC2, DST, STRBP, NDE1, MX1, HOOK3, KIF7, EML4, REEP1, EML5, CENPE, KIFC2, APC, PRC1, KIFC1, KIF4A, GAS2, MAP6D1, ARHGEF2, MAPT, SAXO1, CEP44, CCDC61	2081	241	20220	1.77396	0.284392	0.0229417	0.0225709
GOTERM_MF_DIRECT	GO:0003677~DNA binding	125	4.59221	0.000241831	APP, ZNF292, POGK, ARID4B, NR3C1, CARF, TIAL1, ENDOV, MYC, ZC3H12A, MYB, SMARCAD1, MEN1, SOX5, ZBP1, WDHD1, HES6, KDM2A, KDM2B, RFX2, LIG4, MYT1, PIAS2, THAP4, ZC3H11A, HOMEZ, DNMT1, BLM, KMT2B, NRF1, PDS5B, BAZ2B, RPAP1, NPAS2, ORC3, SURF6, CAMTA2, ZBED4, BANP, BPTF, SMAD2, SMAD1, PHC2, POU2F1, DTNB, PBX3, HMGA1, SMARCA1, SMARCA2, PALB2, PBX1, QKI, SMARCA4, NR4A1, POLA1, TADA2A, NACA, TCF4, ZNF6…	2081	888	20220	1.36775	0.29119	0.0229417	0.0225709
GOTERM_MF_DIRECT	GO:0004843~thiol-dependent ubiquitin-specific protease activity	22	0.808229	0.000351304	OTUD4, USP25, USP15, MINDY3, ZRANB1, USP16, USP5, USP42, MINDY2, DESI2, USP4, USP54, USP33, USP34, TNFAIP3, USP28, USP19, CYLD, UCHL1, ZUP1, ZC3H12A, USP50	2081	92	20220	2.32351	0.393465	0.0307508	0.0302538
GOTERM_MF_DIRECT	GO:0000976~transcription regulatory region sequence-specific DNA binding	21	0.771492	0.000370944	CREBZF, SUV39H2, RNF10, ARID4A, ASH2L, ARID4B, SMARCA2, PER1, PER3, TBL1XR1, ZNF639, BASP1, IRF1, BAHD1, IRF2, AHRR, BRD7, TAF2, CDK5RAP2, SOX5, MEN1	2081	86	20220	2.37263	0.410188	0.0307508	0.0302538
GOTERM_MF_DIRECT	GO:0001228~transcriptional activator activity, RNA polymerase II transcription regulatory region sequence-specific binding	61	2.241	0.000388977	ZNF770, GMEB1, GMEB2, UBP1, TFCP2L1, RBPJ, NR3C1, CARF, MYC, MYB, MYBL1, GABPA, PITX3, MEF2A, SREBF1, MEF2B, KLF13, TCF12, ZNF12, FOS, LOC510613, ELF1, MAF, TFDP1, TFDP2, ELF4, IRF1, IRF2, PPARA, CLOCK, NOTCH1, ATF6B, SRF, ZNF391, LEF1, NRF1, GLIS2, ZKSCAN7, ZNF628, LOC101902926, ZNF227, SMAD2, ZNF782, SMAD1, ZNF582, NFYC, PBX3, GRHL1, LOC508131, PBX1, SOX30, NR4A1, MEIS1, NR6A1, ZFP62, SP1, FOSB…	2081	376	20220	1.57634	0.425136	0.0307508	0.0302538
GOTERM_MF_DIRECT	GO:0005096~GTPase activator activity	40	1.46951	0.000423343	USP6NL, ARHGAP8, RABGAP1, TBC1D9B, ARHGEF10L, ARRB1, ARHGAP17, RASAL2, ARHGAP5, ARHGAP12, ARHGAP21, ALS2CL, WNT11, OPHN1, RACGAP1, RGS1, TBC1D13, STXBP5, EVI5, SEC23B, TBC1D15, RGS6, TBC1D16, STARD13, RALGAPA1, TBCD, ARHGAP29, MYO9B, ARHGAP27, RANGAP1, ARHGAP33, ARHGAP32, ARHGAP10, TBC1D2, TBC1D21, TBC1D5, TBC1D24, RAPGEF2, SMAP1, LLGL2	2081	218	20220	1.78284	0.452583	0.0317062	0.0311937
GOTERM_MF_DIRECT	GO:0008270~zinc ion binding	106	3.8942	0.000467634	PGLYRP4, ZFAND4, ZMYND8, EHMT1, RORA, NR3C1, NR3C2, PEG10, ENPP2, SCAPER, CA14, TRIM23, AGTPBP1, KDM2A, KDM2B, USP5, ZGRF1, PRKCB, NSMCE2, MYT1, PIAS2, AFG3L2, ZNF318, UTRN, TRIM10, SF1, CUL9, ZNF276, ZCCHC7, DNMT1, L3MBTL3, KMT2B, SUPT4H1, DTX2, UBR2, DNAJC24, MEFV, RASGRP1, ANAPC11, ACMSD, MBTD1, PITRM1, RNF217, S100A13, HIVEP1, BPTF, SMAD2, ESRRA, PHC2, DTNB, PDE2A, TRIP4, LNPEP, NR4A1, CYLD, …	2081	743	20220	1.3862	0.486034	0.0332722	0.0327344
GOTERM_MF_DIRECT	GO:0019901~protein kinase binding	51	1.87362	0.000665405	CCNK, PRKAG1, PRKAG2, NR3C1, RND3, LYST, SPRED3, SPRED2, RPS6KA3, SLC12A6, FBXO7, CDK5RAP2, CEP68, MEF2A, SREBF1, AXIN1, ADAM10, VRK1, RHOC, LIME1, ADRA2A, LATS1, CCNY, EXOC2, MYH6, PFKFB2, SEH1L, MVP, PARN, RHOBTB1, STRIP1, SOCS1, RACGAP1, IRAK1, SFN, SMAD2, SMAD1, TCF7L2, MLKL, TRIP4, CYLD, MAVS, APC, WNK1, CENPJ, CSPG4, TCF4, PTPN5, LAT, RAD9A, LIMS1	2081	306	20220	1.61941	0.612169	0.0450891	0.0443603
GOTERM_MF_DIRECT	GO:0003729~mRNA binding	41	1.50625	0.000769184	DDX6, SLC4A1AP, STAU1, STAU2, YTHDC1, FMR1, RBM4B, CELF6, CASC3, TIAL1, ZC3H12D, RBM4, FXR2, PCBP3, ZAR1L, NOCT, PCBP2, ZC3H12A, SNRNP35, SF3B1, YTHDF1, TIA1, CPSF6, RBFOX3, YTHDF3, CNBP, SAMD4A, UPF3B, THOC5, PUM3, QKI, PTBP2, ATXN2L, HNRNPM, SRSF4, HNRNPC, SRSF5, NUP98, NSRP1, EIF4G3, SF1	2081	232	20220	1.71714	0.66545	0.0486987	0.0479116
GOTERM_MF_DIRECT	GO:0031625~ubiquitin protein ligase binding	38	1.39603	0.000787119	CUL9, RNF31, CUL5, CUL2, RNF8, ARRB1, CASC3, NLK, FHIT, HSPBP1, HDAC6, RHOBTB1, UCHL1, UBXN7, NAE1, PATZ1, DNM1L, PRKACB, CCDC50, JAK1, SMAD2, SMAD1, FANCL, ARRDC1, AXIN1, ERLIN2, BTBD8, PIAS2, NFKBIA, PER1, MC1R, APC, DLG3, SYT11, SPOPL, TRIM37, RAD18, BLZF1	2081	210	20220	1.75822	0.673887	0.0486987	0.0479116
GOTERM_MF_DIRECT	GO:0008094~DNA-dependent ATPase activity	8	0.293902	0.000923943	RAD51B, RAD51D, RUVBL2, SMARCAD1, SMARCA1, SMARCA2, BPTF, SMARCA4	2081	17	20220	4.57246	0.731627	0.0525909	0.0517408
GOTERM_MF_DIRECT	GO:0001221~transcription cofactor binding	8	0.293902	0.000923943	SREBF1, SMARCD3, ZNF618, CTBP1, SP1, MYC, HMGA1, FOS	2081	17	20220	4.57246	0.731627	0.0525909	0.0517408
GOTERM_MF_DIRECT	GO:0030276~clathrin binding	12	0.440852	0.00115273	GAK, EPN3, SYT11, TOM1, ARRB1, AP2B1, PIK3C2A, SMAP1, AP4B1, EPN1, SYT7, PICALM	2081	38	20220	3.06836	0.806267	0.0630896	0.0620699
GOTERM_MF_DIRECT	GO:0004715~non-membrane spanning protein tyrosine kinase activity	12	0.440852	0.00145826	FER, TEC, SRMS, MELK, TNK2, ABL1, DYRK1A, ABL2, FYN, TYK2, BMX, JAK1	2081	39	20220	2.98969	0.874647	0.0768558	0.0756135
GOTERM_MF_DIRECT	GO:0000981~RNA polymerase II transcription factor activity, sequence-specific DNA binding	140	5.14328	0.0018445	ZNF292, ZBTB26, RBPJ, CARF, BACH2, CREB3L4, ZSCAN30, ZNF605, MYC, MYB, ZNF568, ZNF567, ZNF202, ZNF444, PITX3, SOX5, ZNF287, MEF2A, EOMES, ZNF18, HES6, MEF2B, ZNF283, ZFP1, ZBTB38, ZBTB37, RFX2, LOC785630, RFX1, LOC510613, MYT1, ISL2, MAF, DMTF1, ZNF93, ZNF438, FIZ1, ZSCAN26, CLOCK, HOMEZ, ZNF391, NRF1, ZNF23, PRDM11, NPAS2, GLIS2, ZNF829, NEUROD4, ZKSCAN7, LOC101902926, HIVEP1, ZKSCAN5, ZNF304, Z…	2081	1066	20220	1.27609	0.927716	0.0937401	0.092225
GOTERM_MF_DIRECT	GO:0070016~armadillo repeat domain binding	5	0.183688	0.00302563	TCF7L2, CNOT1, LEF1, TCF4, STRN4	2081	7	20220	6.94034	0.986593	0.143495	0.141176
GOTERM_MF_DIRECT	GO:0004438~phosphatidylinositol-3-phosphatase activity	6	0.220426	0.00311038	MTMR1, MTMR2, MTMR3, SACM1L, MTMR6, MTM1	2081	11	20220	5.2999	0.988121	0.143495	0.141176
GOTERM_MF_DIRECT	GO:0004672~protein kinase activity	34	1.24908	0.00312604	TRIO, PRAG1, ROCK2, LRRK1, PRKAG1, TESK2, AATK, LOC101905399, AURKC, IRAK1, CCL3, NEK1, NEK3, SCYL2, PDK1, MAP4K4, MLKL, STRADA, CSNK1A1, MINK1, HUNK, CASK, CSNK1D, BRAF, TEX14, VRK2, HIPK3, GAK, PEAK3, TAOK3, MAK, AAK1, POMK	2081	196	20220	1.68551	0.988383	0.143495	0.141176
GOTERM_MF_DIRECT	GO:0043022~ribosome binding	14	0.514328	0.00323321	YTHDF1, NAA10, YTHDF3, DAPL1, IFRD2, FMR1, PYM1, DNAJC2, CPEB1, ZC3H12A, GUF1, CPEB3, CPEB2, CPEB4	2081	55	20220	2.47329	0.990031	0.143777	0.141453
GOTERM_MF_DIRECT	GO:0001222~transcription corepressor binding	11	0.404115	0.0033477	SMAD2, PER1, PER3, PHF12, MTF2, LEF1, EHMT1, RORA, ELOC, HDAC6, PBX1	2081	37	20220	2.88868	0.991535	0.144357	0.142024
GOTERM_MF_DIRECT	GO:0004736~pyruvate carboxylase activity	9	0.330639	0.00353722	PC	2081	26	20220	3.3634	0.993542	0.148043	0.14565
GOTERM_MF_DIRECT	GO:0048156~tau protein binding	6	0.220426	0.00488352	SMAD2, BIN1, DYRK1A, FYN, HDAC6, PICALM	2081	12	20220	4.85824	0.999057	0.191086	0.187998
GOTERM_MF_DIRECT	GO:0045295~gamma-catenin binding	6	0.220426	0.00488352	APC2, TCF7L2, APC, LEF1, CTNNA1, TCF4	2081	12	20220	4.85824	0.999057	0.191086	0.187998
GOTERM_MF_DIRECT	GO:0070888~E-box binding	12	0.440852	0.00496852	PER1, PRMT5, NEUROD4, TAL1, MYC, TCF12, ATOH8, OLIG1, TCF3, CLOCK, NEUROG2, ARNTL	2081	45	20220	2.59106	0.999165	0.191086	0.187998
GOTERM_MF_DIRECT	GO:1990247~N6-methyladenosine-containing RNA binding	5	0.183688	0.00555974	YTHDF1, YTHDF3, YTHDC1, FMR1, HNRNPA2B1	2081	8	20220	6.0728	0.999642	0.205094	0.201779
GOTERM_MF_DIRECT	GO:0017124~SH3 domain binding	15	0.551065	0.00562098	AFAP1L2, ADAM10, CBLB, SYNJ2, PTPN12, QKI, CD2AP, ENKUR, FUT8, ABI2, ABL1, ELMO2, ZNF106, ELMO3, RAD9A	2081	65	20220	2.24227	0.999672	0.205094	0.201779
GOTERM_MF_DIRECT	GO:0004713~protein tyrosine kinase activity	10	0.367377	0.00613396	CLK1, FER, TNK2, ABL1, ABL2, AATK, FYN, CLK4, HIPK3, CLK2	2081	34	20220	2.85779	0.999842	0.218216	0.214689
GOTERM_MF_DIRECT	GO:0003730~mRNA 3'-UTR binding	17	0.624541	0.00683037	DAZAP1, SECISBP2L, PABPC4, FMR1, LARP4, TIAL1, RBM4, CPEB1, FXR2, ZAR1L, HNRNPA2B1, ZC3H12A, TUT1, RNPS1, CPEB3, CPEB2, CPEB4	2081	80	20220	2.06475	0.999942	0.237064	0.233232
GOTERM_MF_DIRECT	GO:0045182~translation regulator activity	6	0.220426	0.00727012	FXR2, CNBP, FMR1, CPEB3, CPEB2, CPEB4	2081	13	20220	4.48453	0.999969	0.246319	0.242337
GOTERM_MF_DIRECT	GO:0061630~ubiquitin protein ligase activity	48	1.76341	0.00751919	RNF31, RNF10, RNF13, UBE3C, TRAF3IP2, RNF14, RNF38, PELI2, RNF8, NEDD4L, DTX2, UBE3A, RNF6, CBLB, UBR2, UBE3B, JADE2, NT5C2, MEFV, RNF2, ANAPC11, RPGR, RMND5B, COP1, TRIM4, RNF217, RNF170, TRIM65, RNF111, TRIM23, AREL1, PPIL2, FANCL, BFAR, RNF144A, RNF123, NEURL4, NEDD4, MKRN1, MDM2, TRIP12, NHLRC1, TRIM37, TRIM10, TRIM32, RNF166, DZIP3, RAD18	2081	319	20220	1.46204	0.999978	0.248833	0.244811
GOTERM_MF_DIRECT	GO:0030374~ligand-dependent nuclear receptor transcription coactivator activity	11	0.404115	0.00880625	NCOA1, CALCOCO1, PRKCB, NCOA6, ACTN1, NCOA3, HMGA1, NCOA7, CCAR2, CCAR1, DCAF6	2081	42	20220	2.54479	0.999997	0.284802	0.280199
GOTERM_MF_DIRECT	GO:0031593~polyubiquitin binding	9	0.330639	0.00914315	BAG6, BABAM2, TOM1, UBQLN1, EPS15, HDAC6, DZIP3, RAD18, UBL7	2081	30	20220	2.91494	0.999998	0.286607	0.281975
GOTERM_MF_DIRECT	GO:0052629~phosphatidylinositol-3,5-bisphosphate 3-phosphatase activity	4	0.146951	0.00926488	MTMR1, MTMR2, MTMR3, MTM1	2081	5	20220	7.77319	0.999998	0.286607	0.281975
GOTERM_MF_DIRECT	GO:0003723~RNA binding	104	3.82072	0.0095551	MSI2, RPL8, TIAL1, MTREX, ZBP1, MBNL1, MBNL2, RBFOX3, SCAF11, GTPBP4, SRRM1, ATXN2L, UNC50, SRSF2, SRSF4, SRSF5, GEMIN7, NUP98, ANKRD17, ZCCHC7, YTHDC1, RNPC3, CTIF, PCBP3, DHX34, PCBP2, CSTF1, SURF6, TIA1, PNPT1, CPSF6, PYM1, SYNJ2, SNUPN, QKI, SMARCA4, SETX, CNOT4, MOV10, HNRNPM, CAPRIN2, LOC534630, RNPS1, HNRNPC, EIF4G3, DZIP3, SUGP2, RBM27, DAZAP1, EIF4E3, ZC3H4, NVL, CELF6, ZCCHC17, SYNCRIP,…	2081	800	20220	1.26314	0.999999	0.286893	0.282256
GOTERM_MF_DIRECT	GO:0043130~ubiquitin binding	18	0.661278	0.00967735	SMAD2, USP16, USP5, RNF8, TNFAIP3, NOD1, HDAC6, UCHL1, GGA3, UBXN11, NEDD4, TOM1, SMARCAD1, UBXN7, STAM2, N4BP2, TRIM32, RAE1	2081	90	20220	1.9433	0.999999	0.286893	0.282256
GOTERM_MF_DIRECT	GO:0046983~protein dimerization activity	29	1.06539	0.0104489	SRF, HIF3A, NPAS2, ARNTL, ZMYM1, NEUROD4, MYC, ATOH8, BTRC, ZNF862, ZBED4, NCOA1, SPECC1, MEF2A, SREBF1, HES6, MEF2B, NCOA3, TCF12, OLIG1, TAL1, ZC3H11A, TFEC, AHRR, TCF4, TCF3, CLOCK, NEUROG2, MXD3	2081	173	20220	1.62877	1	0.303443	0.298539
GOTERM_MF_DIRECT	GO:0008092~cytoskeletal protein binding	8	0.293902	0.0109608	FARP2, FARP1, EPB41L4A, NEBL, CALD1, DLG5, PACSIN2, ALDOA	2081	25	20220	3.10927	1	0.306095	0.301147
GOTERM_MF_DIRECT	GO:0003712~transcription cofactor activity	21	0.771492	0.0109704	ZNF276, ELOVL1, KDM3A, SMARCD3, KDM2A, KDM2B, FBXL19, HMGA1, PSIP1, MED12L, PIAS2, BCLAF3, NPAT, MED14, MED24, NSD1, NFKBIZ, KAT8, CAMTA2, SUPT20H, ZNF410	2081	113	20220	1.80572	1	0.306095	0.301147
GOTERM_MF_DIRECT	GO:0035591~signaling adaptor activity	9	0.330639	0.0136621	MAVS, WDR59, FMR1, NCK2, GAB1, GAB3, SLA2, SH2B1, CDC42SE2	2081	32	20220	2.73276	1	0.367418	0.361479
GOTERM_MF_DIRECT	GO:0016791~phosphatase activity	8	0.293902	0.0136958	PPP1CB, PHOSPHO1, PUDP, SACM1L, ENPP1, TNS3, FRA10AC1, LHPP	2081	26	20220	2.98969	1	0.367418	0.361479
GOTERM_MF_DIRECT	GO:0035064~methylated histone binding	14	0.514328	0.0139428	SETD5, CHD8, ZMYND8, FMR1, SPIN2, CXXC1, SGF29, CDYL, TDRD3, MBTD1, ING2, ZZZ3, MTF2, BPTF	2081	65	20220	2.09278	1	0.367418	0.361479
GOTERM_MF_DIRECT	GO:0030368~interleukin-17 receptor activity	4	0.146951	0.0171179	IL17REL, IL17RE, IL17RC, IL17RB	2081	6	20220	6.47765	1	0.434979	0.427948
GOTERM_MF_DIRECT	GO:0043515~kinetochore binding	4	0.146951	0.0171179	CENPE, TTK, SPDL1, MAD1L1	2081	6	20220	6.47765	1	0.434979	0.427948
GOTERM_MF_DIRECT	GO:0003779~actin binding	35	1.28582	0.0184198	ITGB1, MACF1, SETD3, EPB41, ARPC1A, SYNE2, ABLIM1, EPB41L1, RUSC1, CALD1, EPB41L2, EPB41L3, NRAP, NCK2, PHACTR2, PHACTR1, PDLIM5, PLEKHG3, DST, NEBL, TPM3, ACTN1, MYO9B, MYO19, MYO16, KLHL20, IMPACT, INF2, PARVG, CAPZA2, TNNT3, DNASE1, FXYD5, UTRN, PLEC	2081	229	20220	1.48505	1	0.459849	0.452417
GOTERM_MF_DIRECT	GO:0004197~cysteine-type endopeptidase activity	13	0.47759	0.0200969	USP25, USP15, USP16, USP42, USP33, USP34, LOC515736, CFLAR, USP28, CASP9, UCHL1, CASP1, ATG4C	2081	61	20220	2.07073	1	0.493066	0.485097
GOTERM_MF_DIRECT	GO:0001227~transcriptional repressor activity, RNA polymerase II transcription regulatory region sequence-specific binding	44	1.61646	0.0206268	ZNF177, ZNF512B, ZNF891, ZNF131, SATB1, LOC100296121, LEF1, ZBTB26, NR3C1, LOC100300095, BACH2, ZFP57, ZKSCAN7, MYC, HIVEP1, ZNF226, ZNF567, LOC104974934, PATZ1, ZNF148, ZNF202, SKIL, TGIF1, ZFP1, ZBTB14, ZNF182, KCNIP3, ZBTB37, ZNF75D, ZNF33B, SOX30, GFI1B, ZFP62, ZNF814, TFEC, LOC100140915, INSM1, TCF3, PPARA, ZNF554, ZNF674, ZSCAN2, ZNF596, LOC539166	2081	305	20220	1.40172	1	0.49749	0.489449
GOTERM_MF_DIRECT	GO:0035091~phosphatidylinositol binding	18	0.661278	0.0216879	PHF12, SNX10, PIK3C2A, SNX31, MTM1, ARHGAP33, GGA3, SNX2, SNX16, SH3PXD2A, SNX27, SNX14, PARD3, PITPNM2, TOM1, SGK1, STAM2, SNX8	2081	98	20220	1.78466	1	0.514364	0.50605
GOTERM_MF_DIRECT	GO:0019894~kinesin binding	8	0.293902	0.0247713	KLC4, IFT88, TOR1A, AP1AR, KLC1, KIFAP3, MAPK8IP3, KTN1	2081	29	20220	2.68041	1	0.574333	0.56505
GOTERM_MF_DIRECT	GO:0005516~calmodulin binding	23	0.844967	0.0250236	UNC13B, IQCB1, CAMK2D, DAPK1, PDE1B, EPB41, ATP2B4, MYO9B, PHKA1, PHKA2, STRN4, CAMSAP2, ENKUR, CALD1, PHKG2, MKNK2, MAP6D1, MAPKAPK5, CAMTA2, KCNN4, SPTAN1, CAMK2G, CDK5RAP2	2081	138	20220	1.61941	1	0.574333	0.56505
GOTERM_MF_DIRECT	GO:0016922~ligand-dependent nuclear receptor binding	7	0.257164	0.0255616	NCOA1, TCF7L2, SMARCD3, NCOA3, NCOA7, TCF4, SIRT1	2081	23	20220	2.95719	1	0.577368	0.568036
GOTERM_MF_DIRECT	GO:0051015~actin filament binding	31	1.13887	0.0270459	FHOD1, ARPC1A, ADD3, ACTR3B, CORO1B, ADD1, ABLIM1, ABLIM2, MPRIP, NRAP, ANXA6, ABL1, CTNNA1, PLS3, SPTAN1, NEBL, TPM3, ACTN1, SHROOM2, MYO9B, MYO19, SHROOM4, MYO16, FMNL3, BIN1, CAPZA2, GAS2, LCP1, MYH6, PLEC, GAS7	2081	203	20220	1.4838	1	0.601349	0.59163
GOTERM_MF_DIRECT	GO:0004535~poly(A)-specific ribonuclease activity	5	0.183688	0.028115	PAN2, CNOT1, NOCT, PARN, CNOT8	2081	12	20220	4.04853	1	0.615502	0.605554
GOTERM_MF_DIRECT	GO:0003755~peptidyl-prolyl cis-trans isomerase activity	11	0.404115	0.0290156	FKBP10, LOC613401, PPIL2, FKBP14, FKBP7, PPIG, CWC27, PPIL3, PPIA, FKBP5, NKTR	2081	50	20220	2.13763	1	0.625595	0.615483
GOTERM_MF_DIRECT	GO:0048487~beta-tubulin binding	8	0.293902	0.0295277	UXT, SPAST, RACGAP1, SYT11, TBCD, HTT, DLEC1, HDAC6	2081	30	20220	2.59106	1	0.627132	0.616996
GOTERM_MF_DIRECT	GO:0043531~ADP binding	7	0.257164	0.0312007	ATP5F1A, APAF1, RUVBL2, PRKAG1, PRKAG2, MYO9B, MIEF1	2081	24	20220	2.83397	1	0.652921	0.642367
GOTERM_MF_DIRECT	GO:0004722~protein serine/threonine phosphatase activity	10	0.367377	0.0326994	PHLPP2, PPP1CB, PDP1, MTMR3, PPM1K, PPM1D, PPEF1, RPAP2, CDC14A, CDC14B	2081	44	20220	2.20829	1	0.674366	0.663466
GOTERM_MF_DIRECT	GO:0003682~chromatin binding	59	2.16752	0.036669	CALCOCO1, CHD8, GMNN, PSIP1, SMC4, UXT, EXO1, ZC3H12A, SCMH1, UBTF, SMARCAD1, KMT5B, GABPA, MEN1, NCOA1, MEF2A, WDHD1, BRD2, SREBF1, PBRM1, SMARCC2, ACTL6B, PRKCB, SFMBT1, DNMT3A, CDYL, FOS, SMC1A, DNAJC2, TAL1, MTF2, LOC100336013, ANKRD17, DNMT1, L3MBTL3, LEF1, RNF8, RNF2, ATAD2B, HDAC7, MBTD1, ZFP57, TTC21B, BAHD1, PATZ1, SKIL, SMAD2, POLQ, PHC2, NAP1L1, MLH1, TDRD3, SMARCA4, ASXL1, POLA1, MEIS…	2081	446	20220	1.28536	1	0.728642	0.716865
GOTERM_MF_DIRECT	GO:0005484~SNAP receptor activity	9	0.330639	0.0366719	STX17, STX16, STX8, GOSR1, VTI1A, STX6, STX4, TSNARE1, STX10	2081	38	20220	2.30127	1	0.728642	0.716865
GOTERM_MF_DIRECT	GO:0032050~clathrin heavy chain binding	5	0.183688	0.0373794	CLTB, TOM1, CLTA, ARRB1, PICALM	2081	13	20220	3.73711	1	0.728642	0.716865
GOTERM_MF_DIRECT	GO:0004115~3',5'-cyclic-AMP phosphodiesterase activity	5	0.183688	0.0373794	PDE1B, PDE2A, PDE7A, PDE8B, PDE8A	2081	13	20220	3.73711	1	0.728642	0.716865
GOTERM_MF_DIRECT	GO:0008135~translation factor activity, RNA binding	4	0.146951	0.0409636	CPEB1, CPEB3, CPEB2, CPEB4	2081	8	20220	4.85824	1	0.76699	0.754593
GOTERM_MF_DIRECT	GO:0017166~vinculin binding	4	0.146951	0.0409636	ACTN1, NRAP, CTNNA1, SORBS3	2081	8	20220	4.85824	1	0.76699	0.754593
GOTERM_MF_DIRECT	GO:0005160~transforming growth factor beta receptor binding	4	0.146951	0.0409636	SMAD2, USP15, TGFB2, TGFB1	2081	8	20220	4.85824	1	0.76699	0.754593
GOTERM_MF_DIRECT	GO:0060090~binding, bridging	18	0.661278	0.0460329	OTUD4, OFD1, ITSN2, COX15, WWC2, AXIN1, ARRB1, ECSIT, GIGYF2, PCM1, CNOT1, RRAGD, WWC3, CAPN3, EMILIN1, CEP63, PCNT, UBL7	2081	107	20220	1.63455	1	0.847036	0.833345
GOTERM_MF_DIRECT	GO:0048306~calcium-dependent protein binding	11	0.404115	0.0466028	S100A2, ANXA3, TNNT3, ANXA6, S100A13, ANXA7, CABP1, S100A3, LRP8, S100PBP, S100A7	2081	54	20220	1.97928	1	0.847036	0.833345
GOTERM_MF_DIRECT	GO:0042826~histone deacetylase binding	15	0.551065	0.0470245	MEF2A, MEF2B, HDAC10, GMNN, LEF1, AKAP8L, HDAC6, NCOR2, MAPK8, SFPQ, BRMS1, TAL1, SP1, MIER1, RAD9A	2081	84	20220	1.73509	1	0.847036	0.833345
GOTERM_MF_DIRECT	GO:0000064~L-ornithine transmembrane transporter activity	6	0.220426	0.0478205	MGC139164, SLC25A2, LOC504861, LOC104968422, LOC527385, SLC7A1	2081	20	20220	2.91494	1	0.850607	0.836859
GOTERM_MF_DIRECT	GO:0000287~magnesium ion binding	28	1.02866	0.0495797	ITGB1, MAST4, ATP10D, NLK, THG1L, RPS6KA3, ENDOV, RPS6KA6, PRPSAP2, ABL1, ABL2, TPPP, MTPAP, PRKACB, PSPH, DIS3L2, POLQ, ATP8B4, DUT, EPHX2, CDC42BPG, ITPK1, PDE2A, ATP11B, LATS1, PDP1, SUCLG2, SIK2	2081	189	20220	1.43948	1	0.871011	0.856933
GOTERM_MF_DIRECT	GO:0000149~SNARE binding	11	0.404115	0.0519225	STX17, SYT11, STX16, STX8, VTI1A, STX6, STX4, TSNARE1, SYT7, STX10, PICALM	2081	55	20220	1.9433	1	0.901045	0.886482
GOTERM_MF_DIRECT	GO:0003886~DNA (cytosine-5-)-methyltransferase activity	3	0.110213	0.0551021	DNMT1, DNMT3A, DNMT3B	2081	4	20220	7.28736	1	0.922474	0.907564
GOTERM_MF_DIRECT	GO:0070139~SUMO-specific endopeptidase activity	3	0.110213	0.0551021	SENP6, SENP7, SENP1	2081	4	20220	7.28736	1	0.922474	0.907564
GOTERM_MF_DIRECT	GO:0010521~telomerase inhibitor activity	3	0.110213	0.0551021	PIF1, TEN1, POT1	2081	4	20220	7.28736	1	0.922474	0.907564
GOTERM_MF_DIRECT	GO:0097157~pre-mRNA intronic binding	4	0.146951	0.0568465	RBM4, HNRNPA2B1, RBM41, RNPC3	2081	9	20220	4.31844	1	0.926117	0.911148
GOTERM_MF_DIRECT	GO:0004842~ubiquitin-protein transferase activity	21	0.771492	0.0569548	RNF31, LRSAM1, PPIL2, AREL1, WDSUB1, RNF13, NSMCE2, RNF8, TNFAIP3, NEDD4L, UBE3A, CBLB, KLHL13, BRCA1, FBXL14, RNF144A, CNOT4, UBE2W, RNF123, TTC3, DZIP3	2081	134	20220	1.52273	1	0.926117	0.911148
GOTERM_MF_DIRECT	GO:0016746~transferase activity, transferring acyl groups	6	0.220426	0.0576369	AGPAT5, HGSNAT, PDHX, CPT2, GGT1, CRAT	2081	21	20220	2.77614	1	0.926117	0.911148
GOTERM_MF_DIRECT	GO:0005102~receptor binding	29	1.06539	0.060174	APP, SMARCD3, TRAF3IP2, NXPH3, LAMA4, PKD2, DPP4, NPPC, LOC512672, WNT11, FYN, LRIG2, BOLA, SCYL2, CD276, MPP1, BOLA-NC1, TGFB2, SRMS, TRPC1, ERBIN, CASK, IL17RC, PEX14, LOC107131749, LOC112443864, ANGPTL6, CAPRIN2, GLA	2081	201	20220	1.40188	1	0.926117	0.911148
GOTERM_MF_DIRECT	GO:0003707~steroid hormone receptor activity	5	0.183688	0.0605263	PAQR8, ESRRA, PAQR7, ABHD2, PPARA	2081	15	20220	3.23883	1	0.926117	0.911148
GOTERM_MF_DIRECT	GO:0004198~calcium-dependent cysteine-type endopeptidase activity	5	0.183688	0.0605263	CAPN14, CAPN10, CAPN5, CAPN3, CAPN1	2081	15	20220	3.23883	1	0.926117	0.911148
GOTERM_MF_DIRECT	GO:1990380~Lys48-specific deubiquitinase activity	5	0.183688	0.0605263	CYLD, USP15, MINDY3, MINDY2, DESI2	2081	15	20220	3.23883	1	0.926117	0.911148
GOTERM_MF_DIRECT	GO:0030371~translation repressor activity	5	0.183688	0.0605263	DAPL1, IFRD2, FMR1, SAMD4A, NHLRC1	2081	15	20220	3.23883	1	0.926117	0.911148
GOTERM_MF_DIRECT	GO:0004386~helicase activity	10	0.367377	0.0666585	SETX, DHX34, CHD9, ZGRF1, CHD8, RUVBL2, SMARCAD1, SMARCA2, DDX50, SMARCA4	2081	50	20220	1.9433	1	1	0.984529
GOTERM_MF_DIRECT	GO:0003697~single-stranded DNA binding	15	0.551065	0.0703561	STN1, SMC5, BRCA2, MLH1, SMC4, RAD51B, POLA1, RAD51D, TEN1, HMCES, TDP1, PCBP2, SSBP2, RAD18, SSBP4	2081	89	20220	1.63761	1	1	0.984529
GOTERM_MF_DIRECT	GO:0043015~gamma-tubulin binding	7	0.257164	0.0710761	RAD51D, RACGAP1, CENPJ, NDN, TUBGCP4, BRCA2, CDK5RAP2	2081	29	20220	2.34536	1	1	0.984529
GOTERM_MF_DIRECT	GO:0008289~lipid binding	19	0.698016	0.0745546	OSBPL9, DGKG, OSBPL8, SCARB1, STARD13, STARD7, APOA4, OMA1, EPN1, SEC14L2, EPN3, FER, PACSIN2, S100A13, LOC518495, PPARA, DNM1L, NFE2L1, OSBP2	2081	122	20220	1.51322	1	1	0.984529
GOTERM_MF_DIRECT	GO:0035612~AP-2 adaptor complex binding	4	0.146951	0.0751687	GAK, TBC1D5, AAK1, ARRB1	2081	10	20220	3.88659	1	1	0.984529
GOTERM_MF_DIRECT	GO:0000900~translation repressor activity, nucleic acid binding	4	0.146951	0.0751687	CPEB1, CPEB3, CPEB2, CPEB4	2081	10	20220	3.88659	1	1	0.984529
GOTERM_MF_DIRECT	GO:0035198~miRNA binding	6	0.220426	0.0804494	RBM4, ZC3H10, FMR1, ZC3H12A, HNRNPA2B1, QKI	2081	23	20220	2.53473	1	1	0.984529
GOTERM_MF_DIRECT	GO:0031490~chromatin DNA binding	11	0.404115	0.0844548	KDM6B, SMAD2, PER1, KDM3A, TOX2, NOTCH1, SRF, INSM1, GRHL1, CLOCK, KDM6A	2081	60	20220	1.78136	1	1	0.984529
GOTERM_MF_DIRECT	GO:0042799~histone methyltransferase activity (H4-K20 specific)	3	0.110213	0.0856602	SETD4, KMT5B, KMT5A	2081	5	20220	5.82989	1	1	0.984529
GOTERM_MF_DIRECT	GO:0004683~calmodulin-dependent protein kinase activity	5	0.183688	0.0896513	CAMK2D, DAPK1, MKNK2, MAPKAPK5, CAMK2G	2081	17	20220	2.85779	1	1	0.984529
GOTERM_MF_DIRECT	GO:0071889~14-3-3 protein binding	5	0.183688	0.0896513	RIPOR2, DDIT4, TMCC3, RBM7, HDAC7	2081	17	20220	2.85779	1	1	0.984529
GOTERM_MF_DIRECT	GO:0030295~protein kinase activator activity	7	0.257164	0.0926473	WNT11, PIK3CA, WNK1, STRADA, MOB2, PRKAG2, PDE8A	2081	31	20220	2.19404	1	1	0.984529
GOTERM_MF_DIRECT	GO:0034056~estrogen response element binding	4	0.146951	0.0957178	ESRRA, NR6A1, NR3C1, NR3C2	2081	11	20220	3.53327	1	1	0.984529
GOTERM_MF_DIRECT	GO:0070064~proline-rich region binding	4	0.146951	0.0957178	CYLD, NEDD4, ABL1, GIGYF2	2081	11	20220	3.53327	1	1	0.984529
GOTERM_MF_DIRECT	GO:0032452~histone demethylase activity	4	0.146951	0.0957178	KDM5B, KDM2A, KDM2B, FBXL19	2081	11	20220	3.53327	1	1	0.984529
GOTERM_MF_DIRECT	GO:0004879~RNA polymerase II transcription factor activity, ligand-activated sequence-specific DNA binding	10	0.367377	0.0984021	ESRRA, SREBF1, NR4A1, NR6A1, AHRR, RARB, RORA, PPARA, NR3C1, NR3C2	2081	54	20220	1.79935	1	1	0.984529
KEGG_PATHWAY	bta05168:Herpes simplex virus 1 infection	75	2.75533	1.91928e-05	ZNF177, ZNF891, ITGB3, LOC100296121, BLA-DQB, PPP1CB, CASP9, LOC512672, LOC784525, DSB, ZNF605, ZNF41, ZNF527, AKT3, ZNF568, ZNF567, IKBKG, EIF2B1, IFNAH, BOLA, JAK1, ZNF285, BOLA-NC1, ZFP1, APAF1, ZNF283, LOC100848895, LOC785630, ZNF12, TYK2, OAS1X, PIK3CA, ZNF93, LOC100140915, SRSF2, SRSF4, SRSF5, ZNF554, TLR3, ZNF674, TLR2, ZNF596, SP100, BOLA-DQA2, ZNF23, BOLA-DQA5, LOC100300095, ZNF829, ZFP5…	1066	404	9341	1.62673	0.00659971	0.00662152	0.00660232
KEGG_PATHWAY	bta04310:Wnt signaling pathway	36	1.32256	0.000597856	CAMK2D, CTBP1, ROCK2, CHD8, LEF1, CBY1, PSEN1, NLK, CCAR2, NKD2, PORCN, MAPK8, WNT11, CSNK1B, MYC, TBL1X, BTRC, PRKACB, CAMK2G, TLE4, APC2, TCF7L2, CSNK2A1, PRKCB, CSNK1A1, WNT5A, APCDD1L, CTNNBIP1, AXIN1, CSNK1E, SIRT1, TLE6, VANGL1, APC, TBL1XR1, PLCB2	1066	175	9341	1.80261	0.186429	0.10313	0.102831
KEGG_PATHWAY	bta04710:Circadian rhythm	12	0.440852	0.00125524	PER1, PER3, PRKAG1, PRKAG2, FBXL3, CSNK1D, RORA, CSNK1E, BTRC, CLOCK, NPAS2, ARNTL	1066	35	9341	3.00434	0.351654	0.144353	0.143935
KEGG_PATHWAY	bta04390:Hippo signaling pathway	30	1.10213	0.00519198	PATJ, LEF1, PPP2R2A, NKD2, BBC3, AMOT, PPP1CB, WNT11, MYC, CTNNA1, BTRC, TEAD1, APC2, SMAD2, SMAD1, TCF7L2, TGFB2, TGFB1, WNT5A, AXIN1, CSNK1D, CSNK1E, LATS1, FRMD6, APC, DLG3, PARD3, DLG5, LLGL2, TP73	1066	156	9341	1.68513	0.834022	0.338178	0.337198
KEGG_PATHWAY	bta03440:Homologous recombination	12	0.440852	0.00611008	TOP3B, RAD51B, MUS81, POLD3, BABAM2, RAD51D, BLM, POLD2, BRCA1, NBN, BRCA2, PALB2	1066	42	9341	2.50362	0.8793	0.338178	0.337198
KEGG_PATHWAY	bta00564:Glycerophospholipid metabolism	22	0.808229	0.00621416	AGPAT5, DGKG, DGKE, PCYT1A, PCYT2, CHKB, PLA2G4B, GPCPD1, PLA2G6, AGPAT1, PISD, PTDSS2, PLA2G16, PHOSPHO1, PLPP4, GPD2, GPD1, PEMT, PNPLA6, ADPRM, LPIN2, PLPP1	1066	104	9341	1.85364	0.883583	0.338178	0.337198
KEGG_PATHWAY	bta05416:Viral myocarditis	18	0.661278	0.00686158	BOLA-NC1, BOLA-DQA2, BLA-DQB, BOLA-DQA5, ICAM1, CASP9, LOC512672, DSB, CD40LG, LOC100300510, ABL1, ABL2, BOLA-DQB, FYN, BOLA, EIF4G3, MYH6, SNTB2	1066	79	9341	1.99656	0.907023	0.338178	0.337198
KEGG_PATHWAY	bta04520:Adherens junction	19	0.698016	0.0148542	FARP2, TCF7L2, CSNK2A1, ROCK2, ACTN1, LEF1, ARHGAP29, SORBS1, NLK, AFDN, FER, PARD3, CTNNA1, KRIT1, CCM2, FYN, NECTIN4, SSX2IP, NECTIN3	1066	92	9341	1.80968	0.994276	0.460731	0.459395
KEGG_PATHWAY	bta05165:Human papillomavirus infection	54	1.98384	0.015569	ITGB1, PATJ, MAML2, ITGB4, ITGB3, ITGA2B, PPP2R2A, UBE3A, TCIRG1, RBPJ, LOC512672, LOC784525, CSNK1B, CREB3L4, AKT3, IKBKG, IFNAH, BOLA, PRKACB, JAK1, APC2, MAGI1, HES6, BOLA-NC1, ITGA3, WNT5A, AXIN1, TYK2, RBL2, RBL1, PIK3CA, CCNE2, COL4A4, PARD3, IRF1, ITGA6, MAML3, TLR3, LLGL2, ATP6V1A, PTGER4, NOTCH1, LAMA4, PSEN1, WNT11, ATP6V1H, ATP6V1C2, BCAP31, TCF7L2, CSNK1A1, MX1, DLG3, APC, MDM2	1066	347	9341	1.36364	0.995544	0.460731	0.459395
KEGG_PATHWAY	bta05145:Toxoplasmosis	22	0.808229	0.0158873	ITGB1, TGFB2, TGFB1, LAMA4, BOLA-DQA2, BLA-DQB, TYK2, BOLA-DQA5, PIK3R5, CASP9, NFKBIA, DSB, MAPK8, SOCS1, CD40LG, IRAK1, AKT3, BOLA-DQB, ITGA6, IKBKG, JAK1, TLR2	1066	113	9341	1.70601	0.996015	0.460731	0.459395
KEGG_PATHWAY	bta04120:Ubiquitin mediated proteolysis	27	0.991918	0.0188632	UBE3C, CUL5, CUL2, NEDD4L, UBE3A, CBLB, KLHL13, BRCA1, UBE3B, RHOBTB1, ANAPC11, COP1, SOCS1, ELOC, BTRC, PPIL2, FANCL, PIAS2, UBE2W, NEDD4, UBA3, MDM2, ERCC8, TRIP12, NHLRC1, TRIM37, TRIM32	1066	150	9341	1.57728	0.998598	0.460731	0.459395
KEGG_PATHWAY	bta04110:Cell cycle	28	1.02866	0.0201465	CDKN1C, CCNH, TTK, PDS5B, DBF4B, CDC14A, ANAPC11, CDC14B, CCNB3, MTBP, ORC3, MYC, ABL1, SFN, SMAD2, TGFB2, TGFB1, CDC6, SMC1A, SGO1, RBL2, DBF4, RBL1, STAG2, TFDP1, CCNE2, MDM2, MAD1L1	1066	158	9341	1.55288	0.999108	0.460731	0.459395
KEGG_PATHWAY	bta04340:Hedgehog signaling pathway	13	0.47759	0.0219004	CSNK1A1, IQCE, ARRB1, CSNK1D, CSNK1E, KIF7, MOSMO, CSNK1B, KIF3A, SPOPL, BTRC, PRKACB, CSNK1G1	1066	56	9341	2.03419	0.999519	0.460731	0.459395
KEGG_PATHWAY	bta05210:Colorectal cancer	18	0.661278	0.0219804	APC2, SMAD2, TCF7L2, TGFB2, TGFB1, LEF1, AXIN1, BRAF, FOS, MLH1, BBC3, CASP9, MAPK8, PIK3CA, APC, MYC, AKT3, RALGDS	1066	89	9341	1.77222	0.999532	0.460731	0.459395
KEGG_PATHWAY	bta05225:Hepatocellular carcinoma	30	1.10213	0.0225685	SMARCD3, GSTP1, LEF1, WNT11, CSNK1B, MYC, AKT3, DPF3, BRD7, APC2, SMAD2, TCF7L2, PBRM1, TGFB2, SMARCC2, TGFB1, ACTL6B, PRKCB, CSNK1A1, WNT5A, AXIN1, GAB1, BRAF, ARID1B, SMARCA2, SMARCA4, PIK3CA, GSTA4, APC, GSTA3	1066	174	9341	1.5108	0.99962	0.460731	0.459395
KEGG_PATHWAY	bta04658:Th1 and Th2 cell differentiation	19	0.698016	0.024686	NOTCH1, MAML2, BOLA-DQA2, BLA-DQB, TYK2, FOS, RBPJ, BOLA-DQA5, NFKBIA, DSB, MAPK8, MAF, LOC100300510, BOLA-DQB, MAML3, IKBKG, NFKBIE, LAT, JAK1	1066	97	9341	1.7164	0.99982	0.460731	0.459395
KEGG_PATHWAY	bta04070:Phosphatidylinositol signaling system	19	0.698016	0.024686	DGKG, MTMR1, MTMR2, DGKE, MTMR3, INPP1, PRKCB, SACM1L, ITPK1, SYNJ2, PIK3C2A, MTMR6, MTM1, PIKFYVE, PIK3CA, PPIP5K2, PIK3C3, PLCB2, IP6K2	1066	97	9341	1.7164	0.99982	0.460731	0.459395
KEGG_PATHWAY	bta00770:Pantothenate and CoA biosynthesis	7	0.257164	0.0260605	PANK2, ALDH1B1, DPYS, ENPP1, BCAT1, UPB1, COASY	1066	21	9341	2.92089	0.999889	0.460731	0.459395
KEGG_PATHWAY	bta04380:Osteoclast differentiation	25	0.918442	0.028515	ITGB3, LOC790255, ATP2A2, LOC107131323, TREM2, LILRA4, LOC784525, MAPK8, SOCS1, AKT3, FYN, IKBKG, JAK1, TGFB2, TGFB1, FOS, TYK2, OSCAR, NFKBIA, CYLD, TEC, PIK3CA, FOSB, FCGR2B, LOC618416	1066	141	9341	1.55366	0.999954	0.460731	0.459395
KEGG_PATHWAY	bta04530:Tight junction	30	1.10213	0.0297155	ITGB1, PATJ, ROCK2, ARPC1A, PRKAG1, PRKAG2, NEDD4L, PPP2R2A, ARHGAP17, F11R, ACTR3B, AMOT, MAPK8, PRKACB, RAB8A, MAGI1, ACTN1, TJAP1, TIAM1, AFDN, OCLN, DLG3, NEDD4, PARD3, RAPGEF2, ARHGEF2, RAPGEF6, LOC781726, TJP3, LLGL2	1066	178	9341	1.47685	0.99997	0.460731	0.459395
KEGG_PATHWAY	bta00562:Inositol phosphate metabolism	15	0.551065	0.0309387	MIOX, MTMR1, MTMR2, MTMR3, INPP1, SACM1L, ITPK1, SYNJ2, PIK3C2A, MTMR6, MTM1, PIKFYVE, PIK3CA, PIK3C3, PLCB2	1066	72	9341	1.82556	0.99998	0.460731	0.459395
KEGG_PATHWAY	bta05162:Measles	27	0.991918	0.0318181	TNFAIP3, CBLB, BBC3, CASP9, LOC784525, MAPK8, IRAK1, LOC100300510, AKT3, IKBKG, IFNAH, JAK1, CSNK2A1, APAF1, MX1, FOS, TYK2, OAS1X, NFKBIA, MAVS, PIK3CA, CCNE2, CD209, CD46, FCGR2B, TP73, TLR2	1066	157	9341	1.50695	0.999986	0.460731	0.459395
KEGG_PATHWAY	bta05332:Graft-versus-host disease	13	0.47759	0.032004	BOLA-NC1, KIR3DS1, BOLA-DQA2, BLA-DQB, KIR3DL1, BOLA-DQA5, LOC512672, DSB, LOC100300510, LOC112446743, BOLA-DQB, KLRC1, BOLA	1066	59	9341	1.93076	0.999987	0.460731	0.459395
KEGG_PATHWAY	bta04919:Thyroid hormone signaling pathway	22	0.808229	0.0320508	NCOA1, PFKFB2, NOTCH1, PRKCB, ITGB3, NCOA3, ATP2A2, ATP1B2, MED12L, CASP9, MED14, MED24, NCOR1, PIK3CA, MYC, AKT3, MDM2, SLC16A2, PFKM, PRKACB, PLCB2, MYH6	1066	121	9341	1.59321	0.999987	0.460731	0.459395
KEGG_PATHWAY	bta03013:Nucleocytoplasmic transport	21	0.771492	0.0351162	AHCTF1, SEH1L, NUP107, PYM1, XPO7, UPF3B, UPF3A, CASC3, THOC5, RANGAP1, IPO7, SNUPN, SRRM1, DDX19A, ACIN1, RNPS1, NUP98, TNPO1, TNPO2, RAE1, TNPO3	1066	115	9341	1.60014	0.999996	0.484604	0.483199
KEGG_PATHWAY	bta05323:Rheumatoid arthritis	19	0.698016	0.0387965	ATP6V1A, TGFB2, FLT1, TGFB1, BOLA-DQA2, BLA-DQB, TCIRG1, FOS, GRO1, BOLA-DQA5, ICAM1, DSB, LOC100300510, LOC616364, CCL3, ATP6V1H, BOLA-DQB, ATP6V1C2, TLR2	1066	102	9341	1.63226	0.999999	0.514799	0.513307
KEGG_PATHWAY	bta05169:Epstein-Barr virus infection	36	1.32256	0.0427274	TNFAIP3, BOLA-DQA2, BLA-DQB, RBPJ, BOLA-DQA5, ICAM1, CASP9, LOC512672, LOC784525, DSB, MAPK8, IRAK1, LOC100300510, MYC, AKT3, IKBKG, IFNAH, BOLA, JAK1, MAP2K4, BOLA-NC1, APAF1, ENTPD8, TYK2, OAS1X, NFKBIA, NCOR2, MAVS, PIK3CA, CCNE2, NEDD4, MDM2, BOLA-DQB, NFKBIE, CD44, TLR2	1066	229	9341	1.37754	1	0.545962	0.544379
KEGG_PATHWAY	bta04612:Antigen processing and presentation	16	0.587803	0.0511301	BOLA-NC1, KIR3DS1, NFYA, NFYC, BOLA-DQA2, BLA-DQB, KIR3DL1, BOLA-DQA5, LOC512672, DSB, CD8A, LOC100300510, LOC112446743, BOLA-DQB, KLRC1, BOLA	1066	84	9341	1.66908	1	0.629996	0.62817
KEGG_PATHWAY	bta01100:Metabolic pathways	202	7.42101	0.0533449	PANK2, EHMT1, NUDT5, GLS, TDO2, CHAC2, XYLB, GSTK1, PDHX, MECR, GLCE, SACM1L, ACSL6, HSD11B1L, ACOD1, ENTPD8, UPB1, GBGT1, GANC, PISD, CYP27A1, MTHFD1, SUCLG2, ADPRM, IDO2, PLPP1, MTMR1, MTMR2, MTMR3, PDE1B, PLA2G6, ABO, MTMR6, ACMSD, DGUOK, CYP27B1, PTDSS2, LOC112441473, RDH12, ASL, ST3GAL6, B4GALNT4, ATP6V1C2, ST3GAL3, B3GALNT2, CHKB, TGDS, PDE2A, PAICS, PEMT, ADA, SUV39H2, ACY1, PIGN, DPYS, HE…	1066	1594	9341	1.11045	1	0.63462	0.632781
KEGG_PATHWAY	bta04150:mTOR signaling pathway	26	0.95518	0.0555035	ATP6V1A, SEH1L, PRR5L, RPS6KA3, RPS6KA6, DEPTOR, WNT11, AKT3, ATP6V1H, SLC38A9, FNIP1, FNIP2, ATP6V1C2, WDR59, MIOS, PRKCB, STRADA, WNT5A, BRAF, PIK3CA, DDIT4, RRAGD, ULK2, ULK1, SGK1, LPIN2	1066	158	9341	1.44196	1	0.638291	0.636441
KEGG_PATHWAY	bta00760:Nicotinate and nicotinamide metabolism	9	0.330639	0.061039	SIRT4, SIRT5, ENPP1, AOX1, NT5M, NMNAT2, NT5C2, SIRT1, NADK	1066	38	9341	2.07537	1	0.679305	0.677336
KEGG_PATHWAY	bta04064:NF-kappa B signaling pathway	19	0.698016	0.0673042	EDA, BCL2A1, CSNK2A1, PRKCB, LOC534578, LOC514978, TNFAIP3, CFLAR, GRO1, ICAM1, NFKBIA, CYLD, PIDD1, CD40LG, IRAK1, LOC100300510, IKBKG, LAT, CARD11	1066	109	9341	1.52744	1	0.703728	0.701688
KEGG_PATHWAY	bta05213:Endometrial cancer	12	0.440852	0.0673131	APC2, CASP9, TCF7L2, PIK3CA, APC, MYC, AKT3, LEF1, AXIN1, CTNNA1, BRAF, MLH1	1066	59	9341	1.78224	1	0.703728	0.701688
KEGG_PATHWAY	bta04130:SNARE interactions in vesicular transport	8	0.293902	0.0745682	STX17, STX16, STX8, GOSR1, VTI1A, STX6, STX4, VAMP4	1066	33	9341	2.12428	1	0.733463	0.731337
KEGG_PATHWAY	bta05142:Chagas disease	20	0.734754	0.0805857	SMAD2, MAP2K4, TGFB2, TGFB1, PPP2R2A, CFLAR, FOS, NFKBIA, LOC784525, MAPK8, PIK3CA, IRAK1, LOC100300510, LOC616364, AKT3, CCL3, TLR6, IKBKG, PLCB2, TLR2	1066	119	9341	1.47272	1	0.733463	0.731337
KEGG_PATHWAY	bta00532:Glycosaminoglycan biosynthesis - chondroitin sulfate / dermatan sulfate	6	0.220426	0.0824949	CHST11, CHST12, CHPF2, DSE, UST, CHST3	1066	21	9341	2.50362	1	0.733463	0.731337
KEGG_PATHWAY	bta00410:beta-Alanine metabolism	8	0.293902	0.0851046	AOC2, ALDH1B1, SMOX, ALDH3B1, DPYS, CARNS1, UPB1, HIBCH	1066	34	9341	2.0618	1	0.733463	0.731337
KEGG_PATHWAY	bta05321:Inflammatory bowel disease	13	0.47759	0.088723	SMAD2, TGFB2, TGFB1, BOLA-DQA2, BLA-DQB, RORA, BOLA-DQA5, DSB, MAF, LOC100300510, BOLA-DQB, IL18R1, TLR2	1066	69	9341	1.65094	1	0.733463	0.731337
KEGG_PATHWAY	bta04012:ErbB signaling pathway	15	0.551065	0.0925361	MAP2K4, CAMK2D, PRKCB, GAB1, CBLB, BRAF, MAPK8, PIK3CA, MYC, AKT3, ABL1, NCK2, ABL2, PAK6, CAMK2G	1066	84	9341	1.56476	1	0.733463	0.731337
KEGG_PATHWAY	bta00240:Pyrimidine metabolism	11	0.404115	0.0991793	DUT, NME7, DPYS, ENPP1, ENTPD8, CTPS1, NT5M, UPP1, NT5C2, UPB1, UCKL1	1066	56	9341	1.72124	1	0.733463	0.731337

## Sheet: XJBC_milk_fat_percentage
KEGG enrichment analysis results of DEGs in low milk fat percentage vs. high milk fat percentage
Category	Term	Count	%	PValue	Genes	List Total	Pop Hits	Pop Total	Fold Enrichment	Bonferroni	Benjamini	FDR
GOTERM_BP_DIRECT	GO:0030593~neutrophil chemotaxis	11	1.2987	2.06797e-05	CXCL8, JAML, CXCR1, CXCR2, C5AR1, CCL2, LOC525415, S100A9, CXCL5, CCL16, S100A8	598	66	20393	5.68367	0.0360213	0.0183717	0.0182785
GOTERM_BP_DIRECT	GO:0045071~negative regulation of viral genome replication	8	0.94451	3.16572e-05	ISG20, OAS1Y, MAVS, ZNFX1, OAS2, MX1, ISG15, LOC112444847	598	32	20393	8.5255	0.0546129	0.0183717	0.0182785
GOTERM_BP_DIRECT	GO:0050729~positive regulation of inflammatory response	10	1.18064	3.81758e-05	PTGER4, IL1B, CASP4, NINJ1, WNT5A, OSM, LOC525415, NMI, S100A9, S100A8	598	57	20393	5.98281	0.0654827	0.0183717	0.0182785
GOTERM_BP_DIRECT	GO:0006955~immune response	26	3.06966	4.14245e-05	CXCL8, HHLA2, LST1, LOC785982, CD1B, CD1A, JSP.1, CXCR1, LOC520402, NFIL3, CCRL2, CXCR2, CCL2, LOC525415, CCL16, CCR1, IL15, FCRL3, LOC509006, OSM, PDCD1LG2, IL2, IL6, CD40LG, IL1B, TLR8	598	350	20393	2.53329	0.0708532	0.0183717	0.0182785
GOTERM_BP_DIRECT	GO:0045087~innate immune response	25	2.95159	7.40431e-05	UBA7, HERC5, LOC781710, DHX58, CASP4, S100A12, RSAD2, MX2, MX1, NMI, OAS1Y, PSPC1, OAS2, CATHL3, TTC4, CATHL2, CATHL1, TLR8, PTX3, S100A9, TRIM10, SERINC5, S100A8, MSRB1, APOBEC3Z1	598	341	20393	2.50015	0.123096	0.0262705	0.0261372
GOTERM_BP_DIRECT	GO:0007155~cell adhesion	20	2.36128	0.000105476	ACHE, TNFAIP6, LOC101906200, PSEN1, PCDHA13, CLDN1, LOC100140873, CLDN10, ALCAM, NINJ2, PARD3, LOC618268, LOC616254, NINJ1, CASS4, IGFBP7, FOLR3, MPZL3, CD24	598	243	20393	2.80675	0.170659	0.0311857	0.0310275
GOTERM_BP_DIRECT	GO:0042246~tissue regeneration	5	0.590319	0.000203648	TEC, NINJ2, TXK, NINJ1, LOC101906200	598	11	20393	15.5009	0.303236	0.0516102	0.0513483
GOTERM_BP_DIRECT	GO:0032020~ISG15-protein conjugation	4	0.472255	0.000467356	HERC5, UBA7, UBE2L6, ISG15	598	6	20393	22.7347	0.563638	0.0921211	0.0916538
GOTERM_BP_DIRECT	GO:0038083~peptidyl-tyrosine autophosphorylation	4	0.472255	0.000467356	TEC, TXK, AATK, BMX	598	6	20393	22.7347	0.563638	0.0921211	0.0916538
GOTERM_BP_DIRECT	GO:0051607~defense response to virus	15	1.77096	0.000780515	RSAD2, MX2, MX1, ISG15, IFIT3, IFIT2, ISG20, OAS1Y, ZNFX1, OAS2, TTC4, TLR8, LOC112444847, SERINC5, APOBEC3Z1	598	178	20393	2.87376	0.74972	0.138463	0.137761
GOTERM_BP_DIRECT	GO:0061844~antimicrobial humoral immune response mediated by antimicrobial peptide	8	0.94451	0.00106733	PGLYRP4, CXCL8, CATHL3, CATHL2, CATHL1, S100A12, S100A9, CXCL5	598	55	20393	4.96029	0.8496	0.172131	0.171258
GOTERM_BP_DIRECT	GO:0051092~positive regulation of NF-kappaB transcription factor activity	7	0.826446	0.00148909	IKBKB, CD40LG, WNT5A, CAPN3, TRAF1, IKBKG, IL1RAP	598	43	20393	5.55149	0.928896	0.211282	0.21021
GOTERM_BP_DIRECT	GO:0007156~homophilic cell adhesion via plasma membrane adhesion molecules	12	1.41677	0.00154829	CDH5, CDH20, PALLD, LOC786489, NEXN, FAT3, DCHS1, FAT4, PCDHA13, EMB, CELSR1, L1CAM	598	130	20393	3.14788	0.935995	0.211282	0.21021
GOTERM_BP_DIRECT	GO:0048488~synaptic vesicle endocytosis	6	0.708383	0.00191187	SYT2, STON1, AMPH, SCRIB, VAMP2, SNCA	598	31	20393	6.60039	0.966456	0.242261	0.241032
GOTERM_BP_DIRECT	GO:0042119~neutrophil activation	4	0.472255	0.0025685	CXCL8, IL15, IL1B, CXCL5	598	10	20393	13.6408	0.989563	0.303767	0.302226
GOTERM_BP_DIRECT	GO:0009615~response to virus	6	0.708383	0.00291334	RSAD2, OAS2, MX2, MX1, DHX58, NMI	598	34	20393	6.018	0.994348	0.323017	0.321378
GOTERM_BP_DIRECT	GO:0071277~cellular response to calcium ion	8	0.94451	0.00310904	SYT2, ALOX5AP, ITPKA, WNT5A, FOSB, CAPN3, CPNE2, SYT7	598	66	20393	4.13358	0.99601	0.324438	0.322792
GOTERM_BP_DIRECT	GO:0140374~antiviral innate immune response	6	0.708383	0.00331837	MAVS, NMB, MX1, DHX58, IFIT3, IFIT2	598	35	20393	5.84606	0.997251	0.327044	0.325385
GOTERM_BP_DIRECT	GO:0045893~positive regulation of DNA-templated transcription	17	2.00708	0.00452062	EGR1, FZD2, NCF1, MYRF, MYRFL, PSEN1, ESR1, TBX19, NPAS3, EDRF1, NFIA, NFIL3, IL1B, TBX20, GPBP1, CAPN3, SOX4	598	261	20393	2.2212	0.999677	0.422083	0.419942
GOTERM_BP_DIRECT	GO:0050819~negative regulation of coagulation	3	0.354191	0.00493615	PROCR, PROC, HS3ST5	598	4	20393	25.5765	0.999846	0.437837	0.435616
GOTERM_BP_DIRECT	GO:0032728~positive regulation of interferon-beta production	5	0.590319	0.00651317	MAVS, OAS2, DHX58, TLR8, ISG15	598	26	20393	6.55808	0.999991	0.550207	0.547416
GOTERM_BP_DIRECT	GO:0010906~regulation of glucose metabolic process	4	0.472255	0.0105182	IGFBP3, PDK4, PDK3, MLYCD	598	16	20393	8.5255	1	0.811273	0.807157
GOTERM_BP_DIRECT	GO:0070593~dendrite self-avoidance	4	0.472255	0.0105182	PALLD, NEXN, EMB, L1CAM	598	16	20393	8.5255	1	0.811273	0.807157
GOTERM_BP_DIRECT	GO:0045741~positive regulation of epidermal growth factor-activated receptor activity	3	0.354191	0.0118678	TGFA, AREG, EREG	598	6	20393	17.051	1	0.830326	0.826113
GOTERM_BP_DIRECT	GO:0006915~apoptotic process	16	1.88902	0.0121078	IGFBP3, PSEN1, MMP9, CIDEC, DEDD2, GADD45G, BCL2L12, AIMP2, MARCKS, CASP4, BCL7B, XAF1, DRAM2, S100A9, S100A8, BCL2L15	598	266	20393	2.05125	1	0.830326	0.826113
GOTERM_BP_DIRECT	GO:0045840~positive regulation of mitotic nuclear division	4	0.472255	0.0124985	IL1B, TGFA, AREG, EREG	598	17	20393	8.024	1	0.830326	0.826113
GOTERM_BP_DIRECT	GO:0050852~T cell receptor signaling pathway	7	0.826446	0.0126374	RNF31, TEC, HHLA2, TXK, THY1, PSEN1, BMX	598	66	20393	3.61688	1	0.830326	0.826113
GOTERM_BP_DIRECT	GO:0032729~positive regulation of type II interferon production	6	0.708383	0.0151512	IL1B, TXK, WNT5A, TLR8, ISG15, SCRIB	598	50	20393	4.09224	1	0.869518	0.865107
GOTERM_BP_DIRECT	GO:0090179~planar cell polarity pathway involved in neural tube closure	3	0.354191	0.0162949	FZD2, WNT5A, CELSR1	598	7	20393	14.6151	1	0.869518	0.865107
GOTERM_BP_DIRECT	GO:0045730~respiratory burst	3	0.354191	0.0162949	NCF1, CD24	598	7	20393	14.6151	1	0.869518	0.865107
GOTERM_BP_DIRECT	GO:0043568~positive regulation of insulin-like growth factor receptor signaling pathway	3	0.354191	0.0162949	GHSR, IGFBP3, MYORG	598	7	20393	14.6151	1	0.869518	0.865107
GOTERM_BP_DIRECT	GO:0032755~positive regulation of interleukin-6 production	6	0.708383	0.0164053	MAVS, IL1B, WNT5A, TLR8, MAPK13, EREG	598	51	20393	4.012	1	0.869518	0.865107
GOTERM_BP_DIRECT	GO:0071347~cellular response to interleukin-1	6	0.708383	0.0164053	CXCL8, CCL2, LOC525415, PTGS2, CCL16, MAPK13	598	51	20393	4.012	1	0.869518	0.865107
GOTERM_BP_DIRECT	GO:0098609~cell-cell adhesion	11	1.2987	0.0167025	FNDC1, LOC616254, ITGA2B, FAT3, SCRIB, THY1, PSEN1, FAT4, CELSR1, L1CAM, LOC100140873	598	156	20393	2.40463	1	0.869518	0.865107
GOTERM_BP_DIRECT	GO:0007229~integrin-mediated signaling pathway	7	0.826446	0.0176452	SEMA7A, TEC, TXK, ITGA2B, ISG15, THY1, ITGB3BP	598	71	20393	3.36217	1	0.869518	0.865107
GOTERM_BP_DIRECT	GO:0050728~negative regulation of inflammatory response	7	0.826446	0.0176452	PTGER4, CDH5, GHSR, PROC, TNFAIP6, IL10RA, IL22RA2	598	71	20393	3.36217	1	0.869518	0.865107
GOTERM_BP_DIRECT	GO:0042742~defense response to bacterium	10	1.18064	0.0195479	RNF31, MAVS, ZNFX1, DEFB7, OAS2, CASP4, LCN2, ISG15, DEFB4A, CXCL5	598	137	20393	2.4892	1	0.916847	0.912195
GOTERM_BP_DIRECT	GO:0031295~T cell costimulation	4	0.472255	0.0196393	HHLA2, PDCD1LG2, CD24	598	20	20393	6.8204	1	0.916847	0.912195
GOTERM_BP_DIRECT	GO:0006935~chemotaxis	6	0.708383	0.0205758	CCR1, C5AR2, C5AR1, PTAFR, CCRL2, PROK2	598	54	20393	3.78911	1	0.935934	0.931186
GOTERM_BP_DIRECT	GO:0048846~axon extension involved in axon guidance	3	0.354191	0.0213091	ALCAM, WNT5A, SLIT1	598	8	20393	12.7883	1	0.94506	0.940265
GOTERM_BP_DIRECT	GO:0060070~canonical Wnt signaling pathway	7	0.826446	0.0225218	TCF7L2, FZD2, FZD6, WNT5A, FZD9, WNT8B, CSNK1E	598	75	20393	3.18285	1	0.974478	0.969535
GOTERM_BP_DIRECT	GO:0032760~positive regulation of tumor necrosis factor production	6	0.708383	0.0237084	MAVS, CD84, OAS2, WNT5A, LOC525415, PSEN1	598	56	20393	3.65379	1	1	0.995488
GOTERM_BP_DIRECT	GO:0001934~positive regulation of protein phosphorylation	9	1.06257	0.024863	MAVS, LIMK2, IL1B, PSEN1, PTGS2, MMP9, CARD14, FGF11, CAMKK2	598	120	20393	2.55765	1	1	0.995488
GOTERM_BP_DIRECT	GO:0001942~hair follicle development	4	0.472255	0.0254137	EDAR, FZD6, CELSR1, LGR5	598	22	20393	6.20036	1	1	0.995488
GOTERM_BP_DIRECT	GO:0030278~regulation of ossification	3	0.354191	0.0268724	PTGER4, EGR2, PBX1	598	9	20393	11.3673	1	1	0.995488
GOTERM_BP_DIRECT	GO:0055085~transmembrane transport	18	2.12515	0.0288224	SLC45A3, SLC13A4, LOC100337457, ABCA6, SLC23A1, SLC22A1, LOC523126, SLC16A12, SLC4A10, SLC4A1, MGC139164, SLC25A26, LOC100337244, FLVCR2, LOC101904517, SLC16A3, LOC100299180, SLC18A2	598	349	20393	1.75884	1	1	0.995488
GOTERM_BP_DIRECT	GO:0045089~positive regulation of innate immune response	3	0.354191	0.0329483	TLR8, NMI, EREG	598	10	20393	10.2306	1	1	0.995488
GOTERM_BP_DIRECT	GO:0006071~glycerol metabolic process	3	0.354191	0.0329483	GK5, DGAT2, GK	598	10	20393	10.2306	1	1	0.995488
GOTERM_BP_DIRECT	GO:0022407~regulation of cell-cell adhesion	3	0.354191	0.0329483	CD24, ZDHHC2	598	10	20393	10.2306	1	1	0.995488
GOTERM_BP_DIRECT	GO:0070098~chemokine-mediated signaling pathway	5	0.590319	0.0338484	CXCL8, CCL2, LOC525415, CXCL5, CCL16	598	42	20393	4.05976	1	1	0.995488
GOTERM_BP_DIRECT	GO:0001843~neural tube closure	5	0.590319	0.0364864	FZD6, MTHFR, SCRIB, PRKACB, KDM6A	598	43	20393	3.96535	1	1	0.995488
GOTERM_BP_DIRECT	GO:0033138~positive regulation of peptidyl-serine phosphorylation	5	0.590319	0.0392396	NTF3, WNT5A, OSM, MTCP1, PTGS2	598	44	20393	3.87523	1	1	0.995488
GOTERM_BP_DIRECT	GO:0007157~heterophilic cell-cell adhesion via plasma membrane cell adhesion molecules	5	0.590319	0.0392396	MEGF6, ALCAM, JAML, FAT4, DLK2	598	44	20393	3.87523	1	1	0.995488
GOTERM_BP_DIRECT	GO:0045766~positive regulation of angiogenesis	7	0.826446	0.0423313	CDH5, CXCL8, IL1B, C5AR1, NINJ1, WNT5A, AQP1	598	87	20393	2.74384	1	1	0.995488
GOTERM_BP_DIRECT	GO:0006906~vesicle fusion	4	0.472255	0.0433768	FER1L5, STX6, VAMP2, SYT7	598	27	20393	5.05215	1	1	0.995488
GOTERM_BP_DIRECT	GO:0050830~defense response to Gram-positive bacterium	8	0.94451	0.0446486	LOC781710, PGLYRP4, IL1B, CATHL3, CATHL2, CASP4, C5AR1, CATHL1	598	111	20393	2.4578	1	1	0.995488
GOTERM_BP_DIRECT	GO:0071356~cellular response to tumor necrosis factor	6	0.708383	0.0514601	IKBKB, CXCL8, OCSTAMP, CCL2, LOC525415, CCL16	598	69	20393	2.96539	1	1	0.995488
GOTERM_BP_DIRECT	GO:0032913~negative regulation of transforming growth factor beta3 production	2	0.236128	0.0576939	CD24	598	2	20393	34.102	1	1	0.995488
GOTERM_BP_DIRECT	GO:0009624~response to nematode	2	0.236128	0.0576939	PTGER4, PTGS2	598	2	20393	34.102	1	1	0.995488
GOTERM_BP_DIRECT	GO:0032600~chemokine receptor transport out of membrane raft	2	0.236128	0.0576939	CD24	598	2	20393	34.102	1	1	0.995488
GOTERM_BP_DIRECT	GO:0015882~L-ascorbic acid transmembrane transport	2	0.236128	0.0576939	SLC23A1	598	2	20393	34.102	1	1	0.995488
GOTERM_BP_DIRECT	GO:0016080~synaptic vesicle targeting	2	0.236128	0.0576939	SCRIB, PSEN1	598	2	20393	34.102	1	1	0.995488
GOTERM_BP_DIRECT	GO:0032286~central nervous system myelin maintenance	2	0.236128	0.0576939	FA2H, MYRF	598	2	20393	34.102	1	1	0.995488
GOTERM_BP_DIRECT	GO:0070488~neutrophil aggregation	2	0.236128	0.0576939	S100A9, S100A8	598	2	20393	34.102	1	1	0.995488
GOTERM_BP_DIRECT	GO:0090263~positive regulation of canonical Wnt signaling pathway	6	0.708383	0.0597556	FZD9, CSNK1E, LGR5, SOX4, WLS, SULF2	598	72	20393	2.84183	1	1	0.995488
GOTERM_BP_DIRECT	GO:0042981~regulation of apoptotic process	8	0.94451	0.0606389	BCL2L12, EGR1, CASP4, TRAF1, CARD14, CIDEC, DEDD2, BCL2L15	598	119	20393	2.29257	1	1	0.995488
GOTERM_BP_DIRECT	GO:0032715~negative regulation of interleukin-6 production	4	0.472255	0.0612366	GHSR, CD84, NMB, FOXJ1	598	31	20393	4.40026	1	1	0.995488
GOTERM_BP_DIRECT	GO:0007420~brain development	9	1.06257	0.0655435	ANAPC7, SLC23A1, FOXJ1, AATK, L1CAM, SOX4, GPR158, PBX1	598	146	20393	2.10218	1	1	0.995488
GOTERM_BP_DIRECT	GO:0042130~negative regulation of T cell proliferation	4	0.472255	0.0661592	HHLA2, FOXJ1, PDCD1LG2, VSIG4	598	32	20393	4.26275	1	1	0.995488
GOTERM_BP_DIRECT	GO:0042102~positive regulation of T cell proliferation	4	0.472255	0.0661592	CD40LG, IL15, HHLA2, PDCD1LG2	598	32	20393	4.26275	1	1	0.995488
GOTERM_BP_DIRECT	GO:0007275~multicellular organism development	9	1.06257	0.0676361	CDH5, VANGL2, CDH20, FST, GREB1, WNT5A, KREMEN1, WNT8B, SPRY2	598	147	20393	2.08788	1	1	0.995488
GOTERM_BP_DIRECT	GO:0007596~blood coagulation	5	0.590319	0.0691749	P2RY12, PROCR, PROC, PROZ, SLC4A1	598	53	20393	3.21717	1	1	0.995488
GOTERM_BP_DIRECT	GO:0060041~retina development in camera-type eye	4	0.472255	0.0712568	ACHE, NFIA, CLN8, DCLK1	598	33	20393	4.13358	1	1	0.995488
GOTERM_BP_DIRECT	GO:0050853~B cell receptor signaling pathway	4	0.472255	0.0712568	TEC, NFAM1, TXK, BMX	598	33	20393	4.13358	1	1	0.995488
GOTERM_BP_DIRECT	GO:0007411~axon guidance	9	1.06257	0.0741583	SEMA7A, PALLD, LRTM2, WNT5A, SLIT1, NEXN, EMB, L1CAM, DLK2	598	150	20393	2.04612	1	1	0.995488
GOTERM_BP_DIRECT	GO:0040037~negative regulation of fibroblast growth factor receptor signaling pathway	3	0.354191	0.0783366	WNT5A, SPRY2, SULF2	598	16	20393	6.39413	1	1	0.995488
GOTERM_BP_DIRECT	GO:0010575~positive regulation of vascular endothelial growth factor production	3	0.354191	0.0783366	IL1B, C5AR1, SULF2	598	16	20393	6.39413	1	1	0.995488
GOTERM_BP_DIRECT	GO:0070498~interleukin-1-mediated signaling pathway	3	0.354191	0.0783366	EGR1, IL1B, IL1RAP	598	16	20393	6.39413	1	1	0.995488
GOTERM_BP_DIRECT	GO:0071472~cellular response to salt stress	2	0.236128	0.0852824	CAPN3, AQP1	598	3	20393	22.7347	1	1	0.995488
GOTERM_BP_DIRECT	GO:0009097~isoleucine biosynthetic process	2	0.236128	0.0852824	SDS, SDSL	598	3	20393	22.7347	1	1	0.995488
GOTERM_BP_DIRECT	GO:0002523~leukocyte migration involved in inflammatory response	2	0.236128	0.0852824	S100A9, S100A8	598	3	20393	22.7347	1	1	0.995488
GOTERM_BP_DIRECT	GO:2000052~positive regulation of non-canonical Wnt signaling pathway	2	0.236128	0.0852824	WNT5A, CSNK1E	598	3	20393	22.7347	1	1	0.995488
GOTERM_BP_DIRECT	GO:0048105~establishment of body hair planar orientation	2	0.236128	0.0852824	FZD6, CELSR1	598	3	20393	22.7347	1	1	0.995488
GOTERM_BP_DIRECT	GO:0070245~positive regulation of thymocyte apoptotic process	2	0.236128	0.0852824	WNT5A, BBC3	598	3	20393	22.7347	1	1	0.995488
GOTERM_BP_DIRECT	GO:2001294~malonyl-CoA catabolic process	2	0.236128	0.0852824	NUDT7, MLYCD	598	3	20393	22.7347	1	1	0.995488
GOTERM_BP_DIRECT	GO:0043401~steroid hormone receptor signaling pathway	2	0.236128	0.0852824	ABHD2, ESR1	598	3	20393	22.7347	1	1	0.995488
GOTERM_BP_DIRECT	GO:0002237~response to molecule of bacterial origin	2	0.236128	0.0852824	CD24	598	3	20393	22.7347	1	1	0.995488
GOTERM_BP_DIRECT	GO:0072674~multinuclear osteoclast differentiation	2	0.236128	0.0852824	OCSTAMP, OSCAR	598	3	20393	22.7347	1	1	0.995488
GOTERM_BP_DIRECT	GO:0060750~epithelial cell proliferation involved in mammary gland duct elongation	2	0.236128	0.0852824	WNT5A, AREG	598	3	20393	22.7347	1	1	0.995488
GOTERM_BP_DIRECT	GO:0071596~ubiquitin-dependent protein catabolic process via the N-end rule pathway	2	0.236128	0.0852824	UBR3, UBR1	598	3	20393	22.7347	1	1	0.995488
GOTERM_BP_DIRECT	GO:0032727~positive regulation of interferon-alpha production	3	0.354191	0.087115	MAVS, NMB, TLR8	598	17	20393	6.018	1	1	0.995488
GOTERM_BP_DIRECT	GO:0000902~cell morphogenesis	6	0.708383	0.0925283	CDH5, NFIA, CDH20, LST1, SHROOM1, FRY	598	82	20393	2.49527	1	1	0.995488
GOTERM_BP_DIRECT	GO:0090630~activation of GTPase activity	4	0.472255	0.0933061	TIAM2, SIPA1L2, ARHGAP25, RAP1GAP	598	37	20393	3.6867	1	1	0.995488
GOTERM_BP_DIRECT	GO:0042311~vasodilation	3	0.354191	0.0961697	ADORA2B, DRD1, VAMP2	598	18	20393	5.68367	1	1	0.995488
GOTERM_BP_DIRECT	GO:0048814~regulation of dendrite morphogenesis	3	0.354191	0.0961697	RAP2A, HECW2, LZTS1	598	18	20393	5.68367	1	1	0.995488
GOTERM_BP_DIRECT	GO:0016540~protein autoprocessing	3	0.354191	0.0961697	MYRF, CASP4, MYRFL	598	18	20393	5.68367	1	1	0.995488
GOTERM_CC_DIRECT	GO:0009897~external side of plasma membrane	30	3.54191	2.01208e-05	LOC100297676, CD84, SEMA7A, HHLA2, ITGA2B, LOC785982, LOC784451, THY1, CD1B, CD1A, CDH5, JSP.1, ALCAM, CXCR1, CCRL2, CXCR2, LOC100847738, TNFRSF4, CCR1, LOC100848575, FCRL3, MCAM, LOC509006, PDCD1LG2, LOC751811, CLEC2B, P2RX1, FOLR3, CD24	631	422	21608	2.43441	0.00719742	0.0039555	0.00394448
GOTERM_CC_DIRECT	GO:0005615~extracellular space	75	8.85478	2.20362e-05	ACHE, CXCL8, TNFAIP6, DEFB7, OVOS2, CRISP3, LOC785982, WFDC1, LOXL4, DMKN, ERFE, SOGA1, AREG, CXCL5, JSP.1, PODNL1, LOC525415, LOC786348, IGFBP1, SERPINB4, IL15, FST, IGFBP3, LOC509006, WNT5A, OLFM4, MMP9, EREG, ACTA2, LOC107131803, PROCR, CRISPLD2, IL1B, CATHL3, CATHL2, CATHL1, LOC100337223, LOC789503, MASP2, DEFB4A, S100A9, SMPDL3A, ANGPTL1, S100A8, PLA1A, SEMA7A, PROZ, WNT8B, TGFA, CD1B, CD1A,…	631	1558	21608	1.64846	0.00787988	0.0039555	0.00394448
GOTERM_CC_DIRECT	GO:0016324~apical plasma membrane	19	2.24321	0.000902457	IL10RA, SLC23A1, SLC22A1, FZD6, SLC4A10, RAB27B, THY1, PSEN1, MYO7A, SHROOM1, SHROOM4, AQP1, ANO1, OTOA, PARD3, FOLR3, DRAM2, SLC16A3	631	267	21608	2.43684	0.276843	0.107994	0.107693
GOTERM_CC_DIRECT	GO:0030018~Z disc	10	1.18064	0.00145339	PDLIM1, PALLD, SYNPO2, MYO18B, NEXN, CAPN3, SLC4A1, NEB, PSEN1, PPP1R12B	631	92	21608	3.72218	0.406754	0.130442	0.130078
GOTERM_CC_DIRECT	GO:0016323~basolateral plasma membrane	13	1.53483	0.00640396	SLC22A1, C5AR1, SLC40A1, SLC16A12, SLC4A10, SLC4A1, SCRIB, CLDN1, AQP1, HEPH, SLC7A8, FOLR3, SLC16A3	631	179	21608	2.487	0.900382	0.36957	0.368541
GOTERM_CC_DIRECT	GO:0005737~cytoplasm	150	17.7096	0.00645656	TDRKH, NCF1, SLC23A1, TMEM140, LOC511936, CYB5D1, HERC5, RGS2, CHCHD2, MAEA, BASP1, GRAP2, CFL2, CCRL2, DHX58, KPNA6, CAPN3, CPNE2, LZTS1, SOX4, TGM3, TNS1, ARL11, ARMT1, SDS, SNRPN, RBFOX3, MAGI2, SCRIB, MYO7A, CSNK1E, KCTD5, LOC112443020, SULT2B1, INPP4B, DOK3, PSPC1, HECW2, TBPL1, AMPH, TRIM10, S100A9, CARD14, S100A8, UBA7, UBR3, DAPP1, DTX2, UBR1, MEFV, RAP1GAP, STRA8, SEC14L3, BRIP1, TERT, S…	631	4240	21608	1.21146	0.902258	0.36957	0.368541
GOTERM_CC_DIRECT	GO:0005576~extracellular region	46	5.43093	0.0072061	CNTNAP1, CXCL8, DEFB7, TUFT1, OVOS2, CRISP3, PROZ, WFDC1, WNT8B, SBSN, CXCL5, ADAMTS10, COCH, ISLR, LOC618664, ADAMTS18, CASP4, CCL2, PROK2, LOC525415, IGFBP7, MUC15, CCL16, SNCA, IGFBP1, IL15, FST, IGFBP3, WNT5A, OSM, ISG15, OOSP2, NMI, IL2, SULF2, IL6, PROC, LOC407148, CRISPLD2, CATHL3, CATHL2, CATHL1, MASP2, FOLR3, DEFB4A, SMPDL3A	631	1056	21608	1.49169	0.925455	0.36957	0.368541
GOTERM_CC_DIRECT	GO:0015629~actin cytoskeleton	11	1.2987	0.0176687	PEAK3, ONECUT2, CFL2, SYNPO2, NEXN, FILIP1, ARPC4, MYO7A, PARVB, MSRB1, RND1	631	158	21608	2.38408	0.998338	0.789172	0.786973
GOTERM_CC_DIRECT	GO:0005912~adherens junction	10	1.18064	0.0216707	PDLIM1, CDH5, CDH20, CCDC85A, PARD3, KIF13A, SCRIB, SHROOM1, SHROOM4, RND1	631	140	21608	2.446	0.999616	0.789172	0.786973
GOTERM_CC_DIRECT	GO:0005654~nucleoplasm	62	7.31995	0.0219825	MRPS15, PRDM9, STEAP4, ONECUT2, CELSR1, BACH2, ZC3H12D, CDH5, MAEA, GRAP2, KPNA6, DUSP2, PRMT7, ZHX3, SNRPN, MORC4, SCRIB, RFX1, OLFM4, EPN3, OAS1Y, ANO1, OAS2, DAGLB, ITGB3BP, HEMGN, RBM48, SYNPO2, TXK, XPA, HTT, DTX2, PSEN1, TMA16, NPAS3, DEDD2, BRIP1, STX6, HOXC9, CBX8, TCF7L2, EGR1, EGR2, CENPW, GPKOW, ABCA6, BCDIN3D, LRWD1, NMI, CDC6, BMX, PBX1, SOX30, MLLT10, NFIA, TTC4, INTS5, FOSB, GTF2IR…	631	1613	21608	1.31626	0.999658	0.789172	0.786973
GOTERM_CC_DIRECT	GO:0032588~trans-Golgi network membrane	5	0.590319	0.0262846	NSG2, STX6, CLBA1, LGR5, ATP9A	631	39	21608	4.39026	0.99993	0.819168	0.816886
GOTERM_CC_DIRECT	GO:0055038~recycling endosome membrane	6	0.708383	0.028533	RAP2A, SNX18, SLC9A7, STX6, ZDHHC2, ATP9A	631	59	21608	3.48245	0.999969	0.819168	0.816886
GOTERM_CC_DIRECT	GO:0031965~nuclear membrane	10	1.18064	0.0296635	CDH5, BRIP1, DUSP2, ALOX5AP, MX1, NRM, DTX2, SLC16A3, MYORG, AQP1	631	148	21608	2.31379	0.99998	0.819168	0.816886
GOTERM_CC_DIRECT	GO:0009898~cytoplasmic side of plasma membrane	6	0.708383	0.0343845	RNF31, EPN3, SNX18, NCF1, SLC4A1, TRAF1	631	62	21608	3.31394	0.999996	0.873279	0.870846
GOTERM_CC_DIRECT	GO:0045171~intercellular bridge	6	0.708383	0.036488	PHLDB1, CYTH4, NUDCD2, XPA, CDC6, OLFM4	631	63	21608	3.26134	0.999998	0.873279	0.870846
GOTERM_CC_DIRECT	GO:0016342~catenin complex	5	0.590319	0.0415955	CDH5, CDH20, FAT3, DCHS1, FAT4	631	45	21608	3.8049	1	0.913654	0.911109
GOTERM_CC_DIRECT	GO:0001725~stress fiber	6	0.708383	0.0432649	PDLIM1, ACTA2, TLNRD1, PALLD, SYNPO2, PPP1R12B	631	66	21608	3.1131	1	0.913654	0.911109
GOTERM_CC_DIRECT	GO:0005874~microtubule	12	1.41677	0.0555846	RASSF1, KIFC2, DNAH8, MAP1B, MX2, KIF13A, MX1, SPRY2, KIF1A, SHROOM1, SOGA1, DCLK1	631	218	21608	1.88499	1	1	1
GOTERM_CC_DIRECT	GO:0005856~cytoskeleton	16	1.88902	0.0557736	MARCKSL1, BRK1, MYO7A, FNBP1L, CYB5D1, ACTA2, FGD5, MAEA, ITPKA, CDC42EP3, S100A12, CDC42EP1, S100A9, S100A8, MSRB1, TNS1	631	326	21608	1.68069	1	1	1
GOTERM_CC_DIRECT	GO:0016328~lateral plasma membrane	6	0.708383	0.0561334	SLC7A8, SLC22A1, SLC4A10, SLC40A1, SLC16A12, SLC16A3	631	71	21608	2.89386	1	1	1
GOTERM_CC_DIRECT	GO:0044666~MLL3/4 complex	3	0.354191	0.0612695	KDM6B, PRRT2, KDM6A	631	14	21608	7.33801	1	1	1
GOTERM_CC_DIRECT	GO:0016020~membrane	145	17.1192	0.063528	TDRKH, NCF1, LOC532875, SLC23A1, NPY2R, OR5K1, LST1, LOXL4, TMEM260, IL1RAP, TMEM140, TMEM141, SOGA1, LOC100140873, LOC511936, AQP1, MFSD13A, FAM162B, FAM174A, CCRL2, LIPN, LOC525415, VSIG4, SLC16A3, IL15RA, DGAT2, TMEM52B, KCNH8, LMTK3, MYO7A, KCNK17, EREG, TIAM2, LOC112444479, ADAM19, INPP4B, PROCR, JAML, SLC9A7, NINJ2, NINJ1, SIDT1, ORAI1, TMEM126B, GYPA, SLC45A3, IGSF6, IGSF3, LOC100337457, S…	631	4398	21608	1.12901	1	1	1
GOTERM_CC_DIRECT	GO:0030424~axon	12	1.41677	0.0786983	SYT2, ALCAM, PALLD, NTF3, NEXN, HTT, KIF1A, PSEN1, EMB, L1CAM, SLC18A2, SYT7	631	232	21608	1.77124	1	1	1
GOTERM_CC_DIRECT	GO:0005925~focal adhesion	9	1.06257	0.081987	PEAK3, PALLD, SYNPO2, ITGA2B, CASS4, NEXN, THY1, PARVB, TNS1	631	154	21608	2.00128	1	1	1
GOTERM_CC_DIRECT	GO:0005789~endoplasmic reticulum membrane	28	3.30579	0.0827634	MYRF, TMEM41B, TMPRSS3, TXNDC11, MYRFL, TMEM260, PSEN1, PTGS2, PIGW, ZDHHC2, NCLN, EXTL1, CASP4, GPAT3, DRD1, SEC31B, SLC37A1, DGAT2, RSAD2, MX1, FZD6, FMO1, CYP3A24, FA2H, DHRS9, ALOX5AP, ERGIC2, MYORG	631	695	21608	1.37962	1	1	1
GOTERM_CC_DIRECT	GO:0043296~apical junction complex	3	0.354191	0.0955121	PARD3, SHROOM1, SHROOM4	631	18	21608	5.70734	1	1	1
GOTERM_MF_DIRECT	GO:0005509~calcium ion binding	40	4.72255	1.90857e-05	MEGF6, TNFAIP6, DGKB, PROZ, CALML4, VWCE, NOL3, CELSR1, LOC101909551, CAMKK2, CDH5, CLEC3B, CDH20, CAPNS2, ADGRE3, SLIT1, LOC786489, EFHD1, S100A12, CAPN3, TGM3, FER1L5, SYT2, GCA, PCDHA13, SYT7, SULF2, DLK2, PLCB3, PROC, LOC112442678, ALPL, FAT3, MASP2, DCHS1, FAT4, MCTP2, S100A9, CAPS, S100A8	585	648	19914	2.1013	0.0126685	0.0127493	0.0127493
GOTERM_MF_DIRECT	GO:0003779~actin binding	13	1.53483	0.00758316	TLNRD1, SYNPO2, WIPF3, LSP1, PARVB, MYO7A, PDLIM1, MAEA, SPATA32, MAP1B, PHACTR1, MSRB1, TNS1	585	182	19914	2.4315	0.99381	1	1
GOTERM_MF_DIRECT	GO:0001530~lipopolysaccharide binding	5	0.590319	0.0267683	CATHL3, CATHL2, CASP4, NINJ1, CATHL1	585	39	19914	4.36423	1	1	1
GOTERM_MF_DIRECT	GO:0045296~cadherin binding	7	0.826446	0.0350686	CDH5, CDH20, FAT3, DCHS1, PSEN1, FAT4, OLFM4	585	83	19914	2.87093	1	1	1
GOTERM_MF_DIRECT	GO:0016791~phosphatase activity	4	0.472255	0.0357498	PHOSPHO1, ARMT1, FRA10AC1, LHPP	585	25	19914	5.44656	1	1	1
GOTERM_MF_DIRECT	GO:0008009~chemokine activity	5	0.590319	0.0394485	CXCL8, CCL2, LOC525415, CXCL5, CCL16	585	44	19914	3.8683	1	1	1
GOTERM_MF_DIRECT	GO:0003700~DNA-binding transcription factor activity	13	1.53483	0.0401635	ZNF691, MYRF, FOXJ1, MYRFL, LOC100139360, FOS, ESR1, NFIL3, GPBP1, GTF2IRD1, HSF5, HOXC9, SOX4	585	231	19914	1.91573	1	1	1
GOTERM_MF_DIRECT	GO:0045028~G protein-coupled purinergic nucleotide receptor activity	3	0.354191	0.0466476	P2RY12, LOC112444479, PTAFR	585	12	19914	8.51026	1	1	1
GOTERM_MF_DIRECT	GO:0051015~actin filament binding	12	1.41677	0.0527822	MARCKS, MARCKSL1, CFL2, MYO18B, NEXN, HCLS1, NEB, ARPC4, MYO7A, SHROOM1, MYH4, SHROOM4	585	215	19914	1.89996	1	1	1
GOTERM_MF_DIRECT	GO:0052732~phosphoethanolamine phosphatase activity	2	0.236128	0.0577936	PHOSPHO1, ALPL	585	2	19914	34.041	1	1	1
GOTERM_MF_DIRECT	GO:0019959~interleukin-8 binding	2	0.236128	0.0577936	CXCR1, CXCR2	585	2	19914	34.041	1	1	1
GOTERM_MF_DIRECT	GO:0004794~threonine deaminase activity	2	0.236128	0.0577936	SDS, SDSL	585	2	19914	34.041	1	1	1
GOTERM_MF_DIRECT	GO:0048306~calcium-dependent protein binding	5	0.590319	0.0695211	S100A12, MASP2, VPS37B, S100A9, S100A8	585	53	19914	3.21142	1	1	1
GOTERM_MF_DIRECT	GO:0017147~Wnt-protein binding	4	0.472255	0.0715489	FZD2, FZD6, FZD9, WLS	585	33	19914	4.12618	1	1	1
GOTERM_MF_DIRECT	GO:0016493~C-C chemokine receptor activity	4	0.472255	0.0715489	CCR1, CXCR1, CXCR2, CCRL2	585	33	19914	4.12618	1	1	1
GOTERM_MF_DIRECT	GO:0098632~cell-cell adhesion mediator activity	4	0.472255	0.0715489	PALLD, NEXN, EMB, L1CAM	585	33	19914	4.12618	1	1	1
GOTERM_MF_DIRECT	GO:0004888~transmembrane signaling receptor activity	8	0.94451	0.0751951	EDAR, LOC100848575, NFAM1, FCRL3, LOC100847738, TLR8, LGR5, GPR158	585	125	19914	2.17863	1	1	1
GOTERM_MF_DIRECT	GO:0019904~protein domain specific binding	7	0.826446	0.0766332	IL1B, WNT5A, MRPS31, XPA, RAB27B, MYO7A, L1CAM	585	101	19914	2.35928	1	1	1
GOTERM_MF_DIRECT	GO:0003941~L-serine ammonia-lyase activity	2	0.236128	0.0854276	SDS, SDSL	585	3	19914	22.694	1	1	1
GOTERM_MF_DIRECT	GO:1990450~linear polyubiquitin binding	2	0.236128	0.0854276	RNF31, IKBKG	585	3	19914	22.694	1	1	1
GOTERM_MF_DIRECT	GO:0015081~sodium ion transmembrane transporter activity	2	0.236128	0.0854276	SLC23A1	585	3	19914	22.694	1	1	1
GOTERM_MF_DIRECT	GO:0015229~L-ascorbic acid transmembrane transporter activity	2	0.236128	0.0854276	SLC23A1	585	3	19914	22.694	1	1	1
GOTERM_MF_DIRECT	GO:0016462~pyrophosphatase activity	2	0.236128	0.0854276	PHOSPHO1, ALPL	585	3	19914	22.694	1	1	1
GOTERM_MF_DIRECT	GO:0008520~L-ascorbate:sodium symporter activity	2	0.236128	0.0854276	SLC23A1	585	3	19914	22.694	1	1	1
GOTERM_MF_DIRECT	GO:0010945~coenzyme A diphosphatase activity	2	0.236128	0.0854276	NUDT7, NUDT8	585	3	19914	22.694	1	1	1
GOTERM_MF_DIRECT	GO:0042813~Wnt receptor activity	3	0.354191	0.0873754	FZD2, FZD6, FZD9	585	17	19914	6.00724	1	1	1
GOTERM_MF_DIRECT	GO:0005515~protein binding	79	9.32704	0.0874025	PHLDB1, PRDM9, NCF1, LOC112449258, PTPRH, FNBP1L, SIPA1L2, BACH2, IFIT3, IFIT2, ISLR, PODNL1, MAEA, GRAP2, MYO18B, NFATC2IP, KPNA6, SNIP1, FBXO8, TNFRSF4, GET4, TNS1, KDM6A, KDM6B, EDARADD, TRPC5, ANAPC7, TTC32, FST, OMG, KAZN, WDR31, UBALD1, ARAP3, SCRIB, MYO7A, FNDC9, KLHL42, TIAM2, FNDC1, KIAA2026, PARD3, HECW2, TLR8, AMPH, MYH4, TRIM10, CARD14, USP13, MEGF6, WDR45B, TMPRSS3, LRTM2, TXK, CREM,…	585	2290	19914	1.17434	1	1	1
GOTERM_MF_DIRECT	GO:0030246~carbohydrate binding	9	1.06257	0.0992657	CLEC3B, LOC100297676, CLEC2B, LOC515276, LOC520402, LOC100848575, LOC618268, LOC784451, MASP2	585	160	19914	1.91481	1	1	1
KEGG_PATHWAY	bta04657:IL-17 signaling pathway	15	1.77096	2.89222e-06	CXCL8, FOS, PTGS2, MMP9, CXCL5, MAPK13, IKBKB, IL6, IL1B, LCN2, CCL2, FOSB, IKBKG, S100A9, S100A8	327	95	9757	4.71125	0.000841284	0.000841636	0.000804038
KEGG_PATHWAY	bta01523:Antifolate resistance	10	1.18064	6.55532e-05	IKBKB, IL6, IL1B, LOC523126, LOC100337244, MTHFR, FOLR3, IKBKG, LOC101904517, LOC100299180	327	54	9757	5.52554	0.0188958	0.00953799	0.00911189
KEGG_PATHWAY	bta04621:NOD-like receptor signaling pathway	18	2.12515	0.000337089	RNF31, CXCL8, MEFV, MAPK13, LOC781710, IKBKB, OAS1Y, MAVS, PLCB3, IL6, OAS2, IL1B, CATHL3, CATHL2, CASP4, CATHL1, CCL2, IKBKG	327	198	9757	2.71254	0.0934502	0.0326976	0.0312369
KEGG_PATHWAY	bta04061:Viral protein interaction with cytokine and cytokine receptor	11	1.2987	0.00113325	CCR1, IL6, CXCL8, CXCR1, IL10RA, CXCR2, CCL2, LOC525415, IL2, CXCL5, CCL16	327	94	9757	3.49167	0.28105	0.0792464	0.0757061
KEGG_PATHWAY	bta04064:NF-kappa B signaling pathway	12	1.41677	0.00136162	EDAR, IKBKB, EDARADD, CD40LG, CXCL8, GADD45A, IL1B, TRAF1, IKBKG, PTGS2, CARD14, GADD45G	327	113	9757	3.16863	0.327331	0.0792464	0.0757061
KEGG_PATHWAY	bta04380:Osteoclast differentiation	14	1.65289	0.00171273	NCF1, LOC100336589, GAB2, FOS, MAPK13, OSCAR, IKBKB, TEC, IL1B, LOC510520, LOC407171, FOSB, IKBKG, LOC104973826	327	152	9757	2.74823	0.392761	0.0830676	0.0793566
KEGG_PATHWAY	bta05217:Basal cell carcinoma	8	0.94451	0.00484192	TCF7L2, FZD2, GADD45A, FZD6, WNT5A, FZD9, WNT8B, GADD45G	327	63	9757	3.78894	0.756447	0.188677	0.180248
KEGG_PATHWAY	bta04668:TNF signaling pathway	12	1.41677	0.00518701	IKBKB, IL6, IL15, IL1B, CCL2, TRAF1, IKBKG, FOS, PTGS2, MMP9, CXCL5, MAPK13	327	134	9757	2.67205	0.779828	0.188677	0.180248
KEGG_PATHWAY	bta05146:Amoebiasis	11	1.2987	0.00641773	LOC107131803, SERPINB4, PLCB3, IL6, CXCL8, LOC511695, IL1B, LOC786348, PRKACB, CD1B, CD1A	327	119	9757	2.75813	0.846427	0.207506	0.198236
KEGG_PATHWAY	bta05142:Chagas disease	11	1.2987	0.00720001	IKBKB, PLCB3, IL6, CXCL8, IL1B, CCL2, LOC525415, IKBKG, FOS, IL2, MAPK13	327	121	9757	2.71254	0.877884	0.20952	0.20016
KEGG_PATHWAY	bta04625:C-type lectin receptor signaling pathway	10	1.18064	0.00890379	IKBKB, EGR2, IL6, IL1B, CALML4, LSP1, IKBKG, PTGS2, IL2, MAPK13	327	106	9757	2.8149	0.92592	0.235546	0.225023
KEGG_PATHWAY	bta05163:Human cytomegalovirus infection	17	2.00708	0.00993079	CCR1, PTGER4, CXCL8, IL10RA, CALML4, PTGS2, MAPK13, IKBKB, PLCB3, IL6, JSP.1, IL1B, CXCR2, LOC525415, CCL2, IKBKG, PRKACB	327	251	9757	2.0209	0.945213	0.240822	0.230063
KEGG_PATHWAY	bta04062:Chemokine signaling pathway	14	1.65289	0.0117119	CCR1, CXCL8, NCF1, CXCL5, IKBKB, PLCB3, CXCR1, PARD3, CXCR2, LOC525415, CCL2, IKBKG, PRKACB, CCL16	327	191	9757	2.18707	0.967557	0.262166	0.250454
KEGG_PATHWAY	bta05165:Human papillomavirus infection	21	2.47934	0.0150719	PTGER4, TCF7L2, FZD2, MX2, ITGA2B, MX1, FZD6, WNT5A, FZD9, WNT8B, ISG15, SCRIB, PSEN1, PTGS2, IKBKB, JSP.1, TERT, PARD3, TBPL1, IKBKG, PRKACB	327	354	9757	1.77005	0.987957	0.263874	0.252086
KEGG_PATHWAY	bta05133:Pertussis	8	0.94451	0.0151504	IL6, CXCL8, IL1B, CFL2, CALML4, FOS, CXCL5, MAPK13	327	78	9757	3.0603	0.988233	0.263874	0.252086
KEGG_PATHWAY	bta05417:Lipid and atherosclerosis	16	1.88902	0.0152581	CXCL8, NCF1, CALML4, FOS, SOD2, MMP9, LOC511936, MAPK13, IKBKB, PLCB3, IL6, CD40LG, IL1B, LOC525415, CCL2, IKBKG	327	241	9757	1.98094	0.988602	0.263874	0.252086
KEGG_PATHWAY	bta05135:Yersinia infection	12	1.41677	0.0154153	IKBKB, IL6, CXCL8, IL1B, WIPF3, CCL2, ARPC4, IKBKG, FOS, MEFV, IL2, MAPK13	327	156	9757	2.29522	0.98912	0.263874	0.252086
KEGG_PATHWAY	bta04390:Hippo signaling pathway	12	1.41677	0.016808	TCF7L2, RASSF1, FZD2, PARD3, FZD6, WNT5A, FZD9, WNT8B, SCRIB, CSNK1E, AREG, BBC3	327	158	9757	2.26617	0.992793	0.27173	0.259591
KEGG_PATHWAY	bta05200:Pathways in cancer	29	3.42385	0.0192922	PTGER4, CXCL8, ITGA2B, WNT8B, TGFA, CALML4, PTGS2, BBC3, IKBKB, RASSF1, TERT, IKBKG, PRKACB, TCF7L2, IL15RA, FZD2, IL15, GADD45A, WNT5A, FZD6, FZD9, TRAF1, FOS, ESR1, MMP9, IL2, GADD45G, PLCB3, IL6	327	556	9757	1.55629	0.996548	0.289155	0.276237
KEGG_PATHWAY	bta05162:Measles	12	1.41677	0.0198732	IKBKB, OAS1Y, MAVS, IL6, OAS2, IL1B, MX2, MX1, IKBKG, FOS, IL2, BBC3	327	162	9757	2.21022	0.997095	0.289155	0.276237
KEGG_PATHWAY	bta04916:Melanogenesis	9	1.06257	0.0217432	TCF7L2, PLCB3, FZD2, FZD6, WNT5A, FZD9, WNT8B, CALML4, PRKACB	327	103	9757	2.6072	0.998334	0.301299	0.287839
KEGG_PATHWAY	bta05166:Human T-cell leukemia virus 1 infection	15	1.77096	0.0287178	EGR1, IL15RA, EGR2, ANAPC7, IL15, FOS, IL2, ETS2, IKBKB, IL6, JSP.1, TERT, TBPL1, IKBKG, PRKACB	327	238	9757	1.88054	0.999792	0.363583	0.34734
KEGG_PATHWAY	bta05418:Fluid shear stress and atherosclerosis	11	1.2987	0.0287368	IKBKB, CDH5, NCF1, IL1B, ITGA2B, CCL2, CALML4, IKBKG, FOS, MMP9, MAPK13	327	150	9757	2.18811	0.999793	0.363583	0.34734
KEGG_PATHWAY	bta05164:Influenza A	13	1.53483	0.031567	CXCL8, RSAD2, MX2, MX1, IKBKB, OAS1Y, MAVS, IL6, OAS2, IL1B, KPNA6, CCL2, IKBKG	327	196	9757	1.97905	0.999912	0.38275	0.365651
KEGG_PATHWAY	bta05210:Colorectal cancer	8	0.94451	0.0339816	TCF7L2, GADD45A, TGFA, FOS, AREG, BBC3, GADD45G, EREG	327	92	9757	2.5946	0.999957	0.390949	0.373484
KEGG_PATHWAY	bta04060:Cytokine-cytokine receptor interaction	19	2.24321	0.0352701	CCR1, IL15RA, CXCL8, IL15, IL10RA, OSM, IL1RAP, CXCL5, IL2, EDAR, IL6, CD40LG, CXCR1, IL1B, CXCR2, LOC525415, CCL2, TNFRSF4, CCL16	327	339	9757	1.67233	0.999971	0.390949	0.373484
KEGG_PATHWAY	bta05171:Coronavirus disease - COVID-19	18	2.12515	0.0370847	CXCL8, MX2, C5AR1, MX1, ISG15, FOS, IL2, MAPK13, IKBKB, OAS1Y, MAVS, IL6, OAS2, IL1B, TLR8, CCL2, MASP2, IKBKG	327	317	9757	1.69427	0.999983	0.390949	0.373484
KEGG_PATHWAY	bta04310:Wnt signaling pathway	12	1.41677	0.0376171	TCF7L2, PLCB3, FZD2, VANGL2, FZD6, WNT5A, FZD9, WNT8B, CSNK1E, PSEN1, PRKACB, LGR5	327	179	9757	2.00031	0.999986	0.390949	0.373484
KEGG_PATHWAY	bta05144:Malaria	6	0.708383	0.0410603	GYPA, IL6, CD40LG, CXCL8, IL1B, CCL2	327	57	9757	3.14083	0.999995	0.412019	0.393613
KEGG_PATHWAY	bta04666:Fc gamma R-mediated phagocytosis	8	0.94451	0.0454352	MARCKS, MARCKSL1, NCF1, LIMK2, CFL2, AMPH, ARPC4, GAB2	327	98	9757	2.43575	0.999999	0.437022	0.417499
KEGG_PATHWAY	bta05332:Graft-versus-host disease	6	0.708383	0.0465556	LOC505326, IL6, JSP.1, IL1B, LOC100847738, IL2	327	59	9757	3.03436	0.999999	0.437022	0.417499
KEGG_PATHWAY	bta04620:Toll-like receptor signaling pathway	9	1.06257	0.0536209	IKBKB, IL6, CXCL8, IL1B, TLR8, LOC525415, IKBKG, FOS, MAPK13	327	123	9757	2.18326	1	0.478839	0.457448
KEGG_PATHWAY	bta04970:Salivary secretion	8	0.94451	0.0543014	PLCB3, CATHL3, FXYD2, CATHL2, CATHL1, CALML4, PRKACB, VAMP2	327	102	9757	2.34023	1	0.478839	0.457448
KEGG_PATHWAY	bta04514:Cell adhesion molecules	11	1.2987	0.0568906	CLDN10, CDH5, CNTNAP1, JSP.1, CD40LG, ALCAM, LOC616254, PDCD1LG2, L1CAM, CLDN1, LOC100140873	327	169	9757	1.94211	1	0.486917	0.465164
KEGG_PATHWAY	bta05323:Rheumatoid arthritis	8	0.94451	0.059113	IL6, CXCL8, IL15, IL1B, CCL2, LOC525415, FOS, CXCL5	327	104	9757	2.29522	1	0.491482	0.469526
KEGG_PATHWAY	bta05224:Breast cancer	10	1.18064	0.0661992	TCF7L2, FZD2, GADD45A, FZD6, WNT5A, FZD9, WNT8B, FOS, ESR1, GADD45G	327	151	9757	1.97602	1	0.522704	0.499353
KEGG_PATHWAY	bta05202:Transcriptional misregulation in cancer	12	1.41677	0.0701554	LOC505326, IL6, SLC45A3, CXCL8, GADD45A, IGFBP3, LOC100847469, TRAF1, MMP9, PBX1, KDM6A, GADD45G	327	199	9757	1.79927	1	0.522704	0.499353
KEGG_PATHWAY	bta04392:Hippo signaling pathway - multiple species	4	0.472255	0.0712394	RASSF1, DCHS1, CSNK1E, FAT4	327	29	9757	4.11558	1	0.522704	0.499353
KEGG_PATHWAY	bta04976:Bile secretion	8	0.94451	0.0722598	FXYD2, LOC523126, SLC22A1, LOC100337244, LOC101904517, LOC100299180, PRKACB, AQP1	327	109	9757	2.18994	1	0.522704	0.499353
KEGG_PATHWAY	bta04640:Hematopoietic cell lineage	8	0.94451	0.0750815	GP9, GYPA, IL6, IL1B, ITGA2B, CD24, CD1B, CD1A	327	110	9757	2.17003	1	0.522704	0.499353
KEGG_PATHWAY	bta04750:Inflammatory mediator regulation of TRP channels	8	0.94451	0.0750815	PTGER4, PLCB3, IL1B, CALML4, IL1RAP, PRKACB, LOC511936, MAPK13	327	110	9757	2.17003	1	0.522704	0.499353
KEGG_PATHWAY	bta04024:cAMP signaling pathway	14	1.65289	0.0769689	GLP1R, GHSR, LOC523126, ARAP3, CALML4, FOS, FXYD2, LOC100337244, ORAI1, CNGA3, DRD1, LOC101904517, LOC100299180, PRKACB	327	251	9757	1.66427	1	0.522704	0.499353
KEGG_PATHWAY	bta05031:Amphetamine addiction	6	0.708383	0.0802796	FOSB, DRD1, CALML4, FOS, PRKACB, SLC18A2	327	69	9757	2.5946	1	0.522704	0.499353
KEGG_PATHWAY	bta04622:RIG-I-like receptor signaling pathway	8	0.94451	0.0809171	IKBKB, MAVS, ZNFX1, CXCL8, DHX58, ISG15, IKBKG, MAPK13	327	112	9757	2.13128	1	0.522704	0.499353
KEGG_PATHWAY	bta04934:Cushing syndrome	10	1.18064	0.0826268	TCF7L2, PLCB3, FZD2, FZD6, WNT5A, FZD9, WNT8B, ORAI1, PRKACB, PBX1	327	158	9757	1.88848	1	0.522704	0.499353
KEGG_PATHWAY	bta04936:Alcoholic liver disease	10	1.18064	0.0826268	IKBKB, TCF7L2, IL6, CXCL8, IL1B, C5AR1, MLYCD, IKBKG, MAPK13, CAMKK2	327	158	9757	1.88848	1	0.522704	0.499353
KEGG_PATHWAY	bta04659:Th17 cell differentiation	8	0.94451	0.0870082	IKBKB, IL6, IL1B, IKBKG, IL1RAP, FOS, IL2, MAPK13	327	114	9757	2.09389	1	0.538711	0.514645
KEGG_PATHWAY	bta04662:B cell receptor signaling pathway	7	0.826446	0.094268	IKBKB, LOC100336589, LOC510520, LOC407171, DAPP1, IKBKG, FOS	327	94	9757	2.22197	1	0.5715	0.545969
KEGG_PATHWAY	bta04924:Renin secretion	6	0.708383	0.0966311	PTGER4, PLCB3, ORAI1, CALML4, PRKACB, AQP1	327	73	9757	2.45243	1	0.573871	0.548234
KEGG_PATHWAY	bta04670:Leukocyte transendothelial migration	8	0.94451	0.0999503	CLDN10, CDH5, NCF1, TXK, THY1, MMP9, CLDN1, MAPK13	327	118	9757	2.02291	1	0.581711	0.555724

## Sheet: XJBC_milk_protein_percentage 
KEGG enrichment analysis results of DEGs in low milk protein percentage vs. high milk protein percentage
Category	Term	Count	%	PValue	Genes	List Total	Pop Hits	Pop Total	Fold Enrichment	Bonferroni	Benjamini	FDR
GOTERM_BP_DIRECT	GO:0030593~neutrophil chemotaxis	6	1.3986	0.00226027	LGALS3, LOC616364, LOC525415, BDKRB1, PPBP, CXCL5	285	66	20393	6.50494	0.926395	0.634838	0.634838
GOTERM_BP_DIRECT	GO:0042742~defense response to bacterium	8	1.8648	0.00311872	TAP, DEFB7, LCN2, DEFB10, DEFB1, DEFB4A, MPO, CXCL5	285	137	20393	4.17836	0.972717	0.634838	0.634838
GOTERM_BP_DIRECT	GO:0006955~immune response	13	3.0303	0.00385777	IL32, TNFSF15, LOC785982, PPBP, LOC100848282, IL6, LOC100139916, LOC616364, IL1B, LOC112445511, LOC525415, BDKRB1, TLR10	285	350	20393	2.65773	0.988398	0.634838	0.634838
GOTERM_BP_DIRECT	GO:0048246~macrophage chemotaxis	3	0.699301	0.00387539	LGALS3, IL1B, LOC525415	285	7	20393	30.6662	0.988633	0.634838	0.634838
GOTERM_BP_DIRECT	GO:0099170~postsynaptic modulation of chemical synaptic transmission	3	0.699301	0.00511982	GRM3, SLC1A1, WNT5A	285	8	20393	26.8329	0.99731	0.634838	0.634838
GOTERM_BP_DIRECT	GO:0098712~L-glutamate import across plasma membrane	3	0.699301	0.00511982	SLC1A1, SLC1A2, SLC7A11	285	8	20393	26.8329	0.99731	0.634838	0.634838
GOTERM_BP_DIRECT	GO:0071347~cellular response to interleukin-1	5	1.1655	0.00550597	MAPK11, LOC616364, LOC525415, PTGS2, MAPK13	285	51	20393	7.01514	0.998281	0.634838	0.634838
GOTERM_BP_DIRECT	GO:0060326~cell chemotaxis	6	1.3986	0.00811298	TAP, DEFB7, BDKRB1, DEFB10, DEFB1, DEFB4A	285	89	20393	4.82389	0.999917	0.850387	0.850387
GOTERM_BP_DIRECT	GO:0070098~chemokine-mediated signaling pathway	4	0.932401	0.0205694	LOC616364, LOC525415, PPBP, CXCL5	285	42	20393	6.8147	1	1	1
GOTERM_BP_DIRECT	GO:0032755~positive regulation of interleukin-6 production	4	0.932401	0.0340779	IL1B, WNT5A, TLR10, MAPK13	285	51	20393	5.61211	1	1	1
GOTERM_BP_DIRECT	GO:0048245~eosinophil chemotaxis	3	0.699301	0.0371705	LGALS3, LOC616364, LOC525415	285	22	20393	9.75742	1	1	1
GOTERM_BP_DIRECT	GO:0043410~positive regulation of MAPK cascade	5	1.1655	0.0424181	GH1, DOK6, WWC1, CSPG4, SORBS3	285	94	20393	3.80608	1	1	1
GOTERM_MF_DIRECT	GO:0031731~CCR6 chemokine receptor binding	5	1.1655	0.00150005	TAP, DEFB7, DEFB10, DEFB1, DEFB4A	277	36	19914	9.98496	0.409575	0.131629	0.131629
GOTERM_MF_DIRECT	GO:0008009~chemokine activity	4	0.932401	0.022964	LOC616364, LOC525415, PPBP, CXCL5	277	44	19914	6.53561	0.999713	1	1
KEGG_PATHWAY	bta04657:IL-17 signaling pathway	10	2.331	9.77509e-06	MAPK11, TAP, IL6, IL1B, MMP3, LCN2, PTGS2, MMP9, CXCL5, MAPK13	144	95	9757	7.13231	0.0022165	0.00221895	0.00218962
KEGG_PATHWAY	bta04668:TNF signaling pathway	9	2.0979	0.000771524	MAPK11, IL6, MMP14, IL1B, MMP3, PTGS2, MMP9, CXCL5, MAPK13	144	134	9757	4.55084	0.160714	0.0729152	0.0719516
KEGG_PATHWAY	bta04060:Cytokine-cytokine receptor interaction	14	3.2634	0.00139644	IL32, AMHR2, TNFSF15, IL5RA, PPBP, TNFRSF13C, LOC107132683, CXCL5, GH1, IL6, LOC100139916, LOC616364, IL1B, LOC525415	144	339	9757	2.79822	0.271825	0.079248	0.0782006
KEGG_PATHWAY	bta04010:MAPK signaling pathway	11	2.5641	0.0127125	DUSP4, MAPK11, PTPRR, IL1B, NTF3, KDR, CACNA2D4, CACNG1, PTPN5, MAPK13, GADD45G	144	300	9757	2.48442	0.945209	0.278869	0.275184
KEGG_PATHWAY	bta04390:Hippo signaling pathway	7	1.6317	0.0285748	WNT10A, PARD6B, WNT11, DLG5, WWC1, FZD6, WNT5A	144	158	9757	3.00189	0.998613	0.418876	0.41334
KEGG_PATHWAY	bta04620:Toll-like receptor signaling pathway	6	1.3986	0.0344351	MAPK11, IL6, LOC616364, IL1B, LOC525415, MAPK13	144	123	9757	3.30522	0.999649	0.434265	0.428526

## Sheet: XJBC_lactose_percentage 
KEGG enrichment analysis results of DEGs in low milk lactose percentage vs. high milk lactose percentage
Category	Term	Count	%	PValue	Genes	List Total	Pop Hits	Pop Total	Fold Enrichment	Bonferroni	Benjamini	FDR
GOTERM_BP_DIRECT	GO:0048146~positive regulation of fibroblast proliferation	6	1.5	2.79842e-05	PDGFRA, PLA2G1B, FN1, CD248, AQP1, EREG	289	26	20393	16.284	0.0272428	0.0276204	0.0274245
GOTERM_BP_DIRECT	GO:0015671~oxygen transport	5	1.25	8.01982e-05	HBM, HBA, HBB, HBG, CYGB	289	17	20393	20.7541	0.0761068	0.0395778	0.0392971
GOTERM_BP_DIRECT	GO:0008360~regulation of cell shape	9	2.25	0.00016942	FAM171A1, DMTN, PEAK3, MYO10, EPB42, HPN, PLXNA2, FN1, RHOBTB2	289	110	20393	5.77342	0.153997	0.0464999	0.0461701
GOTERM_BP_DIRECT	GO:0007155~cell adhesion	13	3.25	0.00018845	ACHE, LAMA2, COL12A1, SIGLEC10, ADAM11, TCAM1, THBS1, COL4A4, STAB1, CDHR5, FOLR3, FOLR2, FOLR1	289	243	20393	3.77503	0.169741	0.0464999	0.0461701
GOTERM_BP_DIRECT	GO:0070098~chemokine-mediated signaling pathway	6	1.5	0.000300911	CCL4, PPBP, ACKR1, CXCL3, CXCL2, CXCL5	289	42	20393	10.0806	0.256989	0.0553076	0.0549153
GOTERM_BP_DIRECT	GO:0030593~neutrophil chemotaxis	7	1.75	0.000336216	CXCR1, CXCR2, CCL4, PPBP, CXCL3, CXCL2, CXCL5	289	66	20393	7.48406	0.282442	0.0553076	0.0549153
GOTERM_BP_DIRECT	GO:0006955~immune response	15	3.75	0.000488037	CSF3, FCRL3, OSM, PPBP, CXCL3, THBS1, IL2, CXCR1, LOC520402, CCL4, CXCR2, LOC100850276, TLR10, ITGB6, CCR4	289	350	20393	3.02417	0.382336	0.0688133	0.0683252
GOTERM_BP_DIRECT	GO:0030198~extracellular matrix organization	9	2.25	0.000819694	ADAMTS15, PDGFRA, MMP1, ADAMTS1, ADAMTS18, COL5A3, COL12A1, COL5A2, COL9A1	289	139	20393	4.56889	0.554861	0.10113	0.100413
GOTERM_BP_DIRECT	GO:0045071~negative regulation of viral genome replication	5	1.25	0.00102578	OAS1X, LOC613699, LOC100139670, ISG15, LOC112444847	289	32	20393	11.0256	0.63686	0.10462	0.103878
GOTERM_BP_DIRECT	GO:0061844~antimicrobial humoral immune response mediated by antimicrobial peptide	6	1.5	0.00105998	CATHL5, PLA2G1B, PPBP, CXCL3, CXCL2, CXCL5	289	55	20393	7.69789	0.648926	0.10462	0.103878
GOTERM_BP_DIRECT	GO:0055085~transmembrane transport	14	3.5	0.00146532	LOC100848700, LOC101902112, LOC100847574, CATSPER4, ABCA4, LOC107131247, LOC107131259, LOC528332, ABCA13, LOC101907471, ABCA10, LOC784305, LOC100851552, HCN1	289	349	20393	2.83065	0.764802	0.131479	0.130547
GOTERM_BP_DIRECT	GO:0007342~fusion of sperm to egg plasma membrane involved in single fertilization	4	1	0.00400439	FOLR3, GLIPR1L1, FOLR2, FOLR1	289	23	20393	12.272	0.980942	0.329361	0.327025
GOTERM_BP_DIRECT	GO:0018149~peptide cross-linking	3	0.75	0.00526117	EPB42, TGM7, TGM3	289	8	20393	26.4615	0.994519	0.399444	0.396611
GOTERM_BP_DIRECT	GO:0071347~cellular response to interleukin-1	5	1.25	0.00578217	MAPK11, CCL4, PTGS2, PTGES, MAPK13	289	51	20393	6.91804	0.996732	0.407643	0.404752
GOTERM_BP_DIRECT	GO:0045332~phospholipid translocation	4	1	0.00776341	ATP8A2, ABCA4, ATP10A, KCNN4	289	29	20393	9.73297	0.999544	0.510832	0.507209
GOTERM_BP_DIRECT	GO:0035036~sperm-egg recognition	3	0.75	0.00829923	FOLR3, FOLR2, FOLR1	289	10	20393	21.1692	0.999732	0.511959	0.508328
GOTERM_BP_DIRECT	GO:0051017~actin filament bundle assembly	4	1	0.0102163	MYO1B, DMTN, SHROOM1, ADD2	289	32	20393	8.8205	0.99996	0.560192	0.556219
GOTERM_BP_DIRECT	GO:0042744~hydrogen peroxide catabolic process	4	1	0.0102163	HBM, HBA, HBB, HBG	289	32	20393	8.8205	0.99996	0.560192	0.556219
GOTERM_BP_DIRECT	GO:0007015~actin filament organization	7	1.75	0.0151369	TMOD1, MYO1B, MYO5C, F3, RND3, SHROOM4, RHOBTB2	289	141	20393	3.50318	1	0.750119	0.744799
GOTERM_BP_DIRECT	GO:0008217~regulation of blood pressure	4	1	0.0152	EDNRB, NPPA, PTGS2, MYH7	289	37	20393	7.62854	1	0.750119	0.744799
GOTERM_BP_DIRECT	GO:0042327~positive regulation of phosphorylation	3	0.75	0.0184864	F3, THBS1, EREG	289	15	20393	14.1128	1	0.868859	0.862696
GOTERM_BP_DIRECT	GO:0098609~cell-cell adhesion	7	1.75	0.0236132	CTNND2, TCAM1, CNTN3, FAT3, ICAM4, ITGB6, FAT4	289	156	20393	3.16633	1	1	0.993915
GOTERM_BP_DIRECT	GO:0007157~heterophilic cell-cell adhesion via plasma membrane cell adhesion molecules	4	1	0.0241122	GRID2, MMRN1, FAT4, SCARF2	289	44	20393	6.41491	1	1	0.993915
GOTERM_BP_DIRECT	GO:0032755~positive regulation of interleukin-6 production	4	1	0.0352993	TWIST1, TLR10, MAPK13, EREG	289	51	20393	5.53443	1	1	0.993915
GOTERM_BP_DIRECT	GO:0060326~cell chemotaxis	5	1.25	0.0373943	PDGFRA, DEFB7, DEFB10, CCR4, HBEGF	289	89	20393	3.96427	1	1	0.993915
GOTERM_BP_DIRECT	GO:0009097~isoleucine biosynthetic process	2	0.5	0.041774	SDS, SDSL	289	3	20393	47.0427	1	1	0.993915
GOTERM_BP_DIRECT	GO:0038135~ERBB2-ERBB4 signaling pathway	2	0.5	0.041774	HBEGF, EREG	289	3	20393	47.0427	1	1	0.993915
GOTERM_BP_DIRECT	GO:0060420~regulation of heart growth	2	0.5	0.041774	DUSP6, MYH7	289	3	20393	47.0427	1	1	0.993915
GOTERM_BP_DIRECT	GO:0035359~negative regulation of peroxisome proliferator activated receptor signaling pathway	2	0.5	0.041774	TWIST1, PLIN5	289	3	20393	47.0427	1	1	0.993915
GOTERM_BP_DIRECT	GO:0032956~regulation of actin cytoskeleton organization	4	1	0.0426975	DMTN, PEAK3, RND3, RHOBTB2	289	55	20393	5.13193	1	1	0.993915
GOTERM_BP_DIRECT	GO:0007399~nervous system development	6	1.5	0.0439793	NUMBL, NRG3, FN1, CABLES1, FOS, INA	289	136	20393	3.11312	1	1	0.993915
GOTERM_BP_DIRECT	GO:0019722~calcium-mediated signaling	4	1	0.0446589	EDNRB, CXCR1, CXCR2, CCR4	289	56	20393	5.04029	1	1	0.993915
GOTERM_BP_DIRECT	GO:0035987~endodermal cell differentiation	3	0.75	0.0447281	COL4A2, COL12A1, FN1	289	24	20393	8.8205	1	1	0.993915
GOTERM_BP_DIRECT	GO:0038134~ERBB2-EGFR signaling pathway	2	0.5	0.0553085	HBEGF, EREG	289	4	20393	35.282	1	1	0.993915
GOTERM_BP_DIRECT	GO:0051897~positive regulation of phosphatidylinositol 3-kinase/protein kinase B signal transduction	5	1.25	0.0582898	PDGFRA, OSM, FN1, THBS1, HBEGF	289	103	20393	3.42544	1	1	0.993915
GOTERM_BP_DIRECT	GO:0050804~modulation of chemical synaptic transmission	4	1	0.0619088	LRFN2, GRID2, CDKL5, NTF3	289	64	20393	4.41025	1	1	0.993915
GOTERM_BP_DIRECT	GO:0071320~cellular response to cAMP	3	0.75	0.0628598	DMTN, HCN1, AQP1	289	29	20393	7.29973	1	1	0.993915
GOTERM_BP_DIRECT	GO:0006565~L-serine catabolic process	2	0.5	0.0686525	SDS, SDSL	289	5	20393	28.2256	1	1	0.993915
GOTERM_BP_DIRECT	GO:0032000~positive regulation of fatty acid beta-oxidation	2	0.5	0.0686525	TWIST1, PLIN5	289	5	20393	28.2256	1	1	0.993915
GOTERM_BP_DIRECT	GO:0006567~threonine catabolic process	2	0.5	0.0686525	SDS, SDSL	289	5	20393	28.2256	1	1	0.993915
GOTERM_BP_DIRECT	GO:0042178~xenobiotic catabolic process	2	0.5	0.0686525	GSTM3, NR1I2	289	5	20393	28.2256	1	1	0.993915
GOTERM_BP_DIRECT	GO:0016311~dephosphorylation	5	1.25	0.0688088	DNAJC6, ALPL, DUSP26, LOC516736, DUSP6	289	109	20393	3.23688	1	1	0.993915
GOTERM_BP_DIRECT	GO:0007173~epidermal growth factor receptor signaling pathway	3	0.75	0.0788333	FAM83F, HBEGF, EREG	289	33	20393	6.41491	1	1	0.993915
GOTERM_BP_DIRECT	GO:0030282~bone mineralization	3	0.75	0.0788333	CLEC3B, ALPL, LGR4	289	33	20393	6.41491	1	1	0.993915
GOTERM_BP_DIRECT	GO:0006094~gluconeogenesis	3	0.75	0.0788333	SDS, ALDOB, ATF3	289	33	20393	6.41491	1	1	0.993915
GOTERM_BP_DIRECT	GO:0007229~integrin-mediated signaling pathway	4	1	0.0791589	FYB2, FN1, ISG15, ITGB6	289	71	20393	3.97544	1	1	0.993915
GOTERM_BP_DIRECT	GO:0010763~positive regulation of fibroblast migration	2	0.5	0.0818087	DMTN, THBS1	289	6	20393	23.5213	1	1	0.993915
GOTERM_BP_DIRECT	GO:0045741~positive regulation of epidermal growth factor-activated receptor activity	2	0.5	0.0818087	HBEGF, EREG	289	6	20393	23.5213	1	1	0.993915
GOTERM_BP_DIRECT	GO:0021670~lateral ventricle development	2	0.5	0.0818087	NUMBL, AQP1	289	6	20393	23.5213	1	1	0.993915
GOTERM_BP_DIRECT	GO:0010756~positive regulation of plasminogen activation	2	0.5	0.0818087	CLEC3B, HPN	289	6	20393	23.5213	1	1	0.993915
GOTERM_BP_DIRECT	GO:0033627~cell adhesion mediated by integrin	3	0.75	0.0830058	FYB2, MMRN1, ITGB6	289	34	20393	6.22624	1	1	0.993915
GOTERM_BP_DIRECT	GO:0065003~protein-containing complex assembly	3	0.75	0.0872444	DMTN, TEAD1, ADD2	289	35	20393	6.04834	1	1	0.993915
GOTERM_BP_DIRECT	GO:0019725~cellular homeostasis	2	0.5	0.0947797	ALPL, AQP1	289	7	20393	20.1611	1	1	0.993915
GOTERM_CC_DIRECT	GO:0005615~extracellular space	55	13.75	5.8059e-10	ACHE, CSF3, ORM1, DEFB7, COL12A1, LOXL4, ADM, CXCL3, CHRDL2, CXCL2, CXCL5, TSKU, NPPA, MMP1, LOC509961, DEFB10, OLFM4, F3, MUC5AC, DKK2, EREG, CATHL5, NRG3, COL4A2, COL4A4, LOC515676, LOC100336971, SMPDL3B, SERPINA3-8, HBEGF, CPB2, CPB1, PLA2G1B, LCAT, RETN, ADAMTS15, CLEC3B, CCL4, NTF3, SNCA, IL33, LGI4, FN1, OSM, AZU1, PPBP, IL2, LRG1, COL5A3, COL5A2, COL9A1, KCP, LOC100850276, GLIPR1L1, LGR4	305	1558	21608	2.50098	1.32955e-07	1.32955e-07	1.29471e-07
GOTERM_CC_DIRECT	GO:0005576~extracellular region	37	9.25	8.9355e-07	CSF3, DEFB7, LAMA2, TUFT1, COL12A1, NTN4, LTBP4, ADM, RETN, CXCL3, CXCL2, THBS1, CXCL5, ADAMTS1, LOC618664, ADAMTS18, CCL4, NPPA, PROK2, PAMR1, SNCA, FN1, OSM, ISG15, DEFB10, PPBP, DKK2, IL2, BRB, COL4A2, CATHL5, LOC515676, KCP, LOC100336971, FOLR3, SHBG, GLIPR1L1	305	1056	21608	2.48229	0.000204602	0.000102311	9.96308e-05
GOTERM_CC_DIRECT	GO:0031012~extracellular matrix	11	2.75	0.000139273	ADAMTS15, MMP1, ADAMTS1, ADAMTS18, ALPL, CD248, F3, THBS1, MUC5AC, TSKU, LGR4	305	168	21608	4.63872	0.0313925	0.0106312	0.0103527
GOTERM_CC_DIRECT	GO:0031838~haptoglobin-hemoglobin complex	4	1	0.00192366	HBM, HBA, HBB, HBG	305	18	21608	15.7435	0.35657	0.0814697	0.0793351
GOTERM_CC_DIRECT	GO:0005833~hemoglobin complex	4	1	0.00192366	HBM, HBA, HBB, HBG	305	18	21608	15.7435	0.35657	0.0814697	0.0793351
GOTERM_CC_DIRECT	GO:0062023~collagen-containing extracellular matrix	9	2.25	0.00213458	ADAMTS15, COL5A3, COL12A1, ADAM11, COL9A1, LTBP4, LOXL4, LOC100137897, THBS1	305	162	21608	3.93588	0.38697	0.0814697	0.0793351
GOTERM_CC_DIRECT	GO:0016459~myosin complex	5	1.25	0.00363572	MYO1B, MYO10, MYO5C, MYO18B, MYH7	305	45	21608	7.87177	0.565734	0.111438	0.108518
GOTERM_CC_DIRECT	GO:0005604~basement membrane	6	1.5	0.00389303	ACHE, LAMA2, COL4A2, ADAMTS1, COL4A4, FN1	305	74	21608	5.74426	0.590675	0.111438	0.108518
GOTERM_CC_DIRECT	GO:0031410~cytoplasmic vesicle	9	2.25	0.00847865	CPB1, DMTN, ADAMTS1, LOC107131333, RUBCNL, DYSF, SERPINA3-8, ADD2, RHOBTB2	305	204	21608	3.12555	0.85771	0.215734	0.210082
GOTERM_CC_DIRECT	GO:0009897~external side of plasma membrane	13	3.25	0.016912	PDGFRA, FCRL3, THBS1, CD79B, CXCR1, CXCR2, LOC100850276, CD248, FOLR3, ITGB6, FOLR2, FOLR1, CCR4	305	422	21608	2.18246	0.979878	0.387284	0.377137
GOTERM_CC_DIRECT	GO:0015629~actin cytoskeleton	7	1.75	0.0245692	ARHGAP32, MYO1B, DMTN, PEAK3, KLHL14, MYO5C, NEXN	305	158	21608	3.13874	0.996643	0.483401	0.470735
GOTERM_CC_DIRECT	GO:0016342~catenin complex	4	1	0.0253311	FAT3, CDHR5, CDH26, FAT4	305	45	21608	6.29741	0.997193	0.483401	0.470735
GOTERM_CC_DIRECT	GO:0016324~apical plasma membrane	9	2.25	0.0358554	MGAM, FN1, SLC29A4, CDHR5, FOLR3, SHROOM1, F3, SHROOM4, AQP1	305	267	21608	2.38806	0.999766	0.631606	0.615057
GOTERM_CC_DIRECT	GO:0030018~Z disc	5	1.25	0.0409783	NEBL, MYO18B, NOS1AP, NEXN, MYH7	305	92	21608	3.85032	0.999931	0.670288	0.652726
GOTERM_CC_DIRECT	GO:0072562~blood microparticle	4	1	0.0482765	HBM, HBA, HBB, HBG	305	58	21608	4.88592	0.999988	0.701029	0.682661
GOTERM_CC_DIRECT	GO:0043025~neuronal cell body	6	1.5	0.05312	KLHL14, HPN, SEZ6L2, KCNN4, CYGB, SNCA	305	144	21608	2.95191	0.999996	0.701029	0.682661
GOTERM_CC_DIRECT	GO:0170014~ankyrin-1 complex	2	0.5	0.0551027	EPB42, AQP1	305	4	21608	35.423	0.999998	0.701029	0.682661
GOTERM_CC_DIRECT	GO:0005588~collagen type V trimer	2	0.5	0.0551027	COL5A3, COL5A2	305	4	21608	35.423	0.999998	0.701029	0.682661
GOTERM_CC_DIRECT	GO:0009986~cell surface	10	2.5	0.0602283	ATP5IF1, ACHE, LRFN2, ADAMTS15, PLA2G1B, HPN, ITGB6, F3, THBS1, HBEGF	305	350	21608	2.02417	0.999999	0.72591	0.70689
GOTERM_CC_DIRECT	GO:0005581~collagen trimer	4	1	0.0684653	MMRN1, COL4A2, COL4A4, COL12A1	305	67	21608	4.22961	1	0.773272	0.753012
GOTERM_CC_DIRECT	GO:0031982~vesicle	4	1	0.0709114	MYO1B, DNAJC6, MYO5C, KCNN4	305	68	21608	4.16741	1	0.773272	0.753012
GOTERM_CC_DIRECT	GO:0010008~endosome membrane	5	1.25	0.0813821	MYO1B, MCOLN3, ATP8A2, STEAP4, SLC30A4	305	116	21608	3.0537	1	0.847113	0.824918
GOTERM_CC_DIRECT	GO:0005886~plasma membrane	91	22.75	0.0872417	DIRAS3, ACHE, ATP8A2, STEAP4, KCNK9, CTNND2, OR5K1, RASGRF1, LDLRAD1, DYSF, LOC107131247, GPR62, LOC528332, RND3, FCAR, LOC101907471, AQP1, GPR176, EDNRB, BASP1, LOC515149, KDR, OR4D9, FFAR1, CLIC2, LOC112444847, CD177, HS3ST3B1, PDGFRA, GRID2, TRPC5, SLC30A4, LOC107131259, ANK3, OLFM4, F3, LOC526163, PLSCR1, MMRN1, SLC29A4, CDHR5, SMPDL3B, HBEGF, RAPGEF4, LOC100848700, LOC100847574, EPB42, HPN, …	305	5624	21608	1.14633	1	0.868624	0.845865
GOTERM_CC_DIRECT	GO:0005577~fibrinogen complex	2	0.5	0.0944341	FN1, THBS1	305	7	21608	20.2417	1	0.901059	0.87745
GOTERM_MF_DIRECT	GO:0140359~ABC-type transporter activity	11	2.75	5.36836e-07	LOC100848700, LOC101902112, ABCA10, LOC784305, LOC100847574, ABCA4, LOC100851552, LOC107131247, LOC107131259, ABCA13, LOC101907471	287	88	19914	8.67334	0.000220079	0.000220103	0.000213124
GOTERM_MF_DIRECT	GO:0008201~heparin binding	10	2.5	9.26032e-05	ADGRG3, ADAMTS15, CLEC3B, ADAMTS1, COL5A3, FN1, PPBP, THBS1, CXCL5, HBEGF	287	127	19914	5.46352	0.0372573	0.0189837	0.0183817
GOTERM_MF_DIRECT	GO:0005344~oxygen carrier activity	5	1.25	0.000205609	HBM, HBA, HBB, HBG, CYGB	287	21	19914	16.5207	0.0808521	0.0210929	0.0204241
GOTERM_MF_DIRECT	GO:0008083~growth factor activity	10	2.5	0.000228212	CSF3, NRG3, NTF3, OSM, LOC100336971, CXCL3, CXCL2, IL2, HBEGF, EREG	287	143	19914	4.85222	0.0893327	0.0210929	0.0204241
GOTERM_MF_DIRECT	GO:0005201~extracellular matrix structural constituent	6	1.5	0.00025723	LAMA2, COL4A2, COL4A4, COL5A3, COL5A2, FN1	287	40	19914	10.408	0.100106	0.0210929	0.0204241
GOTERM_MF_DIRECT	GO:0030020~extracellular matrix structural constituent conferring tensile strength	6	1.5	0.000324855	COL4A2, COL4A4, COL5A3, COL12A1, COL5A2, COL9A1	287	42	19914	9.91239	0.12472	0.0221984	0.0214945
GOTERM_MF_DIRECT	GO:0019825~oxygen binding	5	1.25	0.000415371	HBM, HBA, HBB, HBG, CYGB	287	25	19914	13.8774	0.15662	0.0243289	0.0235575
GOTERM_MF_DIRECT	GO:0030507~spectrin binding	4	1	0.000948851	DMTN, MYO10, ANK3, ADD2	287	14	19914	19.8248	0.322411	0.0437401	0.0423533
GOTERM_MF_DIRECT	GO:0004601~peroxidase activity	5	1.25	0.000965595	HBM, HBA, HBB, HBG, PTGS2	287	31	19914	11.1914	0.327051	0.0437401	0.0423533
GOTERM_MF_DIRECT	GO:0051015~actin filament binding	11	2.75	0.00113796	MYO1B, DMTN, MYO10, NEBL, MYO5C, MYO18B, NEXN, SHROOM1, SHROOM4, ADD2, MYH7	287	215	19914	3.55002	0.373012	0.0437401	0.0423533
GOTERM_MF_DIRECT	GO:0045236~CXCR chemokine receptor binding	4	1	0.00117352	PPBP, CXCL3, CXCL2, CXCL5	287	15	19914	18.5031	0.382097	0.0437401	0.0423533
GOTERM_MF_DIRECT	GO:0031720~haptoglobin binding	4	1	0.00142906	HBM, HBA, HBB, HBG	287	16	19914	17.3467	0.443636	0.0488262	0.047278
GOTERM_MF_DIRECT	GO:0043177~organic acid binding	4	1	0.00203859	HBM, HBA, HBB, HBG	287	18	19914	15.4193	0.566852	0.0642941	0.0622555
GOTERM_MF_DIRECT	GO:0008009~chemokine activity	5	1.25	0.00360037	CCL4, PPBP, CXCL3, CXCL2, CXCL5	287	44	19914	7.88486	0.772093	0.105439	0.102096
GOTERM_MF_DIRECT	GO:0003810~protein-glutamine gamma-glutamyltransferase activity	3	0.75	0.00543565	EPB42, TGM7, TGM3	287	8	19914	26.02	0.892975	0.148574	0.143863
GOTERM_MF_DIRECT	GO:0005509~calcium ion binding	19	4.75	0.0060348	CCBE1, PLA2G1B, DYSF, LTBP4, THBS1, RPH3A, CLEC3B, MMRN1, STAB1, ALPL, CD248, FAT3, CDHR5, CDH26, FAT4, OIT3, PLCB1, PAMR1, TGM3	287	648	19914	2.03449	0.916404	0.154642	0.149738
GOTERM_MF_DIRECT	GO:0045296~cadherin binding	6	1.5	0.0068878	CTNND2, FAT3, CDHR5, CDH26, FAT4, OLFM4	287	83	19914	5.01591	0.941209	0.166118	0.16085
GOTERM_MF_DIRECT	GO:0019957~C-C chemokine binding	4	1	0.00812694	CXCR1, CXCR2, ACKR1, CCR4	287	29	19914	9.57059	0.964763	0.185114	0.179244
GOTERM_MF_DIRECT	GO:0016779~nucleotidyltransferase activity	4	1	0.00893543	LOC618664, LOC100297056, SMCO3, ART4	287	30	19914	9.25157	0.974777	0.192817	0.186704
GOTERM_MF_DIRECT	GO:0106274~NAD+-protein-arginine ADP-ribosyltransferase activity	3	0.75	0.0144423	LOC618664, SMCO3, ART4	287	13	19914	16.0123	0.997432	0.296067	0.28668
GOTERM_MF_DIRECT	GO:0000146~microfilament motor activity	4	1	0.01589	MYO1B, MYO10, MYO5C, MYH7	287	37	19914	7.50127	0.998594	0.310233	0.300396
GOTERM_MF_DIRECT	GO:0004707~MAP kinase activity	3	0.75	0.0166912	MAPK11, MAPK12, MAPK13	287	14	19914	14.8686	0.998993	0.311064	0.301201
GOTERM_MF_DIRECT	GO:0005178~integrin binding	6	1.5	0.0220578	FN1, TCAM1, ISG15, ICAM4, ITGB6, THBS1	287	111	19914	3.75064	0.999893	0.393204	0.380736
GOTERM_MF_DIRECT	GO:0016887~ATP hydrolysis activity	12	3	0.02352	LOC100848700, ABCA10, LOC784305, LOC100847574, ATP8A2, ABCA4, LOC100851552, ALPL, ATP10A, LOC107131247, LOC107131259, ABCA13	287	384	19914	2.16834	0.999942	0.401801	0.389061
GOTERM_MF_DIRECT	GO:0005319~lipid transporter activity	3	0.75	0.0270275	ABCA10, ABCA4, ABCA13	287	18	19914	11.5645	0.999987	0.433051	0.41932
GOTERM_MF_DIRECT	GO:0019959~interleukin-8 binding	2	0.5	0.028518	CXCR1, CXCR2	287	2	19914	69.3868	0.999993	0.433051	0.41932
GOTERM_MF_DIRECT	GO:0004794~threonine deaminase activity	2	0.5	0.028518	SDS, SDSL	287	2	19914	69.3868	0.999993	0.433051	0.41932
GOTERM_MF_DIRECT	GO:0020037~heme binding	7	1.75	0.0297986	HBM, STEAP4, HBA, HBB, HBG, PTGS2, CYGB	287	162	19914	2.99819	0.999996	0.436337	0.422502
GOTERM_MF_DIRECT	GO:0042803~protein homodimerization activity	13	3.25	0.0317857	ACHE, PDGFRA, GSTM3, SDS, TWIST1, PTGS2, GRHL1, THBS1, ADD2, ATP5IF1, AOX1, TPPP, ATF3	287	454	19914	1.98685	0.999998	0.449384	0.435136
GOTERM_MF_DIRECT	GO:0140326~ATPase-coupled intramembrane lipid transporter activity	3	0.75	0.0329407	ATP8A2, ABCA4, ATP10A	287	20	19914	10.408	0.999999	0.450189	0.435915
GOTERM_MF_DIRECT	GO:0004888~transmembrane signaling receptor activity	6	1.5	0.0344276	CD79B, FCRL3, FCRL4, TLR10, LGR4, LOC526163	287	125	19914	3.33056	0.999999	0.455332	0.440895
GOTERM_MF_DIRECT	GO:0090555~phosphatidylethanolamine flippase activity	2	0.5	0.0424716	ATP8A2, ABCA4	287	3	19914	46.2578	1	0.527677	0.510946
GOTERM_MF_DIRECT	GO:0003941~L-serine ammonia-lyase activity	2	0.5	0.0424716	SDS, SDSL	287	3	19914	46.2578	1	0.527677	0.510946
GOTERM_MF_DIRECT	GO:1901981~phosphatidylinositol phosphate binding	3	0.75	0.0460974	ARHGAP32, RUBCNL, PHLDA1	287	24	19914	8.67334	1	0.555881	0.538255
GOTERM_MF_DIRECT	GO:0003774~cytoskeletal motor activity	3	0.75	0.0532814	MYO10, MYO18B, MYH7	287	26	19914	8.00616	1	0.623038	0.603283
GOTERM_MF_DIRECT	GO:0004784~superoxide dismutase activity	2	0.5	0.0562254	SOD3, CYGB	287	4	19914	34.6934	1	0.623038	0.603283
GOTERM_MF_DIRECT	GO:0005502~11-cis retinal binding	2	0.5	0.0562254	ABCA4, RLBP1	287	4	19914	34.6934	1	0.623038	0.603283
GOTERM_MF_DIRECT	GO:0042626~ATPase-coupled transmembrane transporter activity	4	1	0.0620412	LOC100847574, ABCA4, LOC107131247, ABCA13	287	63	19914	4.40551	1	0.669392	0.648167
GOTERM_MF_DIRECT	GO:0038023~signaling receptor activity	5	1.25	0.064781	LOC520402, TLR10, FOLR3, FOLR2, FOLR1	287	105	19914	3.30413	1	0.681031	0.659437
GOTERM_MF_DIRECT	GO:0070324~thyroid hormone binding	2	0.5	0.0697824	THRB, CRYM	287	5	19914	27.7547	1	0.710525	0.687997
GOTERM_MF_DIRECT	GO:0008270~zinc ion binding	17	4.25	0.0715397	CDA, EGR1, CPB2, THRB, CPB1, MMP1, MYT1L, NR1I2, PRICKLE1, ADAMTS15, ADAMTS1, TRIM2, TRIM46, ZNF215, TRIM16, SMPDL3B, APOBEC3Z1	287	743	19914	1.58758	1	0.710525	0.687997
GOTERM_MF_DIRECT	GO:0003950~NAD+ ADP-ribosyltransferase activity	3	0.75	0.0727855	LOC618664, SMCO3, ART4	287	31	19914	6.71485	1	0.710525	0.687997
GOTERM_MF_DIRECT	GO:0016493~C-C chemokine receptor activity	3	0.75	0.0811375	CXCR1, CXCR2, CCR4	287	33	19914	6.30789	1	0.757546	0.733526
GOTERM_MF_DIRECT	GO:0030297~transmembrane receptor protein tyrosine kinase activator activity	2	0.5	0.0831453	HBEGF, EREG	287	6	19914	23.1289	1	0.757546	0.733526
GOTERM_MF_DIRECT	GO:0005021~vascular endothelial growth factor receptor activity	2	0.5	0.0831453	PDGFRA, KDR	287	6	19914	23.1289	1	0.757546	0.733526
GOTERM_MF_DIRECT	GO:0016494~C-X-C chemokine receptor activity	2	0.5	0.0963169	CXCR1, CXCR2	287	7	19914	19.8248	1	0.834291	0.807838
GOTERM_MF_DIRECT	GO:0043295~glutathione binding	2	0.5	0.0963169	GSTM3, PTGES	287	7	19914	19.8248	1	0.834291	0.807838
GOTERM_MF_DIRECT	GO:0005524~ATP binding	28	7	0.0976731	LOC100848700, LOC100847574, ATP8A2, ATP10A, LOC107131247, ABCA13, LOC101907471, ADCY5, LOC784305, MYO18B, KDR, LOC100851552, PDGFRA, CDKL4, LOC101902112, CDKL5, MYO10, DNAH17, ABCA4, LOC107131259, BMX, MAPK12, MAPK13, MAPK11, ABCA10, MYO1B, MYO5C, MYH7	287	1446	19914	1.34359	1	0.834291	0.807838
KEGG_PATHWAY	bta04657:IL-17 signaling pathway	12	3	3.43091e-07	MAPK11, CSF3, MMP1, FOSB, FOS, PTGS2, CXCL3, CXCL2, MUC5AC, CXCL5, MAPK12, MAPK13	159	95	9757	7.75134	8.64552e-05	8.64589e-05	7.47938e-05
KEGG_PATHWAY	bta04926:Relaxin signaling pathway	12	3	9.09254e-06	MAPK11, EDNRB, CREB3L3, COL4A2, MMP1, COL4A4, GNB5, FOS, PLCB1, MAPK12, MAPK13, ADCY5	159	132	9757	5.57862	0.00228871	0.00114566	0.000991087
KEGG_PATHWAY	bta01523:Antifolate resistance	8	2	2.38996e-05	LOC100848700, LOC784305, LOC100847574, LOC107131247, FOLR3, LOC107131259, FOLR2, FOLR1	159	54	9757	9.09108	0.00600468	0.00200757	0.00173671
KEGG_PATHWAY	bta02010:ABC transporters	8	2	0.000130272	LOC100848700, ABCA10, LOC784305, LOC100847574, ABCA4, LOC107131247, LOC107131259, ABCA13	159	70	9757	7.01312	0.0322976	0.00683112	0.00590946
KEGG_PATHWAY	bta04061:Viral protein interaction with cytokine and cytokine receptor	9	2.25	0.000135538	CXCR1, CXCR2, CCL4, PPBP, CXCL3, CCR4, CXCL2, IL2, CXCL5	159	94	9757	5.87535	0.0335811	0.00683112	0.00590946
KEGG_PATHWAY	bta04933:AGE-RAGE signaling pathway in diabetic complications	9	2.25	0.000239406	MAPK11, EGR1, COL4A2, COL4A4, FN1, PLCB1, F3, MAPK12, MAPK13	159	102	9757	5.41454	0.0585533	0.010055	0.00869841
KEGG_PATHWAY	bta04820:Cytoskeleton in muscle cells	13	3.25	0.000379099	TMOD1, LAMA2, NEBL, FN1, ANK3, THBS1, COL4A2, COL4A4, COL5A3, COL5A2, COL9A1, ITGB6, MYH7	159	232	9757	3.43854	0.091128	0.0136476	0.0118062
KEGG_PATHWAY	bta04151:PI3K-Akt signaling pathway	17	4.25	0.000601677	PDGFRA, CSF3, LAMA2, OSM, FN1, THBS1, IL2, EREG, PPP2R2C, CREB3L3, COL4A2, COL4A4, NTF3, KDR, COL9A1, GNB5, ITGB6	159	392	9757	2.66123	0.140727	0.0189528	0.0163957
KEGG_PATHWAY	bta04261:Adrenergic signaling in cardiomyocytes	10	2.5	0.00105243	MAPK11, CACNB3, PPP2R2C, CREB3L3, PLCB1, MAPK12, MAPK13, RAPGEF4, ADCY5, MYH7	159	158	9757	3.88385	0.233064	0.0263975	0.022836
KEGG_PATHWAY	bta04062:Chemokine signaling pathway	11	2.75	0.00106439	CXCR1, CXCR2, CCL4, PPBP, GNB5, PLCB1, CXCL3, CCR4, CXCL2, CXCL5, ADCY5	159	191	9757	3.5341	0.235375	0.0263975	0.022836
KEGG_PATHWAY	bta04974:Protein digestion and absorption	9	2.25	0.00115227	CPB2, CPB1, COL4A2, COL4A4, COL5A3, COL12A1, COL5A2, COL9A1, KCNN4	159	129	9757	4.28126	0.252141	0.0263975	0.022836
KEGG_PATHWAY	bta04668:TNF signaling pathway	9	2.25	0.00147179	MAPK11, CREB3L3, FOS, PTGS2, CXCL3, CXCL2, CXCL5, MAPK12, MAPK13	159	134	9757	4.12152	0.31007	0.0309076	0.0267375
KEGG_PATHWAY	bta04728:Dopaminergic synapse	9	2.25	0.00161777	MAPK11, PPP2R2C, CREB3L3, GNB5, FOS, PLCB1, MAPK12, MAPK13, ADCY5	159	136	9757	4.0609	0.335026	0.0313598	0.0271287
KEGG_PATHWAY	bta05205:Proteoglycans in cancer	11	2.75	0.00181074	MAPK11, FZD5, KDR, HSPB2, FN1, TWIST1, ANK3, THBS1, MAPK12, MAPK13, HBEGF	159	205	9757	3.29274	0.366642	0.0325933	0.0281958
KEGG_PATHWAY	bta05144:Malaria	6	1.5	0.00222063	CSF3, HBA, HBB, ACKR1, HBG, THBS1	159	57	9757	6.45945	0.428916	0.0373065	0.0322731
KEGG_PATHWAY	bta05146:Amoebiasis	8	2	0.00314818	LAMA2, COL4A2, ARG1, COL4A4, FN1, PLCB1, CXCL3, CXCL2	159	119	9757	4.12536	0.548235	0.0467365	0.0404308
KEGG_PATHWAY	bta04512:ECM-receptor interaction	7	1.75	0.00315286	LAMA2, COL4A2, COL4A4, COL9A1, FN1, ITGB6, THBS1	159	89	9757	4.82644	0.548769	0.0467365	0.0404308
KEGG_PATHWAY	bta04912:GnRH signaling pathway	7	1.75	0.00392313	MAPK11, EGR1, PLCB1, MAPK12, MAPK13, ADCY5, HBEGF	159	93	9757	4.61885	0.628637	0.0549239	0.0475135
KEGG_PATHWAY	bta05143:African trypanosomiasis	5	1.25	0.0050001	HBA, NPPA, HBB, HBG, PLCB1	159	43	9757	7.13544	0.717248	0.0663171	0.0573695
KEGG_PATHWAY	bta04148:Efferocytosis	9	2.25	0.0057199	MAPK11, ATP8A2, ARG1, STAB1, SIGLEC10, PTGS2, THBS1, MAPK12, MAPK13	159	167	9757	3.30708	0.764384	0.0705617	0.0610414
KEGG_PATHWAY	bta04510:Focal adhesion	10	2.5	0.00588014	PDGFRA, LAMA2, COL4A2, COL4A4, RASGRF1, KDR, COL9A1, FN1, ITGB6, THBS1	159	204	9757	3.00808	0.773762	0.0705617	0.0610414
KEGG_PATHWAY	bta04024:cAMP signaling pathway	11	2.75	0.0076021	LOC100848700, LOC784305, LOC100847574, CREB3L3, PDE4C, NPPA, LOC107131247, LOC107131259, FOS, RAPGEF4, ADCY5	159	251	9757	2.68929	0.853839	0.0832925	0.0720547
KEGG_PATHWAY	bta05163:Human cytomegalovirus infection	11	2.75	0.0076021	MAPK11, PDGFRA, CREB3L3, CXCR2, CCL4, GNB5, PTGS2, PLCB1, MAPK12, MAPK13, ADCY5	159	251	9757	2.68929	0.853839	0.0832925	0.0720547
KEGG_PATHWAY	bta04015:Rap1 signaling pathway	10	2.5	0.00843907	MAPK11, PDGFRA, KDR, PLCB1, THBS1, MAPK12, MAPK13, RAPGEF4, F2RL3, ADCY5	159	216	9757	2.84096	0.881835	0.085123	0.0736382
KEGG_PATHWAY	bta04976:Bile secretion	7	1.75	0.00844475	LOC100848700, LOC784305, LOC100847574, LOC107131247, LOC107131259, AQP1, ADCY5	159	109	9757	3.94086	0.882005	0.085123	0.0736382
KEGG_PATHWAY	bta05140:Leishmaniasis	6	1.5	0.00900175	MAPK11, EEF1A2, FOS, PTGS2, MAPK12, MAPK13	159	79	9757	4.66062	0.897584	0.0872477	0.0754762
KEGG_PATHWAY	bta04928:Parathyroid hormone synthesis, secretion and action	7	1.75	0.0108463	EGR1, CREB3L3, PDE4C, FOS, PLCB1, ADCY5, HBEGF	159	115	9757	3.73525	0.935957	0.101232	0.0875739
KEGG_PATHWAY	bta04911:Insulin secretion	6	1.5	0.0121315	CREB3L3, FFAR1, PLCB1, KCNN4, RAPGEF4, ADCY5	159	85	9757	4.33163	0.953848	0.109183	0.094452
KEGG_PATHWAY	bta04935:Growth hormone synthesis, secretion and action	7	1.75	0.0131887	MAPK11, CREB3L3, FOS, PLCB1, MAPK12, MAPK13, ADCY5	159	120	9757	3.57961	0.964763	0.114605	0.0991427
KEGG_PATHWAY	bta05142:Chagas disease	7	1.75	0.0136966	MAPK11, PPP2R2C, FOS, PLCB1, IL2, MAPK12, MAPK13	159	121	9757	3.55003	0.96905	0.115051	0.0995284
KEGG_PATHWAY	bta04370:VEGF signaling pathway	5	1.25	0.0151161	MAPK11, KDR, PTGS2, MAPK12, MAPK13	159	59	9757	5.20041	0.978471	0.122879	0.1063
KEGG_PATHWAY	bta01522:Endocrine resistance	6	1.5	0.0188587	MAPK11, FOS, MAPK12, MAPK13, ADCY5, HBEGF	159	95	9757	3.87567	0.991752	0.148512	0.128475
KEGG_PATHWAY	bta04060:Cytokine-cytokine receptor interaction	12	3	0.02177	IL33, CSF3, CXCR1, CXCR2, CCL4, OSM, PPBP, CXCL3, CCR4, CXCL2, IL2, CXCL5	159	339	9757	2.1722	0.996099	0.166244	0.143814
KEGG_PATHWAY	bta04010:MAPK signaling pathway	11	2.75	0.0238829	MAPK11, PDGFRA, CACNB3, RASGRF1, NTF3, KDR, FOS, MAPK12, DUSP6, MAPK13, EREG	159	300	9757	2.25004	0.997738	0.177014	0.153131
KEGG_PATHWAY	bta04972:Pancreatic secretion	6	1.5	0.0257347	CPB2, CPB1, PLA2G1B, CLCA2, PLCB1, ADCY5	159	103	9757	3.57465	0.998598	0.18529	0.16029
KEGG_PATHWAY	bta05167:Kaposi sarcoma-associated herpesvirus infection	9	2.25	0.0271604	MAPK11, GNB5, FOS, PTGS2, CXCL3, CCR4, CXCL2, MAPK12, MAPK13	159	221	9757	2.49902	0.999031	0.190123	0.164471
KEGG_PATHWAY	bta05165:Human papillomavirus infection	12	3	0.0287518	FZD5, LAMA2, PPP2R2C, CREB3L3, COL4A2, COL4A4, COL9A1, FN1, ISG15, ITGB6, PTGS2, THBS1	159	354	9757	2.08016	0.999358	0.195823	0.169403
KEGG_PATHWAY	bta04924:Renin secretion	5	1.25	0.0304236	NPPA, CLCA2, PLCB1, AQP1, ADCY5	159	73	9757	4.20307	0.999584	0.201756	0.174535
KEGG_PATHWAY	bta01230:Biosynthesis of amino acids	5	1.25	0.03177	GOT1L1, SDS, ARG1, ALDOB, SDSL	159	74	9757	4.14627	0.999707	0.205283	0.177586
KEGG_PATHWAY	bta05171:Coronavirus disease - COVID-19	11	2.75	0.0331715	OAS1X, MAPK11, CSF3, MMP1, ISG15, FOS, LOC784052, IL2, MAPK12, MAPK13, HBEGF	159	317	9757	2.12938	0.999797	0.20898	0.180785
KEGG_PATHWAY	bta05200:Pathways in cancer	16	4	0.0356899	PDGFRA, GSTM3, FZD5, LAMA2, MMP1, FN1, FOS, PTGS2, IL2, ADCY5, EDNRB, COL4A2, COL4A4, GNB5, PLCB1, F2RL3	159	556	9757	1.76589	0.999895	0.219362	0.189766
KEGG_PATHWAY	bta05133:Pertussis	5	1.25	0.0375023	MAPK11, FOS, CXCL5, MAPK12, MAPK13	159	78	9757	3.93364	0.999934	0.224436	0.194155
KEGG_PATHWAY	bta04725:Cholinergic synapse	6	1.5	0.0387527	ACHE, CREB3L3, GNB5, FOS, PLCB1, ADCY5	159	115	9757	3.20164	0.999953	0.224436	0.194155
KEGG_PATHWAY	bta04723:Retrograde endocannabinoid signaling	7	1.75	0.0391872	MAPK11, GNB5, PTGS2, PLCB1, MAPK12, MAPK13, ADCY5	159	154	9757	2.78931	0.999958	0.224436	0.194155
KEGG_PATHWAY	bta04621:NOD-like receptor signaling pathway	8	2	0.0418941	OAS1X, MAPK11, CATHL5, PLCB1, CXCL3, CXCL2, MAPK12, MAPK13	159	198	9757	2.47939	0.999979	0.234607	0.202954
KEGG_PATHWAY	bta04611:Platelet activation	6	1.5	0.0479152	MAPK11, PLCB1, MAPK12, MAPK13, F2RL3, ADCY5	159	122	9757	3.01794	0.999996	0.262492	0.227077
KEGG_PATHWAY	bta04071:Sphingolipid signaling pathway	6	1.5	0.0522033	MAPK11, PPP2R2C, S1PR3, PLCB1, MAPK12, MAPK13	159	125	9757	2.94551	0.999999	0.279898	0.242134
KEGG_PATHWAY	bta04660:T cell receptor signaling pathway	6	1.5	0.0567091	MAPK11, PPP2R2C, FOS, IL2, MAPK12, MAPK13	159	128	9757	2.87647	1	0.297723	0.257554
KEGG_PATHWAY	bta04925:Aldosterone synthesis and secretion	5	1.25	0.0701642	CREB3L3, KCNK9, NPPA, PLCB1, ADCY5	159	96	9757	3.19608	1	0.360845	0.312159
KEGG_PATHWAY	bta04658:Th1 and Th2 cell differentiation	5	1.25	0.0723025	MAPK11, FOS, IL2, MAPK12, MAPK13	159	97	9757	3.16313	1	0.364405	0.315239
KEGG_PATHWAY	bta04915:Estrogen signaling pathway	6	1.5	0.0750879	CREB3L3, KRT23, FOS, PLCB1, ADCY5, HBEGF	159	139	9757	2.64884	1	0.371022	0.320964
KEGG_PATHWAY	bta05222:Small cell lung cancer	5	1.25	0.0766782	LAMA2, COL4A2, COL4A4, FN1, PTGS2	159	99	9757	3.09923	1	0.371594	0.321458
KEGG_PATHWAY	bta00290:Valine, leucine and isoleucine biosynthesis	2	0.5	0.0784029	SDS, SDSL	159	5	9757	24.5459	1	0.372784	0.322487
KEGG_PATHWAY	bta04713:Circadian entrainment	5	1.25	0.0811843	NOS1AP, GNB5, FOS, PLCB1, ADCY5	159	101	9757	3.03786	1	0.37886	0.327744
KEGG_PATHWAY	bta04970:Salivary secretion	5	1.25	0.0834858	CATHL5, PLCB1, KCNN4, MUC5AC, ADCY5	159	102	9757	3.00808	1	0.382517	0.330907
KEGG_PATHWAY	bta04916:Melanogenesis	5	1.25	0.0858192	EDNRB, FZD5, CREB3L3, PLCB1, ADCY5	159	103	9757	2.97887	1	0.383145	0.331451
KEGG_PATHWAY	bta04929:GnRH secretion	4	1	0.0880956	TRPC5, PLCB1, KCNN4, HCN1	159	65	9757	3.77629	1	0.383145	0.331451
KEGG_PATHWAY	bta05323:Rheumatoid arthritis	5	1.25	0.0881842	MMP1, FOS, CXCL3, CXCL2, CXCL5	159	104	9757	2.95023	1	0.383145	0.331451
KEGG_PATHWAY	bta04625:C-type lectin receptor signaling pathway	5	1.25	0.0930082	MAPK11, PTGS2, IL2, MAPK12, MAPK13	159	106	9757	2.89457	1	0.397255	0.343657
KEGG_PATHWAY	bta05417:Lipid and atherosclerosis	8	2	0.0964667	MAPK11, MMP1, FOS, PLCB1, CXCL3, CXCL2, MAPK12, MAPK13	159	241	9757	2.03701	1	0.400648	0.346592
KEGG_PATHWAY	bta05418:Fluid shear stress and atherosclerosis	6	1.5	0.0969822	MAPK11, GSTM3, KDR, FOS, MAPK12, MAPK13	159	150	9757	2.45459	1	0.400648	0.346592

## Sheet: CSC_SCC
KEGG enrichment analysis results of DEGs in low SCC vs. high SCC
Category	Term	Count	%	PValue	Genes	List Total	Pop Hits	Pop Total	Fold Enrichment	Bonferroni	Benjamini	FDR
GOTERM_BP_DIRECT	GO:0030282~bone mineralization	4	1.68776	0.00294728	SMPD3, ALOX15, ALPL, ASPN	141	39	19000	13.8207	0.845626	0.792841	0.792841
GOTERM_BP_DIRECT	GO:0002486~antigen processing and presentation of endogenous peptide antigen via MHC class I via ER pathway, TAP-independent	4	1.68776	0.00471541	LOC112441504, LOC100850276, LOC100336795, ULBP3	141	46	19000	11.7175	0.949809	0.792841	0.792841
GOTERM_BP_DIRECT	GO:0002476~antigen processing and presentation of endogenous peptide antigen via MHC class Ib	4	1.68776	0.00471541	LOC112441504, LOC100850276, LOC100336795, ULBP3	141	46	19000	11.7175	0.949809	0.792841	0.792841
GOTERM_BP_DIRECT	GO:0010506~regulation of autophagy	4	1.68776	0.00501006	LOC507930, LOC614531, LOC539009, MAPK15	141	47	19000	11.4682	0.958387	0.792841	0.792841
GOTERM_BP_DIRECT	GO:0050727~regulation of inflammatory response	4	1.68776	0.00899042	LOC511937, NLRP13, NLRP5, ALOX15	141	58	19000	9.29323	0.996709	1	1
GOTERM_BP_DIRECT	GO:0001916~positive regulation of T cell mediated cytotoxicity	4	1.68776	0.0127777	LOC112441504, LOC100850276, LOC100336795, ULBP3	141	66	19000	8.16677	0.999708	1	1
GOTERM_BP_DIRECT	GO:0007179~transforming growth factor beta receptor signaling pathway	4	1.68776	0.0127777	TGFB2, ITGB5, HPGD, LOC112443869	141	66	19000	8.16677	0.999708	1	1
GOTERM_BP_DIRECT	GO:0032008~positive regulation of TOR signaling	3	1.26582	0.0144743	LOC507930, LOC614531, LOC539009	141	25	19000	16.1702	0.999902	1	1
GOTERM_BP_DIRECT	GO:0071286~cellular response to magnesium ion	2	0.843882	0.0146829	SMPD3, FBP1	141	2	19000	134.752	0.999914	1	1
GOTERM_BP_DIRECT	GO:0048013~ephrin receptor signaling pathway	3	1.26582	0.0179776	EFNB2, CHN1, EPHB1	141	28	19000	14.4377	0.99999	1	1
GOTERM_BP_DIRECT	GO:0007155~cell adhesion	7	2.95359	0.0197032	EFNB2, ITGB5, PXDN, CDHR5, FOLR3, NECTIN3, BCAR1	141	287	19000	3.28663	0.999997	1	1
GOTERM_BP_DIRECT	GO:0010507~negative regulation of autophagy	3	1.26582	0.0288405	LOC507930, LOC614531, LOC539009	141	36	19000	11.2293	1	1	1
GOTERM_BP_DIRECT	GO:0002685~regulation of leukocyte migration	2	0.843882	0.0291518	SMPD3, LOC511937	141	4	19000	67.3759	1	1	1
GOTERM_BP_DIRECT	GO:0071230~cellular response to amino acid stimulus	3	1.26582	0.0334414	LOC507930, LOC614531, LOC539009	141	39	19000	10.3655	1	1	1
GOTERM_BP_DIRECT	GO:0007157~heterophilic cell-cell adhesion via plasma membrane cell adhesion molecules	3	1.26582	0.0350347	CDH2, NECTIN3, SELE	141	40	19000	10.1064	1	1	1
GOTERM_BP_DIRECT	GO:0006955~immune response	7	2.95359	0.0427061	LOC100297044, LOC112441504, LOC100850276, BOLA-DQB, LOC100336795, BOLA-DQA5, ULBP3	141	345	19000	2.73409	1	1	1
GOTERM_BP_DIRECT	GO:0021680~cerebellar Purkinje cell layer development	2	0.843882	0.0434097	KLHL1, SEZ6L2	141	6	19000	44.9173	1	1	1
GOTERM_BP_DIRECT	GO:0043651~linoleic acid metabolic process	2	0.843882	0.0504605	ALOX5, ALOX15	141	7	19000	38.5005	1	1	1
GOTERM_BP_DIRECT	GO:0009267~cellular response to starvation	3	1.26582	0.0524784	LOC507930, LOC614531, LOC539009	141	50	19000	8.08511	1	1	1
GOTERM_BP_DIRECT	GO:0016311~dephosphorylation	4	1.68776	0.0532771	EPM2A, ALPL, PTPN13, FBP1	141	115	19000	4.68702	1	1	1
GOTERM_BP_DIRECT	GO:0034440~lipid oxidation	2	0.843882	0.0574597	ALOX5, ALOX15	141	8	19000	33.6879	1	1	1
GOTERM_BP_DIRECT	GO:0051291~protein heterooligomerization	2	0.843882	0.0574597	CALHM1, CALHM3	141	8	19000	33.6879	1	1	1
GOTERM_BP_DIRECT	GO:0015867~ATP transport	2	0.843882	0.0713047	CALHM1, CALHM3	141	10	19000	26.9504	1	1	1
GOTERM_BP_DIRECT	GO:0070555~response to interleukin-1	2	0.843882	0.0713047	LOC511937, SELE	141	10	19000	26.9504	1	1	1
GOTERM_BP_DIRECT	GO:0019372~lipoxygenase pathway	2	0.843882	0.0713047	ALOX5, ALOX15	141	10	19000	26.9504	1	1	1
GOTERM_BP_DIRECT	GO:0055062~phosphate ion homeostasis	2	0.843882	0.0713047	SFRP4, ALPL	141	10	19000	26.9504	1	1	1
GOTERM_BP_DIRECT	GO:0070207~protein homotrimerization	2	0.843882	0.0781513	PXDN, SLC1A5	141	11	19000	24.5003	1	1	1
GOTERM_BP_DIRECT	GO:0051122~hepoxilin biosynthetic process	2	0.843882	0.0849478	ALOX5, ALOX15	141	12	19000	22.4586	1	1	1
GOTERM_BP_DIRECT	GO:0048514~blood vessel morphogenesis	2	0.843882	0.0849478	EFNB2, CDH2	141	12	19000	22.4586	1	1	1
GOTERM_BP_DIRECT	GO:1990253~cellular response to leucine starvation	2	0.843882	0.0916946	LOC614531, LOC539009	141	13	19000	20.731	1	1	1
GOTERM_BP_DIRECT	GO:0002281~macrophage activation involved in immune response	2	0.843882	0.0916946	SUCNR1, LOC514978	141	13	19000	20.731	1	1	1
GOTERM_CC_DIRECT	GO:0005615~extracellular space	25	10.5485	6.72625e-05	LOC511937, WNT2B, PON1, STC1, SSC4D, CXCL13, EFEMP1, SCUBE1, DPYSL3, TGFB2, LOC100297044, LOC514978, SELE, ASPN, LOC112441463, SFRP4, CATHL6, NGP, PXDN, LOC112441504, LOC100850276, LOC100336795, OSTN, ULBP3, LOC617406	148	1510	21909	2.45089	0.0112369	0.0113001	0.0113001
GOTERM_CC_DIRECT	GO:1990131~Gtr1-Gtr2 GTPase complex	3	1.26582	0.000918483	LOC507930, LOC614531, LOC539009	148	7	21909	63.4431	0.14305	0.0771526	0.0771526
GOTERM_CC_DIRECT	GO:0009897~external side of plasma membrane	10	4.21941	0.00155167	SCUBE1, NKG2C, CA4, IL5RA, LOC112441504, LOC100850276, LOC100336795, FOLR3, SELE, ULBP3	148	400	21909	3.70084	0.229629	0.0868934	0.0868934
GOTERM_CC_DIRECT	GO:0016323~basolateral plasma membrane	5	2.1097	0.025793	CALHM1, CDH2, HPGD, FOLR3, CALHM3	148	166	21909	4.45885	0.9876	0.778663	0.778663
GOTERM_CC_DIRECT	GO:0005737~cytoplasm	39	16.4557	0.0339183	LOC511937, HPGD, ICA1L, STC1, AK5, LOC514507, SMPD3, CDH2, HSD17B1, ALOX5, NLRP5, DPYSL3, MYH14, MROH8, SNCB, PPFIA2, EPM2A, TRIM40, CIDEA, KLHL1, LOC101903064, MTUS2, TEX14, PTPN13, MAPK15, EPN3, EHD2, SFRP4, NLRP13, ARHGEF9, LOC112446736, WNK3, PIH1D2, TRIM15, MYO1H, FBP1, KANK4, BCAR1, LOC617406	148	4256	21909	1.35651	0.996964	0.778663	0.778663
GOTERM_CC_DIRECT	GO:0016459~myosin complex	3	1.26582	0.0366785	MYH14, MYO1H, MYO16	148	45	21909	9.86892	0.998123	0.778663	0.778663
GOTERM_CC_DIRECT	GO:0009986~cell surface	7	2.95359	0.0424382	SFRP4, CLMP, SCUBE1, ITGB5, CDH2, PXDN, PLA2R1	148	378	21909	2.74137	0.999314	0.778663	0.778663
GOTERM_CC_DIRECT	GO:0014069~postsynaptic density	4	1.68776	0.054089	ARHGEF9, PLCB4, CDH2, NETO2	148	127	21909	4.66248	0.999912	0.778663	0.778663
GOTERM_CC_DIRECT	GO:0048471~perinuclear region of cytoplasm	7	2.95359	0.0563196	EPN3, EHD2, ALOX5, CA4, NLRP5, SELE, MYO16	148	406	21909	2.55231	0.999941	0.778663	0.778663
GOTERM_CC_DIRECT	GO:0016020~membrane	44	18.5654	0.0572334	ADAMDEC1, SLC47A1, LOC507930, ALOX15, IL5RA, SSC4D, SLC1A5, SEZ6L2, BOLA-DQA5, CES5A, ABCA13, HS6ST3, HID1, SMPD3, SLC22A14, CLMP, EXTL1, APH1B, NKG2C, LOC112444883, HRH4, SLC16A7, LOC100337076, LOC112444847, LOC516494, KLRG1, UNC5A, SLC2A11, DIO2, LOC101905165, G0S2, NETO2, SELE, LOC785370, LOC538810, FAM163A, LOC786974, LOC100850276, BOLA-DQB, PLA2R1, ZBTB8B, NECTIN3, LOC112443869, ULBP3	148	5114	21909	1.27366	0.99995	0.778663	0.778663
GOTERM_CC_DIRECT	GO:0097224~sperm connecting piece	2	0.843882	0.0588011	SPATA6L, SPATC1L	148	9	21909	32.8964	0.999962	0.778663	0.778663
GOTERM_CC_DIRECT	GO:0030027~lamellipodium	4	1.68776	0.059363	CDH2, DPYSL3, PTPN13, BCAR1	148	132	21909	4.48587	0.999966	0.778663	0.778663
GOTERM_CC_DIRECT	GO:0030425~dendrite	5	2.1097	0.0607274	EPM2A, PLCB4, HRH4, KLHL1, EPHB1	148	220	21909	3.3644	0.999973	0.778663	0.778663
GOTERM_CC_DIRECT	GO:0005576~extracellular region	13	5.48523	0.0648886	TGFB2, WNT2B, NXPH3, LOC100297044, PON1, STC1, CXCL13, SMPD3, CATHL6, SCUBE1, NGP, FOLR3, PLA2R1	148	1095	21909	1.75748	0.999987	0.778663	0.778663
GOTERM_CC_DIRECT	GO:0005790~smooth endoplasmic reticulum	2	0.843882	0.08382	PLCB4, RYR3	148	13	21909	22.7744	1	0.938784	0.938784
GOTERM_CC_DIRECT	GO:0005811~lipid particle	3	1.26582	0.0904067	ALOX15, CIDEA, LOC782032	148	75	21909	5.92135	1	0.949271	0.949271
GOTERM_MF_DIRECT	GO:0005509~calcium ion binding	13	5.48523	0.00193377	LOC511937, EFCAB5, SELE, ASPN, RYR3, AIF1L, EHD2, PLCB4, EFEMP1, SCUBE1, CDH2, ALPL, CDHR5	139	661	20220	2.86094	0.351818	0.433165	0.433165
GOTERM_MF_DIRECT	GO:0005515~protein binding	27	11.3924	0.00623194	ALOX15, KCNC4, IL5RA, WDR87, RYR3, WDR88, ALOX5, NLRP5, PRDM16, EPHB1, PPFIA2, EDARADD, UNC5A, KLHL1, TEX14, NETO2, ASPN, EHD2, NLRP13, ARHGEF9, PXDN, TRIM15, ASB2, ZBTB8B, KCTD15, KANK4, BCAR1	139	2290	20220	1.71512	0.753483	0.697978	0.697978
GOTERM_MF_DIRECT	GO:0004601~peroxidase activity	3	1.26582	0.0166436	PXDN, GSTA1, HBQ1	139	29	20220	15.0484	0.976705	1	1
GOTERM_MF_DIRECT	GO:0003774~motor activity	3	1.26582	0.0224945	MYH14, MYO1H, MYO16	139	34	20220	12.8354	0.993881	1	1
GOTERM_MF_DIRECT	GO:0005355~glucose transmembrane transporter activity	2	0.843882	0.0662052	LOC538810, SLC2A11	139	10	20220	29.0935	1	1	1
GOTERM_MF_DIRECT	GO:0042802~identical protein binding	11	4.64135	0.0740826	SMPD3, EHD2, CALHM1, SCUBE1, CDH2, HPGD, DPYSL3, SLC16A7, STC1, FBP1, KCTD15	139	869	20220	1.84136	1	1	1
GOTERM_MF_DIRECT	GO:0043274~phospholipase binding	2	0.843882	0.0914519	PLA2R1, SELE	139	14	20220	20.7811	1	1	1
KEGG_PATHWAY	bta05323:Rheumatoid arthritis	5	2.1097	0.00673196	LOC112441463, TGFB2, LOC100297044, BOLA-DQB, BOLA-DQA5	70	102	9341	6.54132	0.728464	0.671941	0.671941
KEGG_PATHWAY	bta04514:Cell adhesion molecules	6	2.53165	0.00696311	CDH2, CNTN2, BOLA-DQB, BOLA-DQA5, NECTIN3, SELE	70	163	9341	4.91201	0.740392	0.671941	0.671941
KEGG_PATHWAY	bta05152:Tuberculosis	6	2.53165	0.0168606	TGFB2, CATHL6, LOC514978, BOLA-DQB, PLA2R1, BOLA-DQA5	70	203	9341	3.94412	0.962441	1	1
KEGG_PATHWAY	bta05145:Toxoplasmosis	4	1.68776	0.0508129	TGFB2, ALOX5, BOLA-DQB, BOLA-DQA5	70	113	9341	4.72364	0.999957	1	1
KEGG_PATHWAY	bta05321:Inflammatory bowel disease	3	1.26582	0.0920287	TGFB2, BOLA-DQB, BOLA-DQA5	70	69	9341	5.80186	1	1	1
KEGG_PATHWAY	bta05417:Lipid and atherosclerosis	5	2.1097	0.0965372	LOC112441463, PLCB4, LOC100297044, LOC514978, SELE	70	236	9341	2.82718	1	1	1

## Sheet: CSC_milk_fat_percentage
KEGG enrichment analysis results of DEGs in low milk fat percentage vs. high milk fat percentage
Category	Term	Count	%	PValue	Genes	List Total	Pop Hits	Pop Total	Fold Enrichment	Bonferroni	Benjamini	FDR
GOTERM_BP_DIRECT	GO:0042744~hydrogen peroxide catabolic process	8	3.00752	6.42853e-09	LOC107131172, HBM, LOC787671, HBA, PXDN, HBB, APOA4, HBA1	169	32	20393	30.1672	4.02425e-06	4.02426e-06	4.00498e-06
GOTERM_BP_DIRECT	GO:0015671~oxygen transport	6	2.25564	2.04179e-07	LOC107131172, HBM, LOC787671, HBA, HBB, HBA1	169	17	20393	42.5889	0.000127808	6.3908e-05	6.36017e-05
GOTERM_BP_DIRECT	GO:0002381~immunoglobulin production involved in immunoglobulin-mediated immune response	5	1.8797	4.91102e-05	IGLL1, LOC112441499, LOC112441987, LOC100297192, LOC112442062	169	25	20393	24.1337	0.030276	0.0102477	0.0101986
GOTERM_BP_DIRECT	GO:0002503~peptide antigen assembly with MHC class II protein complex	5	1.8797	0.000103031	IGLL1, LOC112441499, LOC112441987, LOC100297192, LOC112442062	169	30	20393	20.1114	0.0624647	0.0161244	0.0160471
GOTERM_BP_DIRECT	GO:0019886~antigen processing and presentation of exogenous peptide antigen via MHC class II	5	1.8797	0.000190639	IGLL1, LOC112441499, LOC112441987, LOC100297192, LOC112442062	169	35	20393	17.2384	0.112504	0.0238681	0.0237537
GOTERM_BP_DIRECT	GO:0050870~positive regulation of T cell activation	5	1.8797	0.000389666	IGLL1, LOC112441499, LOC112441987, LOC100297192, LOC112442062	169	42	20393	14.3653	0.216495	0.0406551	0.0404603
GOTERM_BP_DIRECT	GO:0006910~phagocytosis, recognition	3	1.12782	0.00353372	CLEC7A, LOC100300806, LOC100300716	169	11	20393	32.9096	0.890958	0.316015	0.314501
GOTERM_BP_DIRECT	GO:0014059~regulation of dopamine secretion	3	1.12782	0.0127839	SYT2, SYT7, DRD4	169	21	20393	17.2384	0.999682	1	0.995544
GOTERM_BP_DIRECT	GO:0001558~regulation of cell growth	3	1.12782	0.0152369	WFDC1, IGFBP7, KAZALD1	169	23	20393	15.7394	0.999933	1	0.9968
GOTERM_BP_DIRECT	GO:0035987~endodermal cell differentiation	3	1.12782	0.0165331	COL4A2, MMP15, MMP9	169	24	20393	15.0836	0.999971	1	0.9968
GOTERM_BP_DIRECT	GO:0016064~immunoglobulin mediated immune response	3	1.12782	0.0236778	MPL, LOC100300806, LOC100300716	169	29	20393	12.483	1	1	0.9968
GOTERM_BP_DIRECT	GO:0051301~cell division	6	2.25564	0.0241859	SPART, CCNB1, PTTG1, CDCA3, UBE2C, SPC24	169	198	20393	3.65663	1	1	0.9968
GOTERM_BP_DIRECT	GO:0006508~proteolysis	10	3.7594	0.0277497	LOC508858, LOC788565, LOC508646, CPXM2, MMP15, LOC112442048, LOC617313, MMP9, LOC517392, LTF	169	517	20393	2.33402	1	1	0.9968
GOTERM_BP_DIRECT	GO:0030198~extracellular matrix organization	5	1.8797	0.0280588	CCDC80, MMP15, COL9A3, MMP9, KAZALD1	169	139	20393	4.3406	1	1	0.9968
GOTERM_BP_DIRECT	GO:0006958~complement activation, classical pathway	3	1.12782	0.0390782	LOC524810, LOC100300806, LOC100300716	169	38	20393	9.52647	1	1	0.9968
GOTERM_BP_DIRECT	GO:0060700~regulation of ribonuclease activity	2	0.75188	0.0484277	OAS1X, OAS2	169	6	20393	40.2229	1	1	0.9968
GOTERM_BP_DIRECT	GO:0007155~cell adhesion	6	2.25564	0.0509738	AOC3, JUP, PXDN, LOC534578, IGFBP7, GRHL2	169	243	20393	2.97947	1	1	0.9968
GOTERM_BP_DIRECT	GO:0050871~positive regulation of B cell activation	2	0.75188	0.0562691	LOC100300806, LOC100300716	169	7	20393	34.4768	1	1	0.9968
GOTERM_BP_DIRECT	GO:0050995~negative regulation of lipid catabolic process	2	0.75188	0.0717599	ALK, CIDEA	169	9	20393	26.8153	1	1	0.9968
GOTERM_BP_DIRECT	GO:0002227~innate immune response in mucosa	2	0.75188	0.0794102	APOA4, LTF	169	10	20393	24.1337	1	1	0.9968
GOTERM_BP_DIRECT	GO:0010458~exit from mitosis	2	0.75188	0.0794102	NFIA, UBE2C	169	10	20393	24.1337	1	1	0.9968
GOTERM_BP_DIRECT	GO:0018095~protein polyglutamylation	2	0.75188	0.0945234	TTLL7, TTLL9	169	12	20393	20.1114	1	1	0.9968
GOTERM_CC_DIRECT	GO:0072562~blood microparticle	10	3.7594	1.30625e-09	LOC107131172, HBM, LOC787671, HBA, LOC524810, HBB, APOA4, LOC100300806, HBA1, LOC100300716	183	58	21608	20.358	2.12919e-07	2.12919e-07	2.07694e-07
GOTERM_CC_DIRECT	GO:0031838~haptoglobin-hemoglobin complex	6	2.25564	3.14528e-07	LOC107131172, HBM, LOC787671, HBA, HBB, HBA1	183	18	21608	39.3588	5.12668e-05	1.70894e-05	1.667e-05
GOTERM_CC_DIRECT	GO:0005833~hemoglobin complex	6	2.25564	3.14528e-07	LOC107131172, HBM, LOC787671, HBA, HBB, HBA1	183	18	21608	39.3588	5.12668e-05	1.70894e-05	1.667e-05
GOTERM_CC_DIRECT	GO:0042613~MHC class II protein complex	5	1.8797	0.000232343	IGLL1, LOC112441499, LOC112441987, LOC100297192, LOC112442062	183	36	21608	16.3995	0.037168	0.00946799	0.00923565
GOTERM_CC_DIRECT	GO:0009986~cell surface	10	3.7594	0.00295527	TREML1, AOC3, FZD1, RAMP3, CLEC7A, PXDN, LOC522128, APOA4, PLA2R1, DLK2	183	350	21608	3.37361	0.382713	0.0963417	0.0939775
GOTERM_CC_DIRECT	GO:0005615~extracellular space	24	9.02256	0.00610689	IGFBP1, SERPINB4, PTI, CPXM2, LOC514978, WFDC1, STC1, SELE, KAZALD1, MMP9, DCN, CATHL5, LOC511354, COL4A2, MMP15, TNN, PXDN, LOC789503, LOC100336795, LOC786348, IGFBP7, COL9A3, LOC517392, LTF	183	1558	21608	1.81889	0.631559	0.16051	0.156571
GOTERM_CC_DIRECT	GO:0042571~immunoglobulin complex, circulating	3	1.12782	0.00689306	LOC524810, LOC100300806, LOC100300716	183	15	21608	23.6153	0.676145	0.16051	0.156571
GOTERM_CC_DIRECT	GO:0005576~extracellular region	17	6.39098	0.0169641	AOC3, IGFBP1, LOC524576, WFDC1, STC1, APOA4, KAZALD1, ISLR, BRB, CATHL5, COL4A2, LOC618664, CHI3L2, MZB1, IGFBP7, PLA2R1, LTF	183	1056	21608	1.90085	0.938509	0.345644	0.337162
GOTERM_CC_DIRECT	GO:0043231~intracellular membrane-bounded organelle	7	2.63158	0.02348	LOC508858, GRB14, LOC788565, LOC508646, RUBCNL, LOC617313, LOC511936	183	261	21608	3.1668	0.979202	0.425248	0.414813
GOTERM_CC_DIRECT	GO:0009897~external side of plasma membrane	9	3.38346	0.02692	IL23R, LOC112442048, MPL, BDKRB1, LOC100336795, ADGRA3, LOC100300806, LOC100300716, SELE	183	422	21608	2.51822	0.988299	0.438796	0.428028
GOTERM_CC_DIRECT	GO:0062023~collagen-containing extracellular matrix	5	1.8797	0.0484417	TNN, IGFBP7, COL9A3, KAZALD1, DCN	183	162	21608	3.64434	0.999695	0.717818	0.700203
GOTERM_CC_DIRECT	GO:0005614~interstitial matrix	2	0.75188	0.0811225	CCDC80, KAZALD1	183	10	21608	23.6153	0.999999	1	0.981481
GOTERM_CC_DIRECT	GO:0019814~immunoglobulin complex	2	0.75188	0.0965438	LOC100300806, LOC100300716	183	12	21608	19.6794	1	1	0.981481
GOTERM_MF_DIRECT	GO:0031720~haptoglobin binding	6	2.25564	1.68009e-07	LOC107131172, HBM, LOC787671, HBA, HBB, HBA1	170	16	19914	43.9279	3.99853e-05	2.51158e-05	2.45881e-05
GOTERM_MF_DIRECT	GO:0004601~peroxidase activity	7	2.63158	2.11057e-07	LOC107131172, HBM, LOC787671, HBA, PXDN, HBB, HBA1	170	31	19914	26.4512	5.02303e-05	2.51158e-05	2.45881e-05
GOTERM_MF_DIRECT	GO:0043177~organic acid binding	6	2.25564	3.25054e-07	LOC107131172, HBM, LOC787671, HBA, HBB, HBA1	170	18	19914	39.0471	7.736e-05	2.57877e-05	2.52459e-05
GOTERM_MF_DIRECT	GO:0005344~oxygen carrier activity	6	2.25564	7.56249e-07	LOC107131172, HBM, LOC787671, HBA, HBB, HBA1	170	21	19914	33.4689	0.000179971	4.49968e-05	4.40515e-05
GOTERM_MF_DIRECT	GO:0019825~oxygen binding	6	2.25564	1.92101e-06	LOC107131172, HBM, LOC787671, HBA, HBB, HBA1	170	25	19914	28.1139	0.000457095	9.14399e-05	8.95189e-05
GOTERM_MF_DIRECT	GO:0023026~MHC class II protein complex binding	5	1.8797	0.000131701	IGLL1, LOC112441499, LOC112441987, LOC100297192, LOC112442062	170	31	19914	18.8937	0.0308607	0.00522414	0.00511439
GOTERM_MF_DIRECT	GO:0020037~heme binding	8	3.00752	0.000474078	LOC107131172, HBM, LOC787671, HBA, PXDN, HBB, HBA1, LOC511936	170	162	19914	5.78475	0.106722	0.0161186	0.01578
GOTERM_MF_DIRECT	GO:0034987~immunoglobulin receptor binding	4	1.50376	0.000615517	LOC524810, LOC100300806, LOC100300716, JCHAIN	170	20	19914	23.4282	0.136307	0.0183116	0.0179269
GOTERM_MF_DIRECT	GO:0140359~ABC-type transporter activity	6	2.25564	0.000921124	LOC528412, LOC100337390, ABCC8, LOC104970698, LOC100299180, LOC785370	170	88	19914	7.9869	0.196942	0.0243586	0.0238469
GOTERM_MF_DIRECT	GO:0031721~hemoglobin alpha binding	3	1.12782	0.00247852	LOC107131172, LOC787671, HBB	170	9	19914	39.0471	0.446016	0.0589887	0.0577495
GOTERM_MF_DIRECT	GO:0003823~antigen binding	3	1.12782	0.017483	LOC524810, LOC100300806, LOC100300716	170	24	19914	14.6426	0.984971	0.378269	0.370323
GOTERM_MF_DIRECT	GO:0004252~serine-type endopeptidase activity	6	2.25564	0.0373055	LOC508858, LOC788565, LOC508646, LOC617313, LOC517392, LTF	170	216	19914	3.25392	0.999882	0.739892	0.724348
GOTERM_MF_DIRECT	GO:0001730~2'-5'-oligoadenylate synthetase activity	2	0.75188	0.0417225	OAS1X, OAS2	170	5	19914	46.8565	0.999961	0.763842	0.747795
GOTERM_MF_DIRECT	GO:0005520~insulin-like growth factor binding	2	0.75188	0.0498569	IGFBP7, KAZALD1	170	6	19914	39.0471	0.999995	0.847568	0.829762
GOTERM_MF_DIRECT	GO:0070740~tubulin-glutamic acid ligase activity	2	0.75188	0.081714	TTLL7, TTLL9	170	10	19914	23.4282	1	1	0.983122
GOTERM_MF_DIRECT	GO:0004090~carbonyl reductase (NADPH) activity	2	0.75188	0.081714	MGC127133, LOC112441469	170	10	19914	23.4282	1	1	0.983122
KEGG_PATHWAY	bta05143:African trypanosomiasis	10	3.7594	1.1416e-10	LOC107131172, LOC787671, HBA, LOC534578, LOC524810, HBB, LOC100300806, HBA1, LOC100300716, SELE	89	43	9757	25.4952	1.88364e-08	1.88364e-08	1.83798e-08
KEGG_PATHWAY	bta05144:Malaria	7	2.63158	1.13723e-05	LOC107131172, LOC787671, HBA, LOC534578, HBB, HBA1, SELE	89	57	9757	13.4632	0.00187468	0.000938215	0.00091547
KEGG_PATHWAY	bta05146:Amoebiasis	7	2.63158	0.000696309	SERPINB4, COL4A2, ARG1, LOC524810, LOC786348, LOC100300806, LOC100300716	89	119	9757	6.44878	0.108572	0.038297	0.0373686
KEGG_PATHWAY	bta05330:Allograft rejection	5	1.8797	0.00120237	LOC508858, LOC508646, LOC524810, LOC100300806, LOC100300716	89	52	9757	10.5413	0.180049	0.049598	0.0483956
KEGG_PATHWAY	bta05202:Transcriptional misregulation in cancer	8	3.00752	0.00207911	LOC508858, HOXA9, JUP, LOC508646, LOC524810, LOC100300806, MMP9, LOC100300716	89	199	9757	4.4072	0.290653	0.0686108	0.0669475
KEGG_PATHWAY	bta05320:Autoimmune thyroid disease	5	1.8797	0.00341869	LOC508858, LOC508646, LOC524810, LOC100300806, LOC100300716	89	69	9757	7.94415	0.431668	0.0940139	0.0917348
KEGG_PATHWAY	bta05152:Tuberculosis	7	2.63158	0.0116168	CATHL5, CLEC7A, LOC524810, LOC514978, LOC100300806, PLA2R1, LOC100300716	89	210	9757	3.65431	0.854561	0.273826	0.267187
KEGG_PATHWAY	bta04650:Natural killer cell mediated cytotoxicity	6	2.25564	0.0169361	LOC508858, LOC508646, LOC524810, LOC100336795, LOC100300806, LOC100300716	89	166	9757	3.9625	0.940298	0.346445	0.338047
KEGG_PATHWAY	bta04064:NF-kappa B signaling pathway	5	1.8797	0.018897	LOC534578, LOC524810, LOC514978, LOC100300806, LOC100300716	89	113	9757	4.85085	0.957055	0.346445	0.338047
KEGG_PATHWAY	bta02010:ABC transporters	4	1.50376	0.0251509	LOC528412, LOC100337390, ABCC8, LOC100299180	89	70	9757	6.26453	0.985049	0.41499	0.40493
KEGG_PATHWAY	bta00590:Arachidonic acid metabolism	4	1.50376	0.0412462	MGC127133, LOC100336631, LTC4S, LOC511936	89	85	9757	5.15902	0.999041	0.586842	0.572616
KEGG_PATHWAY	bta05310:Asthma	3	1.12782	0.0436835	LOC524810, LOC100300806, LOC100300716	89	37	9757	8.88886	0.99937	0.586842	0.572616
KEGG_PATHWAY	bta04512:ECM-receptor interaction	4	1.50376	0.0462361	GP9, COL4A2, TNN, COL9A3	89	89	9757	4.92716	0.999595	0.586842	0.572616
KEGG_PATHWAY	bta05340:Primary immunodeficiency	3	1.12782	0.0525621	LOC524810, LOC100300806, LOC100300716	89	41	9757	8.02165	0.999865	0.604746	0.590085
KEGG_PATHWAY	bta04110:Cell cycle	5	1.8797	0.0606184	CDC20, CDT1, CCNB1, ORC1, PTTG1	89	164	9757	3.34235	0.999967	0.604746	0.590085
KEGG_PATHWAY	bta04145:Phagosome	5	1.8797	0.0628192	CLEC7A, LOC524810, LOC100300806, PLA2R1, LOC100300716	89	166	9757	3.30208	0.999978	0.604746	0.590085
KEGG_PATHWAY	bta05417:Lipid and atherosclerosis	6	2.25564	0.0663792	LOC534578, LOC514978, APOA4, MMP9, SELE, LOC511936	89	241	9757	2.72936	0.999988	0.604746	0.590085
KEGG_PATHWAY	bta05150:Staphylococcus aureus infection	4	1.50376	0.0689877	CATHL5, LOC524810, LOC100300806, LOC100300716	89	105	9757	4.17635	0.999992	0.604746	0.590085
KEGG_PATHWAY	bta04976:Bile secretion	4	1.50376	0.0753401	LOC528412, LOC100337390, CA2, LOC100299180	89	109	9757	4.02309	0.999998	0.604746	0.590085
KEGG_PATHWAY	bta04640:Hematopoietic cell lineage	4	1.50376	0.0769677	GP9, LOC524810, LOC100300806, LOC100300716	89	110	9757	3.98652	0.999998	0.604746	0.590085
KEGG_PATHWAY	bta05414:Dilated cardiomyopathy	4	1.50376	0.0769677	CACNA2D1, LOC524810, LOC100300806, LOC100300716	89	110	9757	3.98652	0.999998	0.604746	0.590085
KEGG_PATHWAY	bta01523:Antifolate resistance	3	1.12782	0.0851628	LOC528412, LOC100337390, LOC100299180	89	54	9757	6.09051	1	0.622974	0.607872
KEGG_PATHWAY	bta04020:Calcium signaling pathway	6	2.25564	0.0898296	LOC100847115, HTR7, LOC524810, BDKRB1, LOC100300806, LOC100300716	89	264	9757	2.49157	1	0.622974	0.607872
KEGG_PATHWAY	bta04672:Intestinal immune network for IgA production	3	1.12782	0.0906144	LOC524810, LOC100300806, LOC100300716	89	56	9757	5.87299	1	0.622974	0.607872

## Sheet: CSC_milk_protein_percentage 
KEGG enrichment analysis results of DEGs in low milk fat percentage vs. high milk fat percentage
Category	Term	Count	%	PValue	Genes	List Total	Pop Hits	Pop Total	Fold Enrichment	Bonferroni	Benjamini	FDR
GOTERM_BP_DIRECT	GO:0006955~immune response	12	0.0788177	3.20267e-07	IL1A, CXCR1, LOC781990, CCL4, CCL3, TNFSF9, LOC100336795, BLA-DQB, CTSV, PPBP, CXCL3, LOC100848815	89	350	20393	7.85605	9.51147e-05	5.95515e-05	5.67443e-05
GOTERM_BP_DIRECT	GO:0030593~neutrophil chemotaxis	7	0.045977	4.0102e-07	CXCR1, C5AR1, CCL4, CCL3, PPBP, GRO1, CXCL3	89	66	20393	24.3022	0.000119096	5.95515e-05	5.67443e-05
GOTERM_BP_DIRECT	GO:0031638~zymogen activation	6	0.0394089	1.77378e-06	WC1, C1R, C1RL, WC1-8, CTSV	89	47	20393	29.2513	0.000526674	0.000175604	0.000167327
GOTERM_BP_DIRECT	GO:0070098~chemokine-mediated signaling pathway	5	0.0328407	3.19658e-05	CCL4, CCL3, PPBP, GRO1, CXCL3	89	42	20393	27.278	0.00944908	0.00237346	0.00226158
GOTERM_BP_DIRECT	GO:0061844~antimicrobial humoral immune response mediated by antimicrobial peptide	5	0.0328407	9.33269e-05	PGLYRP4, LOC100300483, PPBP, GRO1, CXCL3	89	55	20393	20.8304	0.0273387	0.00543716	0.00518086
GOTERM_BP_DIRECT	GO:0001775~cell activation	3	0.0197044	0.000109842	CCL3, CD24	89	4	20393	171.851	0.0320983	0.00543716	0.00518086
GOTERM_BP_DIRECT	GO:0050727~regulation of inflammatory response	4	0.0262726	0.00191997	NLRP13, BST1, BCL6, NLRP5	89	57	20393	16.0796	0.434915	0.0814616	0.0776217
GOTERM_BP_DIRECT	GO:0042104~positive regulation of activated T cell proliferation	3	0.0197044	0.00300139	TNFSF9, CD24	89	19	20393	36.1792	0.590473	0.111426	0.106174
GOTERM_BP_DIRECT	GO:0055085~transmembrane transport	7	0.045977	0.00402089	LOC101902555, LOC100300449, LOC101906567, LOC509854, LOC104969875, TPC3, LOC527385	89	349	20393	4.59583	0.697784	0.130419	0.124271
GOTERM_BP_DIRECT	GO:0006956~complement activation	3	0.0197044	0.00439121	C1R, C1RL, C2	89	23	20393	29.8872	0.729386	0.130419	0.124271
GOTERM_BP_DIRECT	GO:0002381~immunoglobulin production involved in immunoglobulin-mediated immune response	3	0.0197044	0.00517792	LOC112441499, BLA-DQB, LOC100848815	89	25	20393	27.4962	0.786013	0.139804	0.133214
GOTERM_BP_DIRECT	GO:0002503~peptide antigen assembly with MHC class II protein complex	3	0.0197044	0.00740386	LOC112441499, BLA-DQB, LOC100848815	89	30	20393	22.9135	0.889984	0.170518	0.16248
GOTERM_BP_DIRECT	GO:0071222~cellular response to lipopolysaccharide	4	0.0262726	0.00831072	IL1A, PPBP, GRO1, CXCL3	89	96	20393	9.54728	0.916139	0.170518	0.16248
GOTERM_BP_DIRECT	GO:0032600~chemokine receptor transport out of membrane raft	2	0.0131363	0.008612	CD24	89	2	20393	229.135	0.923376	0.170518	0.16248
GOTERM_BP_DIRECT	GO:0032913~negative regulation of transforming growth factor beta3 production	2	0.0131363	0.008612	CD24	89	2	20393	229.135	0.923376	0.170518	0.16248
GOTERM_BP_DIRECT	GO:0019886~antigen processing and presentation of exogenous peptide antigen via MHC class II	3	0.0197044	0.0099869	LOC112441499, BLA-DQB, LOC100848815	89	35	20393	19.6401	0.949259	0.174477	0.166252
GOTERM_BP_DIRECT	GO:0140374~antiviral innate immune response	3	0.0197044	0.0099869	LOC100139670, IFIT3, IFIT2	89	35	20393	19.6401	0.949259	0.174477	0.166252
GOTERM_BP_DIRECT	GO:0050830~defense response to Gram-positive bacterium	4	0.0262726	0.0123204	PGLYRP4, BRB, C5AR1, LOC514978	89	111	20393	8.25711	0.974824	0.201498	0.192
GOTERM_BP_DIRECT	GO:0002237~response to molecule of bacterial origin	2	0.0131363	0.0128905	CD24	89	3	20393	152.757	0.978792	0.201498	0.192
GOTERM_BP_DIRECT	GO:0050870~positive regulation of T cell activation	3	0.0197044	0.0141728	LOC112441499, BLA-DQB, LOC100848815	89	42	20393	16.3668	0.985584	0.210466	0.200545
GOTERM_BP_DIRECT	GO:0001959~regulation of cytokine-mediated signaling pathway	2	0.0131363	0.0171507	CD24	89	4	20393	114.567	0.99413	0.24256	0.231126
GOTERM_BP_DIRECT	GO:0006935~chemotaxis	3	0.0197044	0.0227842	C5AR2, C5AR1, CCL3	89	54	20393	12.7297	0.998935	0.307586	0.293087
GOTERM_BP_DIRECT	GO:0010951~negative regulation of endopeptidase activity	3	0.0197044	0.0285783	LOC107131803, SERPINB2, LOC511106	89	61	20393	11.2689	0.999818	0.369033	0.351638
GOTERM_BP_DIRECT	GO:0045730~respiratory burst	2	0.0131363	0.0298225	CD24	89	7	20393	65.4671	0.999876	0.369054	0.351657
GOTERM_BP_DIRECT	GO:0002250~adaptive immune response	4	0.0262726	0.032544	BLA-DQB, CTSV, LOC781948, LOC100848815	89	161	20393	5.69279	0.999946	0.386623	0.368399
GOTERM_BP_DIRECT	GO:1902600~proton transmembrane transport	3	0.0197044	0.0367894	LOC518911, ATP6V1G2, LOC101905465	89	70	20393	9.82006	0.999985	0.420248	0.400438
GOTERM_BP_DIRECT	GO:0051607~defense response to virus	4	0.0262726	0.0418434	LOC100139670, LOC781948, IFIT3, IFIT2	89	178	20393	5.1491	0.999997	0.433547	0.41311
GOTERM_BP_DIRECT	GO:0022407~regulation of cell-cell adhesion	2	0.0131363	0.0423328	CD24	89	10	20393	45.827	0.999997	0.433547	0.41311
GOTERM_BP_DIRECT	GO:0002430~complement receptor mediated signaling pathway	2	0.0131363	0.0423328	C5AR2, C5AR1	89	10	20393	45.827	0.999997	0.433547	0.41311
GOTERM_BP_DIRECT	GO:0043406~positive regulation of MAP kinase activity	2	0.0131363	0.0505843	CD24	89	12	20393	38.1891	1	0.500004	0.476435
GOTERM_BP_DIRECT	GO:0006952~defense response	3	0.0197044	0.052189	PPBP, LOC781948, CXCL3	89	85	20393	8.08711	1	0.500004	0.476435
GOTERM_BP_DIRECT	GO:0042325~regulation of phosphorylation	2	0.0131363	0.0628299	CD24	89	15	20393	30.5513	1	0.58314	0.555652
GOTERM_BP_DIRECT	GO:0043627~response to estrogen	2	0.0131363	0.0789148	CD24	89	19	20393	24.1195	1	0.703407	0.67025
GOTERM_BP_DIRECT	GO:0002504~antigen processing and presentation of peptide or polysaccharide antigen via MHC class II	2	0.0131363	0.0828931	BLA-DQB, LOC100848815	89	20	20393	22.9135	1	0.703407	0.67025
GOTERM_BP_DIRECT	GO:0031295~T cell costimulation	2	0.0131363	0.0828931	CD24	89	20	20393	22.9135	1	0.703407	0.67025
GOTERM_BP_DIRECT	GO:0048245~eosinophil chemotaxis	2	0.0131363	0.090799	CCL4, CCL3	89	22	20393	20.8304	1	0.749092	0.713781
GOTERM_CC_DIRECT	GO:0005615~extracellular space	22	0.144499	5.31154e-06	SERPINB2, WC1, C1R, ASIP, LOC514978, LOC509961, LOC511106, CTSV, PPBP, CXCL3, GRO1, LOC783195, LOC107131803, IL1A, CCL4, SCGB1A1, C1RL, CCL3, TNFSF9, LOC100336795, LOC781948	99	1558	21608	3.08201	0.000355811	0.000355873	0.000350562
GOTERM_CC_DIRECT	GO:0005576~extracellular region	15	0.0985222	0.000286984	LOC524576, C1R, ASIP, PPBP, CXCL3, GRO1, C2, IL1A, BRB, ADAMTS1, LOC618664, CCL4, C1RL, CCL3, LOC781948	99	1056	21608	3.10032	0.019047	0.00961398	0.00947049
GOTERM_CC_DIRECT	GO:0042613~MHC class II protein complex	3	0.0197044	0.011603	LOC112441499, BLA-DQB, LOC100848815	99	36	21608	18.1886	0.542486	0.209324	0.2062
GOTERM_CC_DIRECT	GO:0009897~external side of plasma membrane	7	0.045977	0.012497	CXCR1, WC1, LOC100336795, LOC100336476, CD24	99	422	21608	3.62047	0.569399	0.209324	0.2062
GOTERM_CC_DIRECT	GO:0016020~membrane	30	0.197044	0.0188452	CD83, LOC524576, LOC785168, BLA-DQB, SMIM6, LOC511936, LOC518911, OR52W1, CXCR1, ADORA3, LOC618664, LOC518134, LOC100295883, WC1, KIR2DS1, LOC507247, PPBP, TPC3, CCDC80, LOC520334, LOC104972622, WC1-8, LOC100336476, LOC781948, LOC104974928, CD24, KLRJ1, LOC100848815, CD101	99	4398	21608	1.48883	0.720479	0.252526	0.248757
GOTERM_CC_DIRECT	GO:0044194~cytolytic granule	2	0.0131363	0.0531002	LOC508646, LOC100300483	99	12	21608	36.3771	0.974155	0.592952	0.584102
GOTERM_MF_DIRECT	GO:0008009~chemokine activity	5	0.0328407	4.81603e-05	CCL4, CCL3, PPBP, GRO1, CXCL3	92	44	19914	24.5973	0.00628929	0.00392774	0.00389776
GOTERM_MF_DIRECT	GO:0004252~serine-type endopeptidase activity	8	0.0525452	5.99656e-05	WC1, LOC508646, C1R, C1RL, LOC617313, WC1-8, C2	92	216	19914	8.01691	0.00782495	0.00392774	0.00389776
GOTERM_MF_DIRECT	GO:0045236~CXCR chemokine receptor binding	3	0.0197044	0.00208624	PPBP, GRO1, CXCL3	92	15	19914	43.2913	0.23935	0.091099	0.0904036
GOTERM_MF_DIRECT	GO:0023026~MHC class II protein complex binding	3	0.0197044	0.0088112	LOC112441499, BLA-DQB, LOC100848815	92	31	19914	20.9474	0.68632	0.288567	0.286364
GOTERM_MF_DIRECT	GO:0004878~complement component C5a receptor activity	2	0.0131363	0.018155	C5AR2, C5AR1	92	4	19914	108.228	0.909297	0.475662	0.472031
GOTERM_MF_DIRECT	GO:0005506~iron ion binding	4	0.0262726	0.0278462	LOC100295883, LOC112444495, CYP2E1, LOC511936	92	143	19914	6.05473	0.975267	0.607975	0.603334
GOTERM_MF_DIRECT	GO:0030246~carbohydrate binding	4	0.0262726	0.0370083	MGAM, LOC781990, LOC508441, KLRJ1	92	160	19914	5.41141	0.992846	0.625133	0.620361
GOTERM_MF_DIRECT	GO:0020037~heme binding	4	0.0262726	0.0381761	LOC100295883, LOC112444495, CYP2E1, LOC511936	92	162	19914	5.34461	0.993897	0.625133	0.620361
GOTERM_MF_DIRECT	GO:0030296~protein tyrosine kinase activator activity	2	0.0131363	0.0491453	CD24	92	11	19914	39.3557	0.998642	0.715337	0.709877
GOTERM_MF_DIRECT	GO:0106274~NAD+-protein-arginine ADP-ribosyltransferase activity	2	0.0131363	0.0578206	LOC618664, LOC112441636	92	13	19914	33.301	0.999591	0.731159	0.725578
GOTERM_MF_DIRECT	GO:0140359~ABC-type transporter activity	3	0.0197044	0.061395	LOC101902555, LOC101906567, LOC509854	92	88	19914	7.3792	0.999752	0.731159	0.725578
GOTERM_MF_DIRECT	GO:0001968~fibronectin binding	2	0.0131363	0.0791678	CCDC80, CTSV	92	18	19914	24.0507	0.99998	0.864249	0.857652
GOTERM_MF_DIRECT	GO:0016887~ATP hydrolysis activity	5	0.0328407	0.0991995	LOC101902555, ATP6V1G2, LOC101906567, LOC509854, LOC104969875	92	384	19914	2.81844	0.999999	0.883988	0.87724
KEGG_PATHWAY	bta05323:Rheumatoid arthritis	9	0.0591133	8.80681e-08	IL1A, ATP6V1G2, CCL3, BLA-DQB, LOC101905465, CTSV, GRO1, CXCL3, LOC100848815	55	104	9757	15.3519	1.22414e-05	1.22415e-05	1.15369e-05
KEGG_PATHWAY	bta04061:Viral protein interaction with cytokine and cytokine receptor	6	0.0394089	0.000162426	CXCR1, CCL4, CCL3, PPBP, GRO1, CXCL3	55	94	9757	11.3234	0.0223261	0.0112886	0.0106389
KEGG_PATHWAY	bta04060:Cytokine-cytokine receptor interaction	9	0.0591133	0.000503285	IL1A, CXCR1, CCL4, CCL3, TNFSF9, PPBP, LOC781948, GRO1, CXCL3	55	339	9757	4.70973	0.0675821	0.0233189	0.0219768
KEGG_PATHWAY	bta04936:Alcoholic liver disease	6	0.0394089	0.00174367	C5AR1, LOC514978, CYP2E1, GRO1, CXCL3, C2	55	158	9757	6.73671	0.2154	0.0565825	0.0533259
KEGG_PATHWAY	bta04145:Phagosome	6	0.0394089	0.00216566	ATP6V1G2, C1R, BLA-DQB, LOC101905465, CTSV, LOC100848815	55	166	9757	6.41205	0.260184	0.0565825	0.0533259
KEGG_PATHWAY	bta05150:Staphylococcus aureus infection	5	0.0328407	0.00265014	C1R, C5AR1, BLA-DQB, LOC100848815, C2	55	105	9757	8.44762	0.308477	0.0565825	0.0533259
KEGG_PATHWAY	bta04640:Hematopoietic cell lineage	5	0.0328407	0.00313618	IL1A, BLA-DQB, LOC508441, CD24, LOC100848815	55	110	9757	8.06364	0.353779	0.0565825	0.0533259
KEGG_PATHWAY	bta04940:Type I diabetes mellitus	4	0.0262726	0.00325654	IL1A, LOC508646, BLA-DQB, LOC100848815	55	54	9757	13.1407	0.364535	0.0565825	0.0533259
KEGG_PATHWAY	bta04062:Chemokine signaling pathway	6	0.0394089	0.00396735	CXCR1, CCL4, CCL3, PPBP, GRO1, CXCL3	55	191	9757	5.57277	0.424525	0.0581845	0.0548358
KEGG_PATHWAY	bta05332:Graft-versus-host disease	4	0.0262726	0.00418594	IL1A, LOC508646, BLA-DQB, LOC100848815	55	59	9757	12.0271	0.441816	0.0581845	0.0548358
KEGG_PATHWAY	bta04612:Antigen processing and presentation	4	0.0262726	0.0114982	KIR2DS1, BLA-DQB, CTSV, LOC100848815	55	85	9757	8.34824	0.799615	0.145296	0.136933
KEGG_PATHWAY	bta04610:Complement and coagulation cascades	4	0.0262726	0.0146468	SERPINB2, C1R, C5AR1, C2	55	93	9757	7.63011	0.871389	0.169659	0.159894
KEGG_PATHWAY	bta04064:NF-kappa B signaling pathway	4	0.0262726	0.0244676	CCL4, LOC514978, GRO1, CXCL3	55	113	9757	6.27965	0.968041	0.261615	0.246558
KEGG_PATHWAY	bta05146:Amoebiasis	4	0.0262726	0.0279626	LOC107131803, LOC511106, GRO1, CXCL3	55	119	9757	5.96303	0.980594	0.277629	0.26165
KEGG_PATHWAY	bta05330:Allograft rejection	3	0.0197044	0.0334221	LOC508646, BLA-DQB, LOC100848815	55	52	9757	10.2346	0.99113	0.309711	0.291886
KEGG_PATHWAY	bta01523:Antifolate resistance	3	0.0197044	0.0358176	LOC101902555, LOC101906567, LOC509854	55	54	9757	9.85556	0.993718	0.311166	0.293257
KEGG_PATHWAY	bta05417:Lipid and atherosclerosis	5	0.0328407	0.0438959	CCL3, LOC514978, GRO1, CXCL3, LOC511936	55	241	9757	3.6805	0.998049	0.358913	0.338256
KEGG_PATHWAY	bta05320:Autoimmune thyroid disease	3	0.0197044	0.0557337	LOC508646, BLA-DQB, LOC100848815	55	69	9757	7.71304	0.999655	0.397361	0.374492
KEGG_PATHWAY	bta05321:Inflammatory bowel disease	3	0.0197044	0.0557337	IL1A, BLA-DQB, LOC100848815	55	69	9757	7.71304	0.999655	0.397361	0.374492
KEGG_PATHWAY	bta02010:ABC transporters	3	0.0197044	0.0571743	LOC101902555, LOC101906567, LOC509854	55	70	9757	7.60286	0.999721	0.397361	0.374492
KEGG_PATHWAY	bta05133:Pertussis	3	0.0197044	0.0691531	IL1A, C1R, C2	55	78	9757	6.82308	0.999953	0.446724	0.421013
KEGG_PATHWAY	bta05140:Leishmaniasis	3	0.0197044	0.0707045	IL1A, BLA-DQB, LOC100848815	55	79	9757	6.73671	0.999963	0.446724	0.421013
KEGG_PATHWAY	bta05322:Systemic lupus erythematosus	4	0.0262726	0.0876909	C1R, BLA-DQB, LOC100848815, C2	55	190	9757	3.73474	0.999997	0.529958	0.499457

## Sheet: CSC_lactose_percentage 
KEGG enrichment analysis results of DEGs in low milk lactose percentage vs. high milk lactose percentage
Category	Term	Count	%	PValue	Genes	List Total	Pop Hits	Pop Total	Fold Enrichment	Bonferroni	Benjamini	FDR
GOTERM_BP_DIRECT	GO:0031638~zymogen activation	12	2.63736	7.55097e-11	LOC112446756, WC1.3, WC1, CD163L1, WC1-12, LOC786796, WC1-8, CTSV, WC1-10, LOC751811, WC-7	306	47	20393	17.0154	7.78505e-08	7.78505e-08	7.7624e-08
GOTERM_BP_DIRECT	GO:0006955~immune response	19	4.17582	6.08643e-06	IL32, CX3CR1, GPR25, XCR1, FASLG, CTSV, BOLA-DQA5, ULBP27, FCRLA, FCRLB, JSP.1, CXCL12, LOC100139916, RAET1G, TLR9, CCR8, CCR5, CCL27, ULBP21	306	350	20393	3.61781	0.00625548	0.00313755	0.00312842
GOTERM_BP_DIRECT	GO:0002223~stimulatory C-type lectin receptor signaling pathway	5	1.0989	0.000196723	LOC100848575, CLEC6A, LOC618565, LOC101905165, LOC513869	306	20	20393	16.6609	0.183592	0.0611328	0.0609549
GOTERM_BP_DIRECT	GO:0061760~antifungal innate immune response	4	0.879121	0.000260292	CX3CR1, CLEC4D, CLEC6A, CLEC4E	306	9	20393	29.6195	0.235395	0.0611328	0.0609549
GOTERM_BP_DIRECT	GO:0010951~negative regulation of endopeptidase activity	7	1.53846	0.000296473	LOC107131803, SERPINB4, LOC100337223, SERPING1, LOC786348, LOC511106, SERPINB8	306	61	20393	7.64765	0.263399	0.0611328	0.0609549
GOTERM_BP_DIRECT	GO:0045954~positive regulation of natural killer cell mediated cytotoxicity	5	1.0989	0.000411587	LAG3, LOC100848575, LOC618565, LOC101905165, LOC513869	306	24	20393	13.8841	0.34586	0.0707244	0.0705186
GOTERM_BP_DIRECT	GO:0006508~proteolysis	18	3.95604	0.00213432	LOC509956, ACE, CPB1, CPXM2, TMPRSS3, HGF, CFI, ADAM33, AEBP1, MMP8, PRSS23, ADAMTS15, DPP6, PROC, MMP28, CAPN5, CPE, LTF	306	517	20393	2.32029	0.889511	0.250928	0.250198
GOTERM_BP_DIRECT	GO:0038094~Fc-gamma receptor signaling pathway	3	0.659341	0.0021641	CLEC4D, CLEC4E, OSCAR	306	5	20393	39.9863	0.892858	0.250928	0.250198
GOTERM_BP_DIRECT	GO:0060326~cell chemotaxis	7	1.53846	0.00219045	CX3CR1, GPR25, XCR1, CXCL12, HGF, CCR8, CCR5	306	89	20393	5.24165	0.895736	0.250928	0.250198
GOTERM_BP_DIRECT	GO:0017158~regulation of calcium ion-dependent exocytosis	4	0.879121	0.0036083	RPH3A, SYT4, DOC2A, SYT7	306	21	20393	12.6941	0.975932	0.372016	0.370933
GOTERM_BP_DIRECT	GO:1904322~cellular response to forskolin	3	0.659341	0.00748825	ADCY3, GNAI1, ADCY5	306	9	20393	22.2146	0.999569	0.701853	0.699811
GOTERM_BP_DIRECT	GO:0006935~chemotaxis	5	1.0989	0.00862827	CX3CR1, XCR1, CCR8, CCR5, CMKLR1	306	54	20393	6.17072	0.999868	0.741312	0.739155
GOTERM_BP_DIRECT	GO:0019722~calcium-mediated signaling	5	1.0989	0.00979128	CX3CR1, GPR25, XCR1, CCR8, CCR5	306	56	20393	5.95034	0.999961	0.768441	0.766205
GOTERM_BP_DIRECT	GO:0010800~positive regulation of peptidyl-threonine phosphorylation	3	0.659341	0.0112169	GH1, CEMIP, TNKS1BP1	306	11	20393	18.1756	0.999991	0.768441	0.766205
GOTERM_BP_DIRECT	GO:0060074~synapse maturation	3	0.659341	0.0112169	CX3CR1, PALM, SEZ6L2	306	11	20393	18.1756	0.999991	0.768441	0.766205
GOTERM_BP_DIRECT	GO:0030155~regulation of cell adhesion	4	0.879121	0.0119254	JAG2, TNN, LAMA4, DLL1	306	32	20393	8.33047	0.999996	0.768441	0.766205
GOTERM_BP_DIRECT	GO:0009968~negative regulation of signal transduction	4	0.879121	0.0164332	RGS2, SOCS1, CISH, ERBB3	306	36	20393	7.40487	1	0.996628	0.993728
GOTERM_BP_DIRECT	GO:0006518~peptide metabolic process	3	0.659341	0.0180194	CPXM2, CPE, AEBP1	306	14	20393	14.2808	1	1	0.998058
GOTERM_BP_DIRECT	GO:0050728~negative regulation of inflammatory response	5	1.0989	0.0217885	PROC, C1QTNF12, HGF, SLC39A8, IL22RA2	306	71	20393	4.69322	1	1	0.998058
GOTERM_BP_DIRECT	GO:0007275~multicellular organism development	7	1.53846	0.023376	JAG2, WNT10A, CDH2, ERBB3, ERBB2, WNT9A, DLL1	306	147	20393	3.17351	1	1	0.998058
GOTERM_BP_DIRECT	GO:0009954~proximal/distal pattern formation	3	0.659341	0.0291329	HOXC9, DLL1, TP63	306	18	20393	11.1073	1	1	0.998058
GOTERM_BP_DIRECT	GO:0007613~memory	4	0.879121	0.0296181	SLC24A2, PAK6, PLCB1, SHISA7	306	45	20393	5.92389	1	1	0.998058
GOTERM_BP_DIRECT	GO:0002221~pattern recognition receptor signaling pathway	2	0.43956	0.0296893	RNF144A, CLEC4E	306	2	20393	66.6438	1	1	0.998058
GOTERM_BP_DIRECT	GO:0045087~innate immune response	11	2.41758	0.0336012	LOC781710, CX3CR1, FGB, CATHL6, CLEC6A, BTN1A1, NGP, CLEC5A, TLR9, LOC104968484, APOBEC3Z1	306	341	20393	2.1498	1	1	0.998058
GOTERM_BP_DIRECT	GO:0002250~adaptive immune response	7	1.53846	0.0343581	CX3CR1, FGB, LOC517108, CLEC4D, CLEC6A, CTSV, BOLA-DQA5	306	161	20393	2.89756	1	1	0.998058
GOTERM_BP_DIRECT	GO:0045165~cell fate commitment	4	0.879121	0.0349494	WNT10A, SOX13, WNT9A, SOX5	306	48	20393	5.55365	1	1	0.998058
GOTERM_BP_DIRECT	GO:0055085~transmembrane transport	11	2.41758	0.0380748	LOC100848700, LOC100337390, LOC107131271, SLC22A14, SLC43A2, LOC520016, ABCA6, LOC515600, LOC104970698, SLCO5A1, HCN2	306	349	20393	2.10052	1	1	0.998058
GOTERM_BP_DIRECT	GO:0002486~antigen processing and presentation of endogenous peptide antigen via MHC class I via ER pathway, TAP-independent	4	0.879121	0.0387599	ULBP27, JSP.1, RAET1G, ULBP21	306	50	20393	5.3315	1	1	0.998058
GOTERM_BP_DIRECT	GO:0002476~antigen processing and presentation of endogenous peptide antigen via MHC class Ib	4	0.879121	0.0387599	ULBP27, JSP.1, RAET1G, ULBP21	306	50	20393	5.3315	1	1	0.998058
GOTERM_BP_DIRECT	GO:0014059~regulation of dopamine secretion	3	0.659341	0.0388342	SYT4, SYT7, DRD4	306	21	20393	9.52054	1	1	0.998058
GOTERM_BP_DIRECT	GO:0002292~T cell differentiation involved in immune response	2	0.43956	0.0442028	CLEC4D, CLEC4E	306	3	20393	44.4292	1	1	0.998058
GOTERM_BP_DIRECT	GO:0007612~learning	3	0.659341	0.0495742	PRKN, SLC24A2, PAK6	306	24	20393	8.33047	1	1	0.998058
GOTERM_BP_DIRECT	GO:0043410~positive regulation of MAPK cascade	5	1.0989	0.0526081	GH1, CDH2, HGF, ERBB2, TLR9	306	94	20393	3.54488	1	1	0.998058
GOTERM_BP_DIRECT	GO:0035115~embryonic forelimb morphogenesis	3	0.659341	0.0533658	CRABP2, CACNA1C, TP63	306	25	20393	7.99725	1	1	0.998058
GOTERM_BP_DIRECT	GO:0060042~retina morphogenesis in camera-type eye	2	0.43956	0.0584999	DLL1, MFSD2A	306	4	20393	33.3219	1	1	0.998058
GOTERM_BP_DIRECT	GO:0042053~regulation of dopamine metabolic process	2	0.43956	0.0584999	PRKN, DRD4	306	4	20393	33.3219	1	1	0.998058
GOTERM_BP_DIRECT	GO:0035556~intracellular signal transduction	10	2.1978	0.0618998	MAPK11, PRKAA2, SOCS1, CISH, WNK3, PAK6, DCLK2, ADCY3, NRG1, ADCY5	306	331	20393	2.01341	1	1	0.998058
GOTERM_BP_DIRECT	GO:0030574~collagen catabolic process	3	0.659341	0.0653208	MMP28, CTSV, MMP8	306	28	20393	7.14041	1	1	0.998058
GOTERM_BP_DIRECT	GO:0097009~energy homeostasis	3	0.659341	0.0653208	FMO2, DLL1, MFSD2A	306	28	20393	7.14041	1	1	0.998058
GOTERM_BP_DIRECT	GO:0007195~adenylate cyclase-inhibiting dopamine receptor signaling pathway	2	0.43956	0.0725838	DRD4, ADCY5	306	5	20393	26.6575	1	1	0.998058
GOTERM_BP_DIRECT	GO:0001819~positive regulation of cytokine production	3	0.659341	0.0737376	CLEC6A, PLA2R1, CLEC4E	306	30	20393	6.66438	1	1	0.998058
GOTERM_BP_DIRECT	GO:0071277~cellular response to calcium ion	4	0.879121	0.0762502	SYT4, PRKAA2, CPNE4, SYT7	306	66	20393	4.03902	1	1	0.998058
GOTERM_BP_DIRECT	GO:0007160~cell-matrix adhesion	4	0.879121	0.0789808	FGB, TNN, HOXD3, L1CAM	306	67	20393	3.97873	1	1	0.998058
GOTERM_BP_DIRECT	GO:1903265~positive regulation of tumor necrosis factor-mediated signaling pathway	2	0.43956	0.0864578	PRKN, MMP8	306	6	20393	22.2146	1	1	0.998058
GOTERM_BP_DIRECT	GO:0032680~regulation of tumor necrosis factor production	2	0.43956	0.0864578	CX3CR1, LTF	306	6	20393	22.2146	1	1	0.998058
GOTERM_BP_DIRECT	GO:0001916~positive regulation of T cell mediated cytotoxicity	4	0.879121	0.0874234	ULBP27, JSP.1, RAET1G, ULBP21	306	70	20393	3.80822	1	1	0.998058
GOTERM_BP_DIRECT	GO:0008344~adult locomotory behavior	3	0.659341	0.0915186	PRKN, SEZ6L2, DRD4	306	34	20393	5.88033	1	1	0.998058
GOTERM_BP_DIRECT	GO:0045747~positive regulation of Notch signaling pathway	3	0.659341	0.0915186	JAG2, DLL1, TP63	306	34	20393	5.88033	1	1	0.998058
GOTERM_BP_DIRECT	GO:0048704~embryonic skeletal system morphogenesis	3	0.659341	0.0961422	HOXC4, HOXD3, HOXC9	306	35	20393	5.71232	1	1	0.998058
GOTERM_CC_DIRECT	GO:0009897~external side of plasma membrane	38	8.35165	4.23102e-18	CX3CR1, GPR25, WC1.3, CD163L1, LOC786796, FASLG, FCRLA, CD79B, FCRLB, JSP.1, CCR8, CCR5, WC-7, LOC104968484, CD276, LAG3, XCR1, WC1, LOC100848575, BTN1A1, LOC101905165, LIFR, SELE, LOC751811, LOC513869, ULBP27, CLEC4D, CXCL12, RAET1G, WC1-12, TFR2, CLEC6A, CD248, FOLR3, CLEC4E, FOLR1, ULBP21	325	422	21608	5.9869	9.94291e-16	9.94291e-16	9.81597e-16
GOTERM_CC_DIRECT	GO:0005615~extracellular space	55	12.0879	6.10969e-09	WC1.3, CPXM2, CRISP3, FASLG, CTSV, PRSS23, JSP.1, TNN, DPYSL3, MMP28, LOC786348, FGB, SERPINB4, HGF, NRG1, LOC511106, WNT9A, OLFM4, MMP8, SERPINB8, LOC107131803, CATHL6, NGP, C1QTNF12, LOC100337223, SERPING1, LTF, CPB1, ASIP, LCAT, AEBP1, ADAMTS15, LOC517108, ERBB3, ALKAL2, WC-7, WNT10A, ACE, WC1, VEGFC, SELE, LOC783195, LOC751811, ULBP27, NELL2, LOC112446756, GH1, CXCL12, PROC, RAET1G, GNRH2, CP…	325	1558	21608	2.34707	1.43578e-06	7.17889e-07	7.08724e-07
GOTERM_CC_DIRECT	GO:0016020~membrane	96	21.0989	7.01745e-05	TMEM151A, GPR25, WC1.3, DOC2A, PLEKHB1, LOC786796, FASLG, IL1RAP, ATP12A, TSPAN11, RPH3A, ARMH4, SLC22A14, CLEC1A, FADS6, EVA1B, CLEC5A, PALM, CCR8, SLC39A8, CCR5, GAL3ST3, LOC112446749, MFSD2A, MAGI1, CERS4, LAG3, LIFR, LOC100848171, ADRA2A, RNF144A, TIAM2, DCSTAMP, SLC9A5, LOC538810, RNF128, B3GNT6, WC1-12, TMEM217, SAG, WC1-8, WC1-10, MGLL, CX3CR1, SLC24A2, BEAN1, CD163L1, LAMA4, TMPRSS3, CFI,…	325	4398	21608	1.45127	0.0163563	0.005497	0.00542683
GOTERM_CC_DIRECT	GO:0014069~postsynaptic density	9	1.97802	0.000410979	ARHGEF9, PLCB4, CDH2, PALM, PAK6, SHISA8, SHANK3, SHANK2, SHISA7	325	118	21608	5.07098	0.0920809	0.024145	0.0238368
GOTERM_CC_DIRECT	GO:0045202~synapse	14	3.07692	0.000958355	SYT4, LYNX1, SLC12A5, DOC2A, SYT7, TIAM2, RPH3A, CPEB1, SLC9A5, ALDH1A1, MAP1A, CAPN5, RIMBP2, PURG	325	313	21608	2.97382	0.20174	0.0450427	0.0444677
GOTERM_CC_DIRECT	GO:0016323~basolateral plasma membrane	9	1.97802	0.0057399	CDH2, SLC43A2, ERBB3, PALM, AQP9, TLR9, SLC39A8, SLCO5A1, FOLR3	325	179	21608	3.34288	0.741475	0.224813	0.221943
GOTERM_CC_DIRECT	GO:0030424~axon	10	2.1978	0.008574	SYT4, PRKAA2, SCN9A, ALDH1A1, PALM, AZIN2, SCN4A, L1CAM, SYT7, HCN2	325	232	21608	2.86578	0.867818	0.287841	0.284167
GOTERM_CC_DIRECT	GO:0042581~specific granule	3	0.659341	0.0112737	CRISP3, OLFM4, LTF	325	11	21608	18.1326	0.930356	0.331164	0.326936
GOTERM_CC_DIRECT	GO:0043025~neuronal cell body	7	1.53846	0.0216398	PRKAA2, TMPRSS3, MAP1A, SEZ6L2, SNCB, L1CAM, CYGB	325	144	21608	3.23197	0.994149	0.565038	0.557825
GOTERM_CC_DIRECT	GO:0044309~neuron spine	2	0.43956	0.0443142	SLC9A5, PALM	325	3	21608	44.3241	0.999976	0.881456	0.870204
GOTERM_CC_DIRECT	GO:0098850~extrinsic component of synaptic vesicle membrane	2	0.43956	0.0443142	RPH3A, DOC2A	325	3	21608	44.3241	0.999976	0.881456	0.870204
GOTERM_CC_DIRECT	GO:0016324~apical plasma membrane	9	1.97802	0.0493702	CDH2, ERBB3, FAT1, TLR9, SLC39A8, CTSV, FOLR3, ATP12A, DLL1	325	267	21608	2.24111	0.999993	0.881456	0.870204
GOTERM_CC_DIRECT	GO:0016235~aggresome	3	0.659341	0.0536149	PRKN, HOXD3, HOXC9	325	25	21608	7.97834	0.999998	0.881456	0.870204
GOTERM_CC_DIRECT	GO:0072562~blood microparticle	4	0.879121	0.0563566	LOC112446756, LOC524810, HBG, LOC104968484	325	58	21608	4.58525	0.999999	0.881456	0.870204
GOTERM_CC_DIRECT	GO:0030425~dendrite	8	1.75824	0.0576881	LYNX1, PRKAA2, PLCB4, PALM, MAP1A, AZIN2, CACNA1C, HCN2	325	229	21608	2.32266	0.999999	0.881456	0.870204
GOTERM_CC_DIRECT	GO:0005912~adherens junction	6	1.31868	0.0600141	MAGI1, CDH2, FAT1, TNKS1BP1, DLL1, JCAD	325	140	21608	2.84941	1	0.881456	0.870204
GOTERM_CC_DIRECT	GO:0005576~extracellular region	23	5.05495	0.0755767	LAG3, WNT10A, ACE, WFIKKN1, CD163L1, LAMA4, CRISP3, ASIP, WNT9A, OOSP2, CES5A, NELL2, GH1, LOC517108, PROC, CATHL6, CXCL12, NGP, LOC619179, FOLR3, PLA2R1, CCL27, LTF	325	1056	21608	1.44809	1	1	0.991453
GOTERM_MF_DIRECT	GO:0004252~serine-type endopeptidase activity	19	4.17582	4.92281e-09	WC1.3, LOC509956, WC1, CD163L1, TMPRSS3, HGF, LOC786796, CFI, MMP8, PRSS23, LOC751811, LOC112446756, PROC, WC1-12, WC1-8, WC1-10, WC-7, LTF	300	216	19914	5.83898	2.10204e-06	2.10204e-06	2.08235e-06
GOTERM_MF_DIRECT	GO:0004888~transmembrane signaling receptor activity	11	2.41758	1.94146e-05	FCRLA, CD79B, FCRLB, LAG3, CLEC1A, ERBB3, LOC100848575, TLR9, LOC101905165, SELE, LOC513869	300	125	19914	5.84144	0.00825585	0.00414502	0.00410619
GOTERM_MF_DIRECT	GO:0005509~calcium ion binding	24	5.27473	0.000130418	JAG2, SYT4, LOC507787, KCNIP3, PKD1L3, SELE, DLL1, SYT7, NELL2, RPH3A, LOC112446756, EFEMP2, PLCB4, PROC, CDH2, SPATA21, CLEC6A, FAT1, CD248, NOX5, DCHS1, CLEC4E, PLCB1, TGM3	300	648	19914	2.45852	0.0541697	0.0167749	0.0166177
GOTERM_MF_DIRECT	GO:0030246~carbohydrate binding	11	2.41758	0.000157142	CEMIP, CLEC1A, CLEC4D, LOC100848575, CLEC6A, SIGLEC10, LOC101905165, GALM, PLA2R1, CLEC4E, LOC513869	300	160	19914	4.56363	0.0649028	0.0167749	0.0166177
GOTERM_MF_DIRECT	GO:0016493~C-C chemokine receptor activity	5	1.0989	0.00144605	CX3CR1, GPR25, XCR1, CCR8, CCR5	300	33	19914	10.0576	0.460931	0.115524	0.114441
GOTERM_MF_DIRECT	GO:0038187~pattern recognition receptor activity	4	0.879121	0.00162328	CLEC4D, CLEC6A, TLR9, CLEC4E	300	16	19914	16.595	0.500279	0.115524	0.114441
GOTERM_MF_DIRECT	GO:0034987~immunoglobulin receptor binding	4	0.879121	0.00316111	CLEC4D, TARM1, LOC524810, LOC104968484	300	20	19914	13.276	0.74126	0.192828	0.191021
GOTERM_MF_DIRECT	GO:0004181~metallocarboxypeptidase activity	4	0.879121	0.00603469	CPB1, CPXM2, CPE, AEBP1	300	25	19914	10.6208	0.924575	0.302388	0.299556
GOTERM_MF_DIRECT	GO:0004867~serine-type endopeptidase inhibitor activity	8	1.75824	0.00637352	LOC107131803, SERPINB4, WFIKKN1, LOC100337223, SERPING1, LOC786348, LOC511106, SERPINB8	300	145	19914	3.66234	0.934794	0.302388	0.299556
GOTERM_MF_DIRECT	GO:0019957~C-C chemokine binding	4	0.879121	0.00917394	CX3CR1, GPR25, XCR1, CCR8	300	29	19914	9.15586	0.980461	0.391727	0.388058
GOTERM_MF_DIRECT	GO:0140359~ABC-type transporter activity	6	1.31868	0.0104984	LOC100848700, LOC100337390, LOC107131271, LOC520016, ABCA6, LOC104970698	300	88	19914	4.52591	0.988963	0.40753	0.403712
GOTERM_MF_DIRECT	GO:0035255~ionotropic glutamate receptor binding	3	0.659341	0.0157123	SHANK3, SHANK2, SHISA7	300	13	19914	15.3185	0.998844	0.516088	0.511254
GOTERM_MF_DIRECT	GO:0043274~phospholipase binding	3	0.659341	0.0157123	PRKN, PLA2R1, SELE	300	13	19914	15.3185	0.998844	0.516088	0.511254
GOTERM_MF_DIRECT	GO:0005248~voltage-gated sodium channel activity	3	0.659341	0.0324741	SCN9A, SCN4A, HCN2	300	19	19914	10.4811	0.999999	0.990459	0.98118
GOTERM_MF_DIRECT	GO:0005544~calcium-dependent phospholipid binding	4	0.879121	0.0411329	RPH3A, SYT4, CPNE4, SYT7	300	51	19914	5.20627	1	1	0.992958
GOTERM_MF_DIRECT	GO:0005102~signaling receptor binding	7	1.53846	0.060751	FGB, JSP.1, BTN1A1, HGF, LAMA4, CD276, LTF	300	185	19914	2.51168	1	1	0.992958
GOTERM_MF_DIRECT	GO:0051379~epinephrine binding	2	0.43956	0.0728591	ADRA2A, DRD4	300	5	19914	26.552	1	1	0.992958
GOTERM_MF_DIRECT	GO:0030160~synaptic receptor adaptor activity	2	0.43956	0.0728591	SHANK3, SHANK2	300	5	19914	26.552	1	1	0.992958
GOTERM_MF_DIRECT	GO:0004908~interleukin-1 receptor activity	2	0.43956	0.0728591	IL1RAP, IL18R1	300	5	19914	26.552	1	1	0.992958
GOTERM_MF_DIRECT	GO:0032396~inhibitory MHC class I receptor activity	3	0.659341	0.0742341	LOC112442414, LOC100336589, LOC100852077	300	30	19914	6.638	1	1	0.992958
GOTERM_MF_DIRECT	GO:0005109~frizzled binding	3	0.659341	0.0875395	WNT10A, BAMBI, WNT9A	300	33	19914	6.03455	1	1	0.992958
KEGG_PATHWAY	bta05143:African trypanosomiasis	9	1.97802	4.94691e-07	PLCB4, LAMA4, TLR9, LOC524810, FASLG, HBG, PLCB1, SELE, LOC104968484	166	43	9757	12.3022	0.000120697	0.000120705	9.69594e-05
KEGG_PATHWAY	bta05332:Graft-versus-host disease	8	1.75824	5.67229e-05	JSP.1, LOC618565, LOC614781, FASLG, KIR3DL1, KIR3DL2, BOLA-DQA5, LOC513869	166	59	9757	7.96978	0.0137454	0.00476626	0.00382863
KEGG_PATHWAY	bta04916:Melanogenesis	10	2.1978	5.86015e-05	TCF7L1, WNT10A, PLCB4, ASIP, FZD8, ADCY3, WNT9A, PLCB1, GNAI1, ADCY5	166	103	9757	5.70652	0.0141974	0.00476626	0.00382863
KEGG_PATHWAY	bta04650:Natural killer cell mediated cytotoxicity	12	2.63736	0.000114091	ULBP27, LOC517108, RAET1G, LOC618565, LOC614781, LOC524810, FASLG, KIR3DL1, KIR3DL2, LOC513869, ULBP21, LOC104968484	166	166	9757	4.24895	0.0274559	0.00695957	0.00559048
KEGG_PATHWAY	bta05146:Amoebiasis	10	2.1978	0.000179385	LOC107131803, SERPINB4, LOC509956, PLCB4, LAMA4, LOC524810, LOC786348, LOC511106, PLCB1, LOC104968484	166	119	9757	4.93925	0.0428297	0.008754	0.0070319
KEGG_PATHWAY	bta04934:Cushing syndrome	11	2.41758	0.00033926	TCF7L1, WNT10A, PLCB4, FZD8, ADCY3, LOC112444495, CACNA1C, WNT9A, PLCB1, GNAI1, ADCY5	166	158	9757	4.09208	0.0794587	0.0135313	0.0108694
KEGG_PATHWAY	bta04062:Chemokine signaling pathway	12	2.63736	0.000388192	CX3CR1, XCR1, PLCB4, CXCL12, GNG4, CCR8, ADCY3, PLCB1, CCR5, CCL27, GNAI1, ADCY5	166	191	9757	3.6928	0.090388	0.0135313	0.0108694
KEGG_PATHWAY	bta04728:Dopaminergic synapse	10	2.1978	0.000486194	MAPK11, PLCB4, PPP2R2C, GNG4, PPP2R2B, CACNA1C, PLCB1, GNAI1, DRD4, ADCY5	166	136	9757	4.32185	0.111891	0.0148289	0.0119118
KEGG_PATHWAY	bta04612:Antigen processing and presentation	8	1.75824	0.000568323	JSP.1, LOC618565, LOC614781, KIR3DL1, CTSV, KIR3DL2, BOLA-DQA5, LOC513869	166	85	9757	5.53196	0.12952	0.0154079	0.0123768
KEGG_PATHWAY	bta04724:Glutamatergic synapse	9	1.97802	0.000679852	PLCB4, GNG4, ADCY3, CACNA1C, PLCB1, SHANK3, SHANK2, GNAI1, ADCY5	166	114	9757	4.6403	0.152903	0.0165884	0.0133251
KEGG_PATHWAY	bta04935:Growth hormone synthesis, secretion and action	9	1.97802	0.000953052	GH1, MAPK11, PLCB4, SOCS1, ADCY3, CACNA1C, PLCB1, GNAI1, ADCY5	166	120	9757	4.40828	0.207574	0.0204576	0.0164332
KEGG_PATHWAY	bta05142:Chagas disease	9	1.97802	0.00100611	MAPK11, PLCB4, ACE, PPP2R2C, PPP2R2B, TLR9, FASLG, PLCB1, GNAI1	166	121	9757	4.37185	0.217777	0.0204576	0.0164332
KEGG_PATHWAY	bta01523:Antifolate resistance	6	1.31868	0.0021092	LOC100848700, LOC100337390, LOC107131271, LOC520016, FOLR3, FOLR1	166	54	9757	6.53079	0.402612	0.039588	0.0318002
KEGG_PATHWAY	bta04151:PI3K-Akt signaling pathway	16	3.51648	0.00260939	MAGI1, PRKAA2, LAMA4, HGF, VEGFC, FASLG, GH1, LOC517108, PPP2R2C, ERBB3, GNG4, PPP2R2B, TNN, ERBB2, LOC524810, LOC104968484	166	392	9757	2.39907	0.4714	0.042901	0.0344615
KEGG_PATHWAY	bta05200:Pathways in cancer	20	4.3956	0.00263736	JAG2, TCF7L1, WNT10A, LAMA4, HGF, VEGFC, FZD8, ADCY3, FASLG, WNT9A, DLL1, GNAI1, ADCY5, LOC517108, PLCB4, CXCL12, TERT, GNG4, ERBB2, PLCB1	166	556	9757	2.11428	0.475004	0.042901	0.0344615
KEGG_PATHWAY	bta04928:Parathyroid hormone synthesis, secretion and action	8	1.75824	0.00330932	CYP27B1, PLCB4, WNK3, PDE4C, ADCY3, PLCB1, GNAI1, ADCY5	166	115	9757	4.08884	0.554613	0.0504671	0.0405391
KEGG_PATHWAY	bta05163:Human cytomegalovirus infection	12	2.63736	0.00353068	MAPK11, LOC517108, JSP.1, PLCB4, CXCL12, GNG4, ADCY3, FASLG, PLCB1, CCR5, GNAI1, ADCY5	166	251	9757	2.81006	0.57811	0.0506757	0.0407067
KEGG_PATHWAY	bta04723:Retrograde endocannabinoid signaling	9	1.97802	0.00456796	MAPK11, PLCB4, GNG4, ADCY3, CACNA1C, PLCB1, GNAI1, MGLL, ADCY5	166	154	9757	3.43503	0.672784	0.0541255	0.0434778
KEGG_PATHWAY	bta04611:Platelet activation	8	1.75824	0.00458716	FGB, MAPK11, PLCB4, ADCY3, TLN2, PLCB1, GNAI1, ADCY5	166	122	9757	3.85424	0.674321	0.0541255	0.0434778
KEGG_PATHWAY	bta04060:Cytokine-cytokine receptor interaction	14	3.07692	0.00490258	IL32, CX3CR1, XCR1, FASLG, LIFR, IL1RAP, GH1, LOC517108, CXCL12, LOC100139916, CCR8, CCR5, CCL27, IL18R1	166	339	9757	2.42737	0.698556	0.0541255	0.0434778
KEGG_PATHWAY	bta04927:Cortisol synthesis and secretion	6	1.31868	0.00506853	PLCB4, ADCY3, LOC112444495, CACNA1C, PLCB1, ADCY5	166	66	9757	5.34337	0.710577	0.0541255	0.0434778
KEGG_PATHWAY	bta04061:Viral protein interaction with cytokine and cytokine receptor	7	1.53846	0.00510573	CX3CR1, XCR1, CXCL12, CCR8, CCR5, IL18R1, CCL27	166	94	9757	4.37702	0.713205	0.0541255	0.0434778
KEGG_PATHWAY	bta04071:Sphingolipid signaling pathway	8	1.75824	0.00523648	MAPK11, CERS4, PLCB4, PPP2R2C, PPP2R2B, S1PR3, PLCB1, GNAI1	166	125	9757	3.76173	0.722257	0.0541255	0.0434778
KEGG_PATHWAY	bta04261:Adrenergic signaling in cardiomyocytes	9	1.97802	0.00532382	MAPK11, PLCB4, PPP2R2C, PPP2R2B, ADCY3, CACNA1C, PLCB1, GNAI1, ADCY5	166	158	9757	3.34806	0.728144	0.0541255	0.0434778
KEGG_PATHWAY	bta05320:Autoimmune thyroid disease	6	1.31868	0.00612149	LOC517108, JSP.1, LOC524810, FASLG, BOLA-DQA5, LOC104968484	166	69	9757	5.11105	0.776475	0.0597457	0.0479924
KEGG_PATHWAY	bta05165:Human papillomavirus infection	14	3.07692	0.0069923	MAGI1, TCF7L1, WNT10A, ATP6V1G2, LAMA4, FZD8, FASLG, WNT9A, LOC517108, JSP.1, TERT, PPP2R2C, PPP2R2B, TNN	166	354	9757	2.32452	0.819516	0.0628974	0.0505242
KEGG_PATHWAY	bta04926:Relaxin signaling pathway	8	1.75824	0.00701841	MAPK11, PLCB4, GNG4, ADCY3, VEGFC, PLCB1, GNAI1, ADCY5	166	132	9757	3.56225	0.82067	0.0628974	0.0505242
KEGG_PATHWAY	bta04713:Circadian entrainment	7	1.53846	0.00721774	PLCB4, GNG4, ADCY3, CACNA1C, PLCB1, GNAI1, ADCY5	166	101	9757	4.07366	0.829243	0.0628974	0.0505242
KEGG_PATHWAY	bta04924:Renin secretion	6	1.31868	0.00775294	PLCB4, ACE, CACNA1C, PLCB1, GNAI1, ADCY5	166	73	9757	4.831	0.850295	0.0652317	0.0523992
KEGG_PATHWAY	bta05152:Tuberculosis	10	2.1978	0.00928279	MAPK11, CYP27B1, LOC517108, CATHL6, TLR9, LOC524810, PLA2R1, CLEC4E, BOLA-DQA5, LOC104968484	166	210	9757	2.79891	0.897263	0.0755	0.0606475
KEGG_PATHWAY	bta04976:Bile secretion	7	1.53846	0.010334	LOC100848700, LOC100337390, LOC107131271, LOC520016, AQP9, ADCY3, ADCY5	166	109	9757	3.77468	0.920707	0.0813384	0.0653374
KEGG_PATHWAY	bta04015:Rap1 signaling pathway	10	2.1978	0.0110382	MAGI1, MAPK11, PLCB4, HGF, ADCY3, VEGFC, TLN2, PLCB1, GNAI1, ADCY5	166	216	9757	2.72116	0.933349	0.08406	0.0675236
KEGG_PATHWAY	bta05330:Allograft rejection	5	1.0989	0.0113688	JSP.1, LOC524810, FASLG, BOLA-DQA5, LOC104968484	166	52	9757	5.65165	0.938571	0.08406	0.0675236
KEGG_PATHWAY	bta04725:Cholinergic synapse	7	1.53846	0.0132266	PLCB4, GNG4, ADCY3, CACNA1C, PLCB1, GNAI1, ADCY5	166	115	9757	3.57774	0.96118	0.0949201	0.0762473
KEGG_PATHWAY	bta04921:Oxytocin signaling pathway	8	1.75824	0.0165637	RGS2, PRKAA2, PLCB4, ADCY3, CACNA1C, PLCB1, GNAI1, ADCY5	166	156	9757	3.01421	0.983015	0.115473	0.092757
KEGG_PATHWAY	bta04727:GABAergic synapse	6	1.31868	0.0188644	SLC12A5, GNG4, ADCY3, CACNA1C, GNAI1, ADCY5	166	91	9757	3.87541	0.990409	0.127859	0.102706
KEGG_PATHWAY	bta04912:GnRH signaling pathway	6	1.31868	0.0205275	MAPK11, PLCB4, ADCY3, CACNA1C, PLCB1, ADCY5	166	93	9757	3.79207	0.99366	0.131974	0.106012
KEGG_PATHWAY	bta04914:Progesterone-mediated oocyte maturation	6	1.31868	0.0213939	MAPK11, CPEB1, LOC101905242, ADCY3, GNAI1, ADCY5	166	94	9757	3.75173	0.994891	0.131974	0.106012
KEGG_PATHWAY	bta04662:B cell receptor signaling pathway	6	1.31868	0.0213939	CD79B, LOC112442414, LOC100336589, LOC524810, LOC100852077, LOC104968484	166	94	9757	3.75173	0.994891	0.131974	0.106012
KEGG_PATHWAY	bta04613:Neutrophil extracellular trap formation	10	2.1978	0.0216352	FGB, MAPK11, LOC509956, PLCB4, CATHL6, LOC614881, AQP9, LOC524810, PLCB1, LOC104968484	166	242	9757	2.42881	0.995189	0.131974	0.106012
KEGG_PATHWAY	bta01522:Endocrine resistance	6	1.31868	0.0222838	JAG2, MAPK11, ERBB2, ADCY3, DLL1, ADCY5	166	95	9757	3.71224	0.995908	0.132616	0.106527
KEGG_PATHWAY	bta05205:Proteoglycans in cancer	9	1.97802	0.023017	MAPK11, WNT10A, ERBB3, HGF, ERBB2, FZD8, FASLG, CTSV, WNT9A	166	205	9757	2.58046	0.996593	0.133718	0.107413
KEGG_PATHWAY	bta04929:GnRH secretion	5	1.0989	0.0240367	PLCB4, KISS1R, CACNA1C, PLCB1, HCN2	166	65	9757	4.52132	0.997359	0.136394	0.109563
KEGG_PATHWAY	bta04024:cAMP signaling pathway	10	2.1978	0.0266108	LOC100848700, LOC100337390, LOC107131271, LOC520016, PDE4C, ADCY3, CACNA1C, GNAI1, HCN2, ADCY5	166	251	9757	2.34172	0.998614	0.144596	0.116151
KEGG_PATHWAY	bta04022:cGMP-PKG signaling pathway	8	1.75824	0.0266672	RGS2, PLCB4, ADCY3, CACNA1C, PLCB1, ADRA2A, GNAI1, ADCY5	166	172	9757	2.73382	0.998633	0.144596	0.116151
KEGG_PATHWAY	bta02010:ABC transporters	5	1.0989	0.0305271	LOC100848700, LOC100337390, LOC107131271, LOC520016, ABCA6	166	70	9757	4.19836	0.999482	0.161926	0.130072
KEGG_PATHWAY	bta05323:Rheumatoid arthritis	6	1.31868	0.0313836	ATP6V1G2, CXCL12, LOC524810, CTSV, BOLA-DQA5, LOC104968484	166	104	9757	3.39099	0.999582	0.162928	0.130876
KEGG_PATHWAY	bta05150:Staphylococcus aureus infection	6	1.31868	0.032519	CATHL6, CFI, LOC524810, KRT23, BOLA-DQA5, LOC104968484	166	105	9757	3.35869	0.999686	0.165305	0.132786
KEGG_PATHWAY	bta04270:Vascular smooth muscle contraction	7	1.53846	0.0333008	PLCB4, ADM2, MYH14, ADCY3, CACNA1C, PLCB1, ADCY5	166	142	9757	2.89746	0.999742	0.165824	0.133203
KEGG_PATHWAY	bta04371:Apelin signaling pathway	7	1.53846	0.0342915	PRKAA2, PLCB4, GNG4, ADCY3, PLCB1, GNAI1, ADCY5	166	143	9757	2.8772	0.999799	0.167343	0.134423
KEGG_PATHWAY	bta04020:Calcium signaling pathway	10	2.1978	0.0351565	PLCB4, ERBB3, HGF, ERBB2, LOC524810, ADCY3, VEGFC, CACNA1C, PLCB1, LOC104968484	166	264	9757	2.22641	0.999839	0.1682	0.135111
KEGG_PATHWAY	bta05414:Dilated cardiomyopathy	6	1.31868	0.0385793	MYBPC3, LOC524810, ADCY3, CACNA1C, LOC104968484, ADCY5	166	110	9757	3.20602	0.999932	0.17761	0.142671
KEGG_PATHWAY	bta04750:Inflammatory mediator regulation of TRP channels	6	1.31868	0.0385793	MAPK11, PLCB4, ADCY3, IL1RAP, PLCB1, ADCY5	166	110	9757	3.20602	0.999932	0.17761	0.142671
KEGG_PATHWAY	bta04971:Gastric acid secretion	5	1.0989	0.0395571	PLCB4, ADCY3, PLCB1, GNAI1, ADCY5	166	76	9757	3.86692	0.999947	0.178739	0.143578
KEGG_PATHWAY	bta05224:Breast cancer	7	1.53846	0.0429067	JAG2, TCF7L1, WNT10A, ERBB2, FZD8, WNT9A, DLL1	166	151	9757	2.72477	0.999977	0.19035	0.152904
KEGG_PATHWAY	bta05226:Gastric cancer	7	1.53846	0.0464717	TCF7L1, WNT10A, TERT, HGF, ERBB2, FZD8, WNT9A	166	154	9757	2.67169	0.999991	0.202484	0.162651
KEGG_PATHWAY	bta05145:Toxoplasmosis	6	1.31868	0.0481543	MAPK11, SOCS1, LAMA4, BOLA-DQA5, CCR5, GNAI1	166	117	9757	3.01421	0.999994	0.206134	0.165583
KEGG_PATHWAY	bta04742:Taste transduction	5	1.0989	0.0518208	PLCB4, SCN9A, CACNA1C, PKD1L3, PLCB1	166	83	9757	3.54079	0.999998	0.218005	0.175118
KEGG_PATHWAY	bta04911:Insulin secretion	5	1.0989	0.0556654	PLCB4, ADCY3, CACNA1C, PLCB1, ADCY5	166	85	9757	3.45748	0.999999	0.224575	0.180397
KEGG_PATHWAY	bta04726:Serotonergic synapse	6	1.31868	0.0557825	PLCB4, GNG4, CACNA1C, PLCB1, GNAI1, ADCY5	166	122	9757	2.89068	0.999999	0.224575	0.180397
KEGG_PATHWAY	bta05170:Human immunodeficiency virus 1 infection	9	1.97802	0.0561439	MAPK11, LOC517108, JSP.1, GNG4, PAK6, FASLG, CCR5, GNAI1, APOBEC3Z1	166	245	9757	2.15916	0.999999	0.224575	0.180397
KEGG_PATHWAY	bta04145:Phagosome	7	1.53846	0.0625658	JSP.1, ATP6V1G2, LOC524810, CTSV, PLA2R1, BOLA-DQA5, LOC104968484	166	166	9757	2.47855	1	0.243921	0.195937
KEGG_PATHWAY	bta04940:Type I diabetes mellitus	4	0.879121	0.0629796	JSP.1, CPE, FASLG, BOLA-DQA5	166	54	9757	4.35386	1	0.243921	0.195937
KEGG_PATHWAY	bta04010:MAPK signaling pathway	10	2.1978	0.06819	MAPK11, PTPRR, ERBB3, HGF, ERBB2, VEGFC, FASLG, CACNA1C, IL1RAP, DUSP8	166	300	9757	1.95924	1	0.256002	0.205641
KEGG_PATHWAY	bta04672:Intestinal immune network for IgA production	4	0.879121	0.0687149	CXCL12, LOC524810, BOLA-DQA5, LOC104968484	166	56	9757	4.19836	1	0.256002	0.205641
KEGG_PATHWAY	bta05032:Morphine addiction	5	1.0989	0.0702957	GNG4, PDE4C, ADCY3, GNAI1, ADCY5	166	92	9757	3.19441	1	0.256002	0.205641
KEGG_PATHWAY	bta04540:Gap junction	5	1.0989	0.0702957	PLCB4, ADCY3, PLCB1, GNAI1, ADCY5	166	92	9757	3.19441	1	0.256002	0.205641
KEGG_PATHWAY	bta05144:Malaria	4	0.879121	0.0716686	HGF, TLR9, HBG, SELE	166	57	9757	4.12471	1	0.257164	0.206574
KEGG_PATHWAY	bta04923:Regulation of lipolysis in adipocytes	4	0.879121	0.077744	ADCY3, GNAI1, MGLL, ADCY5	166	59	9757	3.98489	1	0.274921	0.220838
KEGG_PATHWAY	bta04925:Aldosterone synthesis and secretion	5	1.0989	0.0794581	PLCB4, ADCY3, CACNA1C, PLCB1, ADCY5	166	96	9757	3.06131	1	0.276968	0.222483
KEGG_PATHWAY	bta04310:Wnt signaling pathway	7	1.53846	0.0830635	TCF7L1, WNT10A, PLCB4, BAMBI, FZD8, WNT9A, PLCB1	166	179	9757	2.29855	1	0.284214	0.228303
KEGG_PATHWAY	bta04530:Tight junction	7	1.53846	0.0838665	MAGI1, PRKAA2, PPP2R2C, PPP2R2B, ERBB2, MYH14, AMOTL1	166	180	9757	2.28578	1	0.284214	0.228303
KEGG_PATHWAY	bta04915:Estrogen signaling pathway	6	1.31868	0.0866257	PLCB4, KRT23, ADCY3, PLCB1, GNAI1, ADCY5	166	139	9757	2.53714	1	0.289543	0.232584
KEGG_PATHWAY	bta05217:Basal cell carcinoma	4	0.879121	0.0905422	TCF7L1, WNT10A, FZD8, WNT9A	166	63	9757	3.73188	1	0.298545	0.239815
KEGG_PATHWAY	bta04933:AGE-RAGE signaling pathway in diabetic complications	5	1.0989	0.0942545	MAPK11, PLCB4, VEGFC, PLCB1, SELE	166	102	9757	2.88123	1	0.302606	0.243077
KEGG_PATHWAY	bta04970:Salivary secretion	5	1.0989	0.0942545	PLCB4, CATHL6, ADCY3, PLCB1, ADCY5	166	102	9757	2.88123	1	0.302606	0.243077
KEGG_PATHWAY	bta04972:Pancreatic secretion	5	1.0989	0.0968395	CPB1, PLCB4, ADCY3, PLCB1, ADCY5	166	103	9757	2.85326	1	0.306868	0.246501
