# Supplementary material for: Transcriptomic and Metabolomics Joint Analyses Reveal the Influence of Gene and Metabolite Expression in Blood on the Lactation Performance of Dual-Purpose Cattle (Bos taurus)
Source: Int J Mol Sci. 2024 Nov 18;25(22):12375. doi: 10.3390/ijms252212375 (PMC11594596; doi:10.3390/ijms252212375)
Supplement: Supplementary file 1 [file ijms-25-12375-s001.zip › Supplementary File S4.xlsx]

## Sheet: XJBC_SCC
DEM analysis, ROC curves, and KEGG enrichment analysis of DEMs in low SCC vs. high SCC
name	Low_Mean	High_Mean	log2FC	Pvalue	VIP	regulated	AUC	KEGG_annotation	KEGG_pathway_annotation
Prostaglandin B2	254.281	439.612	0.789808	0.0182068	1.77602	up	0.92	C05954	Arachidonic acid metabolism(ko00590);;Metabolic pathways(ko01100);;Serotonergic synapse(ko04726)
trans-EKODE-(E)-Ib	23.8874	5.72681	-2.06044	0.0403003	1.65438	down	0.84	--	--
PC(18:1(12Z)-2OH(9,10)/DiMe(11,3))	527.504	178.787	-1.56094	0.0166856	1.79796	down	0.92	--	--
(7Z,10Z,13Z,16Z,19Z)-Docosapentaenoic acid	791.177	497.05	-0.670609	0.0399928	1.60253	down	0.88	C16513	Biosynthesis of unsaturated fatty acids(ko01040)
Leu-Arg-Asn-Arg	1620.3	910.773	-0.831093	0.0139037	1.76562	down	0.92	--	--
LysoPC(22:5(7Z,10Z,13Z,16Z,19Z)/0:0)	114600	88264.4	-0.376705	0.0355851	1.63163	down	0.92	--	--
(S)-Coclaurine	138.566	77.8668	-0.831492	0.0330544	1.69922	down	0.92	C06161	Metabolic pathways(ko01100)
10Z-Nonadecenoic acid	58.1351	25.7597	-1.17429	0.0132826	1.82675	down	0.88	--	--
(Z)-6-Nonen-1-ol	194.259	101.534	-0.936018	0.0229083	1.74938	down	0.92	--	--
13-Hydroxy-9-methoxy-10-oxo-11-octadecenoic acid	47.1676	163.96	1.79747	0.0346927	1.69726	up	0.92	--	--
12S-HHT	50.9593	13.8451	-1.87997	0.0376358	1.66763	down	0.84	--	--
1-Oleoyl-sn-glycero-3-phosphocholine	160037	129222	-0.308556	0.0249918	1.68724	down	0.88	C03916	--
Contignasterol	34752	20617.3	-0.753246	0.0167142	1.66305	down	1	C19902	--
Cyclooctat-9-ene-5,7-diol	26.8202	68.4755	1.35227	0.0124351	1.82924	up	0.96	C21978	Metabolic pathways(ko01100)
LysoPE(P-18:1(9Z)/0:0)	715.866	270.447	-1.40434	0.0459418	1.54406	down	0.88	--	--
Natamycin	1547.63	1045.29	-0.566153	0.0403827	1.49467	down	0.92	C08073	--
(9Z,11R,12S,13S,15Z)-12,13-Epoxy-11-hydroxy-9,15-octadecadienoic acid	178.227	62.3597	-1.51503	0.0430419	1.56711	down	0.88	--	--
docosanedioate	37.2668	14.3314	-1.37871	0.00231879	2.02171	down	0.96	C19625	Cutin, suberine and wax biosynthesis(ko00073)
PS(18:3(6Z,9Z,12Z)/24:1(15Z))	3123.11	815.371	-1.93745	0.0281031	1.6268	down	0.92	--	--
Medroxyprogesterone	14016.2	5215.59	-1.42619	0.0354023	1.58806	down	0.92	C07119	--
16-hydroxy hexadecanoic acid	16.1558	2.41306e-10	-35.9624	0.0315738	1.80558	down	0.9	--	--
Fumagillol	14.7507	4.97705	-1.56742	0.039408	1.47828	down	0.92	--	--
Paromamine	19.8643	39.2149	0.981226	0.0483717	1.54764	up	0.88	C01743	Neomycin, kanamycin and gentamicin biosynthesis(ko00524)
Eicosanedioic acid	87.8406	41.2238	-1.09141	0.02255	1.753	down	0.88	--	--
DG(8:0/12:0/0:0)	387.547	252.328	-0.619073	0.0374336	1.60657	down	0.88	--	--
DG(13:0/5-iso PGF2VI/0:0)	489.324	196.151	-1.31883	0.0422471	1.61838	down	0.88	--	--
[(3S,4S,5S,6R)-3,4,5-Trihydroxy-6-(hydroxymethyl)oxan-2-yl] octadec-9-enoate	25419.4	12534.5	-1.02003	0.0432224	1.47902	down	0.88	--	--
PE(18:1(12Z)-2OH(9,10)/P-18:0)	809.465	2002.55	1.3068	0.0304009	1.7672	up	0.92	--	--
10-Oxo-11-octadecen-13-olide	10964.4	4195.28	-1.38599	0.0347017	1.61953	down	0.92	--	--
11Z-Eicosenoic acid	37.1019	10.8616	-1.77226	0.00371186	1.96157	down	0.96	--	--
Icosenoic acid	1402.44	833.661	-0.750404	0.0318255	1.76196	down	0.88	C16526	Biosynthesis of unsaturated fatty acids(ko01040)
(15S)-15-Hydroxy-5,8,11-cis-13-trans-eicosatetraenoate	5897.05	2267.56	-1.37885	0.0323563	1.61716	down	0.92	C04742	Arachidonic acid metabolism(ko00590);;Metabolic pathways(ko01100);;Inflammatory mediator regulation of TRP channels(ko04750)
Norbicycloekasantalal	46470.1	27625.5	-0.750302	0.0178569	1.7613	down	1	--	--
beta-Carotene	83.2499	14.9565	-2.47667	0.0425312	1.64874	down	0.82	C02094	Retinol metabolism(ko00830);;Metabolic pathways(ko01100);;Biosynthesis of cofactors(ko01240);;Vitamin digestion and absorption(ko04977)
12(13)Ep-9-KODE	207.601	40.1493	-2.37037	0.0357947	1.76732	down	0.96	--	--
Docosanedioic acid	4393.21	2750.8	-0.675425	0.0120087	1.84605	down	0.92	C19625	Cutin, suberine and wax biosynthesis(ko00073)
Gentamicin B	33.1256	11.3974	-1.53924	0.00823813	1.88409	down	0.96	--	--
(1R,2S,3S,4R)-p-Menthane-2,3-diol	12730.1	5285.85	-1.26804	0.0409367	1.58101	down	0.92	--	--
17alpha,20alpha-Dihydroxycholesterol	2186.55	900.64	-1.27963	0.0296698	1.66963	down	0.88	C05499	Steroid hormone biosynthesis(ko00140)
MG(0:0/20:5(5Z,8Z,11Z,14Z,17Z)/0:0)	10707	6053.68	-0.822677	0.0345542	1.56311	down	0.88	--	--
Hydroxyspirilloxanthin	139.143	20.6654	-2.75128	0.0396312	1.73321	down	0.82	C15879	Metabolic pathways(ko01100)
Capric acid	14348.2	6258.67	-1.19694	0.0235868	1.75497	down	0.88	--	--
D-Ribulose	64.3013	26.6432	-1.27108	0.0331637	1.56388	down	0.88	C00309	Pentose and glucuronate interconversions(ko00040);;Metabolic pathways(ko01100)
Hyperoside	297.419	108.111	-1.45999	0.0123516	1.74371	down	0.92	--	--
Isoorientin 2''-[p-coumaroyl-(->6)-glucoside]	164.837	57.6064	-1.51674	0.0155981	1.69937	down	0.92	--	--
Formyl-CoA	50.8466	13.9207	-1.86892	0.0198529	1.66928	down	0.92	C00798	Glyoxylate and dicarboxylate metabolism(ko00630);;Metabolic pathways(ko01100)
Anthraniloyl-CoA	16.1206	28.8372	0.839024	0.0430156	1.59429	up	0.92	C02247	--
Acetoacetyl-CoA	1.69317	3.89907	1.2034	0.0449808	1.49954	up	0.92	C00332	Fatty acid degradation(ko00071);;Valine, leucine and isoleucine degradation(ko00280);;Lysine degradation(ko00310);;Tryptophan metabolism(ko00380);;Pyruvate metabolism(ko00620);;Glyoxylate and dicarboxylate metabolism(ko00630);;Butanoate metabolism(ko00650);;Terpenoid backbone biosynthesis(ko00900);;Metabolic pathways(ko01100);;Carbon metabolism(ko01200);;Fatty acid metabolism(ko01212)
L-1-Pyrroline-3-hydroxy-5-carboxylate	1670.7	2269.94	0.442203	0.0460399	1.54965	up	0.88	C04281	Arginine and proline metabolism(ko00330);;Metabolic pathways(ko01100)
D-1,5-Anhydrofructose	15.9411	23.4557	0.557188	0.0199097	1.68054	up	1	--	--
Glucoraphenin	5.68315	16.5866	1.54526	0.0370988	1.60931	up	0.84	C08420	--
3-(2-Hydroperoxyethyl)-1H-indole	23.9435	32.5346	0.442341	0.0433902	1.51471	up	0.84	--	--
4,6-Tricosanedione	124.956	53.4009	-1.22648	0.0408981	1.6157	down	0.84	--	--
2(R)-hydroxyicosanoic acid	8765	4044.68	-1.11573	0.049951	1.53434	down	0.88	--	--
Pristanal	12467.2	5599.7	-1.15471	0.0361987	1.61189	down	0.88	--	--
trans-Tetra-dec-2-enoic acid	158.033	11.3703	-3.79689	0.0444086	1.62435	down	1	--	--
Momordicoside K	336.016	114.648	-1.55132	0.0289112	1.68974	down	0.92	--	--
resmethrin	44.9524	29.5238	-0.606518	0.0457625	1.47639	down	0.88	C10991	--
Mesobilirubinogen	149.589	55.5121	-1.43013	0.0217264	1.67536	down	0.92	C05790	Porphyrin metabolism(ko00860)
LysoPI(18:1(9Z)/0:0)	5056.19	2848.02	-0.828092	0.00606627	1.83287	down	0.96	--	--
4,6-Dioxoheptanoic acid	30.9389	58.7097	0.924177	0.0386851	1.47653	up	0.76	--	--
N-acetyl-L-2-aminoadipate(2-)	21.834	8.6819	-1.33049	0.00344662	1.98162	down	0.96	--	--
Acetyl-L-tyrosine	186.276	115.3	-0.692045	0.0270754	1.64845	down	0.92	--	--
Graveolinine	57.7605	102.434	0.826535	0.0356654	1.68492	up	0.84	--	--
Ferulic acid 4-O-sulfate	131.382	72.1032	-0.86563	0.00922369	1.89889	down	0.96	--	--
Tazolol	14.9518	22.7244	0.603925	0.0318849	1.55226	up	0.92	--	--
Triflusal	159.08	248.059	0.640929	0.0413355	1.55564	up	0.92	--	--
7-(2-Hydroxyethyl)guanine	20.6114	31.929	0.631427	0.0352463	1.50204	up	0.88	--	--
6-Hydroxy-3-succinoylpyridine	25.6171	6.46832	-1.98564	0.018273	1.77012	down	0.92	C19631	Nicotinate and nicotinamide metabolism(ko00760);;Metabolic pathways(ko01100)
(2S)-2-Amino-3-[(2S,3R)-2-amino-3-[(2S)-2-amino-3-(4-hydroxyphenyl)propanoyl]oxybutanoyl]oxypropanoic acid	47.0548	86.3956	0.876617	0.029948	1.77478	up	1	--	--
1,10-Phenanthroline	83.129	55.4442	-0.584315	0.0209238	1.77968	down	0.96	C00604	--
1-(beta-D-Ribofuranosyl)-1,4-dihydronicotinamide	7.53589	16.7734	1.15433	0.00343227	1.89558	up	1	C15497	--
L-Glutamyl 5-phosphate	4575	1997.97	-1.19524	0.0292915	1.55335	down	0.92	C03287	Arginine and proline metabolism(ko00330);;Metabolic pathways(ko01100);;Biosynthesis of amino acids(ko01230)
Gentisic acid	330.967	186.599	-0.826751	0.0452756	1.46999	down	0.88	C00628	Tyrosine metabolism(ko00350);;Metabolic pathways(ko01100)
5a,11a-Dehydrooxytetracycline	38.2988	78.8056	1.041	0.0138035	1.81905	up	0.96	C18296	Metabolic pathways(ko01100)
5'-Benzoylphosphoadenosine	38.914	100.983	1.37574	0.0243804	1.8531	up	1	C06433	Purine metabolism(ko00230)
Cyanidin 3-glucoside	130.045	314.86	1.2757	0.0204484	1.87046	up	1	--	--
N-[(5-Hydroxy-2-pyridinyl)methyl]adenosine	12.6108	26.8859	1.09219	0.044539	1.52499	up	0.92	--	--
2-Isopropyl-3-methoxypyrazine	69.4939	158.599	1.19043	0.0256196	1.72401	up	0.92	--	--
(Z)-[(4-hydroxyphenyl)acetaldehyde oxime]	27.2996	10.8714	-1.32834	0.0425158	1.60025	down	0.88	--	--
Urate-3-ribonucleoside	39.7798	59.1761	0.572977	0.0473969	1.46702	up	0.92	C05513	Purine metabolism(ko00230);;Metabolic pathways(ko01100)
5-Phosphooxy-L-lysine	13.09	63.3453	2.27477	0.0459212	1.71141	up	0.92	C03366	Lysine degradation(ko00310);;Metabolic pathways(ko01100)
Ciliatine	85.9226	319.148	1.89312	0.0410196	1.73647	up	0.96	C03557	Phosphonate and phosphinate metabolism(ko00440);;Metabolic pathways(ko01100);;ABC transporters(ko02010)
6-Keto-prostaglandin E1	2394.41	1454.33	-0.719321	0.0188697	1.75072	down	0.88	C05962	Arachidonic acid metabolism(ko00590);;Metabolic pathways(ko01100)
Tolmetin glucuronide	102.768	174.123	0.760712	0.0270096	1.64928	up	0.88	--	--
2-Hydroxy-6-oxo-6-(2-hydroxyphenoxy)-hexa-2,4-dienoate	259.714	776.032	1.57919	0.0438381	1.71419	up	0.92	C07734	Metabolic pathways(ko01100)
S-(2-Hydroxyethyl)glutathione	127.536	220.74	0.791445	0.0209351	1.76624	up	1	C14875	Metabolism of xenobiotics by cytochrome P450(ko00980)
Desulfoglucotropeolin	15.3965	24.3162	0.659313	0.0411632	1.63756	up	0.88	C01069	2-Oxocarboxylic acid metabolism(ko01210)
RU-0211	1505.17	672.528	-1.16226	0.0403409	1.64506	down	0.88	C13707	--
4-coumaroyl-3',4'-dihydroxyphenyllactate	48.1153	82.5455	0.778693	0.0370064	1.69979	up	0.88	--	--
loganate	48.2424	87.5436	0.8597	0.016817	1.85335	up	0.96	C01512	--
Taraxinic acid glucosyl ester	93.5098	54.9999	-0.765688	0.022661	1.71338	down	0.92	--	--
o2',o3',o5'-Tri-acetyl-n6-(3-hydroxyphenyl)adenosine	487.971	846.017	0.793889	0.0244017	1.68247	up	0.92	--	--
Prolyl-Methionine	15.4891	28.4134	0.875319	0.0196384	1.78403	up	0.96	--	--
Isopentyl gentiobioside	634.323	317.497	-0.998475	0.000442357	2.12415	down	1	--	--
2-Cinnamoyl-1-galloyl-beta-D-glucopyranose	60.3213	34.8186	-0.792811	0.0263713	1.66627	down	0.92	--	--
dTDP-4-dehydro-beta-L-rhamnose	36.3196	10.9947	-1.72394	0.00243362	1.9385	down	0.96	C00688	Polyketide sugar unit biosynthesis(ko00523);;Metabolic pathways(ko01100);;Biosynthesis of nucleotide sugars(ko01250)
Uridine	16581.2	23350.5	0.493909	0.042513	1.55659	up	0.88	C00299	Pyrimidine metabolism(ko00240);;Metabolic pathways(ko01100);;Nucleotide metabolism(ko01232);;ABC transporters(ko02010)
Dihydroxycitracridone I	41.7641	79.6029	0.930558	0.0333921	1.70931	up	0.96	--	--
Violaceinic acid	28.4054	46.9734	0.725681	0.0417701	1.60514	up	0.84	C21135	Metabolic pathways(ko01100)
Coenzyme B	23.7964	38.1739	0.681845	0.0440139	1.57286	up	0.88	C04628	Metabolic pathways(ko01100);;Carbon metabolism(ko01200);;Biosynthesis of cofactors(ko01240)
4-O-(Indole-3-acetyl)-D-glucopyranose	137.407	67.0165	-1.03587	0.0169292	1.83534	down	0.92	--	--
N(pi)-Methyl-L-histidine	13.9389	5.509	-1.33926	0.0433944	1.56167	down	0.88	C01152	Histidine metabolism(ko00340);;Metabolic pathways(ko01100)
Versiconal	353.153	231.311	-0.610458	0.0104409	1.80712	down	0.96	C20507	Metabolic pathways(ko01100)
(2S,3R)-3-Hydroxybutane-1,2,3-tricarboxylate	220.978	85.9049	-1.36309	0.0433265	1.63973	down	0.96	C04593	Propanoate metabolism(ko00640);;Metabolic pathways(ko01100)
L-Thyronine	43.7698	127.509	1.54259	0.0230734	1.83996	up	0.96	--	--
L-Arginine phosphate	217.083	101.212	-1.10087	0.0471839	1.64503	down	1	C05945	Arginine and proline metabolism(ko00330)
Leucocyanidin	1275.45	886.716	-0.52446	0.00244361	2.06409	down	1	C05906	Metabolic pathways(ko01100)
Azastene	448.084	217.218	-1.04463	0.0281008	1.75772	down	0.92	--	--
5-(3'-Carboxy-3'-oxopropenyl)-4,6-dihydroxypicolinate	7.03078	28.0367	1.99556	0.0404863	1.70991	up	1	C05641	Tryptophan metabolism(ko00380)
3-(3,4-Dihydroxyphenyl)-N-[2-(3,4-dihydroxyphenyl)ethyl]prop-2-enamide	15.4646	33.1961	1.10205	0.0244808	1.77026	up	0.92	--	--
N-trans-Feruloyloctopamine	118.732	327.705	1.4647	0.0399335	1.74401	up	1	--	--
N-(4-Methoxy-3-phenethoxyphenethyl)-N-propylpropan-1-amine	28.9839	8.76843	-1.72486	0.0250119	1.67702	down	0.88	--	--
8-Epiloganic acid	166.252	92.1876	-0.850726	0.0260135	1.6899	down	0.92	--	--
Histidylcysteine	464.89	814.247	0.808578	0.0252447	1.72724	up	0.88	--	--
Succinate	99.2359	193.587	0.964045	0.0303141	1.74717	up	0.88	C00042	Citrate cycle (TCA cycle)(ko00020);;Oxidative phosphorylation(ko00190);;Alanine, aspartate and glutamate metabolism(ko00250);;Lysine degradation(ko00310);;Tyrosine metabolism(ko00350);;Phenylalanine metabolism(ko00360);;Pyruvate metabolism(ko00620);;Glyoxylate and dicarboxylate metabolism(ko00630);;Propanoate metabolism(ko00640);;Butanoate metabolism(ko00650);;Nicotinate and nicotinamide metaboli…
6-Formylumbelliferone	135.78	61.1524	-1.15079	0.0216129	1.69838	down	0.88	--	--
salicyl-6-hydroxy-2-cyclohexene-on-oyl	83.1242	38.4311	-1.11299	0.0277381	1.70878	down	0.88	--	--
(1-Ribosylimidazole)-4-acetate	550.485	383.856	-0.520137	0.0413607	1.74228	down	0.96	C05131	Histidine metabolism(ko00340)
Esculetin	446.55	207.286	-1.1072	0.00804413	1.9013	down	0.96	C09263	--
7-Methylxanthosine	31.748	50.9111	0.681315	0.0012061	2.07495	up	1	C16352	Caffeine metabolism(ko00232);;Metabolic pathways(ko01100)
Isoleucyl-Histidine	843.097	511.104	-0.722081	0.00107891	2.11973	down	1	--	--
Abscisate	410.045	176.723	-1.21429	0.00654864	1.84507	down	0.96	C06082	Metabolic pathways(ko01100)
1,1,1-Trifluoro-3-hydroxypropan-2-one	6672.76	2866.62	-1.21893	0.00326907	2.01425	down	1	--	--
Tavulin	48.091	11.685	-2.0411	0.0260393	1.7232	down	0.92	--	--
N-Acetylaspartylglutamate	4164.93	1797.31	-1.21246	0.0187115	1.91001	down	0.92	C12270	Alanine, aspartate and glutamate metabolism(ko00250);;Metabolic pathways(ko01100);;Neuroactive ligand-receptor interaction(ko04080)
indole-3-acetyl-glycine	127.854	280.894	1.13553	0.0056518	1.92991	up	0.96	--	--
Carbenicillin	25.6445	10.6835	-1.26327	0.0245232	1.72958	down	0.88	C06869	--
(4S,8R)-8,9-Dihydroxy-p-menth-1(6)-en-2-one	74.4781	27.7878	-1.42237	0.00552826	2.0102	down	1	--	--
Fludrocortisone acetate	26.9866	63.1292	1.22606	0.00448971	1.90484	up	0.96	C08186	--
(6Z)-Oct-6-enedioylcarnitine	681.027	384.963	-0.822992	0.0475019	1.63269	down	0.92	--	--
1-(3-Pyridinyl)-1,4-butanediol	9.61448	12.9678	0.431654	0.0460456	1.51944	up	0.84	C19582	Metabolism of xenobiotics by cytochrome P450(ko00980);;Chemical carcinogenesis - DNA adducts(ko05204)
3h-Serotonin	308.359	104.465	-1.5616	0.036376	1.70834	down	0.96	--	--
Prostaglandin G2	1081.19	599.437	-0.850938	0.0146634	1.83571	down	1	C05956	Arachidonic acid metabolism(ko00590);;Metabolic pathways(ko01100);;Platelet activation(ko04611);;Serotonergic synapse(ko04726)
5-(3E-Pentenyl)tetrahydro-2-oxo-3-furancarboxylic acid	126.586	64.2529	-0.978281	0.0290609	1.69293	down	0.88	--	--
1-Hydroxyibuprofen	116.904	72.0888	-0.697471	0.0207228	1.75534	down	1	--	--
3,4,5-Trimethoxycinnamic acid	74.0431	153.997	1.05647	0.0176894	1.75296	up	0.96	--	--
Dexelvucitabine	1228.8	795.142	-0.62797	0.0383666	1.63033	down	0.84	--	--
heptanoate	77.4467	23.3596	-1.72919	0.0302911	1.75791	down	0.88	--	--
Hexahydro-2',4-dimethylspiro[1,3-dithiolo[4,5-c]furan-2,3'(2'H)-furan]	3.16084	9.00136	1.50983	0.0271225	1.64663	up	0.92	--	--
8-Mercapto-p-menthan-3-one	21.7179	8.59886	-1.33667	0.0108773	1.83585	down	0.92	--	--
Medicocarpin	1940.64	3977.22	1.03523	0.00789814	1.83634	up	0.92	--	--
6-keto PGE1	5359.15	3219.25	-0.735282	0.00554492	1.97932	down	0.96	--	--
Cascarillin	106.11	40.4748	-1.39047	0.025686	1.73764	down	0.92	C09071	--
Bufotenin	56.2455	14.5847	-1.94728	0.0111429	1.97721	down	1	C08299	--
Pummeline	32.8228	60.7846	0.88901	0.0497213	1.63394	up	1	--	--
Nebracetam	229.088	127.933	-0.840511	0.0340459	1.63863	down	0.84	--	--
Angelicin	14755.6	9078.21	-0.700783	0.0395232	1.6308	down	0.88	C09060	--
1-(2-Furyl)butan-3-one	586.347	257.72	-1.18595	0.0336834	1.69413	down	0.88	--	--
4',5'-Dihydropsoralen	2276	1109.08	-1.03714	0.0347176	1.64874	down	0.88	--	--
Methyl 2-amino-3-(4-chlorophenyl)propanoate	2423.7	1985.34	-0.287822	0.0428433	1.63924	down	0.88	--	--
Deoxycytidine	189.857	54.1767	-1.80917	0.000316928	2.1679	down	1	C00881	Pyrimidine metabolism(ko00240);;Metabolic pathways(ko01100);;Nucleotide metabolism(ko01232);;ABC transporters(ko02010)
4-hydroxy ketorolac	1429.57	627.242	-1.18849	0.000249901	2.19853	down	1	--	--
2-Methylpropyl 2-aminobenzoate	200.999	91.5218	-1.135	0.0204567	1.72845	down	0.88	--	--
Hexanoylglycine	851.487	405.586	-1.06998	0.0185277	1.61836	down	0.92	--	--
Xanthosine	5437.4	3346.27	-0.700361	0.0405452	1.60535	down	0.88	C01762	Purine metabolism(ko00230);;Caffeine metabolism(ko00232);;Metabolic pathways(ko01100);;Nucleotide metabolism(ko01232);;ABC transporters(ko02010)
Tolmetin	560.391	297.671	-0.912716	0.0399061	1.55108	down	0.84	C07149	--
Calicheamicin T0	9.39451	37.7057	2.00489	0.0261788	1.79589	up	0.88	C21338	Metabolic pathways(ko01100)
gamma-L-Glutamylputrescine	63.4786	16.9915	-1.90146	0.0283019	1.79602	down	1	C15699	Arginine and proline metabolism(ko00330);;Metabolic pathways(ko01100)
Prednisolone	5345.44	3558.1	-0.587202	0.0134748	1.69405	down	0.92	C07369	--
4,5-Dihydrovomifoliol	39.4141	63.1113	0.679187	0.0131399	1.75256	up	0.92	--	--
2,4-Bis(acetamido)-2,4,6-trideoxy-beta-L-altropyranose	34.2255	57.8739	0.757842	0.0174486	1.69091	up	0.96	C19972	Amino sugar and nucleotide sugar metabolism(ko00520);;Metabolic pathways(ko01100);;Biosynthesis of nucleotide sugars(ko01250)
19,20-(E)-Vallesamine	593.428	383.742	-0.628938	0.0381736	1.53589	down	0.88	--	--
Momelotinib	35663.8	29210	-0.287998	0.0258635	1.67301	down	0.88	--	--
N'-(1,6-Dihydro-6-oxo-2-pyridinyl)-N,N-dipropylmethanimidamide	513.293	363.619	-0.497356	0.0295686	1.65169	down	0.88	--	--
4-Hydroxydebrisoquine	1491.82	1153.7	-0.370805	0.0350775	1.57211	down	0.88	--	--
Eremopetasinorol	195.895	136.158	-0.524797	0.0270575	1.65926	down	0.92	--	--
Eremopetasidione	110.557	76.4838	-0.531563	0.0199662	1.71926	down	0.92	--	--
Heptaethylene glycol	213.633	148.486	-0.524815	0.0141837	1.80278	down	0.96	--	--
(+)-Pinoresinol	104.408	63.5295	-0.716727	0.021459	1.74077	down	0.96	C05366	Metabolic pathways(ko01100)
2,3-Dinor-8-iso prostaglandin F1alpha	1517.6	916.642	-0.727359	0.0075241	1.96181	down	1	C14795	Arachidonic acid metabolism(ko00590)
Bafilomycin A1(Baf-A1)	199.899	74.542	-1.42315	0.0386926	1.53297	down	0.84	--	--
15-keto-PGE1	368.56	128.504	-1.52008	0.00153018	2.08223	down	1	--	--
5-Methoxydimethyltryptamine	189.528	55.5821	-1.76972	0.0136258	1.81027	down	1	--	--
Cervonoyl ethanolamide	1632.47	4077.93	1.32078	0.0218214	1.66449	up	0.92	--	--
Muricatacin	29.3259	10.3441	-1.50337	0.0273725	1.70577	down	0.92	--	--
4,6-Nonadecanedione	27.286	6.24249	-2.12797	0.00474878	2.00064	down	0.96	--	--
13,14-dihydro Prostaglandin E1-d4	2585.39	914.892	-1.49871	0.0242666	1.82141	down	0.92	--	--
LysoPC(14:0/0:0)	7378.79	4186.55	-0.817624	0.036368	1.53329	down	0.88	--	--
PC(P-18:0/20:3(8Z,11Z,14Z)-2OH(5,6))	1230.3	646.584	-0.928107	0.0289195	1.56067	down	0.88	--	--
PC(22:2(13Z,16Z)/PGF2alpha)	17900.1	11008.8	-0.701312	0.0164416	1.64284	down	1	--	--
PC(22:3(10Z,13Z,16Z)/20:3(5Z,8Z,11Z)-O(14R,15S))	8195.42	4637.43	-0.821491	0.0301716	1.64178	down	0.96	--	--
(9Z)-Hexadecenoic acid	48.7775	16.5701	-1.55764	0.00496395	1.89892	down	0.96	C08362	Fatty acid biosynthesis(ko00061);;Metabolic pathways(ko01100)
QUINGESTANOL ACETATE	142.188	361.612	1.34664	0.00890248	1.82931	up	0.96	--	--
DG(8:0/8:0/0:0)	88.026	187.615	1.09178	0.000545302	2.10622	up	1	--	--
Taurine glutamate	121.6	163.814	0.429915	0.0480059	1.54514	up	0.84	--	--
4-(8-Methyl-9H-1,3-dioxolo(4,5-h)(2,3)benzodiazepin-5-yl)benzenamine	577.675	791.313	0.453989	0.0248988	1.67779	up	0.92	--	--
Etamicastat	257.708	339.527	0.397789	0.0351576	1.68716	up	0.96	--	--
4',5-Dihydroxy-3,3'-dimethoxy-6,7-methylenedioxyflavone 4'-glucuronide	603.468	814.119	0.431963	0.0227451	1.70887	up	0.92	--	--
2''-O-Acetylisoorientin	821.68	1068.56	0.379016	0.0128927	1.80084	up	0.96	--	--
Arasc	206.589	267.03	0.37024	0.0450833	1.62813	up	0.84	--	--
Ser Glu Asp	661.361	1125.24	0.766725	0.0265526	1.77979	up	1	--	--
Oripavine	55.4678	87.3741	0.655556	0.0224112	1.70094	up	0.92	C06175	Metabolic pathways(ko01100)
Chlortetracycline	567.915	711.828	0.325853	0.0420814	1.68857	up	0.88	C06571	Metabolic pathways(ko01100)
Harmol sulfate	227.701	393.03	0.787497	0.0429046	1.65105	up	1	--	--
1-Nitro-5,6-dihydroxy-dihydronaphthalene	33.242	19.6087	-0.761515	0.0337173	1.61613	down	0.92	C14801	Metabolism of xenobiotics by cytochrome P450(ko00980)
O-Demethyl-N-demethyl-staurosporine	217.252	293.315	0.433081	0.0326986	1.64827	up	0.92	C21128	Metabolic pathways(ko01100)
glutamic acid betaine	77.5884	121.507	0.647121	0.0382093	1.7023	up	0.96	--	--
Aldotetraouronic acid	383.141	509.761	0.411943	0.0233267	1.61784	up	0.88	C20573	ABC transporters(ko02010)
Neocarzinostatin chromophore	384.829	550.236	0.515834	0.0285876	1.62459	up	0.88	C12049	Metabolic pathways(ko01100)
Abscisic acid glucose ester	97.8381	132.242	0.434709	0.0242558	1.62224	up	0.92	C15970	Metabolic pathways(ko01100)
Acarbose 7IV-phosphate	104.695	134.254	0.358775	0.0243171	1.74211	up	1	C21156	Metabolic pathways(ko01100)
Glycerol 2-phosphate	34.3285	15.2998	-1.1659	0.0491676	1.48073	down	0.92	C02979	--
3-(O-Geranylgeranyl)-sn-glycerol 1-phosphate	43.5099	20.1732	-1.1089	0.0222443	1.65369	down	0.88	C04590	Glycerophospholipid metabolism(ko00564)
3,5,6-Trihydroxy-3',4',7-trimethoxyflavone 3-glucuronide	148.764	247.135	0.73227	0.0350851	1.71478	up	0.92	--	--
Cannabinol	54.8067	24.8823	-1.13923	0.0181936	1.76872	down	1	C07580	--
dTDP-4-amino-2,3,4,6-tetradeoxy-D-glucose	122.524	226.454	0.886158	0.0456765	1.63726	up	0.84	C18033	Polyketide sugar unit biosynthesis(ko00523);;Metabolic pathways(ko01100);;Biosynthesis of nucleotide sugars(ko01250)
Rutin	358.292	491.125	0.454954	0.0347242	1.73799	up	0.88	C05625	Metabolic pathways(ko01100)
S-(Hydroxyphenylacetothiohydroximoyl)-L-cysteine	641.238	1217.03	0.924429	0.0137209	1.92507	up	0.96	C17238	2-Oxocarboxylic acid metabolism(ko01210)
Coumaperine	34.5125	11.795	-1.54894	0.0230059	1.69205	down	0.92	--	--
Nitroxoline	52.4327	25.0891	-1.06341	0.0436969	1.51871	down	0.84	--	--
Sulfisoxazole	71.0637	85.1208	0.260398	0.0179622	1.76819	up	0.96	C07318	--
1-(3-Hydroxy-2,2,6-trimethyl-3,4-dihydrochromen-4-yl)pyrrolidin-2-one	47.9882	21.2005	-1.17858	0.044121	1.5373	down	0.88	--	--
Methyl beta-D-galactoside	13.2047	22.9217	0.795658	0.0260324	1.66474	up	0.88	C03619	ABC transporters(ko02010)
N-[(7,8-Dihydropterin-6-yl)methyl]-4-(beta-D-ribofuranosyl)aniline 5'-phosphate	29.7951	61.5686	1.04712	0.043337	1.64946	up	0.8	C20562	Folate biosynthesis(ko00790);;Biosynthesis of cofactors(ko01240)
5''-Phosphoribosylparomamine	43.1083	114.038	1.40347	0.0415205	1.65889	up	0.88	C21260	Neomycin, kanamycin and gentamicin biosynthesis(ko00524)
3-(2-Hydroxy-4-methylphenyl)-2-butanone	573.048	1188.5	1.05241	0.0454105	1.6649	up	0.92	--	--
Nicotinate D-ribonucleotide	969.77	1646.26	0.763475	0.0231243	1.83205	up	1	C01185	Nicotinate and nicotinamide metabolism(ko00760);;Metabolic pathways(ko01100);;Biosynthesis of cofactors(ko01240)
4-Deoxy-4-thio-alpha-D-digitoxosyl-calicheamicin T0	69.7293	141.782	1.02384	0.0388311	1.69851	up	0.84	C21339	Metabolic pathways(ko01100)
Aurachin A	22.8599	12.9895	-0.815475	0.0036056	1.92071	down	1	C21875	Metabolic pathways(ko01100)
Prephenate	124.878	154.777	0.30968	0.0420809	1.55884	up	0.88	C00254	Phenylalanine, tyrosine and tryptophan biosynthesis(ko00400);;Metabolic pathways(ko01100);;Biosynthesis of amino acids(ko01230);;Biosynthesis of cofactors(ko01240)
3-[(3aS,4S,7aS)-7a-Methyl-1,5-dioxo-octahydro-1H-inden-4-yl]propanoate	30.3976	21.6991	-0.48632	0.0211538	1.59699	down	0.88	C20199	Metabolic pathways(ko01100)
3',5,6-Trihydroxy-3,4',7,8-tetramethoxyflavone 3-glucoside	246.725	425.464	0.786132	0.0114804	1.96648	up	1	--	--
3-Hydroxy-2H-pyran-2-one	35.7132	45.5193	0.350022	0.0464933	1.55737	up	0.88	--	--
MG(0:0/14:1(9Z)/0:0)	117.184	66.6427	-0.814257	0.00284236	1.92721	down	1	--	--
METHACHOLINE	1966.64	2978.85	0.59902	0.0267927	1.53563	up	0.92	C07471	--
Isonocardicin A	779.595	1178.82	0.596547	0.0360327	1.70272	up	0.96	C00927	Monobactam biosynthesis(ko00261);;Metabolic pathways(ko01100)
Glycyl-Methionine	54.1359	85.5587	0.660329	0.0310882	1.68264	up	0.96	--	--
8-Cyclopentyl-3-(3-fluoro-propyl)-1-propyl-3,7-dihydro-purine-2,6-dione	24.9243	13.9966	-0.832473	0.0387751	1.59003	down	0.84	--	--
25-Hydroxyvitamin D2-25-glucuronide	53.4978	30.6366	-0.804222	0.0437689	1.50839	down	0.92	--	--
Glycylprolylarginine	116.623	69.5828	-0.745048	0.00401131	1.95924	down	0.96	--	--
Anordrin	103.742	51.4465	-1.01185	0.0244678	1.57201	down	0.92	--	--
LysoPC(18:3(9Z,12Z,15Z)/0:0)	20.5934	10.1996	-1.01366	0.0338178	1.52875	down	0.92	--	--
DG(2:0/18:3(9,11,15)-OH(13)/0:0)	73.3465	25.257	-1.53804	0.033205	1.5883	down	0.92	--	--
UDP-4-dehydro-6-deoxy-D-glucose	11.9234	20.6212	0.790327	0.0408872	1.55112	up	0.92	C04089	Amino sugar and nucleotide sugar metabolism(ko00520);;Metabolic pathways(ko01100);;Biosynthesis of nucleotide sugars(ko01250)
Dihydroxycarbazepine	27.3197	12.2787	-1.15378	0.0239926	1.66993	down	0.92	C07495	Drug metabolism - cytochrome P450(ko00982)
20-Hydroxy-6Z,15Z-eicosadienoic acid	10.7643	1.32231	-3.02513	0.0174456	1.88355	down	0.96	--	--
3-[(3-(2-Carboxyethyl)-4-methylpyrrol-2-YL)methylene]-2-indolinone	24.1811	15.1665	-0.672992	0.0362619	1.64188	down	0.92	--	--
N-Acetoxy-IQ	92.5414	60.6151	-0.610421	0.00471046	1.88605	down	1	C20290	Chemical carcinogenesis - DNA adducts(ko05204)
Pro His Pro Met	83.9538	17.8629	-2.23263	0.0115482	1.85991	down	0.96	--	--
Tabtoxin	86.377	39.6102	-1.12477	0.0398602	1.49843	down	0.96	C20917	Monobactam biosynthesis(ko00261)
(1'S)-Averantin	36.5613	44.0223	0.267917	0.0110662	1.7406	up	0.92	C20499	Metabolic pathways(ko01100)
(2R,3R,4R)-2-Amino-4-hydroxy-3-methylpentanoic acid	899.928	1030.06	0.19485	0.0323412	1.57573	up	0.92	--	--
Glabrin A	892.433	1082.53	0.278592	0.0196491	1.78723	up	0.88	--	--
N-Succinyl-LL-2,6-diaminoheptanedioate	14.6047	31.7012	1.1181	0.0473841	1.61678	up	0.88	C04421	Lysine biosynthesis(ko00300);;Metabolic pathways(ko01100);;Biosynthesis of amino acids(ko01230)
Ile-Ala-Arg	56.6267	72.9664	0.365751	0.0249388	1.75178	up	0.96	--	--
Leucyl-Asparagine	12.9453	7.57498	-0.773119	0.0238146	1.73783	down	1	--	--
Microcystin LR	70.2338	34.3598	-1.03144	0.0440969	1.42441	down	0.92	C05371	Bile secretion(ko04976)
9-HydroxyNonadecanoylcarnitine	361.085	203.871	-0.824683	0.0375077	1.4973	down	0.92	--	--
Narbomycin	30.7295	15.6666	-0.971932	0.0421598	1.51762	down	0.92	C11998	Metabolic pathways(ko01100)
gamma-Amino-gamma-cyanobutanoate	8.70556	2.15856	-2.01187	0.00991143	1.80588	down	0.96	C05715	Metabolic pathways(ko01100)
4-Imidazolone-5-propionic acid	59.4525	76.9682	0.372526	0.0208286	1.83409	up	0.92	C03680	Histidine metabolism(ko00340);;Metabolic pathways(ko01100)
gamma-Aminobutyric acid	11.1385	7.68964	-0.534572	0.00600774	1.90093	down	0.96	C00334	Alanine, aspartate and glutamate metabolism(ko00250);;Arginine and proline metabolism(ko00330);;beta-Alanine metabolism(ko00410);;Butanoate metabolism(ko00650);;Nicotinate and nicotinamide metabolism(ko00760);;Metabolic pathways(ko01100);;cAMP signaling pathway(ko04024);;Neuroactive ligand-receptor interaction(ko04080);;Synaptic vesicle cycle(ko04721);;Retrograde endocannabinoid signaling(ko04723…
L-Homoserine	412.805	504.685	0.289923	0.0139047	1.74913	up	0.96	C00263	Glycine, serine and threonine metabolism(ko00260);;Cysteine and methionine metabolism(ko00270);;Lysine biosynthesis(ko00300);;Sulfur metabolism(ko00920);;Metabolic pathways(ko01100);;Biosynthesis of amino acids(ko01230)
Pyroglutamic acid	1745.8	2078.11	0.251381	0.0284696	1.62784	up	0.88	C01879	Glutathione metabolism(ko00480);;Metabolic pathways(ko01100)
Hexosylsphingosine	184.676	115.128	-0.681761	0.0119717	1.73048	down	1	--	--
Lariciresinol	10.9062	31.0066	1.50743	0.049434	1.63984	up	0.96	C10646	Metabolic pathways(ko01100)
Glycyl-Arginine	78.7905	39.2737	-1.00446	0.0184552	1.6835	down	0.92	--	--
L-Monomenthyl glutarate	341.164	402.273	0.237711	0.0473811	1.50845	up	0.88	--	--
Indinavir	103.006	45.8638	-1.1673	0.0236318	1.6103	down	0.96	C07051	Bile secretion(ko04976)
PC(O-16:1(11Z)/2:0)	410377	285208	-0.524939	0.043876	1.46439	down	0.84	--	--
Methyl 3-oxo-12-oleanen-28-oate	99.1439	33.6004	-1.56105	0.0392319	1.50454	down	0.88	--	--
cis-Ethyl 4-heptenoate	81.0958	101.618	0.325454	0.0108289	1.79609	up	0.92	--	--
3-Hydroxylidocaine	80.9107	23.4296	-1.788	0.0219758	1.66319	down	0.92	C16560	Drug metabolism - cytochrome P450(ko00982)
Gentamicin C1a	40.7536	17.0949	-1.25336	0.0224208	1.661	down	0.88	C00908	Neomycin, kanamycin and gentamicin biosynthesis(ko00524)
Theasapogenol A	11879.6	7252.41	-0.711957	0.0376023	1.51156	down	0.84	--	--
Epicillin	69.5135	84.0944	0.274718	0.0189125	1.78191	up	0.96	--	--
3-Cyano-L-alanine	7.84639	11.0588	0.495092	0.0499095	1.47622	up	0.92	C02512	Metabolic pathways(ko01100)
Policapram	27.8882	37.9069	0.442807	0.0122538	1.80754	up	0.96	C19492	--
PC(19:1(9Z)/0:0)	19161.1	10089.8	-0.925277	0.0384543	1.5069	down	0.88	--	--
1-[Ethyl-(6-hydrazinylpyridazin-3-yl)amino]propan-2-ol	495.7	637.197	0.362271	0.039974	1.57759	up	0.92	--	--
7alpha,27-Dihydroxycholesterol	24.6612	15.1252	-0.70529	0.0398134	1.6655	down	1	C06341	Primary bile acid biosynthesis(ko00120)
24-Acetyl- 25-cinnamoylvulgaroside	14008.3	17355.3	0.309097	0.00132819	2.04236	up	1	--	--
Arterolane	256.008	326.155	0.349366	0.0135354	1.70476	up	0.96	--	--
2-Methylbutyrate	670.603	810.487	0.273329	0.0210391	1.66462	up	0.92	C18319	Protein digestion and absorption(ko04974)
DG(15:0/PGF1alpha/0:0)	1160.9	1293.06	0.155548	0.0394338	1.58559	up	0.84	--	--
Polidocanol	2364.69	2808.9	0.248353	0.038777	1.7001	up	1	C13493	--
Tetraethylene glycol	232.719	277.307	0.252897	0.0372208	1.62235	up	0.92	--	--
Val-Cit	99.0379	119.112	0.266266	0.00499484	1.93127	up	1	--	--
12,13 diHOME-(d4)	4842.86	5703.72	0.236044	0.0374324	1.64996	up	0.88	--	--
Benzaldehyde	180.972	217.852	0.267588	0.0117398	1.96194	up	1	C00261	Metabolic pathways(ko01100)
gamma-Butyrolactone	115.278	150.506	0.384699	0.0139425	1.75379	up	0.96	C01770	--
Hovenidulcigenin B	1565.44	1251.1	-0.323374	0.0293231	1.62603	down	0.92	--	--
2-Butyl-3-phenyl-2-propen-1-al	586.609	288.254	-1.02506	0.0480071	1.49484	down	0.92	--	--
Spirilloxanthin	39961.2	46807.6	0.228142	0.0244864	1.77355	up	1	C15881	Metabolic pathways(ko01100)
Zeinoxanthin	40476.2	48175.7	0.251231	0.013655	1.86603	up	1	C08590	Metabolic pathways(ko01100)
Momordol	23917.9	28016.8	0.228202	0.0278521	1.7252	up	0.96	--	--
Methymycin	76710	89192.5	0.217508	0.0256583	1.74382	up	0.92	C11996	Metabolic pathways(ko01100)
Vitamin D2 3-glucuronide	258.775	323.597	0.322502	0.0251694	1.69067	up	0.92	--	--
Paraldehyde	149.375	175.333	0.231155	0.0296521	1.70202	up	1	C07834	--
3-Hexenol	1553.28	1777.1	0.194206	0.0422251	1.62362	up	0.96	C08492	alpha-Linolenic acid metabolism(ko00592)
Histidylproline	51.0451	61.2253	0.262355	0.0311827	1.76521	up	1	--	--
(-)-alpha-Terpineol	160.42	203.457	0.342865	0.00732911	1.90723	up	0.96	C11393	Metabolic pathways(ko01100)
Ethylene brassylate	26.8508	21.4104	-0.326653	0.0233122	1.65619	down	0.92	--	--
MG(18:3(6Z,9Z,12Z)/0:0/0:0)	484.118	637.526	0.397126	0.0367408	1.69966	up	0.96	--	--
5-Heptyltetrahydro-2-oxo-3-furancarboxylic acid	26809.4	31405.2	0.228266	0.0196157	1.8003	up	0.92	--	--
7Z-Octadecen-11-one	680.626	784.307	0.204557	0.0421022	1.55415	up	0.88	--	--
Medicoside G	4658.9	5692.46	0.289062	0.0209683	1.76357	up	0.96	--	--
5,6,7,8-tetrahydro-2-Quinolone	22.964	27.7808	0.274719	0.0455171	1.58499	up	0.88	--	--
Calligonine	3351.71	3946.94	0.235838	0.0324768	1.72323	up	0.96	C09089	--
Spermine	97.624	113.575	0.218343	0.0384098	1.7139	up	0.92	C00750	Arginine and proline metabolism(ko00330);;beta-Alanine metabolism(ko00410);;Glutathione metabolism(ko00480);;Pantothenate and CoA biosynthesis(ko00770);;Metabolic pathways(ko01100);;Biosynthesis of cofactors(ko01240);;Bile secretion(ko04976)
2,3-Dihydro-5-(5-methyl-2-furanyl)-1H-pyrrolizine	8290.92	9816.27	0.243643	0.0245164	1.76623	up	0.96	--	--
MG(10:0/0:0/0:0)	424.81	496.494	0.224958	0.00364966	1.99789	up	1	--	--
Pentaethylene glycol	1029.99	1206.99	0.228786	0.0418755	1.62818	up	0.96	--	--
1,2-Dihydronaphthalene	52.1485	61.9792	0.249158	0.0350466	1.66968	up	0.92	--	--
Octopamine	2442.91	2840.86	0.217728	0.035139	1.66455	up	0.92	C04227	Neuroactive ligand-receptor interaction(ko04080)
(5alpha,8beta,9beta)-5,9-Epoxy-3,6-megastigmadien-8-ol	582.778	663.445	0.18703	0.0271821	1.70537	up	0.96	--	--
PG(a-15:0/20:5(5Z,8Z,11Z,14Z,16E)-OH(18R))	191.061	463.27	1.27782	0.0338298	1.629	up	0.88	--	--
3,7-Dimethyl-9-(2,6,6-trimethylcyclohexen-1-yl)nona-2,4,6,8-tetraenamide	5124.67	6150.26	0.263187	0.00256121	2.07604	up	1	--	--
Anhydrorhodovibrin	66730.5	79151.5	0.246269	0.0272482	1.76392	up	1	C15877	Metabolic pathways(ko01100)
Astaxanthin	4199.64	5052.2	0.266644	0.0400884	1.70276	up	1	C08580	--
6-Deoxoteasterone	200324	233590	0.221646	0.023455	1.75269	up	0.92	C15799	Metabolic pathways(ko01100)
Oleandomycin	112.611	168.962	0.585345	0.046537	1.55491	up	0.84	C01946	Metabolic pathways(ko01100);;ABC transporters(ko02010)
Leupeptin	603.322	708.453	0.231743	0.0304231	1.65133	up	1	C01591	--
N-Acetyl-L-citrulline	38.0458	42.2335	0.150652	0.0465247	1.53624	up	0.84	C15532	Arginine biosynthesis(ko00220);;Metabolic pathways(ko01100);;Biosynthesis of amino acids(ko01230)
Vanillylamine	58.4018	69.4391	0.249735	0.0410374	1.66007	up	0.96	C16666	Metabolic pathways(ko01100)
kainic acid	32.1522	45.4842	0.500446	0.0314384	1.67778	up	0.92	C12819	--
Benzothiazepine	11352.7	13272	0.225348	0.0329387	1.70282	up	0.88	--	--
Deoxycholyl-L-dopa	680.733	776.907	0.190653	0.00433731	1.96143	up	1	--	--
Persenone B	352.918	424.996	0.268115	0.0365929	1.65934	up	0.96	--	--
3α,7α,12α,24-tetrahydroxy-24-methyl-5β-cholestan-26-oic acid	1071.22	1199.62	0.16332	0.0277927	1.68239	up	0.88	--	--
Basilol	518.98	721.102	0.474527	0.0315685	1.79501	up	0.92	--	--
Prolyl-Valine	139.594	158.956	0.187396	0.0418652	1.65803	up	0.88	--	--
C16 Sphinganine	118.662	154.607	0.381749	0.0230469	1.86442	up	1	--	--
Tyramine	83.0719	106.995	0.365117	0.0135345	1.8612	up	1	C00483	Tyrosine metabolism(ko00350);;Metabolic pathways(ko01100);;Biosynthesis of cofactors(ko01240);;Neuroactive ligand-receptor interaction(ko04080);;Protein digestion and absorption(ko04974)
Phenylethanolamine	44.381	51.8125	0.22336	0.0120194	1.78476	up	0.96	C02735	--
UNDEC-2-ENE-8,10-DIYNOIC ACID ISOBUTYLAMIDE	64.6289	75.5961	0.226132	0.0145305	1.81476	up	1	--	--
Halleridone	95.3778	114.8	0.267394	0.01233	1.76374	up	0.96	--	--
2-Deoxy-scyllo-inosamine	67.8012	79.3301	0.226557	0.0187099	1.77726	up	0.92	C17580	Neomycin, kanamycin and gentamicin biosynthesis(ko00524)
L-Menthyl (R,S)-3-hydroxybutyrate	195.891	232.631	0.247992	0.0434622	1.5765	up	0.88	--	--
Phosphonoacetaldehyde	69974.1	82066.2	0.229967	0.0271389	1.73205	up	0.92	C03167	Phosphonate and phosphinate metabolism(ko00440);;Metabolic pathways(ko01100)
4-Hydroxy-2,6-dimethylaniline	57.1351	71.6133	0.325849	0.0104377	1.89765	up	1	C16570	Drug metabolism - cytochrome P450(ko00982)
meso-Erythritol	162.365	218.78	0.430242	0.00193418	2.05027	up	0.96	--	--
1,4,7,10,13,16-Hexaoxacyclooctadecane	198413	225257	0.183064	0.0178697	1.8527	up	0.92	--	--
Corchorifatty acid F	143.402	168.772	0.235012	0.0279779	1.6882	up	0.92	--	--
1,2,5,6-Tetrahydro-4H-pyrrolo[3,2,1-ij]quinolin-4-one	38.1516	44.8928	0.234741	0.0107692	1.78797	up	0.92	--	--
8-hydroxy Guanosine	87.5255	118.273	0.43435	0.0461569	1.60334	up	0.88	--	--
Helenalin	397.951	454.859	0.192827	0.00733947	1.91482	up	1	C09473	--
sn-Glycerol 3-phosphate	52.2548	65.4482	0.324791	0.0339983	1.64547	up	0.84	C00093	Glycerolipid metabolism(ko00561);;Glycerophospholipid metabolism(ko00564);;Metabolic pathways(ko01100);;ABC transporters(ko02010);;Choline metabolism in cancer(ko05231)
thiazolinedione	2126.06	2435.41	0.195981	0.0322124	1.66385	up	0.92	--	--
2-Amino-3-oxo-4-phosphonooxybutyrate	376.779	442.389	0.231598	0.0273907	1.7098	up	0.96	C07335	Vitamin B6 metabolism(ko00750);;Metabolic pathways(ko01100);;Biosynthesis of cofactors(ko01240)
Glycolate	170.791	208.29	0.286357	0.0193063	1.86114	up	1	C00160	Glyoxylate and dicarboxylate metabolism(ko00630);;Metabolic pathways(ko01100);;Carbon metabolism(ko01200)
(3E)-3-[(1R,5R,6S)-5-Hydroxy-7-oxabicyclo[4.1.0]heptan-2-ylidene]-2-oxopropanoate	461.455	538.059	0.221575	0.0263509	1.75077	up	0.96	C21086	Metabolic pathways(ko01100)
Azimexon	666.149	1110.17	0.73686	0.0334199	1.68937	up	1	--	--
2-Hydroxyfelbamate	23.0486	58.0214	1.33191	0.0445219	1.59016	up	0.96	C16582	Drug metabolism - cytochrome P450(ko00982)
Furaneol 4-(6-malonylglucoside)	51.502	25.9381	-0.989556	0.030222	1.64545	down	0.92	--	--
Phosphocreatine	2220.25	2865.22	0.367923	0.014396	1.84827	up	1	C02305	Arginine and proline metabolism(ko00330);;Metabolic pathways(ko01100)
5-Hydroxyindoleacetate	755.187	970.279	0.361565	0.0237112	1.74063	up	0.92	C05635	Tryptophan metabolism(ko00380);;Metabolic pathways(ko01100);;Serotonergic synapse(ko04726)
Mergepta	2345.37	3032.73	0.370803	0.0174864	1.78221	up	0.92	--	--
Panaxydol chlorohydrin	1317.43	1967.6	0.578711	0.0486699	1.52378	up	0.88	--	--
Dapdiamide C	21.7464	11.8225	-0.879242	0.0434678	1.69383	down	0.88	C20964	Metabolic pathways(ko01100)
Ethosuximide	13.8342	9.39332	-0.558534	0.00714963	1.88776	down	1	C07505	--
Hydrogenobyrinate a,c diamide	427.574	119.958	-1.83365	0.000997916	2.03659	down	1	C06503	Porphyrin metabolism(ko00860);;Metabolic pathways(ko01100);;Biosynthesis of cofactors(ko01240)
Ephedroxane	82.8384	47.4845	-0.802843	0.0406379	1.54195	down	0.88	C17902	--
5-Oxozaleplon	934.737	1791.44	0.938488	0.0188029	1.86914	up	1	--	--
3,4-Dihydroxy-L-phenylalanine	26.2536	11.8972	-1.14189	0.0494903	1.58681	down	0.88	C00355	Tyrosine metabolism(ko00350);;Metabolic pathways(ko01100);;Dopaminergic synapse(ko04728);;Prolactin signaling pathway(ko04917);;Parkinson disease(ko05012);;Cocaine addiction(ko05030);;Amphetamine addiction(ko05031);;Alcoholism(ko05034)
Reduced FMN	123.929	215.256	0.796538	0.0419142	1.46563	up	0.84	C01847	Riboflavin metabolism(ko00740);;Metabolic pathways(ko01100);;Biosynthesis of cofactors(ko01240)
L-leucyl-L-proline	76.7689	27.1903	-1.49743	0.01449	1.79191	down	0.92	--	--
para-Nitrosodiphenylamine	215.691	144.49	-0.577998	0.0261272	1.71746	down	0.96	C19479	--
7-Methyl-2-(2-furyl)-1,8-naphthyridine-4(1H)-one	897.276	616.205	-0.542143	0.0310623	1.6741	down	0.96	--	--
Amygdalin	1512.01	2039.6	0.431814	0.0374341	1.62096	up	0.92	C08325	Metabolic pathways(ko01100)
(R)-N-Methylsalsolinol	44.3376	18.7979	-1.23796	0.0320464	1.59558	down	0.92	--	--
Oxo-ciprofloxacin	1399.7	1828.44	0.385495	0.0432699	1.55062	up	0.88	--	--
Adrenochrome	30.8052	12.9758	-1.24735	0.0309899	1.64818	down	0.84	--	--
Tenuazonic acid	227.37	302.858	0.413599	0.0201001	1.664	up	0.92	C08511	--
2'-Deamino-2'-hydroxyparomamine	673.225	935.219	0.474215	0.0479782	1.59464	up	0.92	C20353	Neomycin, kanamycin and gentamicin biosynthesis(ko00524)
N1-(alpha-D-ribosyl)-5,6-dimethyl-benzimidazole	27.7291	47.0375	0.762412	0.00579715	1.83811	up	0.92	--	--
Alanyltryptophan	440.737	647.347	0.55462	0.0301947	1.69396	up	0.96	--	--
alpha-Acetyllysine	138.89	236.081	0.765343	0.0043842	1.88729	up	1	--	--
Calomelanol G	518.269	1039.53	1.00416	0.0394259	1.6887	up	0.96	--	--
3-Carboxy-2,3,4,9-tetrahydro-1H-pyrido[3,4-b]indole-1-propanoic acid	346.809	892.832	1.36425	0.0381924	1.75425	up	1	--	--
3-Methyleneoxindole	588.406	271.203	-1.11744	0.0429405	1.54055	down	0.84	C02796	--
1-Methoxy-1H-indole-3-acetonitrile	1150.25	1425.56	0.309578	0.0369131	1.60429	up	0.92	--	--
Ibudilast	14.2386	33.2401	1.22312	0.0167742	1.82148	up	0.96	--	--
Nalidixic acid	2529.1	3132.84	0.308846	0.0473148	1.51291	up	0.88	C05079	--
1-Carboxybiuret	24.5287	33.4979	0.4496	0.0481764	1.47289	up	0.84	C22084	Metabolic pathways(ko01100)
3,6,8-Trimethylallantoin	13.5308	4.15522	-1.70325	0.0132192	1.90118	down	0.96	C16362	Caffeine metabolism(ko00232)
Pro Pro	234.745	340.421	0.536229	0.0190692	1.69064	up	0.92	--	--
2-(Fluoromethyl)-3-(3,4-dihydroxyphenyl)alanine	77.3699	111.534	0.527642	0.0161453	1.7899	up	0.96	--	--
FR 900098	89.6123	62.5903	-0.517757	0.047851	1.54759	down	0.92	C17942	Phosphonate and phosphinate metabolism(ko00440)
2-Deoxy-D-ribose 5-phosphate	32.2052	48.4658	0.589672	0.0438269	1.66199	up	1	C00673	Pentose phosphate pathway(ko00030);;Metabolic pathways(ko01100)
3-Methylene-indolenine	140.178	187.722	0.421337	0.01679	1.69206	up	0.92	--	--
Clavulanic acid	75.8723	112.378	0.566721	0.0193739	1.67379	up	0.92	C06662	Metabolic pathways(ko01100)
(1R,6S)-6-Amino-5-oxocyclohex-2-ene-1-carboxylate	122.137	180.425	0.562894	0.015553	1.73995	up	0.92	C19831	Metabolic pathways(ko01100)
Fuberidazole	195.965	274.959	0.488625	0.0200252	1.67217	up	0.92	C18737	--
4-Methoxy-1H-indole-3-acetonitrile	47.9433	69.1292	0.527965	0.0409041	1.5556	up	0.84	--	--
Tegafur	2631.63	3521.48	0.420224	0.00916416	1.82828	up	0.92	C12673	Drug metabolism - other enzymes(ko00983)
2-O-p-Coumaroyltartronic acid	20908.2	28195.8	0.43141	0.0155763	1.72996	up	0.92	--	--
L-Homocystine	7448.78	9956.73	0.418667	0.0135493	1.75575	up	0.92	C01817	Cysteine and methionine metabolism(ko00270)
UDP	92.4497	138.51	0.583252	0.0111561	1.78728	up	0.92	C00015	Pyrimidine metabolism(ko00240);;Metabolic pathways(ko01100);;Nucleotide metabolism(ko01232);;Biosynthesis of cofactors(ko01240);;Neuroactive ligand-receptor interaction(ko04080)
UDP-L-rhamnose	677.614	1076.29	0.667531	0.0252964	1.64364	up	0.88	C02199	Amino sugar and nucleotide sugar metabolism(ko00520);;Metabolic pathways(ko01100);;Biosynthesis of nucleotide sugars(ko01250)
4-Deoxypyridoxine	65.1432	79.749	0.291852	0.0335551	1.59168	up	0.92	--	--
Aminoimidazole ribotide	3.54497	10.627	1.58389	0.00434733	1.93766	up	1	C03373	Purine metabolism(ko00230);;Thiamine metabolism(ko00730);;Porphyrin metabolism(ko00860);;Metabolic pathways(ko01100);;Biosynthesis of cofactors(ko01240)
1,10-dihydro-1,10-dihydroxyfluoren-9-one	80.7734	42.0282	-0.942522	0.0331769	1.66825	down	0.92	--	--
D-4'-Phosphopantothenate	200.092	266.169	0.411675	0.0150621	1.84783	up	1	C03492	beta-Alanine metabolism(ko00410);;Pantothenate and CoA biosynthesis(ko00770);;Metabolic pathways(ko01100);;Biosynthesis of cofactors(ko01240)
Isonicotinoyl radical	41.3316	68.2395	0.723361	0.0102982	1.91136	up	0.96	C21754	Drug metabolism - other enzymes(ko00983)
7-Acetamido-9-oxofluorene-4-carboxylic acid	643.023	997.555	0.633526	0.00581323	1.99014	up	0.96	--	--
9-Riburonosylhypoxanthine	193.442	310.646	0.683371	0.0113517	1.9084	up	0.96	C11631	--
3'-Hydroxy-N-methyl-(S)-coclaurine	532.541	673.42	0.338613	0.0232698	1.65879	up	0.92	C05202	Metabolic pathways(ko01100)
Ser Asp Asp	1185.59	1463.42	0.303739	0.033374	1.64105	up	0.92	--	--
Flunitrazepam	300.207	415.18	0.46778	0.0465044	1.6503	up	1	--	--

## Sheet: XJBC_milk_fat_percentage
DEM analysis, ROC curves, and KEGG enrichment analysis of DEMs in low milk fat percentage vs. high milk fat percentage
name	Low_Mean	high_Mean	log2FC	Pvalue	VIP	regulated	AUC	KEGG_annotation	KEGG_pathway_annotation
LysoPE(16:0/0:0)	34.5414	72.2584	1.06484	0.0152672	1.78284	up	1	--	--
1-(8Z,11Z,14Z-eicosatrienoyl)-glycero-3-phosphate	59.5153	34.9443	-0.768201	0.0458397	1.6697	down	1	--	--
PS(18:3(6Z,9Z,12Z)/22:0)	2717.31	462.216	-2.55554	0.0280645	1.74428	down	0.92	--	--
(Z)-6-Nonen-1-ol	232.394	96.9421	-1.26138	0.0101985	1.79213	down	1	--	--
PC(15:0/P-18:0)	97.7365	54.7928	-0.834911	0.0125056	1.70244	down	0.96	--	--
13,14-Dihydro PGF-1a	39.7959	13.723	-1.53602	0.0103572	1.86472	down	0.92	--	--
12S-HHT	70.5346	20.0358	-1.81575	0.019031	1.76283	down	0.96	--	--
PE-NMe(18:0/18:1(9Z))	924.4	567.856	-0.702992	0.0333954	1.62349	down	0.96	--	--
Lovastatin acid	2872.04	1594.18	-0.849259	0.0480189	1.51467	down	0.88	C21130	Metabolic pathways(ko01100)
ponasterone A	51.4523	24.3325	-1.08035	0.00594865	1.97514	down	1	C08835	--
2,4,6-Trimethyl-4-phenyl-1,3-dioxane	223.944	128.067	-0.80624	0.0100186	1.83339	down	0.92	--	--
Medroxyprogesterone	14440.2	3556.77	-2.02145	0.0173721	1.68948	down	0.96	C07119	--
7-Methyl-cholic acid	1448.71	888.192	-0.705827	0.00111636	2.04883	down	1	--	--
Nontrial	358.93	200.95	-0.836866	0.0075885	1.8264	down	0.96	--	--
N-Oleoyl Glutamine	181.366	102.263	-0.826611	0.0163174	1.76708	down	0.92	--	--
Dienogest	89.5944	138.997	0.633573	0.043029	1.51428	up	0.88	--	--
9-Oxooctadecanoic acid	3256.42	1967.49	-0.72693	0.0169845	1.67884	down	0.96	--	--
22alpha-Hydroxy-campesterol	414.484	306.713	-0.434428	0.0368984	1.52427	down	0.88	C15795	Metabolic pathways(ko01100)
CPA(16:0/0:0)	5500.92	1584.45	-1.79569	0.0422791	1.5289	down	0.92	--	--
Erythronolide B	1110.12	301.111	-1.88235	0.0355446	1.67128	down	0.96	C06635	Metabolic pathways(ko01100)
Gentamicin B	30.9528	16.3858	-0.917621	0.0397323	1.55409	down	0.84	--	--
(1R,2S,3S,4R)-p-Menthane-2,3-diol	11184.3	5763.88	-0.956361	0.0305802	1.59153	down	0.88	--	--
Capric acid	14272.4	6964.32	-1.03517	0.0228879	1.688	down	0.88	--	--
Rishitinol	75.4425	54.4734	-0.469825	0.0437726	1.49621	down	0.88	--	--
4'-Azidocytidine	36.9195	244.876	2.7296	0.0266936	1.80845	up	1	--	--
N-Ribosylhistidine	136.44	89.8798	-0.6022	0.0476834	1.43979	down	0.88	--	--
L-2,3-Dihydrodipicolinate	41.5657	74.8048	0.847736	0.0221054	1.77275	up	1	C03340	--
Hyperoside	233.417	80.6029	-1.53401	0.0182342	1.6579	down	0.92	--	--
Hygromycin B	64.7171	110.734	0.774879	0.0374863	1.51151	up	0.96	C01925	--
CMP-N-acetylneuraminate	407.764	512.07	0.328607	0.0309553	1.56087	up	0.92	C00128	Amino sugar and nucleotide sugar metabolism(ko00520);;Metabolic pathways(ko01100);;Biosynthesis of nucleotide sugars(ko01250)
Isoorientin 2''-[p-coumaroyl-(->6)-glucoside]	118.807	39.6677	-1.58259	0.0256334	1.60629	down	0.92	--	--
Formyl-CoA	37.5424	7.04236	-2.41439	0.027363	1.57754	down	0.92	C00798	Glyoxylate and dicarboxylate metabolism(ko00630);;Metabolic pathways(ko01100)
Carbadox	139.031	177.25	0.350384	0.032936	1.68887	up	0.92	--	--
Ethyl maltol	10.9305	17.6033	0.68748	0.00950812	1.83741	up	0.88	C20362	--
Genipin	307.068	1057.33	1.7838	0.0451419	1.66715	up	1	C09780	--
Artocarbene	149.484	217.92	0.543803	0.0213116	1.72485	up	0.92	--	--
(1aalpha,2beta,3alpha,11calpha)-1a,2,3,11c-Tetrahydro-6,11-dimethylbenzo[6,7]phenanthro[3,4-b]oxirene-2,3-diol	218.238	363.613	0.736503	0.0260172	1.71773	up	0.96	C19559	Metabolism of xenobiotics by cytochrome P450(ko00980);;Chemical carcinogenesis - DNA adducts(ko05204)
3-Carboxy-4-methyl-5-ethyl-2-furanpropionic acid	11.8504	82.2845	2.79568	0.0388578	1.66192	up	1	--	--
3-(2-Hydroperoxyethyl)-1H-indole	26.8143	37.1897	0.471902	0.0288296	1.66294	up	0.92	--	--
11-Deoxycortisol	529.07	672.973	0.347091	0.0498314	1.4699	up	0.84	C05488	Steroid hormone biosynthesis(ko00140);;Metabolic pathways(ko01100);;Cortisol synthesis and secretion(ko04927);;Cushing syndrome(ko04934)
Armillarilin	144.915	208.774	0.526731	0.0302838	1.61615	up	0.84	--	--
Glutamylproline	48.6105	308.974	2.66815	0.0491098	1.66709	up	1	--	--
N-Acetyl-L-aspartate	17.0974	2.56284	-2.73796	0.00220675	2.00419	down	0.96	C01042	Alanine, aspartate and glutamate metabolism(ko00250);;Metabolic pathways(ko01100)
(1R,6R)-6-Hydroxy-2-succinylcyclohexa-2,4-diene-1-carboxylate	7.38523	14.725	0.995555	0.0232626	1.69193	up	0.92	C05817	Ubiquinone and other terpenoid-quinone biosynthesis(ko00130);;Metabolic pathways(ko01100);;Biosynthesis of cofactors(ko01240)
8-O-Acetyl shanzhiside methyl ester	36.1082	64.7539	0.842643	0.0210738	1.70267	up	0.96	--	--
Quinate	49.2667	82.2714	0.739779	0.0493984	1.62716	up	0.92	C00296	Phenylalanine, tyrosine and tryptophan biosynthesis(ko00400);;Metabolic pathways(ko01100)
5,6-Dihydro-5-fluorouracil	17.4794	35.6686	1.029	0.00013089	2.10779	up	1	C16630	Drug metabolism - other enzymes(ko00983)
L-Glutamine	51.765	22.7805	-1.18418	0.00697279	1.9107	down	1	C00064	Arginine biosynthesis(ko00220);;Purine metabolism(ko00230);;Pyrimidine metabolism(ko00240);;Alanine, aspartate and glutamate metabolism(ko00250);;D-Amino acid metabolism(ko00470);;Glyoxylate and dicarboxylate metabolism(ko00630);;Vitamin B6 metabolism(ko00750);;Nitrogen metabolism(ko00910);;Aminoacyl-tRNA biosynthesis(ko00970);;Metabolic pathways(ko01100);;Biosynthesis of amino acids(ko01230);;Nu…
6-Hydroxymelatonin	662.04	1201.33	0.859647	0.0149331	1.7406	up	0.92	C05643	Tryptophan metabolism(ko00380)
(10S)-Juvenile hormone III diol phosphate	52.6309	93.4254	0.827906	0.0449129	1.44082	up	0.84	C16507	Insect hormone biosynthesis(ko00981)
6-Hydroxy-3-succinoylpyridine	22.5299	4.74103	-2.24857	0.00498787	1.90614	down	0.96	C19631	Nicotinate and nicotinamide metabolism(ko00760);;Metabolic pathways(ko01100)
(R)-1-Methylpiperidine-2-carboxylic acid	8.33165	5.23544	-0.670292	0.0205585	1.69477	down	0.96	--	--
(2S)-2-Amino-3-[(2S,3R)-2-amino-3-[(2S)-2-amino-3-(4-hydroxyphenyl)propanoyl]oxybutanoyl]oxypropanoic acid	41.2109	82.0163	0.992884	0.00366997	1.99609	up	1	--	--
Pyroglutamylvaline	51.2558	189.659	1.88762	0.0200588	1.86591	up	1	--	--
Phenylethyl primeveroside	199.23	412.009	1.04824	0.048827	1.49646	up	0.88	--	--
Chloroethyl nitrosourea	5.61078	39.7647	2.82522	0.0375531	1.70527	up	0.96	--	--
Cyanidin 3-glucoside	128.698	295.284	1.19812	0.0213287	1.84873	up	1	--	--
2-Isopropyl-3-methoxypyrazine	88.3895	151.579	0.778126	0.0129958	1.77724	up	0.96	--	--
Lysyl-Methionine	78.6457	151.871	0.949408	0.01764	1.76168	up	1	--	--
Kahweofuran	164.668	927.669	2.49405	0.0452618	1.70123	up	1	--	--
3-Dehydro-L-threonate	40.7767	253.792	2.63783	0.049117	1.68155	up	1	C03064	Ascorbate and aldarate metabolism(ko00053);;Metabolic pathways(ko01100)
(1'S,5'S)-5'-Hydroxyaverantin	79.7907	137.351	0.783575	0.00949949	1.79609	up	1	C20500	Metabolic pathways(ko01100)
gamma-Glutamylproline	45.92	83.4558	0.86189	0.0405007	1.54491	up	0.88	--	--
2-Hydroxy-6-oxo-6-(2-carboxyphenyl)-hexa-2,4-dienoate	221.333	399.422	0.851697	0.0251849	1.63378	up	0.92	C16264	Metabolic pathways(ko01100)
Desciclovir	44.7667	94.2216	1.07363	0.013177	1.75552	up	0.96	--	--
Dopaquinone	75.3822	150.36	0.99613	0.0258174	1.66518	up	0.92	C00822	Tyrosine metabolism(ko00350);;Metabolic pathways(ko01100)
indole-3-acetyl-isoleucine	21.7882	391.397	4.16701	0.0266048	1.79898	up	1	--	--
Indole-3-acetylglutamic acid	12.3128	106.11	3.10733	0.0356029	1.74829	up	1	--	--
Furofoline	21.1095	16.0016	-0.399673	0.0197663	1.73766	down	0.96	--	--
Urate-3-ribonucleoside	41.313	75.4181	0.868315	0.0158594	1.81512	up	1	C05513	Purine metabolism(ko00230);;Metabolic pathways(ko01100)
5-Phosphooxy-L-lysine	14.6978	63.1095	2.10226	0.0393683	1.74292	up	1	C03366	Lysine degradation(ko00310);;Metabolic pathways(ko01100)
Ciliatine	95.1631	325.781	1.77543	0.0258408	1.84121	up	1	C03557	Phosphonate and phosphinate metabolism(ko00440);;Metabolic pathways(ko01100);;ABC transporters(ko02010)
Tolmetin glucuronide	85.6242	174.215	1.02478	0.0381691	1.68355	up	0.88	--	--
2-Hydroxy-6-oxo-6-(2-hydroxyphenoxy)-hexa-2,4-dienoate	261.152	730.759	1.48451	0.0340823	1.76183	up	1	C07734	Metabolic pathways(ko01100)
Flutamide	64.4094	195.411	1.60117	0.0455405	1.69131	up	1	C07653	Pathways in cancer(ko05200);;Prostate cancer(ko05215)
S-(2-Hydroxyethyl)glutathione	129.404	230.544	0.833157	0.0165135	1.76729	up	0.88	C14875	Metabolism of xenobiotics by cytochrome P450(ko00980)
Desulfoglucotropeolin	14.1614	28.2172	0.994606	0.00959459	1.87356	up	1	C01069	2-Oxocarboxylic acid metabolism(ko01210)
5-(2'-Formylethyl)-4,6-dihydroxypicolinate	525.567	363.456	-0.532095	0.01102	1.79751	down	0.96	C05654	Tryptophan metabolism(ko00380)
Furfural	16.5958	37.0224	1.15758	0.00162738	2.01681	up	1	C14279	Metabolic pathways(ko01100)
Methyl (2S)-5-(diaminomethylideneamino)-2-nitramidopentanoate	170.705	45.8073	-1.89786	0.001791	1.97178	down	1	--	--
1-(5'-Phosphoribosyl)-5-amino-4-imidazolecarboxamide	4.66431	12.5649	1.42967	0.0275759	1.73751	up	0.92	C04677	Purine metabolism(ko00230);;Histidine metabolism(ko00340);;Metabolic pathways(ko01100);;AMPK signaling pathway(ko04152)
Aesculin	3.99843	24.6582	2.62456	0.0109182	1.97208	up	1	--	--
4-coumaroyl-3',4'-dihydroxyphenyllactate	51.7549	77.0922	0.574888	0.0420771	1.63668	up	0.88	--	--
7-Deoxyloganetin	86.2297	128.894	0.579925	0.0353614	1.60237	up	0.92	C20790	Metabolic pathways(ko01100)
4-Keto-anhydrotetracycline	131.505	78.1118	-0.751504	0.0226118	1.6416	down	0.92	C06627	Metabolic pathways(ko01100)
Glycerophosphoserine	424.925	1012.86	1.25316	0.0263445	1.61222	up	0.88	C22237	--
ITP	1207.22	3049.23	1.33675	0.0337331	1.52863	up	0.88	C00081	Purine metabolism(ko00230);;Metabolic pathways(ko01100);;Nucleotide metabolism(ko01232)
Glycine, L-g-glutamyl-L-cysteinyl-, 3-methyl ester	125.102	1924.49	3.9433	0.0345623	1.76452	up	1	--	--
N-Acetyl-a-neuraminic acid	11.4122	440.231	5.26961	0.035943	1.75779	up	1	--	--
Prolyl-Methionine	17.3692	33.14	0.932039	0.0247365	1.75785	up	1	--	--
Ala-Cys-Gly	969.878	740.56	-0.389186	0.0445008	1.52109	down	0.88	--	--
Dihydroxycitracridone I	34.9722	76.9793	1.13826	0.0327518	1.76688	up	0.92	--	--
Violaceinic acid	27.9084	48.3389	0.792482	0.0144431	1.8313	up	0.92	C21135	Metabolic pathways(ko01100)
Pyridine N-oxide glucuronide	40.7391	138.606	1.7665	0.0315115	1.77612	up	1	--	--
2,6-Dihydroxynicotinate	7.26123	29.2651	2.0109	0.0372283	1.7003	up	1	C15523	Nicotinate and nicotinamide metabolism(ko00760)
Coenzyme B	22.3636	39.3099	0.813738	0.0283513	1.62474	up	0.92	C04628	Metabolic pathways(ko01100);;Carbon metabolism(ko01200);;Biosynthesis of cofactors(ko01240)
L-Thyronine	42.9915	125.613	1.54686	0.0117396	1.97356	up	1	--	--
Calcein Blue	75.0991	108.373	0.529139	0.0041061	1.93852	up	1	--	--
Dihydrokalafungin	2109.51	1217.38	-0.793135	0.0414804	1.51396	down	0.92	C12436	Metabolic pathways(ko01100)
(4As,5aS,6S,12aS)-1,6,10,11-tetrahydroxy-6-methyl-3,12-dioxo-4a,5,5a,12a-tetrahydro-4H-tetracene-2-carboxamide	12.617	38.5391	1.61095	0.0243086	1.7718	up	1	--	--
Halometasone	191.635	365.781	0.932617	0.0249608	1.70614	up	0.96	--	--
Cyclodopa glucoside	2326.48	1686.87	-0.463799	0.0238944	1.64572	down	0.88	--	--
5-(3'-Carboxy-3'-oxopropenyl)-4,6-dihydroxypicolinate	5.21691	27.8432	2.41605	0.039113	1.68463	up	0.96	C05641	Tryptophan metabolism(ko00380)
N-trans-Feruloyloctopamine	113.498	313.878	1.46754	0.0279227	1.8083	up	1	--	--
Nitrofurantoin	39.9901	147.324	1.88128	0.0393847	1.66513	up	0.96	C07268	--
Histidylcysteine	586.657	848.82	0.532941	0.0360965	1.66199	up	0.92	--	--
Succinate	120.578	198.869	0.721852	0.0155439	1.83496	up	0.96	C00042	Citrate cycle (TCA cycle)(ko00020);;Oxidative phosphorylation(ko00190);;Alanine, aspartate and glutamate metabolism(ko00250);;Lysine degradation(ko00310);;Tyrosine metabolism(ko00350);;Phenylalanine metabolism(ko00360);;Pyruvate metabolism(ko00620);;Glyoxylate and dicarboxylate metabolism(ko00630);;Propanoate metabolism(ko00640);;Butanoate metabolism(ko00650);;Nicotinate and nicotinamide metaboli…
N-Acetyl-alpha-D-glucosamine 1-phosphate	79.6184	47.0952	-0.757521	0.0259598	1.65122	down	0.92	C04501	Amino sugar and nucleotide sugar metabolism(ko00520);;Metabolic pathways(ko01100);;Biosynthesis of nucleotide sugars(ko01250)
4-(L-Alanin-3-yl)-2-hydroxy-cis,cis-muconate 6-semialdehyde	17.6544	54.1179	1.61608	0.0410404	1.70132	up	1	C04796	Tyrosine metabolism(ko00350)
Wyeronic acid	18.617	47.8204	1.361	0.0167252	1.72567	up	0.92	--	--
Sulfadiazine	24.7494	46.779	0.918469	0.0191747	1.72928	up	0.96	C07658	--
Avenanthramide C	1791.7	1184.77	-0.596718	0.0251951	1.62756	down	0.88	C22372	--
(7R)-7-(4-Carboxybutanamido)cephalosporanate	10.1985	27.6571	1.43929	0.00236586	2.04265	up	1	C15666	Penicillin and cephalosporin biosynthesis(ko00311)
3-Carbamyl-(3'-picolyl)-4-methoxy-1-benzamide	30.972	45.446	0.553189	0.00980601	1.84969	up	0.96	--	--
N-Acetylaspartylglutamate	4678.06	2247.3	-1.05772	0.0211719	1.70338	down	0.92	C12270	Alanine, aspartate and glutamate metabolism(ko00250);;Metabolic pathways(ko01100);;Neuroactive ligand-receptor interaction(ko04080)
(R)-5-Phosphomevalonate	24.7846	35.4683	0.517087	0.0398598	1.59537	up	0.92	C01107	Terpenoid backbone biosynthesis(ko00900);;Metabolic pathways(ko01100)
indole-3-acetyl-glycine	125.703	264.847	1.07514	0.0140792	1.77666	up	0.92	--	--
Carbenicillin	27.5799	10.1396	-1.44362	0.00272335	1.94408	down	0.96	C06869	--
Fludrocortisone acetate	28.0509	67.8854	1.27506	0.00440391	1.8727	up	0.96	C08186	--
6-Methoxymellein	254.94	137.176	-0.894125	0.0204469	1.66654	down	0.92	C02381	--
7-Methylthioheptyl glucosinolate	8.81263	19.7339	1.16303	0.011203	1.8682	up	0.96	C17252	2-Oxocarboxylic acid metabolism(ko01210)
Prostaglandin G2	1256.87	595.284	-1.07819	0.00225574	1.96116	down	1	C05956	Arachidonic acid metabolism(ko00590);;Metabolic pathways(ko01100);;Platelet activation(ko04611);;Serotonergic synapse(ko04726)
5-(3E-Pentenyl)tetrahydro-2-oxo-3-furancarboxylic acid	141.465	81.8098	-0.790095	0.0379235	1.53627	down	0.88	--	--
3,4,5-Trimethoxycinnamic acid	70.711	162.134	1.19718	0.00432374	1.8743	up	0.96	--	--
Dexelvucitabine	1375.17	811.041	-0.761759	0.00123892	2.03943	down	1	--	--
p-coumaroyltriacetic acid lactone	5234.29	3649.16	-0.520432	0.00419778	1.96358	down	1	C12087	--
Pyridoxine 5-phosphate	1860.56	1170.45	-0.668673	0.00147856	2.03128	down	1	C00627	Vitamin B6 metabolism(ko00750);;Metabolic pathways(ko01100);;Biosynthesis of cofactors(ko01240)
Hexahydro-2',4-dimethylspiro[1,3-dithiolo[4,5-c]furan-2,3'(2'H)-furan]	3.77272	11.6018	1.62067	0.00558165	1.86599	up	0.96	--	--
Pranoprofen	191.83	125.642	-0.610511	0.0336374	1.54202	down	0.84	--	--
Medicocarpin	2165.35	3707.47	0.775834	0.0295552	1.60309	up	0.92	--	--
Angelicin	14748.6	9723.71	-0.601	0.0476695	1.55558	down	0.92	C09060	--
Methyl 2-amino-3-(4-chlorophenyl)propanoate	2823.54	1911.3	-0.562949	0.00332474	1.88665	down	0.96	--	--
Deoxycytidine	164.317	56.6815	-1.53553	0.0106765	1.94224	down	1	C00881	Pyrimidine metabolism(ko00240);;Metabolic pathways(ko01100);;Nucleotide metabolism(ko01232);;ABC transporters(ko02010)
4-hydroxy ketorolac	1389.66	668.686	-1.05534	0.00364319	2.05878	down	1	--	--
2-Methylpropyl 2-aminobenzoate	215.619	104.193	-1.04922	0.00948356	1.86902	down	1	--	--
Diosmetin	83.7856	34.059	-1.29867	0.0487516	1.42865	down	0.84	C10038	--
Calicheamicin T0	10.1352	36.6581	1.85476	0.00600271	1.94528	up	1	C21338	Metabolic pathways(ko01100)
Cysteinyl-Tryptophan	387.519	260.905	-0.570745	0.0363787	1.66163	down	0.88	--	--
Mefenamic acid	1798.83	1186.22	-0.600683	0.0203746	1.72243	down	0.88	C02168	--
Biotin amide	513.84	295.984	-0.795803	0.0159304	1.77609	down	0.92	C01893	--
Flumazenil acid	11303	7857.09	-0.524634	0.0297552	1.64516	down	0.84	--	--
CMP-N-glycoloylneuraminate	233.687	62.8541	-1.8945	0.017943	1.7687	down	0.96	C03691	Amino sugar and nucleotide sugar metabolism(ko00520);;Biosynthesis of nucleotide sugars(ko01250)
Guanosine	60.7952	16.8537	-1.85089	0.00168371	1.96552	down	1	C00387	Purine metabolism(ko00230);;Metabolic pathways(ko01100);;Nucleotide metabolism(ko01232);;ABC transporters(ko02010)
3-(Phosphonomethyl)-5-phenyl-D-phenylalanine	22142	16251.7	-0.446198	0.0454864	1.57196	down	0.84	--	--
Benzo(1,2-b:4,3-b')dipyrrole-2-carboxylic acid, 3,6,7,8-tetrahydro-6-(aminocarbonyl)-5-hydroxy-4-methoxy-	8538.27	6274.47	-0.44445	0.046537	1.56698	down	0.84	--	--
Olodaterol	130459	101538	-0.361578	0.0456463	1.56911	down	0.88	--	--
PE(20:3(5Z,8Z,11Z)/20:4(6Z,8E,10E,14Z)-2OH(5S,12R))	592.55	342.41	-0.791213	0.0325754	1.53983	down	0.88	--	--
Isamoxole	12.4599	6.86578	-0.8598	0.00139556	2.02034	down	1	--	--
DG(10:0/6 keto-PGF1alpha/0:0)	35.0716	11.3461	-1.62811	0.0124451	1.80522	down	1	--	--
4,6-Nonadecanedione	31.7086	10.5166	-1.59221	0.0132636	1.77071	down	0.92	--	--
13,14-dihydro Prostaglandin E1-d4	2630.84	996.515	-1.40056	0.00790965	1.89558	down	1	--	--
Ipomeatetrahydrofuran	596.667	432.312	-0.464851	0.0319093	1.4969	down	0.92	--	--
PS(18:1(11Z)/20:3(8Z,11Z,14Z)-2OH(5,6))	160.616	102.456	-0.648616	0.0298028	1.55381	down	0.92	--	--
(R)-3-Hydroxy-hexadecanoic acid	219.487	102.342	-1.10073	0.0160033	1.77526	down	0.92	--	--
(9Z)-Hexadecenoic acid	46.3106	18.3356	-1.3367	0.0309785	1.6132	down	0.88	C08362	Fatty acid biosynthesis(ko00061);;Metabolic pathways(ko01100)
Dithiothreitol (DTT)	599.954	732.553	0.28808	0.0411749	1.51345	up	0.84	--	--
Taurine glutamate	115.725	172.427	0.575282	0.00321367	2.0211	up	0.96	--	--
4-(8-Methyl-9H-1,3-dioxolo(4,5-h)(2,3)benzodiazepin-5-yl)benzenamine	550.119	925.671	0.750754	0.00798903	1.92228	up	1	--	--
Etamicastat	252.643	385.767	0.610631	0.00287947	2.07451	up	1	--	--
4',5-Dihydroxy-3,3'-dimethoxy-6,7-methylenedioxyflavone 4'-glucuronide	609.062	807.587	0.407029	0.0443401	1.60687	up	0.76	--	--
S-(Indolylmethylthiohydroximoyl)-L-cysteine	456.208	661.631	0.536336	0.0267724	1.70465	up	0.92	C16518	Tryptophan metabolism(ko00380);;Metabolic pathways(ko01100);;2-Oxocarboxylic acid metabolism(ko01210)
Ser Glu Asp	632.468	1128.22	0.834981	0.0204917	1.78716	up	0.96	--	--
6-Hydroxyprotopine	427.638	611.252	0.515378	0.0121743	1.80743	up	0.96	C05190	Metabolic pathways(ko01100)
Harmol sulfate	202.829	423.997	1.06379	0.0112396	1.9086	up	0.96	--	--
Desmethylflumazenil (Ro 15-5528)	50.4137	32.153	-0.648863	0.0190981	1.69006	down	0.88	--	--
1-Nitro-5,6-dihydroxy-dihydronaphthalene	33.8502	21.616	-0.647063	0.0152351	1.74048	down	0.96	C14801	Metabolism of xenobiotics by cytochrome P450(ko00980)
Cysteinyl-Glutamate	942.007	720.286	-0.387169	0.00961455	1.79915	down	0.92	--	--
S-(4-Methylthiobutylthiohydroximoyl)-L-cysteine	250.567	178.26	-0.491215	0.0116574	1.76516	down	0.96	C17242	2-Oxocarboxylic acid metabolism(ko01210)
(S)-Norcoclaurine	18.2049	37.2914	1.03452	0.0272618	1.66736	up	0.96	C06160	Metabolic pathways(ko01100)
N-Glycoloyl-neuraminate	112.133	149.207	0.412103	0.0278139	1.60736	up	0.92	C03410	Amino sugar and nucleotide sugar metabolism(ko00520)
Asp Gln Asn Asp	508.48	745.908	0.552806	0.027821	1.58986	up	0.96	--	--
Choline	5696.57	4168.7	-0.450495	0.017164	1.69493	down	0.96	C00114	Glycine, serine and threonine metabolism(ko00260);;Glycerophospholipid metabolism(ko00564);;Metabolic pathways(ko01100);;ABC transporters(ko02010);;Cholinergic synapse(ko04725);;Bile secretion(ko04976);;Choline metabolism in cancer(ko05231)
D-Glucose	104.415	313.935	1.58814	0.0372033	1.7244	up	1	C00031	Glycolysis / Gluconeogenesis(ko00010);;Pentose phosphate pathway(ko00030);;Galactose metabolism(ko00052);;Starch and sucrose metabolism(ko00500);;Amino sugar and nucleotide sugar metabolism(ko00520);;Neomycin, kanamycin and gentamicin biosynthesis(ko00524);;Metabolic pathways(ko01100);;ABC transporters(ko02010);;HIF-1 signaling pathway(ko04066);;FoxO signaling pathway(ko04068);;AMPK signaling pat…
Histidine glutamate	24.3656	128.177	2.39522	0.0135317	1.94243	up	1	--	--
Glycerol 2-phosphate	28.5359	9.94008	-1.52145	0.0453854	1.46527	down	0.88	C02979	--
Rutin	368.097	484.515	0.396456	0.0295594	1.65462	up	0.92	C05625	Metabolic pathways(ko01100)
4-Hydroxycinnamoylagmatine	4.21831	2.41306e-10	-34.0251	0.0416705	1.64492	down	0.9	--	--
Urocanate	66.8725	85.1256	0.348179	0.0197476	1.71785	up	0.84	C00785	Histidine metabolism(ko00340);;Metabolic pathways(ko01100)
S-(Hydroxyphenylacetothiohydroximoyl)-L-cysteine	668.045	1163.33	0.800245	0.0167094	1.82893	up	0.92	C17238	2-Oxocarboxylic acid metabolism(ko01210)
6-Carboxy-5,6,7,8-tetrahydropterin	18.5095	26.056	0.49335	0.00907181	1.78467	up	0.96	C20239	Folate biosynthesis(ko00790);;Metabolic pathways(ko01100)
(-)-Neplanocin A	57.6214	75.5177	0.390208	0.0125414	1.79592	up	0.96	--	--
3-Methyl-1-hydroxybutyl-ThPP	19.6349	46.1519	1.23297	0.0121227	1.8402	up	0.96	C15974	Valine, leucine and isoleucine degradation(ko00280)
Citalopram aldehyde	32.0436	19.1777	-0.740603	0.034976	1.55745	down	0.84	C16612	Drug metabolism - cytochrome P450(ko00982)
3',5,6-Trihydroxy-3,4',7,8-tetramethoxyflavone 3-glucoside	259.717	409.247	0.656033	0.0218998	1.7469	up	0.92	--	--
1-Hexadecanol	1629.32	2256.45	0.469787	0.0494346	1.49422	up	0.88	C00823	Fatty acid degradation(ko00071)
Amrinone	147.493	192.221	0.382116	0.0425181	1.5441	up	0.84	--	--
Isoglutamine	46.2215	59.7254	0.36978	0.0220957	1.71797	up	0.96	C16673	Histidine metabolism(ko00340)
Glycyl-Methionine	52.9818	77.4131	0.54708	0.0310121	1.56772	up	0.92	--	--
5,6-Dihydro-5'-azacytidine	22.7701	29.3694	0.367175	0.0390187	1.60979	up	0.88	--	--
Dopamine quinone	23.7755	33.761	0.505878	0.0219369	1.82124	up	0.96	C17755	Parkinson disease(ko05012)
3-Dehydrosphinganine	10.0344	19.9285	0.989885	0.02177	1.69871	up	0.96	C02934	Sphingolipid metabolism(ko00600);;Metabolic pathways(ko01100)
Sphingosine-1-phosphate	58.5661	93.7918	0.679395	0.0477631	1.61619	up	0.96	--	--
L-2,4-Diaminobutanoate	2092.81	1385.02	-0.595532	0.0400412	1.64271	down	0.88	C03283	Glycine, serine and threonine metabolism(ko00260);;Metabolic pathways(ko01100);;2-Oxocarboxylic acid metabolism(ko01210);;Biosynthesis of amino acids(ko01230)
20-Hydroxy-6Z,15Z-eicosadienoic acid	10.8519	1.68855	-2.68408	0.0116729	1.88487	down	1	--	--
1-heneicosanoyl-glycero-3-phosphate	281.235	442.009	0.652298	0.0158478	1.69601	up	0.92	--	--
(S)-2,3,4,5-Tetrahydropiperidine-2-carboxylate	24.2005	37.658	0.637921	0.00311843	1.92834	up	1	--	--
(2R,3R,4R)-2-Amino-4-hydroxy-3-methylpentanoic acid	884.137	982.608	0.152347	0.0125151	1.74427	up	0.92	--	--
Glabrin A	875.159	1034.39	0.241159	0.0038855	1.92602	up	1	--	--
5-Hydroxyectoine	171.894	224.039	0.382229	0.0289333	1.57047	up	0.92	C16432	Glycine, serine and threonine metabolism(ko00260);;Metabolic pathways(ko01100)
Benzoyl ecgonine	837.345	1070.86	0.354875	0.0120067	1.83725	up	1	--	--
delta-Terpineol	157.723	27.2816	-2.53139	0.0232942	1.63281	down	0.92	--	--
5-Methylcytosine	240.728	302.242	0.328304	0.0338266	1.55345	up	0.84	C02376	Pyrimidine metabolism(ko00240);;Metabolic pathways(ko01100)
Ala Ala Asn	465.064	599.728	0.366878	0.0139274	1.73497	up	0.92	--	--
Mitiglinide	245.232	317.89	0.374378	0.0178772	1.68227	up	0.92	--	--
1-(5-Phospho-D-ribosyl)-5-amino-4-imidazolecarboxylate	92.3532	122.447	0.406929	0.0201358	1.67374	up	0.88	C04751	Purine metabolism(ko00230);;Metabolic pathways(ko01100)
(2S,3R,4R,5S,6S)-2-(Hydroxymethyl)-6-phenylmethoxyoxane-3,4,5-triol	189.5	226.097	0.254749	0.045929	1.45673	up	0.84	--	--
Garcinia lactone dibutyl ester	23.0922	28.3135	0.294086	0.0425042	1.59351	up	0.88	--	--
3-Cyano-L-alanine	7.64405	12.5076	0.710397	0.0126494	1.84882	up	0.96	C02512	Metabolic pathways(ko01100)
Methyl prednisolonate	80.0299	118.502	0.566296	0.040433	1.62315	up	0.92	--	--
Phosphorylcholine	360.321	545.98	0.599565	0.0162517	1.69468	up	0.88	C00588	Glycerophospholipid metabolism(ko00564);;Metabolic pathways(ko01100);;Choline metabolism in cancer(ko05231)
Glutaminylglutamic acid	379.389	551.185	0.53886	0.0435951	1.57809	up	0.92	--	--
Trilostane	62.5577	96.8792	0.630999	0.0464403	1.54447	up	0.92	C12580	--
Castanospermine	2324.98	2666.02	0.19747	0.0230597	1.64	up	0.92	C02256	--
Acetylcarnitine	573.642	699.98	0.287163	0.0229745	1.66509	up	0.92	--	--
1-[Ethyl-(6-hydrazinylpyridazin-3-yl)amino]propan-2-ol	498.289	623.702	0.323876	0.0166544	1.72234	up	0.92	--	--
2-Amino-3-methyl-1-butanol	190.451	247.844	0.380009	0.0452594	1.61636	up	0.92	--	--
enantio-PAF C-16	378204	597968	0.660904	0.0420346	1.66554	up	0.92	--	--
2-Methylbutyrate	642.832	839.171	0.384524	0.00266398	1.85611	up	1	C18319	Protein digestion and absorption(ko04974)
Farnesyl acetone	14083.9	2399.57	-2.5532	0.0452087	1.59555	down	0.92	--	--
2-Arachidonoylglycerol	1356.42	1982.23	0.54732	0.0360166	1.67838	up	0.84	C13856	Neuroactive ligand-receptor interaction(ko04080);;Thermogenesis(ko04714);;Retrograde endocannabinoid signaling(ko04723)
Senkyunolide N	28.0006	33.7922	0.27123	0.0253201	1.7148	up	0.92	--	--
Tertatolol	28.4478	78.4947	1.46427	0.0439661	1.59267	up	1	--	--
5-(2-Methylpropyl)tetrahydro-2-oxo-3-furancarboxylic acid	780.779	976.985	0.323422	0.0350036	1.55608	up	0.88	--	--
Sclareol	2554.92	824.736	-1.63127	0.040543	1.61209	down	0.88	C09183	--
gamma-Butyrolactone	120.276	162.671	0.435601	0.00308406	1.94196	up	1	C01770	--
1-Methyl-2-propylbenzene	13.5537	19.2394	0.505378	0.0330464	1.60205	up	0.92	--	--
Succinylmonocholine	639.273	811.475	0.344114	0.0417382	1.50487	up	0.92	--	--
4-[(2,4-Dihydroxy-3,3-dimethylbutanoyl)amino]butanoic acid	102.055	138.422	0.439726	0.0108015	1.76317	up	0.96	--	--
p-Hydroxyphenylethylbiguanide	111.155	148.12	0.414184	0.0259512	1.59611	up	0.96	--	--
MDAI	201.108	285.995	0.508023	0.00631551	1.84824	up	1	--	--
Salutaridine	63.0444	123.156	0.966052	0.00930149	1.8134	up	0.96	C05179	Metabolic pathways(ko01100)
3-(5-Methoxy-4-oxocyclohex-2-en-1-yl)prop-2-enoic acid	287.215	386.265	0.427458	0.00855009	1.76865	up	0.96	--	--
2-Phenyl-1,3-propanediol monocarbamate	78.8396	107.83	0.451765	0.0099931	1.79077	up	0.96	C16586	Drug metabolism - cytochrome P450(ko00982)
2-(1,2,3,4-Tetrahydroxybutyl)-6-(2,3,4-trihydroxybutyl)pyrazine	218.007	616.178	1.49897	0.0239446	1.77076	up	0.96	--	--
Isoeugenitin	255.049	326.747	0.3574	0.0186319	1.69403	up	0.92	--	--
1,2,5,6-Tetrahydro-4H-pyrrolo[3,2,1-ij]quinolin-4-one	35.6135	42.5363	0.25627	0.0285743	1.75218	up	0.92	--	--
8-hydroxy Guanosine	85.5407	110.282	0.366514	0.0405546	1.62217	up	0.84	--	--
5-Methoxytryptophol	124.015	178.204	0.523012	0.0128956	1.68038	up	0.96	--	--
L-Valine	330.538	404.854	0.292585	0.0375101	1.5595	up	0.88	C00183	Valine, leucine and isoleucine degradation(ko00280);;Valine, leucine and isoleucine biosynthesis(ko00290);;Penicillin and cephalosporin biosynthesis(ko00311);;Pantothenate and CoA biosynthesis(ko00770);;Aminoacyl-tRNA biosynthesis(ko00970);;Metabolic pathways(ko01100);;2-Oxocarboxylic acid metabolism(ko01210);;Biosynthesis of amino acids(ko01230);;Biosynthesis of cofactors(ko01240);;ABC transport…
MM 42842	255.077	517.327	1.02015	0.00725374	1.95868	up	1	C20928	Monobactam biosynthesis(ko00261)
N-lactoyl-phenylalanine	546.782	739.523	0.435631	0.00205181	1.92651	up	1	--	--
Dulcin	8.39228	55.1391	2.71594	0.0143451	1.91818	up	1	C19415	--
2-Isopropylmaleate	19.3574	26.7875	0.468676	0.0246421	1.65162	up	0.88	C02631	Valine, leucine and isoleucine biosynthesis(ko00290);;2-Oxocarboxylic acid metabolism(ko01210)
2-Phenylacetamide	261.726	350.423	0.421039	0.0373805	1.56447	up	0.84	C02505	Phenylalanine metabolism(ko00360);;Metabolic pathways(ko01100)
Propericiazine	328.477	534.162	0.701483	0.0136445	1.84325	up	0.96	--	--
3-Ethyl-1,2-cyclopentanedione	15.3261	22.8289	0.57487	0.0235208	1.6805	up	0.88	--	--
2-Hydroxyfelbamate	27.109	77.3597	1.51281	0.00864754	1.90652	up	0.96	C16582	Drug metabolism - cytochrome P450(ko00982)
(+)-Lysergic acid	524.738	604.394	0.203892	0.0134531	1.69605	up	0.92	--	--
Pheneturide	70.1767	190.039	1.43723	0.00971931	1.8155	up	0.96	C12590	--
Phosphocreatine	2208.85	2773.81	0.328573	0.0236242	1.69409	up	0.96	C02305	Arginine and proline metabolism(ko00330);;Metabolic pathways(ko01100)
5-Hydroxyindoleacetate	741.319	948.366	0.35535	0.0243639	1.68642	up	0.92	C05635	Tryptophan metabolism(ko00380);;Metabolic pathways(ko01100);;Serotonergic synapse(ko04726)
Mergepta	2332.28	2941.52	0.334819	0.0226217	1.70234	up	0.92	--	--
Panaxydol chlorohydrin	1289.71	2176.9	0.755235	0.01095	1.77063	up	0.92	--	--
Dapdiamide C	23.4924	14.8535	-0.661388	0.030591	1.71509	down	0.96	C20964	Metabolic pathways(ko01100)
6-Imino-5-oxocyclohexa-1,3-dienecarboxylate	531.578	379.698	-0.485428	0.0154208	1.73784	down	1	C04584	--
Deoxycoformycin	49.0984	76.3707	0.637344	0.029664	1.53731	up	0.92	C02267	--
Bis(2,5-dihydroxypyrrol-1-yl) carbonate	1150.15	1478.03	0.36185	0.0485627	1.57989	up	0.88	--	--
(S)-DNPA	236.556	288.685	0.28731	0.0474744	1.46546	up	0.92	C12434	Metabolic pathways(ko01100)
Etazolate	262.579	339.915	0.372424	0.0267924	1.62858	up	0.96	--	--
4-(Glutamylamino) butanoate	133.963	327.474	1.28954	0.00717493	2.00012	up	1	--	--
Methyldopate	1041.13	1421.87	0.449642	0.0400693	1.56115	up	0.96	--	--
4-Butyl-5-hydroxy-2-(4-hydroxyphenyl)-1-phenyl-1H-pyrazol-3(2H)-one	291.484	430.698	0.56326	0.0443881	1.51328	up	0.84	--	--
7,8-Dihydroxanthopterin	127.346	170.176	0.418277	0.0227997	1.6317	up	0.92	C21065	Folate biosynthesis(ko00790)
gamma-Glutaminyl-4-hydroxybenzene	300.884	530	0.816784	0.00131636	2.00176	up	1	--	--
D-Mannitol 1-phosphate	285.211	418.509	0.55323	0.0207192	1.73028	up	0.92	C00644	Fructose and mannose metabolism(ko00051);;Metabolic pathways(ko01100)
5-Hydroxytryptophol glucuronide	1265.08	1686.55	0.414853	0.0180554	1.65966	up	0.92	--	--
5-Oxozaleplon	1028.48	1814.48	0.819043	0.0166637	1.7876	up	0.92	--	--
N6-(L-1,3-Dicarboxypropyl)-L-lysine	189.059	467.574	1.30636	0.0124688	1.88176	up	1	C00449	Lysine biosynthesis(ko00300);;Lysine degradation(ko00310);;Metabolic pathways(ko01100);;Biosynthesis of amino acids(ko01230)
Capecitabine	511.468	610.7	0.255819	0.0336125	1.5212	up	0.84	C12650	Drug metabolism - other enzymes(ko00983)
N5-Citryl-D-ornithine	55.106	25.2956	-1.12332	0.0333416	1.65205	down	0.92	C22101	Metabolic pathways(ko01100)
4-Hydroxymethylphenylhydrazine	2377.19	3025.95	0.348134	0.0270257	1.65519	up	0.92	C03994	--
Barbital	4555.28	5766.01	0.340032	0.0354548	1.59582	up	0.92	--	--
Nicotinate D-ribonucleoside	57.0318	36.2454	-0.653969	0.0131297	1.77313	down	0.96	C05841	Nicotinate and nicotinamide metabolism(ko00760);;Metabolic pathways(ko01100)
Koeniginequinone A	1278.74	2325.82	0.863011	0.0115124	1.82126	up	0.96	--	--
2,5-Diamino-2-methylpentanoic acid	22.6231	35.4089	0.646313	0.01105	1.79031	up	0.96	--	--
N-Methylethanolamine phosphate	84.4827	109.77	0.37775	0.0315693	1.65287	up	0.88	C01210	Glycerophospholipid metabolism(ko00564)
L-leucyl-L-proline	84.1736	25.8714	-1.70201	0.00265693	1.97332	down	0.96	--	--
Oxo-ciprofloxacin	1422.42	1887.69	0.408277	0.0393807	1.63329	up	0.92	--	--
Tenuazonic acid	236.843	299.38	0.338049	0.0235719	1.58778	up	0.92	C08511	--
Fructosyl valine	202.675	400.979	0.984356	0.045658	1.5559	up	0.96	--	--
2'-Deamino-2'-hydroxyparomamine	661.219	997.101	0.59261	0.0253101	1.66974	up	0.88	C20353	Neomycin, kanamycin and gentamicin biosynthesis(ko00524)
Phenylacetylglycine	27.0618	54.4209	1.0079	0.00251386	1.93112	up	1	C05598	Phenylalanine metabolism(ko00360)
L-Phenylalanine	1011.54	1578.13	0.641654	0.0442998	1.50957	up	0.92	C00079	Phenylalanine metabolism(ko00360);;Phenylalanine, tyrosine and tryptophan biosynthesis(ko00400);;D-Amino acid metabolism(ko00470);;Aminoacyl-tRNA biosynthesis(ko00970);;Metabolic pathways(ko01100);;2-Oxocarboxylic acid metabolism(ko01210);;Biosynthesis of amino acids(ko01230);;ABC transporters(ko02010);;Protein digestion and absorption(ko04974);;Mineral absorption(ko04978);;Central carbon metabol…
Rolafagrel	70.6248	100.574	0.510015	0.0429925	1.49949	up	0.84	--	--
N1-(alpha-D-ribosyl)-5,6-dimethyl-benzimidazole	37.0585	51.4096	0.472231	0.0489012	1.49047	up	0.84	--	--
Alanyltryptophan	458.918	741.897	0.692983	0.00842955	1.832	up	0.96	--	--
alpha-Acetyllysine	152.09	245.63	0.691558	0.000628712	2.0867	up	1	--	--
Calomelanol G	546.317	1176.29	1.10644	0.0183299	1.82551	up	0.96	--	--
Metharbital	2750.82	3559.61	0.371859	0.0337105	1.58691	up	0.92	--	--
3-Carboxy-2,3,4,9-tetrahydro-1H-pyrido[3,4-b]indole-1-propanoic acid	359.825	908.926	1.33687	0.0292032	1.80725	up	1	--	--
3-Hydroxy-2-methylpyridine-5-carboxylate	38.674	213.996	2.46815	0.0358016	1.76685	up	1	C01270	Vitamin B6 metabolism(ko00750)
Tetracycline	1234.82	1435.05	0.216797	0.044794	1.46825	up	0.92	C06570	Metabolic pathways(ko01100);;Bile secretion(ko04976)
Eperezolid	835.465	1424.7	0.770003	0.00212086	1.94686	up	0.96	--	--
Methoxypyrazine	123.84	169.309	0.451187	0.0118408	1.73021	up	0.92	--	--
Indolepyruvate	59.634	95.477	0.679019	0.0122577	1.83314	up	1	C00331	Tryptophan metabolism(ko00380);;Metabolic pathways(ko01100)
5-O-Feruloylquinic acid	2478.47	4306.37	0.797022	0.0449562	1.4852	up	0.88	C02572	--
DL-Asparagine	17.0923	27.5353	0.68794	0.0174662	1.69355	up	0.92	--	--
7-hydroxyoct-1-enoylglycine	70.6251	114.471	0.69673	0.0119099	1.73404	up	1	--	--
Isoquinoline	67.1474	84.073	0.32431	0.0265847	1.62304	up	0.96	C06323	--
2-Naphthylamine	43.8549	63.698	0.53851	0.0229117	1.72546	up	1	C02227	--
1-Methoxy-1H-indole-3-acetonitrile	1126.61	1668	0.566131	0.0121567	1.82723	up	1	--	--
Ibudilast	12.7576	37.5746	1.5584	0.00286465	1.95415	up	1	--	--
Nalidixic acid	2442.29	3717	0.605903	0.0117349	1.82935	up	1	C05079	--
Sapidolide A	181.567	279.267	0.621145	0.0397262	1.53905	up	0.88	--	--
Pro Pro	248.577	392.539	0.659143	0.0019752	2.00437	up	1	--	--
Sanfetrinem	69.4313	98.9244	0.510741	0.00222702	1.92359	up	1	--	--
Diethofencarb	203.31	330.352	0.700324	0.0210951	1.59345	up	0.92	C11077	--
N-Carbamyl-L-glutamate	266.463	401.539	0.591607	0.0406897	1.52844	up	0.88	C05829	Histidine metabolism(ko00340)
(S)-Ureidoglycine	1037.53	1466.41	0.499132	0.0407158	1.52184	up	0.92	C02091	Purine metabolism(ko00230);;Metabolic pathways(ko01100)
Venoterpine	34.4511	67.5492	0.971388	0.00533444	1.81162	up	0.96	--	--
1,2-Bis(2-(4,5-dihydro-1H-imidazol-2-yl)propan-2-yl)diazene	54.0945	178.021	1.71849	0.0100839	1.71841	up	0.96	--	--
5-(3'-Carboxy-3'-oxopropyl)-4,6-dihydroxypicolinate	22.1044	68.9456	1.64113	0.0164595	1.80848	up	0.92	C05656	Tryptophan metabolism(ko00380)
4-Hydroxy-4-methyl-5-hexenoic acid gamma lactone	38.7681	63.35	0.708474	0.0473561	1.52611	up	0.84	--	--
6-Fluorohomovanillic acid	14.6466	51.8838	1.82472	0.00174688	2.03494	up	1	--	--
2-(Fluoromethyl)-3-(3,4-dihydroxyphenyl)alanine	79.4177	138.859	0.806088	0.0225862	1.80974	up	1	--	--
3-Methylene-indolenine	142.593	195.541	0.455567	0.024892	1.71059	up	0.96	--	--
Clavulanic acid	78.3604	114.669	0.549275	0.0425288	1.60909	up	0.92	C06662	Metabolic pathways(ko01100)
Fuberidazole	204.292	288.245	0.496666	0.0431696	1.60855	up	0.96	C18737	--
4-Methoxy-1H-indole-3-acetonitrile	54.1096	74.2343	0.456202	0.00836023	1.9028	up	1	--	--
Tegafur	2659.44	3615.48	0.443066	0.0315704	1.67108	up	0.92	C12673	Drug metabolism - other enzymes(ko00983)
2-O-p-Coumaroyltartronic acid	21106.3	29266.4	0.471569	0.0336768	1.65582	up	0.92	--	--
L-Homocystine	7539.25	10292.9	0.449151	0.0335316	1.65783	up	0.92	C01817	Cysteine and methionine metabolism(ko00270)
UDP-L-rhamnose	697.232	1114.03	0.676083	0.0458581	1.60272	up	0.92	C02199	Amino sugar and nucleotide sugar metabolism(ko00520);;Metabolic pathways(ko01100);;Biosynthesis of nucleotide sugars(ko01250)
beta-Alanyl-CoA	45.4146	93.8032	1.04648	0.0247518	1.70454	up	0.96	C02335	beta-Alanine metabolism(ko00410);;Propanoate metabolism(ko00640)
P1,P4-Bis(5'-guanosyl) tetraphosphate	40.0918	61.7898	0.624061	0.0243574	1.72416	up	0.92	C01261	Purine metabolism(ko00230);;Metabolic pathways(ko01100)
Oxymorphone	138.539	191.521	0.467214	0.0194632	1.66614	up	0.96	C08019	--
Loracarbef	1680.1	2292.31	0.448261	0.00385443	2.03275	up	1	--	--
D-4'-Phosphopantothenate	191.517	265.492	0.471198	0.0183229	1.90063	up	1	C03492	beta-Alanine metabolism(ko00410);;Pantothenate and CoA biosynthesis(ko00770);;Metabolic pathways(ko01100);;Biosynthesis of cofactors(ko01240)
Ser Asp Asp Ala	1838.54	2076.45	0.175558	0.0189099	1.64189	up	0.92	--	--
Alginic acid	1053.81	1378.42	0.387399	0.0126024	1.81508	up	0.92	C01768	Fructose and mannose metabolism(ko00051);;Metabolic pathways(ko01100)
Isonicotinoyl radical	45.6351	69.7141	0.611307	0.0172571	1.87349	up	0.96	C21754	Drug metabolism - other enzymes(ko00983)
7-Acetamido-9-oxofluorene-4-carboxylic acid	689.572	1031.77	0.581352	0.0113476	1.94398	up	1	--	--
9-Riburonosylhypoxanthine	211.898	327.143	0.626552	0.0181756	1.85578	up	1	C11631	--
Antibiotic M83	1811.62	2375.63	0.391024	0.0201476	1.64032	up	1	--	--
Macarpine	1090.32	1513.56	0.473192	0.00898177	1.80724	up	1	C06165	Metabolic pathways(ko01100)
6-Methylthiopurine 5'-monophosphate ribonucleotide	371.281	445.623	0.263311	0.0354733	1.6603	up	0.88	C16615	Drug metabolism - other enzymes(ko00983)
8-Azaspiro[4.5]decane-8-butanoic acid, 7,9-dioxo(buspirone metabolite)	33.4187	44.1727	0.402497	0.0204225	1.57002	up	0.92	--	--
3'-Hydroxy-N-methyl-(S)-coclaurine	471.524	668.735	0.504103	0.00646106	1.8755	up	0.96	C05202	Metabolic pathways(ko01100)
Protodeoxyviolaceinic acid	261.773	323.669	0.306205	0.0481217	1.57549	up	0.88	C21131	Metabolic pathways(ko01100)
Inosine 5'-tetraphosphate	92.8866	164.436	0.823983	0.0196507	1.80896	up	0.96	C03614	Purine metabolism(ko00230);;Metabolic pathways(ko01100)
2,3,4,5-Tetrahydro-7,8-dihydroxy-1-phenyl-1H-3-benzazepine	734.848	969.744	0.400159	0.021901	1.78997	up	1	--	--
Losartan	1995.83	2336.77	0.227524	0.0226285	1.6075	up	0.96	C07072	--
Flunitrazepam	283.3	439.543	0.633675	0.00911471	1.93937	up	1	--	--

## Sheet: XJBC_milk_protein_percentage 
DEM analysis, ROC curves, and KEGG enrichment analysis of DEMs in low milk protein percentage vs. high milk protein percentage
name	Low_Mean	High_Mean	log2FC	Pvalue	VIP	regulated	AUC	KEGG_annotation	KEGG_pathway_annotation
KIRENOL	14.1936	41.6848	1.55428	0.0200013	1.54263	up	0.96	--	--
Prostaglandin B2	432.417	239.577	-0.851936	0.010271	1.61468	down	0.96	C05954	Arachidonic acid metabolism(ko00590);;Metabolic pathways(ko01100);;Serotonergic synapse(ko04726)
Cholylproline	33.3733	80.0124	1.26153	0.0416457	1.34692	up	0.92	--	--
5-Oxoavermectin ''1a'' aglycone	807.994	1498.03	0.89065	0.0119966	1.70335	up	1	C11978	Metabolic pathways(ko01100)
Ginsenoside Rc	64.2821	144	1.16358	0.0288166	1.3732	up	0.88	--	--
Chenodeoxycholylisoleucine	55468	66464.1	0.26092	0.0377856	1.36702	up	0.92	--	--
LysoPC(16:1(9Z)/0:0)	86.6938	193.387	1.15749	0.03552	1.39557	up	0.88	--	--
PE(18:0/18:1(12Z)-2OH(9,10))	95.5903	241.655	1.33801	0.0367129	1.40651	up	0.92	--	--
PC(18:1(12Z)-2OH(9,10)/DiMe(11,3))	160.305	563.322	1.81314	0.000914746	1.78554	up	1	--	--
2-(4,4-Difluoro-1-piperidinyl)-6-methoxy-N-[1-(1-methylethyl)-4-piperidinyl]-7-[3-(1-pyrrolidinyl)propoxy]-4-quinazolinamine	9903.51	18502.1	0.901675	0.00856757	1.57822	up	0.92	--	--
(7Z,10Z,13Z,16Z,19Z)-Docosapentaenoic acid	403.703	785.904	0.96106	0.0254208	1.45868	up	0.92	C16513	Biosynthesis of unsaturated fatty acids(ko01040)
Leu-Arg-Asn-Arg	729.503	1600.47	1.13351	0.00877459	1.587	up	0.96	--	--
LysoPC(22:5(7Z,10Z,13Z,16Z,19Z)/0:0)	76593.6	111763	0.545152	0.0419325	1.33115	up	0.92	--	--
Taxa-4(20),11(12)-dien-5alpha,13alpha-diol	2845.06	1227.19	-1.2131	0.0316102	1.49669	down	1	C11897	Metabolic pathways(ko01100)
Cholyl-L-dopa	3794.19	2268.32	-0.74217	0.0221108	1.51381	down	0.96	--	--
Octadecanoic acid	809.49	1688.88	1.06099	0.014415	1.52435	up	0.92	C01530	Fatty acid biosynthesis(ko00061);;Biosynthesis of unsaturated fatty acids(ko01040);;Metabolic pathways(ko01100);;Phototransduction - fly(ko04745)
1-acyl-PAF	731.752	2303.03	1.65411	0.0401841	1.36593	up	0.92	--	--
3alpha,7alpha,12alpha-Trihydroxy-5beta-cholestanoate	177.948	421.869	1.24534	0.0200886	1.48872	up	0.92	C04722	Primary bile acid biosynthesis(ko00120);;Metabolic pathways(ko01100)
CDP-DG(PGF1alpha/i-14:0)	20113.9	48558.4	1.27153	0.0427608	1.29329	up	0.88	--	--
(Z)-6-Nonen-1-ol	129.822	216.108	0.735221	0.0214651	1.51191	up	1	--	--
N-Arachidonyl dopamine	82.0221	286.274	1.80331	0.0380555	1.39585	up	0.84	--	--
CDP-DG(6 keto-PGF1alpha/16:0)	17127.2	42738.6	1.31925	0.00126758	1.78366	up	1	--	--
2-Aminobenzylstatine	330.668	269.614	-0.294489	0.0345837	1.36712	down	0.92	--	--
1-Oleoyl-sn-glycero-3-phosphocholine	126341	158960	0.331341	0.0347526	1.41292	up	0.88	C03916	--
PE(16:0/20:0)	152.566	236.753	0.633955	0.0231568	1.42828	up	0.92	--	--
Contignasterol	15801.5	35748.5	1.17782	0.00237805	1.75103	up	1	C19902	--
14-methyl palmitic acid	22.6322	81.3834	1.84636	0.00867896	1.61128	up	0.92	--	--
LysoPC(16:0/0:0)	8076	11611.8	0.523873	0.0153048	1.54581	up	0.92	--	--
DG(8:0/20:4(8Z,11Z,14Z,17Z)-2OH(5S,6R)/0:0)	169.729	384.414	1.17943	0.026767	1.46328	up	0.92	--	--
Avermectin B1a aglycone	4741.1	7876.47	0.73233	0.00390496	1.66966	up	0.96	C11979	Metabolic pathways(ko01100)
Melibiitol	9.06647	21.0012	1.21186	0.0273965	1.47481	up	0.92	C05399	Galactose metabolism(ko00052)
LysoPE(P-18:1(9Z)/0:0)	250.438	722.041	1.52763	0.0364071	1.43332	up	0.92	--	--
Ganglioside GA2 (d18:1/18:0)	1117.77	5901.59	2.40048	0.0312574	1.43072	up	0.92	--	--
Natamycin	888.041	1530.91	0.785693	0.0213797	1.44191	up	0.92	C08073	--
(9Z,11R,12S,13S,15Z)-12,13-Epoxy-11-hydroxy-9,15-octadecadienoic acid	41.5901	204.162	2.2954	0.000601058	1.86679	up	1	--	--
(9Z,11E,14Z)-(13S)-hydroperoxyoctadeca-(9,11,14)-trienoate	27.7182	72.0972	1.37911	0.00195006	1.75951	up	1	--	--
N-Undecylbenzenesulfonic acid	10900.5	6997.17	-0.639548	0.0183343	1.56162	down	0.96	--	--
Prostaglandin D1 Alcohol	54.1686	103.458	0.933522	0.0421925	1.29281	up	0.88	--	--
docosanedioate	20.7549	40.2781	0.956545	0.0141707	1.5213	up	0.92	C19625	Cutin, suberine and wax biosynthesis(ko00073)
Primary fluorescent chlorophyll catabolite	317.333	644.035	1.02114	0.0194165	1.52639	up	1	C18098	Porphyrin metabolism(ko00860)
LysoPI(18:2(9Z,12Z)/0:0)	22042.4	36215.2	0.716315	0.0124548	1.55725	up	0.96	--	--
Camptothecin sodium	9428.18	6816.5	-0.467948	0.0193971	1.45118	down	0.92	--	--
CDP-DG(i-18:0/a-25:0)	3488.82	8178.09	1.22903	0.0225552	1.476	up	0.88	--	--
3'-N-Debenzoyltaxol	364.779	260.054	-0.488211	0.0468466	1.3038	down	0.92	C16524	Metabolic pathways(ko01100)
Androsterone	958.313	666.936	-0.522949	0.013516	1.56802	down	0.92	C00523	Steroid hormone biosynthesis(ko00140);;Metabolic pathways(ko01100)
16-hydroxy hexadecanoic acid	2.99279	19.0311	2.6688	0.00608452	1.69419	up	0.92	--	--
PE(P-18:0/18:1(12Z)-2OH(9,10))	796.342	248.936	-1.67761	0.0235902	1.55261	down	1	--	--
Paromamine	46.9867	18.4282	-1.35034	0.000555937	1.88491	down	1	C01743	Neomycin, kanamycin and gentamicin biosynthesis(ko00524)
3-ketosphingosine	291.018	530.15	0.865293	0.0130339	1.57337	up	0.96	C06121	--
LysoPE(0:0/22:0)	3196.86	20826.8	2.70371	0.00626062	1.72288	up	1	--	--
7,8-Dehydroastaxanthianthin	253.573	2793.19	3.46144	0.0349928	1.48618	up	1	--	--
Menthol	448.506	1931.18	2.10628	0.00400734	1.65173	up	0.96	--	--
DG(13:0/5-iso PGF2VI/0:0)	185.378	534.357	1.52733	0.00580946	1.67992	up	1	--	--
PE(18:1(12Z)-2OH(9,10)/P-18:0)	2158.03	888.845	-1.27971	0.00250252	1.75645	down	0.96	--	--
MEDICA 16	1687.69	2213.05	0.390987	0.0495364	1.30906	up	0.88	--	--
(E)-3-decen-1-ol	948.555	2474.22	1.38317	0.00365546	1.72866	up	0.96	--	--
11Z-Eicosenoic acid	16.9542	39.6296	1.22494	0.0051016	1.71331	up	1	--	--
Spheroidenone	125.709	473.143	1.91218	0.00378306	1.68172	up	0.96	C15903	Metabolic pathways(ko01100)
5,6-dehydro Arachidonic Acid	14751.8	26303.8	0.834381	0.00506373	1.62537	up	0.96	--	--
NNAL-N-glucuronide	3533.53	5428.45	0.619432	0.0256683	1.45692	up	0.92	C19606	Metabolism of xenobiotics by cytochrome P450(ko00980);;Chemical carcinogenesis - DNA adducts(ko05204)
Ptelatoside B	3372.29	5560.72	0.721542	0.0133255	1.50591	up	0.92	--	--
Dihydrofolic acid	4433.4	8896.69	1.00485	0.0131342	1.52263	up	0.92	C00415	One carbon pool by folate(ko00670);;Folate biosynthesis(ko00790);;Metabolic pathways(ko01100);;Biosynthesis of cofactors(ko01240);;Antifolate resistance(ko01523)
Icos-2-enoic acid	3.29014	13.8379	2.0724	0.0144496	1.55219	up	0.96	--	--
Oleandolide	316.695	177.485	-0.835401	0.045393	1.34453	down	0.84	C11990	Metabolic pathways(ko01100)
Glutathionylspermidine	21814.7	46813.1	1.10161	0.039544	1.38295	up	0.88	C05730	Glutathione metabolism(ko00480);;Metabolic pathways(ko01100)
PE(20:0/PGF1alpha)	1899.23	17063.8	3.16745	0.0333331	1.485	up	0.96	--	--
gamma-Tocopherol	615.589	789.998	0.359882	0.0490822	1.28156	up	1	C02483	Ubiquinone and other terpenoid-quinone biosynthesis(ko00130);;Metabolic pathways(ko01100);;Biosynthesis of cofactors(ko01240)
Icosenoic acid	833.273	1466.92	0.815927	0.00706131	1.69651	up	1	C16526	Biosynthesis of unsaturated fatty acids(ko01040)
LysoPE(0:0/18:0)	269.455	1090.19	2.01646	0.0401855	1.34784	up	0.88	--	--
[(8S,9S,13S,14S,17R)-3,17-Dihydroxy-13-methyl-6,7,8,9,11,12,14,15,16,17-decahydrocyclopenta[a]phenanthren-1-yl] pentanoate	98.6472	35.9448	-1.4565	0.0379614	1.3496	down	0.88	--	--
13-OxoODE	11395.6	30738.6	1.43158	0.0217793	1.54073	up	0.88	C14765	Linoleic acid metabolism(ko00591)
5-Hexyltetrahydro-2-furanoctanoic acid	3471.04	5173.45	0.575759	0.0380103	1.29687	up	0.88	--	--
(15S)-15-Hydroxy-5,8,11-cis-13-trans-eicosatetraenoate	2445.02	6897.33	1.49619	0.00536701	1.66935	up	0.96	C04742	Arachidonic acid metabolism(ko00590);;Metabolic pathways(ko01100);;Inflammatory mediator regulation of TRP channels(ko04750)
D-Glucosamine	28788.2	74225.9	1.36645	0.00135412	1.76427	up	1	C00329	Amino sugar and nucleotide sugar metabolism(ko00520);;Metabolic pathways(ko01100);;Biosynthesis of nucleotide sugars(ko01250)
beta-Carotene	32.8818	94.4965	1.52297	0.0105869	1.58198	up	0.96	C02094	Retinol metabolism(ko00830);;Metabolic pathways(ko01100);;Biosynthesis of cofactors(ko01240);;Vitamin digestion and absorption(ko04977)
2-Undecenal	36.9576	99.4189	1.42765	0.0158113	1.58983	up	1	--	--
Ricinoleic acid	737.579	1310.97	0.829763	0.0366002	1.40136	up	0.92	C08365	--
12(13)Ep-9-KODE	38.6475	218.23	2.4974	0.0174777	1.65246	up	1	--	--
Peimisine	22057.3	62607.2	1.50507	0.0494848	1.35913	up	0.92	--	--
DG(i-14:0/20:5(7Z,9Z,11E,13E,17Z)-3OH(5,6,15)/0:0)	59502.3	102592	0.785901	0.0466632	1.29844	up	0.92	--	--
Erythromycin C	16647.7	36729.9	1.14163	0.00580821	1.63404	up	0.92	C06616	Metabolic pathways(ko01100)
Palmitaldehyde	246.394	563.999	1.19473	0.029978	1.38511	up	0.88	C00517	Fatty acid degradation(ko00071)
Docosanedioic acid	2806.83	4436.44	0.66046	0.00713948	1.6587	up	0.96	C19625	Cutin, suberine and wax biosynthesis(ko00073)
17alpha,21-Dihydroxy-5beta-pregnane-3,11,20-trione	12.0555	6.64578	-0.859181	0.00862284	1.57932	down	0.96	C05469	Steroid hormone biosynthesis(ko00140)
1-[4-[2-[2-(4-Fluorophenyl)ethoxy]ethoxy]phenoxy]-3-(propan-2-ylamino)propan-2-ol	1288.13	707.939	-0.863583	0.0208877	1.50782	down	0.96	--	--
Mangostanol	240.643	157.143	-0.614816	0.00794556	1.61611	down	0.96	--	--
Gentamicin B	17.6846	33.4916	0.921302	0.0340527	1.35424	up	0.88	--	--
(1R,2S,3S,4R)-p-Menthane-2,3-diol	5762.69	13683.1	1.24758	0.00771849	1.63189	up	0.96	--	--
17alpha,20alpha-Dihydroxycholesterol	1005.56	2325.1	1.2093	0.00702656	1.64069	up	0.96	C05499	Steroid hormone biosynthesis(ko00140)
(2R,3R)-3-Methylornithinyl-N6-lysine	558.478	1399.63	1.32547	0.0430506	1.3528	up	0.92	C20278	Lysine biosynthesis(ko00300);;Metabolic pathways(ko01100)
5-(N-Methyl-4,5-dihydro-1H-pyrrol-2-yl)pyridin-2-ol	4927.79	17721.3	1.84647	0.0093669	1.62017	up	1	C21075	Nicotinate and nicotinamide metabolism(ko00760);;Metabolic pathways(ko01100)
MG(0:0/20:5(5Z,8Z,11Z,14Z,17Z)/0:0)	5546.66	10475.9	0.917386	0.038341	1.34495	up	0.88	--	--
2-Hydroxyiminostilbene	4624.2	7737.26	0.74262	0.0385222	1.32503	up	0.92	C16604	Drug metabolism - cytochrome P450(ko00982)
Tetraethylene glycol monododecyl ether	726.325	2226.62	1.61617	0.0301929	1.49697	up	1	--	--
Hydroxyspirilloxanthin	15.5861	148.695	3.25403	0.0128421	1.71363	up	1	C15879	Metabolic pathways(ko01100)
19-Oxotestosterone	0.462108	26.3748	5.83479	0.0162197	1.67917	up	1	C05295	Steroid hormone biosynthesis(ko00140);;Metabolic pathways(ko01100)
Cytochalasin Npho	22069.4	47246.6	1.09816	0.0466971	1.35696	up	0.88	--	--
Capric acid	7026.49	15573.6	1.14822	0.00129333	1.79313	up	1	--	--
4,4-Dimethyl-2-[3-carboxylatopropyl]-2-tridecyloxazolidine 3-oxide	54.4234	134.919	1.30979	0.0253884	1.55727	up	0.96	--	--
16-Oxopalmitate	525.919	994.208	0.918708	0.0150603	1.56485	up	0.96	C19614	Cutin, suberine and wax biosynthesis(ko00073);;Metabolic pathways(ko01100)
Hexyl dodecanoate	11917.5	35114.4	1.55898	0.00821624	1.56624	up	0.92	--	--
Glycocholate	2734.84	6352.8	1.21594	0.00894495	1.58376	up	0.96	C01921	Primary bile acid biosynthesis(ko00120);;Metabolic pathways(ko01100);;Bile secretion(ko04976);;Cholesterol metabolism(ko04979)
Gluconic acid	2178.25	1621.47	-0.425874	0.0246215	1.50163	down	0.92	--	--
2,3,4,5,6,7-Hexahydroxyheptanoic acid	414.387	256.267	-0.693333	0.00382839	1.71952	down	0.96	--	--
4,5-Dioxopentanoate	31.2697	16.232	-0.945925	0.00369494	1.72279	down	1	C02800	Porphyrin metabolism(ko00860)
D-Arabinono-1,4-lactone	25.9617	14.5979	-0.830619	0.0113016	1.71149	down	1	C00652	Ascorbate and aldarate metabolism(ko00053);;Metabolic pathways(ko01100)
5-Hydroxykynurenine	903.759	597.952	-0.595909	0.0270375	1.55645	down	0.84	C05651	Tryptophan metabolism(ko00380);;Metabolic pathways(ko01100)
Propaneperoxoic acid, 2-hydroxy-	111.835	46.9538	-1.25205	0.0208653	1.43339	down	0.92	--	--
5-(3',5'-Dihydroxyphenyl)-gamma-valerolactone-O-glucuronide-O-methyl	203.807	143.417	-0.506992	0.0085758	1.7135	down	1	--	--
(+)-Chebulic acid	272.45	150.517	-0.856062	0.0327743	1.36237	down	0.92	--	--
(Hydroxymethylphenyl)succinyl-CoA	1402.91	986.991	-0.507313	0.0382907	1.43884	down	0.88	C09819	Metabolic pathways(ko01100)
Anthraniloyl-CoA	30.8811	15.3682	-1.00678	0.0292921	1.46629	down	0.92	C02247	--
Formylisoglutamine	130.523	71.2154	-0.874045	0.0198309	1.5276	down	0.96	C16674	Histidine metabolism(ko00340)
Decitabine	364.541	263.224	-0.469789	0.0424001	1.5103	down	0.92	--	--
dTDP-3-oxo-2,6-dideoxy-D-glucose	228.501	177.211	-0.366732	0.0481381	1.43251	down	0.84	C18029	Polyketide sugar unit biosynthesis(ko00523);;Metabolic pathways(ko01100);;Biosynthesis of nucleotide sugars(ko01250)
3-Oxopropanoate	1561.66	1030.71	-0.599441	0.0434815	1.39765	down	0.92	C00222	Pyrimidine metabolism(ko00240);;beta-Alanine metabolism(ko00410);;Inositol phosphate metabolism(ko00562);;Propanoate metabolism(ko00640);;Metabolic pathways(ko01100);;Carbon metabolism(ko01200)
UDP-L-Ara4N	24.5329	13.2782	-0.885656	0.0266494	1.48829	down	0.92	C16153	Amino sugar and nucleotide sugar metabolism(ko00520);;Metabolic pathways(ko01100);;Biosynthesis of nucleotide sugars(ko01250)
D-Glucuronolactone	26.9112	16.0506	-0.745574	0.040541	1.39249	down	0.92	C02670	Ascorbate and aldarate metabolism(ko00053);;Metabolic pathways(ko01100)
L-1-Pyrroline-3-hydroxy-5-carboxylate	2355.49	1519.18	-0.63273	0.0111452	1.68783	down	1	C04281	Arginine and proline metabolism(ko00330);;Metabolic pathways(ko01100)
Ethyl maltol	16.5961	9.27571	-0.839312	0.00752152	1.61389	down	0.92	C20362	--
xi-2,3-Dihydro-3,5-dihydroxy-6-methyl-4H-pyran-4-one	179.397	120.809	-0.570427	0.0206966	1.53764	down	0.92	--	--
Oxoadipic acid	1021.2	687.331	-0.571182	0.0321187	1.50944	down	0.96	--	--
1,2-Dihydroxy-6-methylcyclohexa-3,5-dienecarboxylate	979.964	626.419	-0.645599	0.0311726	1.47895	down	0.96	C06731	Metabolic pathways(ko01100)
2,3-Dimethyl-3-hydroxyglutaric acid	99.2806	61.68	-0.686709	0.00458164	1.6692	down	0.92	--	--
3-Dehydroquinic acid	351.335	230.721	-0.606697	0.0226556	1.49493	down	0.88	C00944	Phenylalanine, tyrosine and tryptophan biosynthesis(ko00400);;Metabolic pathways(ko01100);;Biosynthesis of amino acids(ko01230)
Stizolamine	78.3661	52.8104	-0.569406	0.0293721	1.49008	down	0.84	--	--
Pantothenate	23.3364	11.0328	-1.08078	0.0234124	1.42306	down	0.88	C00864	beta-Alanine metabolism(ko00410);;Pantothenate and CoA biosynthesis(ko00770);;Metabolic pathways(ko01100);;Biosynthesis of cofactors(ko01240);;Vitamin digestion and absorption(ko04977)
Caffeinol	400.225	246.954	-0.696567	0.00662366	1.64935	down	0.96	--	--
Pisatoside	234.015	151.024	-0.631827	0.0349234	1.43856	down	0.84	--	--
4-Amino-1-[(2R,5R)-5-(aminomethyl)-3,4-dihydroxyoxolan-2-yl]pyrimidin-2-one	226.855	126.229	-0.845721	0.0164684	1.51435	down	0.96	--	--
D-Name	27.6789	16.4143	-0.753834	0.0168424	1.63559	down	1	--	--
Prolyl-Asparagine	132.43	83.6517	-0.662763	0.010593	1.5862	down	0.96	--	--
Phenylalanyl-Glutamine	837.526	473.676	-0.822235	0.0332508	1.47386	down	0.96	--	--
Artocarbene	215.327	126.461	-0.767835	0.00999333	1.69452	down	0.96	--	--
(1aalpha,2beta,3alpha,11calpha)-1a,2,3,11c-Tetrahydro-6,11-dimethylbenzo[6,7]phenanthro[3,4-b]oxirene-2,3-diol	357.449	188.462	-0.923464	0.0214186	1.58805	down	1	C19559	Metabolism of xenobiotics by cytochrome P450(ko00980);;Chemical carcinogenesis - DNA adducts(ko05204)
4-(2-amino-3-hydroxyphenyl)-4-oxobutanoic acid O-glucoside	117.279	71.2479	-0.719021	0.00602935	1.79111	down	1	--	--
delta-(L-2-Aminoadipyl)-L-cysteinyl-D-valine	230.331	143.065	-0.687034	0.0133666	1.67195	down	0.92	C05556	Penicillin and cephalosporin biosynthesis(ko00311);;Metabolic pathways(ko01100)
3-Butynoate	276.617	165.217	-0.743531	0.00406733	1.68638	down	0.96	C06144	Butanoate metabolism(ko00650);;Metabolic pathways(ko01100)
D-1,5-Anhydrofructose	22.0609	15.2977	-0.528178	0.0146501	1.51605	down	0.96	--	--
Thiodi-glycolic acid	530.165	422.604	-0.327134	0.0328586	1.36196	down	0.88	--	--
Phenanthrene	31.5195	16.9791	-0.892487	0.0290026	1.45427	down	0.92	C11422	Metabolic pathways(ko01100)
3-(2-Hydroperoxyethyl)-1H-indole	36.1187	20.9273	-0.787358	0.000709141	1.82017	down	1	--	--
Panaxydol linoleate	6.66839	259.586	5.28273	0.0330385	1.59093	up	0.84	--	--
2-Nonadecanone	6634.04	16821.5	1.34234	0.00214351	1.72135	up	1	--	--
1-(2-(4-(3-Phenyl-2H-1-benzopyran-2-yl)phenoxy)ethyl)piperidine	583.654	1816.17	1.63772	0.00115926	1.81805	up	1	--	--
4,6-Tricosanedione	55.3716	130.584	1.23776	0.0204734	1.63384	up	1	--	--
2(R)-hydroxyicosanoic acid	4023.87	9151.63	1.18544	0.019023	1.5367	up	0.96	--	--
16-phenoxy tetranor Prostaglandin A2	15159.5	29307.7	0.951054	0.00444771	1.64595	up	1	--	--
Lenapenem	176.867	252.007	0.510799	0.0321118	1.4984	up	0.96	--	--
Pristanal	4663.83	12725.9	1.44818	0.0143283	1.5813	up	0.92	--	--
(8S,9S,10R,11S,13S,14S,17S)-11,17-Dihydroxy-10,13-dimethyl-17-prop-1-ynyl-9,11,12,14,15,16-hexahydro-8H-cyclopenta[a]phenanthren-3-one	382.215	209.171	-0.869706	0.0145099	1.52402	down	0.96	--	--
Arachidonoyl Serinol	6715.93	4057.2	-0.727102	0.030532	1.44283	down	0.92	--	--
Cerivastatin	76.8038	40.9766	-0.906377	0.0178621	1.473	down	0.92	C07966	Bile secretion(ko04976)
2-Isopropyl-5-methylfuran	116.972	80.8166	-0.533441	0.0390119	1.40263	down	0.92	--	--
21-Hydroxy-5beta-pregnane-3,11,20-trione	150.297	207.865	0.467826	0.0254665	1.42039	up	0.96	C05477	Steroid hormone biosynthesis(ko00140)
Benzetimide	63.3619	90.3423	0.511788	0.0264653	1.41167	up	0.88	--	--
10-Hydroxymelleolide	14.5715	25.3921	0.801228	0.0281377	1.43355	up	1	--	--
Momordicoside K	117.612	347.036	1.56105	0.015721	1.56436	up	0.96	--	--
Tetrahydrocortisone	409.012	3720.67	3.18535	0.0423163	1.42765	up	0.96	C05470	Steroid hormone biosynthesis(ko00140)
(Z)-7-[(1R,3S,4S,5R)-3-[(E,3R)-3-Hydroxyoct-1-enyl]-6-thiabicyclo[3.1.1]heptan-4-yl]hept-5-enoic acid	199523	932659	2.2248	0.0300138	1.47396	up	0.96	--	--
Mesobilirubinogen	38.2522	151.337	1.98415	0.0086258	1.65853	up	1	C05790	Porphyrin metabolism(ko00860)
LysoPI(18:1(9Z)/0:0)	2521.93	4704.02	0.899368	0.0163723	1.57019	up	0.96	--	--
Methylphosphonate	341.786	239.489	-0.513138	0.0168644	1.52615	down	0.96	C20396	Phosphonate and phosphinate metabolism(ko00440);;Metabolic pathways(ko01100)
Ciclopirox	96.8752	289.17	1.57772	0.0166182	1.49031	up	0.92	--	--
Hydroxy(oxo)methanesulfonic acid	13107	9373.71	-0.483647	0.0437816	1.41026	down	0.96	--	--
Hydroxymethylphosphonate	1820.68	1288.6	-0.498674	0.0261938	1.45438	down	0.92	C06455	Phosphonate and phosphinate metabolism(ko00440)
Salsoline-1-carboxylate	27.6973	14.7957	-0.904569	0.0248055	1.48529	down	0.96	--	--
4,6-Dioxoheptanoic acid	63.7116	34.9145	-0.867729	0.0439105	1.29634	down	0.84	--	--
(2S)-2-Amino-3-[(2S,3R)-2-amino-3-hydroxybutanoyl]oxypropanoic acid	101.592	58.38	-0.799243	0.00675637	1.63379	down	1	--	--
SQ 26180	579.012	317.396	-0.867309	0.0114937	1.61227	down	1	C16842	Monobactam biosynthesis(ko00261)
2-Hydroxycinnamic acid	11.0408	5.42415	-1.02538	0.0193281	1.44689	down	0.96	--	--
L-Tyrosine	2764.77	1711.18	-0.692168	0.00718793	1.59911	down	0.96	C00082	Ubiquinone and other terpenoid-quinone biosynthesis(ko00130);;Monobactam biosynthesis(ko00261);;Tyrosine metabolism(ko00350);;Phenylalanine metabolism(ko00360);;Phenylalanine, tyrosine and tryptophan biosynthesis(ko00400);;Thiamine metabolism(ko00730);;Aminoacyl-tRNA biosynthesis(ko00970);;Metabolic pathways(ko01100);;2-Oxocarboxylic acid metabolism(ko01210);;Biosynthesis of amino acids(ko01230);…
1H-1,2,4-Triazole-3-carboxamide	498.312	275.547	-0.854749	0.00442486	1.62154	down	0.96	--	--
8-O-Acetyl shanzhiside methyl ester	66.5616	30.9986	-1.10249	0.0163932	1.47495	down	0.92	--	--
5-Sulfo-1,3-benzenedicarboxylic acid	137.767	100.981	-0.448141	0.0442332	1.39131	down	0.84	--	--
3-hydroxybenzoic acid-3-O-sulphate	29.5033	60.4871	1.03575	0.030151	1.44486	up	0.88	--	--
N-acetyl-L-2-aminoadipate(2-)	8.54099	18.998	1.15337	0.00808858	1.62522	up	0.96	--	--
N-depropylpropafenone	31.2033	11.4223	-1.44984	0.0100868	1.60992	down	0.96	--	--
Cyanidin	40.4439	24.1949	-0.741222	0.0278777	1.53019	down	0.96	C05905	Metabolic pathways(ko01100)
Prunasin	271.92	133.661	-1.02461	0.00927192	1.71927	down	1	C00844	Metabolic pathways(ko01100)
Methyl 5-hydroxyoxindole-3-acetate	3830.68	2511.09	-0.609284	0.00810667	1.70337	down	1	--	--
3-methylcytidine	215.397	147.92	-0.542179	0.0464525	1.34091	down	0.88	--	--
Edultin	178.043	113.285	-0.65227	0.024848	1.46874	down	0.88	--	--
Geniposide	36.7829	22.4474	-0.712487	0.0157834	1.58111	down	0.92	C09781	--
5-Hydroxyindoleacetylglycine	1502.33	934.48	-0.684963	0.0180037	1.45245	down	0.88	C05832	Tryptophan metabolism(ko00380)
Graveolinine	105.378	62.5472	-0.752562	0.00899226	1.59038	down	0.96	--	--
Formyllysine	637.171	386.417	-0.721523	0.0449262	1.28942	down	0.84	--	--
N(epsilon)-(Carboxymethyl)hydroxylysine	52.006	34.4781	-0.592997	0.0308596	1.41689	down	0.92	--	--
Atorvastatin lactone	115.103	56.872	-1.01714	0.0250204	1.42003	down	0.92	--	--
2-Amino-2,3,6,7-tetrahydro-1H-pteridin-4-one	93.0962	52.9752	-0.813404	0.0123141	1.56562	down	1	--	--
Tazolol	24.9876	14.7913	-0.756466	0.0134241	1.56514	down	0.96	--	--
Triflusal	264.628	155.826	-0.764025	0.00652422	1.63947	down	1	--	--
7-(2-Hydroxyethyl)guanine	35.6378	21.4692	-0.731139	0.0189894	1.55525	down	0.96	--	--
Hippuric acid sulfate	62.2042	115.672	0.894959	0.0390995	1.30103	up	0.88	--	--
N-Acetylornithine	877.604	517.098	-0.763133	0.0208715	1.45407	down	0.88	C00437	Arginine biosynthesis(ko00220);;Metabolic pathways(ko01100);;2-Oxocarboxylic acid metabolism(ko01210);;Biosynthesis of amino acids(ko01230)
6-Aminohexanoate	2412.84	1436.71	-0.747963	0.0164803	1.52826	down	1	C02378	Metabolic pathways(ko01100)
gamma-L-Glutamyl-L-propargylglycine	45.108	23.5555	-0.937318	0.0340934	1.49067	down	1	C22139	Metabolic pathways(ko01100)
Benzoylmalic acid	242.171	116.643	-1.05393	0.0192144	1.55328	down	1	--	--
1-(beta-D-Ribofuranosyl)-1,4-dihydronicotinamide	15.5138	8.04707	-0.947017	0.0126323	1.58554	down	1	C15497	--
Salutaridinol	21.719	12.8742	-0.754476	0.0134942	1.57236	down	0.92	C05220	Metabolic pathways(ko01100)
Pyroglutamylvaline	178.957	58.4511	-1.61431	0.0462454	1.34718	down	0.92	--	--
5a,11a-Dehydrooxytetracycline	78.9875	44.0269	-0.84324	0.0291864	1.38075	down	0.84	C18296	Metabolic pathways(ko01100)
Norsalsolinol	3189.47	1844.71	-0.789923	0.00929047	1.63785	down	1	--	--
(R)-5-Diphosphomevalonate	241.473	109.27	-1.14397	0.0206005	1.60339	down	1	C01143	Terpenoid backbone biosynthesis(ko00900);;Metabolic pathways(ko01100)
Phenylethyl primeveroside	400.844	183.444	-1.1277	0.0158403	1.51615	down	1	--	--
L-Agaridoxin	39.5336	16.2137	-1.28587	0.0116165	1.69902	down	1	--	--
12alpha,13alpha-Dihydroxyfumitremorgin C	12.9062	6.51309	-0.986654	0.0350085	1.35963	down	0.88	C20605	Metabolic pathways(ko01100)
Cyanidin 3-glucoside	292.618	148.887	-0.974803	0.0387887	1.38916	down	0.88	--	--
2-Isopropyl-3-methoxypyrazine	148.738	72.0079	-1.04655	0.00589032	1.58409	down	1	--	--
N-Acetylmuramate	29.1377	20.2926	-0.521931	0.0298734	1.40035	down	0.88	C02713	Amino sugar and nucleotide sugar metabolism(ko00520);;Metabolic pathways(ko01100);;Biosynthesis of nucleotide sugars(ko01250)
Hexamethylene diisocyanate	24.3834	11.3361	-1.10497	0.0149621	1.5286	down	0.92	--	--
2-Methoxy-(3 or 5 or 6)-isopropylpyrazine	2974.27	2000.36	-0.572277	0.0196811	1.46706	down	0.92	--	--
Prolyl-Glutamate	53.7523	36.3533	-0.564243	0.0279201	1.4125	down	0.88	--	--
Mannitol 1-phosphate	227.817	141.117	-0.690987	0.0110592	1.53947	down	0.92	--	--
2-Isopropyl-5-methoxypyrazine	5356.81	3228.64	-0.730446	0.00767219	1.60728	down	0.96	--	--
gamma-Glutamylproline	83.6212	36.8424	-1.1825	0.0134436	1.52202	down	0.96	--	--
2-Hydroxy-6-oxo-6-(2-carboxyphenyl)-hexa-2,4-dienoate	389.968	187.478	-1.05663	0.0125602	1.54218	down	0.96	C16264	Metabolic pathways(ko01100)
Desciclovir	82.3413	40.1862	-1.03491	0.0284525	1.35219	down	0.92	--	--
Dopaquinone	145.865	63.2506	-1.20548	0.00147438	1.7248	down	1	C00822	Tyrosine metabolism(ko00350);;Metabolic pathways(ko01100)
Glutamyl-Threonine	3377.23	6548.61	0.955349	0.00760317	1.61154	up	0.96	--	--
N-Acetylmuramic acid 6-phosphate	174.522	110.174	-0.663626	0.0198688	1.59344	down	0.92	C16698	Amino sugar and nucleotide sugar metabolism(ko00520);;Metabolic pathways(ko01100);;Biosynthesis of nucleotide sugars(ko01250)
Dimethylarsinous acid	1248.5	859.139	-0.539228	0.0299051	1.47704	down	0.96	C20300	Chemical carcinogenesis - reactive oxygen species(ko05208)
Fumiquinazoline C	49.2155	30.9283	-0.670185	0.0228708	1.47418	down	0.92	C22148	Metabolic pathways(ko01100)
Quinic acid	235.011	763.522	1.69994	0.0474527	1.38648	up	0.92	C00296	Phenylalanine, tyrosine and tryptophan biosynthesis(ko00400);;Metabolic pathways(ko01100)
alpha-D-Ribose 1-methylphosphonate 5-phosphate	1865.78	5138.48	1.46156	0.0385892	1.4133	up	0.92	C20423	Phosphonate and phosphinate metabolism(ko00440);;Metabolic pathways(ko01100)
Urate-3-ribonucleoside	71.9536	40.1062	-0.84324	0.0341906	1.34865	down	0.92	C05513	Purine metabolism(ko00230);;Metabolic pathways(ko01100)
Tolmetin glucuronide	177.51	94.9302	-0.902958	0.0194217	1.55101	down	0.96	--	--
3-Methyldioxyindole	13960.1	9154.44	-0.608768	0.00714251	1.62539	down	1	C05834	Tryptophan metabolism(ko00380)
Hippurate	5058.39	3312.52	-0.610749	0.00732458	1.62287	down	1	C01586	Metabolic pathways(ko01100)
1-Nitronaphthalene-5,6-oxide	218.743	132.682	-0.721264	0.00624539	1.61049	down	0.92	C14800	Metabolism of xenobiotics by cytochrome P450(ko00980)
Amidinophenylpyruvic acid	8716.35	5513.43	-0.660772	0.00746011	1.60326	down	0.92	--	--
Sedoheptulose	14.2312	7.06441	-1.01041	0.0289245	1.40503	down	0.84	C02076	Metabolic pathways(ko01100)
Glutathione	335.947	230.578	-0.542976	0.00910912	1.63915	down	0.96	C00051	Cysteine and methionine metabolism(ko00270);;Glutathione metabolism(ko00480);;Metabolic pathways(ko01100);;Biosynthesis of cofactors(ko01240);;ABC transporters(ko02010);;Ferroptosis(ko04216);;Thyroid hormone synthesis(ko04918);;Bile secretion(ko04976);;Chemical carcinogenesis - reactive oxygen species(ko05208);;Diabetic cardiomyopathy(ko05415)
Morphine-6-glucuronide	77.1465	39.6941	-0.958676	0.0335729	1.45401	down	0.92	C16578	Drug metabolism - cytochrome P450(ko00982);;Bile secretion(ko04976)
dATP	31.6071	16.1023	-0.97298	0.0145039	1.52712	down	0.92	C00131	Purine metabolism(ko00230);;Metabolic pathways(ko01100);;Nucleotide metabolism(ko01232)
Norizalpinin	50.4281	24.1245	-1.06373	0.0427353	1.4107	down	0.84	--	--
NADP+	1621.76	902.844	-0.845012	0.0392278	1.32181	down	0.92	C00006	Glutathione metabolism(ko00480);;Nicotinate and nicotinamide metabolism(ko00760);;Drug metabolism - other enzymes(ko00983);;Metabolic pathways(ko01100);;Biosynthesis of cofactors(ko01240);;Thyroid hormone synthesis(ko04918);;Aldosterone synthesis and secretion(ko04925);;Alcoholic liver disease(ko04936);;Chemical carcinogenesis - reactive oxygen species(ko05208);;Diabetic cardiomyopathy(ko05415)
5-epi-Valiolol 7-phosphate	356.29	263.856	-0.433298	0.0340758	1.47659	down	0.96	C21204	Metabolic pathways(ko01100)
S-(2-Hydroxyethyl)glutathione	232.261	130.637	-0.83018	0.0131839	1.55608	down	0.96	C14875	Metabolism of xenobiotics by cytochrome P450(ko00980)
Desulfoglucotropeolin	26.2528	15.8939	-0.723999	0.0173176	1.51618	down	0.92	C01069	2-Oxocarboxylic acid metabolism(ko01210)
4-coumaroyl-3',4'-dihydroxyphenyllactate	80.4116	47.6402	-0.755224	0.00339257	1.72806	down	1	--	--
7-Deoxyloganetin	122.742	69.1086	-0.82869	0.0124441	1.50253	down	0.92	C20790	Metabolic pathways(ko01100)
Pantoyllactone glucoside	25.1285	46.453	0.886446	0.0402193	1.39908	up	0.88	--	--
loganate	89.0464	46.846	-0.926632	0.00588985	1.7715	down	1	C01512	--
Folate	210.926	125.207	-0.752426	0.0377038	1.45959	down	0.96	C00504	One carbon pool by folate(ko00670);;Folate biosynthesis(ko00790);;Metabolic pathways(ko01100);;Biosynthesis of cofactors(ko01240);;Antifolate resistance(ko01523);;Bile secretion(ko04976);;Vitamin digestion and absorption(ko04977)
Pelargonidin 3-glucoside	136.778	84.4931	-0.694936	0.0323089	1.45835	down	1	C12137	Metabolic pathways(ko01100)
Methyl (Z,Z)-10-hydroxy-2,8-decadiene-4,6-diynoate	457.796	793.538	0.793594	0.0299019	1.36253	up	0.92	--	--
o2',o3',o5'-Tri-acetyl-n6-(3-hydroxyphenyl)adenosine	864.863	482.308	-0.842518	0.0204464	1.49182	down	0.92	--	--
4-Ethylphenylsulfate	10598.7	17577.2	0.72982	0.0405788	1.37365	up	0.88	--	--
Isopentyl gentiobioside	354.841	646.452	0.865372	0.00100268	1.83527	up	1	--	--
Valine-betaxanthin	5.74005	29.5782	2.3654	0.00600444	1.74132	up	1	--	--
Flumazenil	100.555	71.2414	-0.497192	0.0132757	1.61442	down	0.92	C07825	--
S-oxocysteine	1482.94	1045.31	-0.50453	0.00550095	1.637	down	1	--	--
Uridine	25446.7	16776.4	-0.601044	0.00503705	1.63086	down	1	C00299	Pyrimidine metabolism(ko00240);;Metabolic pathways(ko01100);;Nucleotide metabolism(ko01232);;ABC transporters(ko02010)
Caftaric acid	471.098	333.542	-0.498159	0.0166322	1.60666	down	1	--	--
Tazobactam	94.1369	66.2915	-0.505935	0.0120838	1.6456	down	1	C07771	--
Dimethyl sulfoxide	382.559	272.249	-0.490756	0.00641606	1.72825	down	1	C11143	Sulfur metabolism(ko00920);;Metabolic pathways(ko01100)
UDP-3-ketoglucose	1244.14	782.179	-0.669575	0.0243008	1.41347	down	0.88	C12210	Neomycin, kanamycin and gentamicin biosynthesis(ko00524);;Biosynthesis of nucleotide sugars(ko01250)
4-Chloro-L-phenylalanine	24.5036	14.3231	-0.774652	0.0352803	1.32753	down	0.84	--	--
Violaceinic acid	48.1947	27.4296	-0.81314	0.00335642	1.71422	down	1	C21135	Metabolic pathways(ko01100)
Sulfamethoxazole	5471	3895.82	-0.489879	0.0215816	1.54256	down	0.96	C07315	--
Coenzyme B	39.4596	24.7815	-0.671114	0.0303189	1.45435	down	0.92	C04628	Metabolic pathways(ko01100);;Carbon metabolism(ko01200);;Biosynthesis of cofactors(ko01240)
2-Cyanohept-2-enoic acid	14.6099	30.1324	1.04437	0.0490619	1.3768	up	0.88	--	--
N-Succinyl-L-glutamate 5-semialdehyde	39.1931	21.9278	-0.837837	0.0286696	1.49322	down	0.92	C05932	Arginine and proline metabolism(ko00330);;Metabolic pathways(ko01100)
Thiamine acetic acid	334.413	224.163	-0.577085	0.0260388	1.51353	down	0.92	C02892	Thiamine metabolism(ko00730);;Metabolic pathways(ko01100)
4-O-(Indole-3-acetyl)-D-glucopyranose	77.8818	135.619	0.800198	0.0407244	1.44732	up	0.92	--	--
N(pi)-Methyl-L-histidine	5.99708	14.1563	1.23911	0.0489935	1.31356	up	0.88	C01152	Histidine metabolism(ko00340);;Metabolic pathways(ko01100)
Calcein Blue	104.263	68.7384	-0.601043	0.0106149	1.50874	down	0.96	--	--
Leteprinim	1430.85	934.006	-0.615374	0.0138488	1.49599	down	1	--	--
2-Hydroxychromene-2-carboxylate	297.699	539.446	0.857625	0.0450858	1.29363	up	0.84	C06204	Metabolic pathways(ko01100)
Butyrolactone derivative	13.6078	6.72694	-1.01641	0.0421034	1.34106	down	0.88	--	--
L-Methionine S-oxide	6.03426	24.3108	2.01035	0.0399959	1.37683	up	0.88	C02989	Cysteine and methionine metabolism(ko00270);;Metabolic pathways(ko01100)
3-(3,4-Dihydroxyphenyl)-N-[2-(3,4-dihydroxyphenyl)ethyl]prop-2-enamide	35.1757	15.762	-1.15813	0.000343666	1.8642	down	1	--	--
8-Methylthiooctyl glucosinolate	393.34	235.785	-0.738305	0.0350051	1.4902	down	0.96	C17254	2-Oxocarboxylic acid metabolism(ko01210)
Histidylcysteine	876.26	507.973	-0.786607	0.00890964	1.53616	down	0.92	--	--
Succinate	202.549	115.118	-0.815155	0.0174898	1.43772	down	0.88	C00042	Citrate cycle (TCA cycle)(ko00020);;Oxidative phosphorylation(ko00190);;Alanine, aspartate and glutamate metabolism(ko00250);;Lysine degradation(ko00310);;Tyrosine metabolism(ko00350);;Phenylalanine metabolism(ko00360);;Pyruvate metabolism(ko00620);;Glyoxylate and dicarboxylate metabolism(ko00630);;Propanoate metabolism(ko00640);;Butanoate metabolism(ko00650);;Nicotinate and nicotinamide metaboli…
15(R)-hydroperoxy-EPE	6.6044	25.7541	1.9633	0.00461413	1.73586	up	0.92	--	--
Yersiniabactin	45.19	20.3535	-1.15073	0.00919046	1.54786	down	0.96	C12038	--
Sulfadiazine	47.1497	25.2592	-0.90044	0.0214293	1.42685	down	0.92	C07658	--
7-Methylxanthosine	53.9109	31.7989	-0.7616	5.25024e-05	1.92996	down	1	C16352	Caffeine metabolism(ko00232);;Metabolic pathways(ko01100)
Isoleucyl-Histidine	577.115	892.648	0.629233	0.0167126	1.53084	up	1	--	--
3,4-Dihydroxy-9,10-secoandrosta-1,3,5(10)-triene-9,17-dione	5.50978	16.6031	1.59139	0.0294237	1.35449	up	0.88	C04793	Metabolic pathways(ko01100)
Abscisate	184.179	472.952	1.36059	0.0059136	1.68021	up	0.92	C06082	Metabolic pathways(ko01100)
Tavulin	15.9989	54.3948	1.7655	0.00920548	1.63317	up	0.92	--	--
N-Acetylaspartylglutamate	2530.5	4753.01	0.909416	0.0016255	1.76637	up	1	C12270	Alanine, aspartate and glutamate metabolism(ko00250);;Metabolic pathways(ko01100);;Neuroactive ligand-receptor interaction(ko04080)
(4S,8R)-8,9-Dihydroxy-p-menth-1(6)-en-2-one	36.1969	91.0839	1.33133	0.00449666	1.68697	up	1	--	--
Fludrocortisone acetate	62.1285	28.6548	-1.11648	0.0205937	1.41964	down	0.88	C08186	--
6-Methoxymellein	159.582	270.551	0.7616	0.0106895	1.67038	up	0.96	C02381	--
2-Propyl-7H-purin-6-amine	3.5494	9.50873	1.42168	0.0332664	1.36703	up	0.88	--	--
7-Methylthioheptyl glucosinolate	18.862	9.57432	-0.978242	0.044718	1.32444	down	0.88	C17252	2-Oxocarboxylic acid metabolism(ko01210)
[6]-Gingerdiol	5.72217	26.4905	2.21084	0.00161627	1.76854	up	1	--	--
5'-Deoxy-5-fluorocytidine	74.3261	53.2703	-0.480539	0.0377199	1.49116	down	0.92	C16635	Drug metabolism - other enzymes(ko00983)
N-Phosphotaurocyamine	2833.78	1979.78	-0.51739	0.0209122	1.5891	down	0.92	C03149	Taurine and hypotaurine metabolism(ko00430)
Swertiamarin	13.38	38.5373	1.52617	0.0168371	1.54026	up	0.92	C09800	--
heptanoate	24.2941	111.151	2.19384	0.0123057	1.6906	up	1	--	--
Cascarillin	51.0697	111.168	1.1222	0.0153733	1.52883	up	0.96	C09071	--
5'-S-Methyl-5'-thioinosine	484.236	281.475	-0.782705	0.0224538	1.52031	down	0.92	C19787	Cysteine and methionine metabolism(ko00270);;Metabolic pathways(ko01100)
Bufotenin	19.4644	59.4505	1.61085	0.011787	1.65839	up	1	C08299	--
Kanamycin B	24.8281	69.2846	1.48056	0.0390023	1.36661	up	0.92	C00825	Neomycin, kanamycin and gentamicin biosynthesis(ko00524)
Angelicin	8732.7	15398.2	0.818265	0.00521444	1.66352	up	1	C09060	--
1-(2-Furyl)butan-3-one	226.715	630.045	1.47458	0.00237053	1.78597	up	1	--	--
4',5'-Dihydropsoralen	973.015	2436.38	1.3242	0.00134167	1.79719	up	1	--	--
Deoxycytidine	58.2928	177.396	1.60558	0.0114584	1.69206	up	0.96	C00881	Pyrimidine metabolism(ko00240);;Metabolic pathways(ko01100);;Nucleotide metabolism(ko01232);;ABC transporters(ko02010)
4-hydroxy ketorolac	693.489	1321.29	0.929998	0.0145707	1.60196	up	0.96	--	--
Potassium salts of fatty acids	43.6405	28.193	-0.630329	0.00412459	1.70429	down	1	--	--
Methyl 6-methoxy-9H-carbazole-3-carboxylate	133.499	77.0747	-0.792494	0.049183	1.36643	down	0.96	--	--
Prostaglandin I3	84.6776	172.524	1.02675	0.00275592	1.72081	up	0.96	--	--
Diltiazem	12865.5	18216.6	0.501738	0.00138673	1.77363	up	1	C06958	--
Austdiol	153.845	264.033	0.779239	0.0047165	1.6655	up	0.92	--	--
Neobetanin	737.625	1575.61	1.09495	0.00225754	1.71636	up	1	--	--
gamma-L-Glutamylputrescine	25.782	79.7746	1.62957	0.0262343	1.54391	up	0.96	C15699	Arginine and proline metabolism(ko00330);;Metabolic pathways(ko01100)
1-(4-O-beta-D-glucopyranosyl-3-methoxyphenyl)-3,5-dihydroxydecane	3488.17	2529.07	-0.463864	0.0228396	1.48236	down	0.92	--	--
beta1-Tomatidine	191.894	117.691	-0.705305	0.0476189	1.39829	down	0.92	--	--
2,4-Bis(acetamido)-2,4,6-trideoxy-beta-L-altropyranose	59.0433	34.5506	-0.773063	0.017462	1.52517	down	0.96	C19972	Amino sugar and nucleotide sugar metabolism(ko00520);;Metabolic pathways(ko01100);;Biosynthesis of nucleotide sugars(ko01250)
Avermectin B1b	1883.26	4234.42	1.16894	0.0249454	1.4871	up	1	C11967	Metabolic pathways(ko01100)
Oryzalide A	135.62	281.012	1.05106	0.00139061	1.77233	up	1	--	--
19,20-(E)-Vallesamine	297.495	615.248	1.0483	0.000937063	1.79726	up	1	--	--
Momelotinib	26159.4	35587.5	0.444044	0.00137851	1.75986	up	0.96	--	--
1alpha-Hydroxycorticosterone	134.627	235.861	0.808971	0.0220254	1.44102	up	0.92	--	--
Glycodeoxycholic acid	23460.1	37939.4	0.693489	0.0422713	1.36255	up	0.88	C05464	--
Sabine	905.996	1462.17	0.690531	0.0463318	1.34576	up	0.88	--	--
2,3-Dinor-8-iso prostaglandin F1alpha	1028.75	1472.9	0.517767	0.0265963	1.46016	up	0.96	C14795	Arachidonic acid metabolism(ko00590)
Bafilomycin A1(Baf-A1)	53.2184	226.658	2.09052	0.000954806	1.81515	up	1	--	--
Chenodeoxycholylalanine	64.5037	269.969	2.06534	0.0154378	1.57058	up	0.96	--	--
15-keto-PGE1	185.084	406.412	1.13476	0.00161655	1.7919	up	1	--	--
LysoPC(20:5(5Z,8Z,11Z,14Z,17Z)/0:0)	3141.03	6651.78	1.08251	0.000580857	1.83251	up	1	--	--
2-Dodecylbenzenesulfonic acid	32048.5	16211.4	-0.983249	0.0498652	1.38476	down	1	--	--
5-Methoxydimethyltryptamine	78.1356	241.175	1.62603	0.0184517	1.55696	up	0.96	--	--
Procaterol	157.012	413.751	1.39789	0.00880905	1.65473	up	0.96	--	--
LysoPC(15:0/0:0)	10355.1	18796.1	0.860089	0.000902138	1.79709	up	1	--	--
Fumitremorgin A	79.4342	176.447	1.1514	0.00149728	1.80432	up	1	C20564	Metabolic pathways(ko01100)
Dihydrostreptomycin 6-phosphate	217.953	440.565	1.01534	0.00131275	1.8081	up	1	C01221	Metabolic pathways(ko01100)
CL(8:0/10:0/10:0/15:0)	2048.26	10591.9	2.37049	0.00622759	1.69358	up	1	--	--
1-Isopropyl-N-((6-methyl-2-oxo-4-propyl-1,2-dihydropyridin-3-yl)methyl)-6-(2-(4-methylpiperazin-1-yl)pyridin-4-yl)-1H-indazole-4-carboxamide	15879	23036.2	0.536777	0.00180433	1.8016	up	1	--	--
LysoPC(18:3(6Z,9Z,12Z)/0:0)	23338.4	36603.8	0.649284	0.00871661	1.58875	up	0.96	--	--
6'''-Deamino-6'''-oxoneomycin C	552.442	1137.24	1.04164	0.0137584	1.52952	up	0.92	C17589	Neomycin, kanamycin and gentamicin biosynthesis(ko00524)
10-Deoxymethymycin	3086.88	4782.18	0.631521	0.0211042	1.44926	up	0.92	C11994	Metabolic pathways(ko01100)
1-Palmitoyl-2-linoleoyl-sn-glycero-3-phosphate	414.69	1622.32	1.96796	0.0424526	1.42005	up	0.96	--	--
PE(20:3(5Z,8Z,11Z)-O(14R,15S)/16:0)	39.2686	102.016	1.37735	0.0468716	1.30579	up	0.92	--	--
4,6-Nonadecanedione	10.4614	30.0777	1.52362	0.00345815	1.68645	up	1	--	--
13,14-dihydro Prostaglandin E1-d4	1093.75	2812.02	1.36233	0.00379653	1.69273	up	1	--	--
Cholesterol sulfate	194.926	1672.21	3.10076	0.0347111	1.45431	up	0.96	C18043	Steroid hormone biosynthesis(ko00140);;Metabolic pathways(ko01100)
L-Pyrrolysine	38.0442	133.632	1.81252	0.0247924	1.57401	up	1	C16138	Lysine biosynthesis(ko00300);;Aminoacyl-tRNA biosynthesis(ko00970);;Metabolic pathways(ko01100);;Protein digestion and absorption(ko04974)
LysoPC(14:0/0:0)	3678.86	7977.21	1.11663	0.00407668	1.69439	up	0.96	--	--
1-Stearoyl-2-hydroxy-sn-glycero-3-phosphoethanolamine	173.562	505.842	1.54324	0.0185598	1.50668	up	0.92	--	--
(Z)-3-Nonen-1-ol	2.0569	11.9353	2.53668	0.0275578	1.60181	up	0.92	--	--
LysoPE(P-16:0/0:0)	12.3797	64.2728	2.37624	0.016095	1.67301	up	0.96	--	--
alpha-Acetyldigoxin	13822.5	27328.8	0.983405	0.0493579	1.3464	up	0.84	--	--
Ganoderic acid L	98.3906	180.2	0.873005	0.0202528	1.52852	up	0.88	--	--
17-Octadecynoic acid	1224.17	2334.38	0.931236	0.00856838	1.59025	up	0.96	--	--
PC(17:2(9Z,12Z)/0:0)	21158.9	28741.8	0.441885	0.0247914	1.43759	up	0.92	--	--
3-O-alpha-Mycarosylerythronolide B	667.625	976.285	0.548264	0.010593	1.60561	up	0.96	C06630	Metabolic pathways(ko01100)
LysoPE(0:0/20:2(11Z,14Z))	679.244	2548.92	1.90788	0.00344669	1.80799	up	1	--	--
PC(22:3(10Z,13Z,16Z)/20:3(5Z,8Z,11Z)-O(14R,15S))	4586.33	8575.78	0.902928	0.0381537	1.46769	up	0.96	--	--
LysoPC(20:4(5Z,8Z,11Z,14Z)/0:0)	45482.1	64849.5	0.511798	0.0284184	1.45157	up	0.92	--	--
(9Z)-Hexadecenoic acid	17.4208	51.8459	1.57342	0.00324556	1.71151	up	1	C08362	Fatty acid biosynthesis(ko00061);;Metabolic pathways(ko01100)
DG(8:0/8:0/0:0)	183.097	80.5683	-1.18432	0.00101896	1.79632	down	1	--	--
Foliandrin	3188.79	1707.05	-0.901507	0.0473671	1.3306	down	0.92	--	--
I-Urobilinogen	493.196	253.663	-0.959245	0.032032	1.42237	down	0.92	C05790	Porphyrin metabolism(ko00860)
D-Urobilinogen	458.754	320.808	-0.516013	0.00782286	1.60439	down	0.96	C05791	Porphyrin metabolism(ko00860);;Metabolic pathways(ko01100)
LysoPI(16:0/0:0)	335.341	763.454	1.18691	0.00387196	1.74443	up	1	--	--
Glu-Ile-Leu-Asp-Val	4294.77	2847.64	-0.592812	0.049288	1.35207	down	0.92	--	--
Resiniferatoxin	58.2947	40.0172	-0.542744	0.0236987	1.47192	down	0.96	C09179	Inflammatory mediator regulation of TRP channels(ko04750)
Asparagine-betaxanthin	152.27	252.543	0.729903	0.0445836	1.36197	up	0.8	--	--
Belinostat glucuronide	1948.8	1449.37	-0.427161	0.00444912	1.72554	down	1	--	--
dUDP	30.7196	54.7117	0.832689	0.0289294	1.45581	up	0.88	C01346	Pyrimidine metabolism(ko00240);;Metabolic pathways(ko01100);;Nucleotide metabolism(ko01232)
Taurine glutamate	168.721	121.086	-0.478602	0.0209322	1.49302	down	0.88	--	--
Albendazole sulfone	547.255	405.569	-0.432268	0.0214806	1.52416	down	0.92	C16626	--
dTDP-4-hydroxyamino-4,6-dideoxy-alpha-D-glucose	299.752	209.655	-0.515756	0.006899	1.65424	down	1	C21348	Polyketide sugar unit biosynthesis(ko00523)
4',5-Dihydroxy-3,3'-dimethoxy-6,7-methylenedioxyflavone 4'-glucuronide	806.263	597.355	-0.432663	0.0471885	1.34012	down	0.88	--	--
Acetyl-CoA	3.27718	1.53854	-1.09089	0.0434379	1.40822	down	0.88	C00024	Glycolysis / Gluconeogenesis(ko00010);;Citrate cycle (TCA cycle)(ko00020);;Fatty acid biosynthesis(ko00061);;Fatty acid elongation(ko00062);;Fatty acid degradation(ko00071);;Valine, leucine and isoleucine degradation(ko00280);;Valine, leucine and isoleucine biosynthesis(ko00290);;Lysine biosynthesis(ko00300);;Lysine degradation(ko00310);;Phenylalanine metabolism(ko00360);;Tryptophan metabolism(ko…
2''-O-Acetylisoorientin	1053.28	813.889	-0.371978	0.0332544	1.41578	down	0.88	--	--
Arasc	252.98	196.236	-0.366429	0.0227081	1.49073	down	0.92	--	--
Oripavine	82.0717	48.9986	-0.744145	0.00841032	1.69144	down	1	C06175	Metabolic pathways(ko01100)
L-Fucose 1-phosphate	52.3684	43.4255	-0.270154	0.0298267	1.5067	down	1	C02985	Fructose and mannose metabolism(ko00051);;Amino sugar and nucleotide sugar metabolism(ko00520);;Metabolic pathways(ko01100);;Biosynthesis of nucleotide sugars(ko01250)
Desmethylflumazenil (Ro 15-5528)	35.4698	48.3593	0.447201	0.041163	1.35914	up	0.88	--	--
(2R,4S)-2-Aminoformyl-6-fluoro-spiro[chroman-4,4'-imidazolidine]-2',5'-dione	861.055	666.63	-0.36922	0.0101121	1.64565	down	0.96	--	--
alpha-Cephalin	298.286	232.401	-0.360084	0.00702997	1.68996	down	1	--	--
1-Nitro-5,6-dihydroxy-dihydronaphthalene	20.9279	33.51	0.679168	0.0256637	1.43136	up	0.92	C14801	Metabolism of xenobiotics by cytochrome P450(ko00980)
Cysteinyl-Glutamate	707.56	976.105	0.464183	0.0102723	1.57249	up	0.96	--	--
S-(4-Methylthiobutylthiohydroximoyl)-L-cysteine	176.038	262.276	0.575204	0.0128337	1.54774	up	0.96	C17242	2-Oxocarboxylic acid metabolism(ko01210)
O-Demethyl-N-demethyl-staurosporine	297.312	212.436	-0.484952	0.0135434	1.57798	down	0.96	C21128	Metabolic pathways(ko01100)
5''-Phosphoribostamycin	349.213	215.458	-0.696701	0.0358233	1.34882	down	0.88	C18004	Neomycin, kanamycin and gentamicin biosynthesis(ko00524)
glutamic acid betaine	121.69	71.0273	-0.776765	0.017075	1.61871	down	1	--	--
Aldotetraouronic acid	520	346.394	-0.586098	0.00569414	1.64708	down	0.92	C20573	ABC transporters(ko02010)
Neocarzinostatin chromophore	549.814	354.235	-0.634237	0.004102	1.66415	down	0.96	C12049	Metabolic pathways(ko01100)
[2,2'-Biquinoline]-4,4'-dicarboxylic acid	7859.2	6442.82	-0.286689	0.0370774	1.45196	down	0.92	--	--
Abscisic acid glucose ester	131.044	94.2791	-0.475038	0.0226833	1.44653	down	0.88	C15970	Metabolic pathways(ko01100)
4-Hydroxycyclohexylcarboxylic acid	837.068	424.607	-0.979216	0.0308584	1.42548	down	0.92	--	--
Acarbose 7IV-phosphate	138.544	100.626	-0.461338	0.00360835	1.74604	down	1	C21156	Metabolic pathways(ko01100)
Pyridoxine phosphate	15.1302	41.4346	1.45341	0.000712259	1.79723	up	1	C00627	Vitamin B6 metabolism(ko00750);;Metabolic pathways(ko01100);;Biosynthesis of cofactors(ko01240)
Betaine	5969.66	3237.41	-0.882808	0.0424168	1.44715	down	1	C00719	Glycine, serine and threonine metabolism(ko00260);;Metabolic pathways(ko01100);;ABC transporters(ko02010)
Isopropyl tetradecanoate	133.676	240.651	0.848201	0.0462642	1.28816	up	0.92	--	--
Malyngamide H	71.5828	159.106	1.1523	0.0186079	1.52247	up	0.92	--	--
12-amino-octadecanoic acid	929.126	1640.37	0.820072	0.0428857	1.30928	up	0.88	--	--
N-Acetyl-N6,O-didemethylpuromycin-5'-phosphate	98.8554	45.0184	-1.13481	0.037993	1.42834	down	0.92	C07029	Metabolic pathways(ko01100)
Cajaisoflavone	662.391	925.626	0.482746	0.00605587	1.63155	up	0.96	--	--
3,5,6-Trihydroxy-3',4',7-trimethoxyflavone 3-glucuronide	242.291	162.817	-0.573489	0.0420089	1.38786	down	0.84	--	--
dTDP-4-amino-2,3,4,6-tetradeoxy-D-glucose	226.829	129.651	-0.806979	0.0178659	1.54064	down	1	C18033	Polyketide sugar unit biosynthesis(ko00523);;Metabolic pathways(ko01100);;Biosynthesis of nucleotide sugars(ko01250)
6''-Malonylapiin	86.7946	41.2629	-1.07276	0.0243276	1.42725	down	0.92	--	--
6-Carboxy-5,6,7,8-tetrahydropterin	23.4601	14.5824	-0.685976	0.0333741	1.36568	down	0.92	C20239	Folate biosynthesis(ko00790);;Metabolic pathways(ko01100)
dTDP-L-olivose	34.7715	11.6369	-1.5792	0.00189299	1.8042	down	1	C11920	Polyketide sugar unit biosynthesis(ko00523);;Metabolic pathways(ko01100);;Biosynthesis of nucleotide sugars(ko01250)
Nitroxoline	26.3934	52.9666	1.00491	0.0407819	1.39318	up	0.88	--	--
Malvidin 3-glucoside-4-vinylphenol	31.6537	14.1834	-1.15817	0.028828	1.44507	down	0.96	--	--
dTDP-3-N,N-dimethylamino-2,3,6-trideoxy-4-keto-D-glucose	45.1983	19.5419	-1.20969	0.046835	1.31151	down	0.84	C21073	Polyketide sugar unit biosynthesis(ko00523);;Metabolic pathways(ko01100);;Biosynthesis of nucleotide sugars(ko01250)
Sulfisoxazole	81.0676	68.9642	-0.233278	0.0288645	1.39143	down	0.92	C07318	--
Arginine ornithine	90.2028	76.8677	-0.230795	0.0127422	1.60562	down	0.96	--	--
(10Z)-Pentadec-10-enoylcarnitine	202.718	462.181	1.18899	0.0457292	1.42208	up	0.92	--	--
Ser Asp Glu Thr	1584.05	2146.34	0.438262	0.0250493	1.43473	up	0.88	--	--
5''-Phosphoribosylparomamine	117.786	56.4205	-1.06187	0.0397938	1.31354	down	0.88	C21260	Neomycin, kanamycin and gentamicin biosynthesis(ko00524)
Aurachin A	14.4048	22.416	0.637983	0.0196737	1.44344	up	0.92	C21875	Metabolic pathways(ko01100)
Prephenate	156.354	121.356	-0.365574	0.0200484	1.49644	down	0.92	C00254	Phenylalanine, tyrosine and tryptophan biosynthesis(ko00400);;Metabolic pathways(ko01100);;Biosynthesis of amino acids(ko01230);;Biosynthesis of cofactors(ko01240)
His Lys Met	3900.15	6796.13	0.801183	0.0385151	1.34113	up	0.92	--	--
4-oxo-9Z,11Z,13E,15E-octadecatetraenoic acid	4.64587	12.128	1.38432	0.0357686	1.36417	up	0.88	--	--
3-Hydroxy-2H-pyran-2-one	45.8263	34.0606	-0.428071	0.00635359	1.68232	down	0.92	--	--
Glycochenodeoxycholate	13367.7	26782.9	1.00256	0.0326076	1.4567	up	0.92	C05466	Primary bile acid biosynthesis(ko00120);;Bile secretion(ko04976);;Cholesterol metabolism(ko04979)
Fencamfamine	18.7452	71.7825	1.93711	0.0367697	1.45561	up	0.92	--	--
MG(0:0/14:1(9Z)/0:0)	75.3873	116.161	0.623734	0.0472332	1.41295	up	0.84	--	--
Isoglutamine	58.0628	42.1335	-0.462647	0.0172875	1.46764	down	0.88	C16673	Histidine metabolism(ko00340)
METHACHOLINE	3162.09	1931.35	-0.711272	0.0167356	1.51448	down	0.92	C07471	--
Isonocardicin A	1212.16	811.36	-0.579171	0.0344777	1.46396	down	0.92	C00927	Monobactam biosynthesis(ko00261);;Metabolic pathways(ko01100)
Formimino-L-glutamic acid	496.385	342.863	-0.533826	0.0429375	1.34112	down	0.84	--	--
Dihydrofolate	443.493	310.139	-0.515995	0.0119971	1.55173	down	0.92	C00415	One carbon pool by folate(ko00670);;Folate biosynthesis(ko00790);;Metabolic pathways(ko01100);;Biosynthesis of cofactors(ko01240);;Antifolate resistance(ko01523)
8-Cyclopentyl-3-(3-fluoro-propyl)-1-propyl-3,7-dihydro-purine-2,6-dione	16.5094	26.2881	0.671119	0.048095	1.3511	up	0.84	--	--
N-Stearoyl Methionine	642.547	1301.45	1.01824	0.0386461	1.34976	up	0.88	--	--
Testosterone	177.044	148.02	-0.25831	0.023275	1.48946	down	0.88	C00535	Steroid hormone biosynthesis(ko00140);;Metabolic pathways(ko01100);;Endocrine resistance(ko01522);;Ovarian steroidogenesis(ko04913);;GnRH secretion(ko04929);;Pathways in cancer(ko05200);;Prostate cancer(ko05215)
[10]-Gingerdione	7489.18	15208	1.02195	0.0390501	1.37742	up	0.92	--	--
Salidroside	195.049	153.046	-0.349873	0.0263015	1.50519	down	0.92	C06046	Tyrosine metabolism(ko00350);;Metabolic pathways(ko01100)
Glycylprolylarginine	64.5639	111.186	0.784177	0.033083	1.33341	up	0.88	--	--
Anordrin	38.8523	121.039	1.6394	0.0208998	1.53927	up	0.92	--	--
LysoPC(18:3(9Z,12Z,15Z)/0:0)	7.95772	23.9272	1.58822	0.00404373	1.71372	up	1	--	--
1,3-Diacetoxy-4,6,12-tetradecatriene-8,10-diyne	16.4971	31.3744	0.927369	0.0314465	1.48326	up	0.88	--	--
PC(14:0/0:0)	3254.35	5189.47	0.673216	0.0104179	1.61944	up	0.92	--	--
hydroxyoctadecenoylcarnitine	91.0887	269.396	1.56438	0.00773457	1.71173	up	1	--	--
Celastrol	45.6083	115.885	1.34533	0.0414232	1.4488	up	0.96	--	--
(9E)-Heptadec-9-enoylcarnitine	49.5714	125.586	1.34109	0.0155984	1.6085	up	1	--	--
Avenacin A1	8.25135	44.9379	2.44523	0.0238101	1.5134	up	0.92	--	--
1-(beta-D-Glucopyranosyloxy)-3-octanone	2.06604	10.23	2.30787	0.00218388	1.77287	up	1	--	--
Arginyl-Serine	28.6943	65.8266	1.1979	0.00380217	1.73263	up	0.96	--	--
D-Biotin	77.8803	178.828	1.19924	0.00708169	1.64661	up	0.96	C00120	Biotin metabolism(ko00780);;Metabolic pathways(ko01100);;Biosynthesis of cofactors(ko01240);;ABC transporters(ko02010);;Vitamin digestion and absorption(ko04977)
LysoPC(18:3(6Z,9Z,12Z))	13797.5	29834.6	1.11258	0.00720408	1.65389	up	0.96	--	--
L-2,4-Diaminobutanoate	1441.95	2503.07	0.795682	0.0384672	1.31166	up	0.92	C03283	Glycine, serine and threonine metabolism(ko00260);;Metabolic pathways(ko01100);;2-Oxocarboxylic acid metabolism(ko01210);;Biosynthesis of amino acids(ko01230)
Neosaxitoxin	8.68733	24.0997	1.47203	0.0104375	1.60771	up	0.96	C17208	--
alpha-1,5-L-Arabinobiose	2.76257	10.5259	1.92986	0.0030468	1.70992	up	1	C20570	ABC transporters(ko02010)
N2-Succinyl-L-arginine	144.175	322.34	1.16077	0.0267772	1.42213	up	0.92	C03296	Arginine and proline metabolism(ko00330);;Metabolic pathways(ko01100)
Biotin	24.4123	51.774	1.08462	0.0154721	1.50557	up	0.88	C00120	Biotin metabolism(ko00780);;Metabolic pathways(ko01100);;Biosynthesis of cofactors(ko01240);;ABC transporters(ko02010);;Vitamin digestion and absorption(ko04977)
Dihydroxycarbazepine	10.4865	32.102	1.61414	0.00274919	1.71833	up	1	C07495	Drug metabolism - cytochrome P450(ko00982)
Bacilysin	12.6954	30.7157	1.27467	0.01437	1.51964	up	0.92	C20942	Metabolic pathways(ko01100)
20-Hydroxy-6Z,15Z-eicosadienoic acid	2.32478	12.9276	2.47529	0.00185309	1.79654	up	1	--	--
1-Octadecanoyl-sn-glycero-3-phosphoethanolamine	934.977	2277.5	1.28445	0.0493364	1.3273	up	0.92	C21484	Ferroptosis(ko04216)
3-Phenyl-2-propenyl	4014.19	6687.66	0.73639	0.0316512	1.38751	up	0.92	--	--
8-Deoxy-11,13-dihydroxygrosheimin	1489.82	2684.39	0.849457	0.022854	1.44429	up	0.88	--	--
Pectachol	2305.18	6351.77	1.46228	0.00883542	1.57451	up	0.92	--	--
3-[(3-(2-Carboxyethyl)-4-methylpyrrol-2-YL)methylene]-2-indolinone	13.7592	26.5138	0.946352	0.0274424	1.52223	up	0.96	--	--
N-Acetoxy-IQ	52.616	95.953	0.866827	0.00237051	1.78693	up	1	C20290	Chemical carcinogenesis - DNA adducts(ko05204)
Pro His Pro Met	35.6338	98.1315	1.46147	0.0467289	1.37209	up	0.84	--	--
Tabtoxin	29.6224	95.7294	1.69227	0.008825	1.63793	up	0.96	C20917	Monobactam biosynthesis(ko00261)
11-Keto-.beta.-boswellic acid	6.21802	33.4991	2.4296	0.017035	1.59619	up	0.92	--	--
1-Aminocyclopropane-1-carboxylate	1762.89	3062.63	0.796832	0.0442266	1.33737	up	0.88	C01234	Cysteine and methionine metabolism(ko00270);;Metabolic pathways(ko01100)
N-Acetyl-D-quinovosamine	199.617	163.048	-0.291935	0.0381114	1.4007	down	0.88	C15481	--
(S)-2,3,4,5-Tetrahydropiperidine-2-carboxylate	34.3494	20.4751	-0.746413	0.0365689	1.35546	down	0.92	--	--
(2R,3R,4R)-2-Amino-4-hydroxy-3-methylpentanoic acid	973.479	857.015	-0.18383	0.0240912	1.49781	down	0.92	--	--
Glabrin A	1037.39	838.644	-0.306831	0.00186359	1.81464	down	1	--	--
Ile-Ala-Arg	79.5684	57.1026	-0.478639	0.00439634	1.69579	down	1	--	--
Phosphocholine	256.51	551.643	1.10472	0.0236306	1.45256	up	0.92	C00588	Glycerophospholipid metabolism(ko00564);;Metabolic pathways(ko01100);;Choline metabolism in cancer(ko05231)
2,3-bis (4-Hydroxyphenyl) Propionitrile	123.719	216.316	0.806073	0.0309218	1.39342	up	0.88	--	--
Leucyl-Asparagine	5.37761	13.9141	1.37151	0.0109136	1.6729	up	1	--	--
trans-3-Hydroxy-L-proline	94.2327	170.913	0.858962	0.0161893	1.49989	up	0.92	C05147	Arginine and proline metabolism(ko00330);;Metabolic pathways(ko01100)
Hydroxyprolyl-Asparagine	279.503	480.461	0.781555	0.029353	1.41363	up	0.92	--	--
Histidylhistidine	16.0374	47.8507	1.5771	0.0223172	1.45982	up	0.96	--	--
YM-53601	29.9469	59.788	0.997448	0.0215945	1.46281	up	0.92	--	--
PC(14:0/O-1:0)	9736.05	16758.5	0.783485	0.0035896	1.71979	up	0.96	--	--
L-Glutamate	103.337	72.705	-0.507227	0.0288224	1.53405	down	0.96	C00025	Arginine biosynthesis(ko00220);;Alanine, aspartate and glutamate metabolism(ko00250);;Arginine and proline metabolism(ko00330);;Histidine metabolism(ko00340);;Taurine and hypotaurine metabolism(ko00430);;D-Amino acid metabolism(ko00470);;Glutathione metabolism(ko00480);;Neomycin, kanamycin and gentamicin biosynthesis(ko00524);;Glyoxylate and dicarboxylate metabolism(ko00630);;Butanoate metabolism…
1-Linoleoylglycerophosphocholine	41010.4	90899.1	1.14828	0.0234792	1.48085	up	0.96	C04100	--
N-Eicosapentaenoyl Arginine	22.3959	48.5576	1.11646	0.0331694	1.39257	up	0.92	--	--
N-Nitrosoproline	156.083	119.681	-0.383121	0.0463173	1.34249	down	0.84	C19485	--
2'-O-methylcytidine	45.8452	87.5303	0.933011	0.0306093	1.42909	up	0.88	--	--
9-HydroxyNonadecanoylcarnitine	203.721	363.976	0.837252	0.0342929	1.39258	up	0.92	--	--
5-Hydroxyectoine	218.401	171.05	-0.352559	0.0136414	1.53765	down	0.96	C16432	Glycine, serine and threonine metabolism(ko00260);;Metabolic pathways(ko01100)
Narbomycin	15.8872	33.2713	1.06642	0.0194665	1.49062	up	0.96	C11998	Metabolic pathways(ko01100)
4-Amino-3-hydroxybutanoylcarnitine	2403.7	1964.2	-0.291316	0.0227617	1.47988	down	0.92	--	--
Gentamicin C1	6314	12039.4	0.931142	0.0481334	1.31927	up	0.92	C07656	Neomycin, kanamycin and gentamicin biosynthesis(ko00524)
AG 2034	77.9682	51.7782	-0.590541	0.0278353	1.43064	down	0.92	C21280	Antifolate resistance(ko01523)
Nb-p-Coumaroyltryptamine	1690.42	2122.37	0.328295	0.0449015	1.3518	up	0.88	--	--
12-Ethyl-8-propylbacteriochlorophyllide d	293.6	231.199	-0.344714	0.0420289	1.38559	down	0.96	C21433	Porphyrin metabolism(ko00860)
2-Carboxy-1,4-naphthoquinone	337.903	264.199	-0.354981	0.0131775	1.61052	down	1	C22039	Ubiquinone and other terpenoid-quinone biosynthesis(ko00130);;Metabolic pathways(ko01100);;Biosynthesis of cofactors(ko01240)
Isovaleryl-Val-Val-Sta-OEt	1999.74	3936.86	0.977231	0.0157573	1.55138	up	0.96	--	--
gamma-Amino-gamma-cyanobutanoate	1.22726	8.42364	2.779	0.00774393	1.62381	up	0.96	C05715	Metabolic pathways(ko01100)
Stearoylcarnitine	1949.73	15918.2	3.02933	0.0473174	1.36045	up	0.96	--	--
LysoPE(P-18:0/0:0)	11848.7	22594.3	0.931229	0.0498424	1.30427	up	0.88	--	--
SC-66	40.3106	63.7155	0.660483	0.0245738	1.47659	up	0.92	--	--
3-[[5-Methyl-2-(1-methylethyl)cyclohexyl]oxy]-1,2-propanediol	88.4165	291.174	1.71949	0.00443264	1.67011	up	0.96	--	--
PC(16:0/0:0)	40212.8	60471.6	0.588603	0.0434018	1.35409	up	0.88	--	--
5beta-Cyprinolsulfate	114.51	204.983	0.840029	0.0144682	1.50426	up	0.92	C05468	Primary bile acid biosynthesis(ko00120)
4-Imidazolone-5-propionic acid	77.6847	58.7335	-0.403448	0.00828319	1.6059	down	0.96	C03680	Histidine metabolism(ko00340);;Metabolic pathways(ko01100)
Ralfinamide	79.5265	158.518	0.995139	0.0142458	1.52705	up	0.88	--	--
Benzoyl ecgonine	1041.15	842.439	-0.305535	0.0462864	1.41701	down	0.96	--	--
Valyl-Arginine	55.9036	110.385	0.981532	0.0349731	1.37385	up	0.88	--	--
Asn Leu Val Asn	6.14549	24.7719	2.01111	0.0341352	1.48519	up	1	--	--
Butyl (S)-3-hydroxybutyrate glucoside	20.5122	40.0696	0.966028	0.0352047	1.37067	up	0.88	--	--
L-Homoserine	512.546	425.8	-0.267507	0.0277654	1.52413	down	0.88	C00263	Glycine, serine and threonine metabolism(ko00260);;Cysteine and methionine metabolism(ko00270);;Lysine biosynthesis(ko00300);;Sulfur metabolism(ko00920);;Metabolic pathways(ko01100);;Biosynthesis of amino acids(ko01230)
Pyroglutamic acid	2106.68	1793.89	-0.231879	0.035913	1.47878	down	0.92	C01879	Glutathione metabolism(ko00480);;Metabolic pathways(ko01100)
Ginsenoside Rb1	5908.24	12541.4	1.0859	0.021002	1.49175	up	0.96	C20713	--
Avermectin A1b aglycone	1571.95	3121.02	0.989463	0.0081033	1.58796	up	0.92	C11964	Metabolic pathways(ko01100)
1-(8Z,11Z,14Z-eicosatrienoyl)-sn-glycero-3-phosphocholine	59112.3	132243	1.16166	0.00847168	1.57059	up	0.92	--	--
Hexosylsphingosine	110.889	178.961	0.690527	0.0184583	1.50621	up	1	--	--
Glycyl-Arginine	36.6115	79.455	1.11784	0.020031	1.45207	up	0.92	--	--
L-Cystathionine	234.13	342.841	0.550233	0.0241864	1.44377	up	0.88	C02291	Glycine, serine and threonine metabolism(ko00260);;Cysteine and methionine metabolism(ko00270);;Metabolic pathways(ko01100);;Biosynthesis of amino acids(ko01230);;Biosynthesis of cofactors(ko01240)
Galactocerebroside	7328.26	11853.6	0.693784	0.032197	1.39002	up	0.88	C02686	Sphingolipid metabolism(ko00600);;Metabolic pathways(ko01100)
Grosheimin	44.5655	130.699	1.55225	0.00929058	1.6144	up	0.92	--	--
L-Monomenthyl glutarate	418.581	340.323	-0.298601	0.00526118	1.63423	down	1	--	--
MG(0:0/18:2(9Z,12Z)/0:0)	32.7463	56.0691	0.775873	0.0120283	1.61239	up	0.92	--	--
Pyro-L-glutaminyl-L-glutamine	253.471	332.723	0.392501	0.044369	1.35209	up	0.88	--	--
PC(O-16:1(11Z)/2:0)	244321	397906	0.703649	0.0208054	1.47381	up	0.88	--	--
Methyl 3-oxo-12-oleanen-28-oate	18.162	92.674	2.35124	0.0232027	1.50029	up	0.92	--	--
Lysylhydroxyproline	86.3695	153.25	0.827291	0.0168292	1.5385	up	0.96	--	--
Prolyl-Tryptophan	66.4848	143.121	1.10614	0.0108412	1.59688	up	0.96	--	--
cis-Ethyl 4-heptenoate	105.009	82.4591	-0.348757	0.00590524	1.64962	down	0.96	--	--
Antibiotic G-418	157.545	374.078	1.24758	0.018275	1.50414	up	0.92	C17703	Neomycin, kanamycin and gentamicin biosynthesis(ko00524)
Oxyhumulinic acid	391.756	735.786	0.90933	0.0291164	1.43183	up	0.92	--	--
Juvenile hormone III acid	13.0923	53.2384	2.02375	0.0232638	1.49241	up	0.96	C16504	Insect hormone biosynthesis(ko00981)
3-Hydroxylidocaine	17.3459	82.2369	2.24519	0.0114979	1.5577	up	0.96	C16560	Drug metabolism - cytochrome P450(ko00982)
Gentamicin C1a	15.5199	41.2858	1.41153	0.0121274	1.54662	up	0.92	C00908	Neomycin, kanamycin and gentamicin biosynthesis(ko00524)
LysoPC(P-18:0/0:0)	13118	23700.6	0.853378	0.0270184	1.43406	up	0.92	--	--
PC(O-18:2(9Z,12Z)/2:0)	10087.2	19664.7	0.963078	0.0328511	1.39624	up	0.88	--	--
Tetrahydrocorticosterone	82.7798	204.785	1.30676	0.0315966	1.49014	up	0.96	C05476	Steroid hormone biosynthesis(ko00140)
Theasapogenol A	5992.94	11513.1	0.941944	0.0234974	1.46461	up	0.92	--	--
Remogliflozin A	119.21	214.542	0.847753	0.040833	1.33614	up	0.92	--	--
Epicillin	88.9659	68.4413	-0.378384	0.00574511	1.68763	down	0.96	--	--
3-[2-[[(1S,2R,3S)-3-[4-(Pentylcarbamoyl)-1,3-oxazol-2-yl]-7-oxabicyclo[2.2.1]heptan-2-yl]methyl]phenyl]propanoic acid	503.84	356.535	-0.498919	0.0141035	1.51452	down	1	--	--
2,4-Dihydroxy-2H-1,4-benzoxazin-3(4H)-one	414.239	335.888	-0.302481	0.0390849	1.45304	down	0.96	C15770	Metabolic pathways(ko01100)
3-Hydroxy-7,8-dimethoxy-6-isopropoxy-2-naphthoate	496.113	384.251	-0.368618	0.0462274	1.4058	down	0.92	C21323	Metabolic pathways(ko01100)
Sarafloxacin	43.4085	35.0604	-0.308136	0.0385848	1.4315	down	1	--	--
3,4-Methylene suberic acid	2587.19	5056.91	0.96687	0.037125	1.36509	up	0.92	--	--
DL-Valine-4-antipyrineamide	4351.42	9567.12	1.1366	0.0430403	1.41182	up	0.96	--	--
3-Cyano-L-alanine	12.4113	7.94201	-0.644073	0.0254252	1.41272	down	0.92	C02512	Metabolic pathways(ko01100)
Policapram	34.866	25.9346	-0.426943	0.0293317	1.45473	down	0.92	C19492	--
Phe Leu Tyr	435.916	801.446	0.878554	0.0384183	1.4296	up	0.92	--	--
Castanospermine	2634.17	2183.84	-0.270483	0.0145474	1.52095	down	0.88	C02256	--
PC(19:1(9Z)/0:0)	8876.28	18694	1.07454	0.0327822	1.41945	up	0.92	--	--
Acetylcarnitine	678.465	530.977	-0.353627	0.0401463	1.37764	down	0.92	--	--
1-[Ethyl-(6-hydrazinylpyridazin-3-yl)amino]propan-2-ol	618.687	442.745	-0.482734	0.00103061	1.80998	down	1	--	--
2-Hydroxyparaconate	3841.5	3322.19	-0.209536	0.041169	1.42653	down	0.96	C21632	C5-Branched dibasic acid metabolism(ko00660);;Metabolic pathways(ko01100)
Isoleucyl-Valine	86.3763	41.2661	-1.06568	0.0353968	1.47047	down	0.96	--	--
24-Acetyl- 25-cinnamoylvulgaroside	17806.8	14216.6	-0.324847	0.00105229	1.77921	down	1	--	--
Lansioside A	1925.63	999.813	-0.945601	0.00574324	1.71691	down	1	--	--
9-OxoODE	19.7985	44.5751	1.17085	0.0349401	1.45323	up	0.96	C14766	Linoleic acid metabolism(ko00591)
2-Methylbutyrate	775.134	619.664	-0.322958	0.00629549	1.61038	down	0.96	C18319	Protein digestion and absorption(ko04974)
8-Methyl-6-nonenoic acid	22.377	36.165	0.692575	0.0468992	1.35245	up	0.84	C18202	Metabolic pathways(ko01100)
Farnesylcysteine	13.3529	66.3909	2.31383	0.00170284	1.74703	up	1	C19691	Terpenoid backbone biosynthesis(ko00900)
[(2S)-1-(4-Amino-2-oxopyrimidin-1-yl)-3-hydroxypropan-2-yl]oxymethyl-phosphonooxyphosphinic acid	156.866	362.496	1.20843	0.00161948	1.7583	up	1	--	--
Butanoyl PAF	74371.3	204610	1.46006	0.0019371	1.73931	up	1	--	--
Lutein diacetate	23.247	55.3362	1.25118	0.0449366	1.34636	up	1	--	--
(3R,4R)-4-Amino-1-[[4-[(3-methoxyphenyl)amino]pyrrolo[2,1-f][1,2,4]triazin-5-yl]methyl]piperidin-3-ol	9.58463	33.7087	1.81433	0.00106045	1.83151	up	1	--	--
2,2'-Diketospirilloxanthin	74.4137	40.4698	-0.878721	0.0140647	1.60218	down	1	C15885	Metabolic pathways(ko01100)
Polidocanol	3030.61	2407.19	-0.33226	0.00253735	1.79411	down	1	C13493	--
Phylloquinone	6389.14	5588.18	-0.193244	0.0372255	1.38827	down	0.92	C02059	Ubiquinone and other terpenoid-quinone biosynthesis(ko00130);;Metabolic pathways(ko01100);;Biosynthesis of cofactors(ko01240);;Vitamin digestion and absorption(ko04977)
Tetraethylene glycol	277.878	232.046	-0.260039	0.0372204	1.42255	down	0.92	--	--
Val-Cit	119.759	97.8868	-0.290952	0.00566879	1.71807	down	1	--	--
3'-C-Ethynylcytidine	38.5611	32.5742	-0.243415	0.010202	1.6618	down	0.96	--	--
11-Deoxy-PGE1	74.5105	175.496	1.23592	0.0497253	1.41294	up	1	--	--
Antofloxacin	386.723	1349.65	1.80321	0.0238813	1.56343	up	1	--	--
12,13 diHOME-(d4)	5614.37	4785.58	-0.230429	0.0351652	1.45668	down	0.88	--	--
6-Deoxocastasterone	5227.4	4323.93	-0.273751	0.0289484	1.49361	down	0.88	C15802	Metabolic pathways(ko01100)
(6S)-Hydroxyhyoscyamine	20.4316	75.6008	1.8876	0.00268242	1.76303	up	1	C03325	Metabolic pathways(ko01100)
Hydrocinchonine	1160.84	3081.23	1.40834	0.0136731	1.65208	up	1	--	--
Noopept	2.93568	21.0594	2.8427	0.031416	1.50816	up	1	--	--
Sphingosine 1-phosphate	99.9741	69.8657	-0.51697	0.0177509	1.52236	down	0.96	C06124	Sphingolipid metabolism(ko00600);;Metabolic pathways(ko01100);;Calcium signaling pathway(ko04020);;Sphingolipid signaling pathway(ko04071);;Phospholipase D signaling pathway(ko04072);;Neuroactive ligand-receptor interaction(ko04080);;Apelin signaling pathway(ko04371);;Fc gamma R-mediated phagocytosis(ko04666);;Tuberculosis(ko05152)
alpha-Tocopherol	24.1154	96.8888	2.00638	0.0029282	1.78045	up	1	C02477	Ubiquinone and other terpenoid-quinone biosynthesis(ko00130);;Metabolic pathways(ko01100);;Biosynthesis of cofactors(ko01240);;Ferroptosis(ko04216);;Vitamin digestion and absorption(ko04977)
gamma-Butyrolactone	149.227	107.348	-0.475209	0.00215786	1.75875	down	1	C01770	--
13-Azaprostanoic acid	751.45	238.687	-1.65456	0.0154399	1.6861	down	1	--	--
cis-3-Hexenyl b-primeveroside	18.9914	243.604	3.68112	0.00538112	1.76174	up	1	--	--
(2S,3S)-1-[[2-Methoxy-5-(trifluoromethoxy)phenyl]methyl]-2-phenylpiperidin-3-amine	114.812	450.949	1.97369	0.00476612	1.73251	up	1	--	--
Calcitetrol	421.361	556.903	0.402369	0.0141937	1.52859	up	0.92	C18231	Steroid biosynthesis(ko00100);;Metabolic pathways(ko01100);;Parathyroid hormone synthesis, secretion and action(ko04928)
Spirilloxanthin	50899.7	39857.5	-0.352806	0.00365947	1.83008	down	1	C15881	Metabolic pathways(ko01100)
Zeinoxanthin	50280.5	40248.2	-0.321074	0.00109859	1.86802	down	1	C08590	Metabolic pathways(ko01100)
Momordol	28265.6	23647.6	-0.257351	0.0263166	1.5103	down	0.92	--	--
Methymycin	88940.8	75788	-0.230875	0.0178366	1.54147	down	0.96	C11996	Metabolic pathways(ko01100)
2-Phenyl-4,4,5,5-tetramethylimidazoline-1-oxyl 3-oxide	143.024	252.13	0.817905	0.037797	1.40821	up	0.92	--	--
7alpha,12alpha-Dihydroxy-5beta-cholestan-3-one	739.233	569.976	-0.375128	0.0148027	1.54391	down	1	C05453	Primary bile acid biosynthesis(ko00120);;Metabolic pathways(ko01100)
4-[(2,4-Dihydroxy-3,3-dimethylbutanoyl)amino]butanoic acid	129.634	80.1111	-0.694374	0.0252227	1.42681	down	0.88	--	--
(-)-alpha-Terpineol	191.404	160.394	-0.255001	0.0258537	1.45503	down	0.92	C11393	Metabolic pathways(ko01100)
MG(18:3(6Z,9Z,12Z)/0:0/0:0)	577.99	471.608	-0.293455	0.0202925	1.47208	down	0.96	--	--
6'-Oxokanamycin C	160.031	133.365	-0.262965	0.0057656	1.68264	down	0.96	C21252	Neomycin, kanamycin and gentamicin biosynthesis(ko00524)
5-Heptyltetrahydro-2-oxo-3-furancarboxylic acid	31244.3	26530.9	-0.235918	0.0234563	1.51007	down	0.88	--	--
MDAI	275.245	191.989	-0.519692	0.00843909	1.58779	down	0.92	--	--
LysoPA(P-16:0/0:0)	494.696	284.568	-0.797771	0.0155719	1.57805	down	1	--	--
Thr Gly Ala Val	105.019	137.11	0.384687	0.0466283	1.34537	up	0.84	--	--
Pravastatin	329.936	274.223	-0.266838	0.0403496	1.37035	down	0.88	C01844	Bile secretion(ko04976)
Norfloxacin	2107.06	4555.48	1.11237	0.00167661	1.75193	up	0.96	C06687	ABC transporters(ko02010)
2-Phenyl-1,3-propanediol monocarbamate	103.338	74.8771	-0.464768	0.0220301	1.45144	down	0.92	C16586	Drug metabolism - cytochrome P450(ko00982)
Gluten exorphin C	16696.9	13453	-0.311651	0.00216803	1.75242	down	0.96	--	--
Isoeugenitin	310.738	239.584	-0.375166	0.0259647	1.47207	down	0.92	--	--
2,3-Dihydro-5-(5-methyl-2-furanyl)-1H-pyrrolizine	9797.02	8216.69	-0.253786	0.0277984	1.49457	down	0.92	--	--
Ile Ile	95.2451	49.9633	-0.930776	0.00779118	1.65209	down	0.96	--	--
Feruloyldihydro-beta-sitosterol	697.461	471.57	-0.564642	0.00767826	1.64936	down	0.96	--	--
MG(10:0/0:0/0:0)	513.436	419.261	-0.292335	0.000565938	1.88218	down	1	--	--
Hexaethylene glycol	666.105	565.834	-0.23537	0.03237	1.447	down	0.96	--	--
Pentaethylene glycol	1228.43	1020.02	-0.268228	0.0232241	1.54346	down	1	--	--
1-Hexanol arabinosylglucoside	313.013	785.257	1.32694	0.00460369	1.6796	up	1	--	--
Uvaol	189.766	153.908	-0.302153	0.0290808	1.4247	down	0.88	--	--
3,7-Dimethyl-9-(2,6,6-trimethylcyclohexen-1-yl)nona-2,4,6,8-tetraenamide	6136.92	5056.04	-0.279505	0.00219933	1.83927	down	1	--	--
Anhydrorhodovibrin	84546.5	66525.1	-0.345847	0.00248556	1.85737	down	1	C15877	Metabolic pathways(ko01100)
Astaxanthin	5747.52	4216.68	-0.446834	0.0325507	1.57714	down	1	C08580	--
6-Deoxoteasterone	232944	197489	-0.238209	0.0229776	1.51527	down	0.96	C15799	Metabolic pathways(ko01100)
Gallamonum	68.8199	58.9711	-0.22282	0.0112357	1.64529	down	0.92	--	--
4,6-Icosanedione	174.515	48.7894	-1.83871	0.0114057	1.72207	down	1	--	--
Sulfoacetate	88.3699	72.5388	-0.284801	0.0342402	1.4216	down	0.92	C14179	Taurine and hypotaurine metabolism(ko00430)
15-Docosenoic acid	10250.2	8129.49	-0.334411	0.0287124	1.50726	down	0.96	--	--
Benzothiazepine	13207.2	11236.6	-0.233112	0.0388732	1.41555	down	0.88	--	--
Dammaradienol	6597.6	5545.23	-0.250693	0.02836	1.5189	down	1	--	--
Deoxycholyl-L-dopa	836.284	678.43	-0.301793	0.0107119	1.72265	down	1	--	--
Feruloylagmatine	15.4831	3.84089	-2.01118	0.047451	1.35007	down	0.96	C18325	Metabolic pathways(ko01100)
Histidyllysine	63.5866	28.2957	-1.16814	0.0258348	1.51003	down	1	--	--
Persenone B	433.854	347.224	-0.321345	0.0413641	1.42537	down	0.88	--	--
Oleoyl Ethanolamide	60.7579	37.0856	-0.712214	0.0400737	1.53419	down	1	--	--
Prolyl-Valine	160.602	139.597	-0.20222	0.0225511	1.53055	down	1	--	--
9-octadecenal	201.123	61.4267	-1.71114	0.0294199	1.51326	down	1	--	--
1,2-Didecanoyl-sn-glycerol	897.128	564.604	-0.668075	0.0152548	1.62669	down	1	C03199	--
1-Stearoyl-rac-glycerol	883.74	409.246	-1.11065	0.0151237	1.61463	down	1	--	--
2'-Dehydrokanamycin A	34.2699	12.147	-1.49634	0.043686	1.42329	down	0.88	C20509	Neomycin, kanamycin and gentamicin biosynthesis(ko00524)
PC(22:2(13Z,16Z)/24:1(15Z))	536.297	132.008	-2.0224	0.0218202	1.55615	down	1	--	--
Acetolein	914.387	694.789	-0.39623	0.0135396	1.6382	down	1	--	--
DG(18:2(10E,12Z)+=O(9)/19:0/0:0)	536.138	417.007	-0.362531	0.00581072	1.6203	down	1	--	--
C16 Sphinganine	167.697	118.957	-0.495417	0.00444948	1.82683	down	1	--	--
Tyramine	110.415	84.1093	-0.392598	0.00580364	1.67916	down	0.96	C00483	Tyrosine metabolism(ko00350);;Metabolic pathways(ko01100);;Biosynthesis of cofactors(ko01240);;Neuroactive ligand-receptor interaction(ko04080);;Protein digestion and absorption(ko04974)
3alpha,7alpha,12alpha-Trihydroxy-5beta-cholestan-26-al	243.519	182.341	-0.417395	0.0209331	1.4601	down	0.96	C01301	Primary bile acid biosynthesis(ko00120);;Metabolic pathways(ko01100)
1-Myristoyl-sn-glycero-3-phosphocholine	95.4731	64.1871	-0.572811	0.00302592	1.76897	down	1	--	--
Ginsenoside Rh4	187.576	112.972	-0.731509	0.0362707	1.473	down	1	--	--
Phenylethanolamine	53.4389	44.2005	-0.273825	0.00284102	1.67952	down	0.96	C02735	--
Rasagiline	65.2209	56.2204	-0.21424	0.00190137	1.77167	down	1	--	--
beta-D-3-Ribofuranosyluric acid	1566.77	1346.6	-0.218471	0.0382829	1.3626	down	0.92	--	--
DG(14:1(9Z)/22:4(7Z,10Z,13Z,16Z)/0:0)	236.963	195.911	-0.274465	0.0340297	1.46504	down	0.88	--	--
Phorbol	1055.79	859.574	-0.29663	0.0299432	1.39066	down	0.92	C09155	Inflammatory mediator regulation of TRP channels(ko04750)
8beta-Angeloyloxy-15-hydroxy-1alpha,10R-dimethoxy-3-oxo-11(13)-germacren-12,6alpha-olide	107001	93120.1	-0.20046	0.0361718	1.39471	down	0.92	--	--
2-Hexyl-4,5-dimethyl-1,3-dioxolane	168.779	27.0858	-2.63952	0.0437383	1.40296	down	1	--	--
alpha-Terpineol butanoate	36.7571	15.974	-1.2023	0.0113226	1.51589	down	0.92	--	--
Sagittariol	896.477	313.043	-1.51791	0.0143826	1.57328	down	0.96	--	--
13Z-Docosenamide	62.4128	23.7268	-1.39532	0.015831	1.48176	down	0.92	--	--
8-Amino-7-oxononanoic acid	156.948	89.232	-0.814657	0.0234282	1.43927	down	0.92	C01092	Biotin metabolism(ko00780);;Metabolic pathways(ko01100);;Biosynthesis of cofactors(ko01240)
3''-Deamino-3''-hydroxykanamycin B	43.739	13.8561	-1.6584	0.0331357	1.44296	down	0.96	C21254	Neomycin, kanamycin and gentamicin biosynthesis(ko00524)
UNDEC-2-ENE-8,10-DIYNOIC ACID ISOBUTYLAMIDE	76.3149	64.6374	-0.239596	0.00594427	1.63684	down	1	--	--
Halleridone	115.761	95.6177	-0.275805	0.0147663	1.46179	down	0.92	--	--
2-Deoxy-scyllo-inosamine	78.1298	67.662	-0.207528	0.0313159	1.33947	down	0.92	C17580	Neomycin, kanamycin and gentamicin biosynthesis(ko00524)
L-Menthyl (R,S)-3-hydroxybutyrate	243.536	196.158	-0.312116	0.00114955	1.81506	down	1	--	--
Campestanol	133.238	106.966	-0.316852	0.0154924	1.62908	down	0.92	C15787	Metabolic pathways(ko01100)
5,6-Dihydroxyprostaglandin F1a	97.5092	82.2957	-0.244723	0.0147315	1.4781	down	0.96	--	--
Phosphonoacetaldehyde	82469.4	69002.2	-0.257215	0.0153193	1.59475	down	1	C03167	Phosphonate and phosphinate metabolism(ko00440);;Metabolic pathways(ko01100)
4-Hydroxy-2,6-dimethylaniline	72.3257	58.1953	-0.313606	0.0345545	1.37735	down	0.88	C16570	Drug metabolism - cytochrome P450(ko00982)
meso-Erythritol	217.188	165.721	-0.39019	0.00618515	1.58766	down	0.92	--	--
1,4,7,10,13,16-Hexaoxacyclooctadecane	223254	197277	-0.178465	0.026774	1.51191	down	0.84	--	--
Corchorifatty acid F	168.618	140.581	-0.262356	0.0264596	1.45838	down	0.88	--	--
Helenalin	455.995	396.27	-0.202532	0.0126361	1.57426	down	0.92	C09473	--
(3S,5R,6R,6'S)-6,7-Didehydro-5,6-dihydro-3,5,6'-trihydroxy-13,14,20-trinor-3'-oxo-beta,epsilon-caroten-19',11'-olide 3-acetate	234.026	165.834	-0.496925	0.0384549	1.35347	down	0.92	--	--
sn-Glycerol 3-phosphate	69.6901	52.4882	-0.408962	0.00303149	1.69216	down	0.96	C00093	Glycerolipid metabolism(ko00561);;Glycerophospholipid metabolism(ko00564);;Metabolic pathways(ko01100);;ABC transporters(ko02010);;Choline metabolism in cancer(ko05231)
thiazolinedione	2424.81	2076.48	-0.223734	0.0217851	1.49946	down	0.92	--	--
2-Amino-3-oxo-4-phosphonooxybutyrate	452.369	374.904	-0.27098	0.00882199	1.65221	down	1	C07335	Vitamin B6 metabolism(ko00750);;Metabolic pathways(ko01100);;Biosynthesis of cofactors(ko01240)
Glycolate	215.177	170.186	-0.338412	0.00871341	1.70251	down	1	C00160	Glyoxylate and dicarboxylate metabolism(ko00630);;Metabolic pathways(ko01100);;Carbon metabolism(ko01200)
(3E)-3-[(1R,5R,6S)-5-Hydroxy-7-oxabicyclo[4.1.0]heptan-2-ylidene]-2-oxopropanoate	540.802	456.063	-0.245868	0.020804	1.57784	down	0.96	C21086	Metabolic pathways(ko01100)
Azimexon	1193.83	780.642	-0.612867	0.0362276	1.34489	down	0.88	--	--
L-Valine	412.424	288.875	-0.513683	0.0142309	1.49876	down	0.92	C00183	Valine, leucine and isoleucine degradation(ko00280);;Valine, leucine and isoleucine biosynthesis(ko00290);;Penicillin and cephalosporin biosynthesis(ko00311);;Pantothenate and CoA biosynthesis(ko00770);;Aminoacyl-tRNA biosynthesis(ko00970);;Metabolic pathways(ko01100);;2-Oxocarboxylic acid metabolism(ko01210);;Biosynthesis of amino acids(ko01230);;Biosynthesis of cofactors(ko01240);;ABC transport…
MM 42842	490.77	246.123	-0.995665	0.0262916	1.40177	down	0.92	C20928	Monobactam biosynthesis(ko00261)
N-lactoyl-phenylalanine	678.216	521.646	-0.378673	0.0385559	1.39427	down	0.88	--	--
2-Isopropylmaleate	26.8112	16.9919	-0.657984	0.0225151	1.38476	down	0.92	C02631	Valine, leucine and isoleucine biosynthesis(ko00290);;2-Oxocarboxylic acid metabolism(ko01210)
2-Phenylacetamide	355.933	243.499	-0.547688	0.0258019	1.3584	down	0.92	C02505	Phenylalanine metabolism(ko00360);;Metabolic pathways(ko01100)
L-Nicotianine	448.603	331.914	-0.43463	0.0342866	1.31778	down	0.88	--	--
Propericiazine	518.27	300.443	-0.786613	0.0229704	1.47483	down	0.96	--	--
3-Ethyl-1,2-cyclopentanedione	23.7894	12.1932	-0.964244	0.0193629	1.45416	down	0.92	--	--
O-feruloylquinate	1820.21	1286.2	-0.500998	0.0172113	1.5688	down	0.92	C02572	--
Phosphocreatine	2818.04	2176.58	-0.372627	0.0149362	1.5168	down	0.88	C02305	Arginine and proline metabolism(ko00330);;Metabolic pathways(ko01100)
5-Hydroxyindoleacetate	971.796	739.881	-0.39336	0.014793	1.52962	down	0.88	C05635	Tryptophan metabolism(ko00380);;Metabolic pathways(ko01100);;Serotonergic synapse(ko04726)
Mergepta	2991.91	2298.79	-0.380194	0.0158329	1.5083	down	0.88	--	--
Ethosuximide	10.7165	14.5761	0.443763	0.0307135	1.42377	up	0.88	C07505	--
6-Imino-5-oxocyclohexa-1,3-dienecarboxylate	364.334	500.088	0.45692	0.0413535	1.34369	up	0.92	C04584	--
2-Amino-2-deoxyisochorismate	737.269	559.912	-0.39699	0.0392882	1.41068	down	0.88	C18054	Metabolic pathways(ko01100)
Hydrogenobyrinate a,c diamide	113.576	369.892	1.70345	0.000866774	1.74454	up	1	C06503	Porphyrin metabolism(ko00860);;Metabolic pathways(ko01100);;Biosynthesis of cofactors(ko01240)
(S)-DNPA	276.473	215.079	-0.362273	0.0403097	1.35488	down	0.88	C12434	Metabolic pathways(ko01100)
4-(Glutamylamino) butanoate	309.136	158.212	-0.966388	0.0474322	1.26372	down	0.88	--	--
1-(Perfluorohexyl)octane	5.38359	0.878868	-2.61485	0.0229932	1.61504	down	0.88	--	--
gamma-Glutaminyl-4-hydroxybenzene	519.466	355.379	-0.547672	0.0358742	1.30496	down	0.84	--	--
D-Mannitol 1-phosphate	426.359	307.559	-0.471208	0.0278389	1.41305	down	0.92	C00644	Fructose and mannose metabolism(ko00051);;Metabolic pathways(ko01100)
Met Asp Cys	1317.23	942.907	-0.482325	0.0119062	1.6278	down	1	--	--
5-Hydroxytryptophol glucuronide	1646.77	1233.53	-0.416847	0.0212937	1.42252	down	0.92	--	--
5-Oxozaleplon	1725.56	1021.34	-0.756603	0.0430592	1.30612	down	0.88	--	--
(2S,3S,4S)-5,7,9,11-Tridecatetrayne-1,2,3,4-tetrol	366.755	283.504	-0.371449	0.0285775	1.46708	down	0.84	--	--
5-Aminopentanoate	109.461	86.5152	-0.339395	0.0285415	1.40786	down	0.84	C00431	Lysine degradation(ko00310);;Arginine and proline metabolism(ko00330);;D-Amino acid metabolism(ko00470);;Metabolic pathways(ko01100)
4-Hydroxymethylphenylhydrazine	2971.79	2286.01	-0.378498	0.0240647	1.42287	down	0.88	C03994	--
Barbital	5645.54	4398.2	-0.360197	0.035469	1.35091	down	0.88	--	--
Reduced FMN	235.964	129.168	-0.869322	0.0259192	1.39344	down	0.84	C01847	Riboflavin metabolism(ko00740);;Metabolic pathways(ko01100);;Biosynthesis of cofactors(ko01240)
4-Aminoisoxazolidin-3-one	90.2377	60.1167	-0.585965	0.041872	1.29352	down	0.88	--	--
2,5-Diamino-2-methylpentanoic acid	33.246	21.9301	-0.600269	0.00123122	1.75299	down	1	--	--
N-Methylethanolamine phosphate	112.107	74.4559	-0.590417	0.000108824	1.89742	down	1	C01210	Glycerophospholipid metabolism(ko00564)
Orthophosphate	58.8259	52.4443	-0.165668	0.0496574	1.40421	down	0.8	C00009	Oxidative phosphorylation(ko00190);;ABC transporters(ko02010);;Parathyroid hormone synthesis, secretion and action(ko04928);;Mineral absorption(ko04978);;Parkinson disease(ko05012);;Pathways of neurodegeneration - multiple diseases(ko05022)
Oxo-ciprofloxacin	1889.69	1346.86	-0.488551	0.0212292	1.46485	down	0.96	--	--
2-Acetyl-1,5,6,7-tetrahydro-6-hydroxy-7-(hydroxymethyl)-4H-azepine-4-one	48.2851	64.2053	0.411115	0.0408742	1.31018	up	0.88	--	--
Adrenochrome	19.4181	32.7912	0.755905	0.0390166	1.40629	up	0.84	--	--
Tenuazonic acid	285.154	220.766	-0.369227	0.032676	1.34542	down	0.88	C08511	--
Phenylacetylglycine	49.0685	26.9134	-0.866471	0.0353815	1.30319	down	0.84	C05598	Phenylalanine metabolism(ko00360)
Fluazifop	672.063	473.843	-0.504188	0.00993846	1.61736	down	0.96	C18527	--
L-Phenylalanine	1558.22	1115.77	-0.481852	0.0446274	1.28295	down	0.92	C00079	Phenylalanine metabolism(ko00360);;Phenylalanine, tyrosine and tryptophan biosynthesis(ko00400);;D-Amino acid metabolism(ko00470);;Aminoacyl-tRNA biosynthesis(ko00970);;Metabolic pathways(ko01100);;2-Oxocarboxylic acid metabolism(ko01210);;Biosynthesis of amino acids(ko01230);;ABC transporters(ko02010);;Protein digestion and absorption(ko04974);;Mineral absorption(ko04978);;Central carbon metabol…
Validamine 7-phosphate	2465.17	2032.82	-0.278205	0.0390073	1.43772	down	0.84	C21216	Metabolic pathways(ko01100)
Chromopyrrolate	1315.07	1015.77	-0.372568	0.018066	1.53342	down	1	C21125	Metabolic pathways(ko01100)
Sulfamethoxypyridazine	522.69	355.581	-0.555779	0.0219916	1.53393	down	0.88	--	--
Rolafagrel	100.385	59.8915	-0.745126	0.0195265	1.4158	down	0.92	--	--
N1-(alpha-D-ribosyl)-5,6-dimethyl-benzimidazole	47.3545	31.4466	-0.590599	0.048494	1.24888	down	0.84	--	--
Alanyltryptophan	719.781	437.173	-0.719354	0.0169023	1.56011	down	0.96	--	--
alpha-Acetyllysine	230.291	148.86	-0.6295	0.0330823	1.33723	down	0.88	--	--
Adipate semialdehyde	105.232	157.055	0.577701	0.0160764	1.5849	up	0.96	C06102	Metabolic pathways(ko01100)
Metharbital	3343.07	2583.11	-0.372061	0.0432534	1.29226	down	0.84	--	--
Tetracycline	1418.72	1184.24	-0.260624	0.0314241	1.38095	down	0.92	C06570	Metabolic pathways(ko01100);;Bile secretion(ko04976)
3-Methyleneoxindole	299.057	677.171	1.1791	0.0012177	1.79063	up	1	C02796	--
Methoxypyrazine	158.209	105.483	-0.584826	0.0101477	1.52907	down	1	--	--
Indolepyruvate	90.6546	55.4343	-0.709601	0.00420169	1.62146	down	1	C00331	Tryptophan metabolism(ko00380);;Metabolic pathways(ko01100)
DL-Asparagine	25.9705	15.9422	-0.704023	0.01494	1.48825	down	1	--	--
N-Ethyl trans-2-cis-6-nonadienamide	744.927	543.77	-0.454104	0.0266101	1.41973	down	0.84	--	--
2-Naphthylamine	60.6999	43.1802	-0.491325	0.0491051	1.26174	down	0.92	C02227	--
1-Methoxy-1H-indole-3-acetonitrile	1601.81	1135.49	-0.49639	0.0355529	1.36129	down	0.96	--	--
Indolelactic acid	107.942	177.811	0.72009	0.0268487	1.53314	up	0.84	--	--
Ozagrel	9.14915	23.7003	1.37319	0.0365495	1.44012	up	0.8	--	--
Nalidixic acid	3561.59	2505.96	-0.50716	0.0427216	1.31945	down	0.92	C05079	--
Methionyl-Arginine	270.569	206.7	-0.388458	0.00771156	1.63197	down	0.96	--	--
Indoxyl	3750.81	2837.27	-0.402699	0.0390609	1.33225	down	0.88	C05658	Tryptophan metabolism(ko00380)
Valine, 3-mercapto-N-((5-oxo-2-(phenylmethyl)-4(5H)-oxazolylidene)methyl)-	675.101	458.466	-0.558288	0.0376515	1.39608	down	0.88	--	--
Sapidolide A	272.231	191.609	-0.506669	0.0264459	1.38918	down	0.84	--	--
Pro Pro	360.6	235.991	-0.611664	0.0154961	1.44595	down	0.96	--	--
Sanfetrinem	91.4508	70.2378	-0.380748	0.0144982	1.51354	down	0.96	--	--
Hexahydro-6,7-dihydroxy-5-(hydroxymethyl)-3-(2-hydroxyphenyl)-2H-pyrano[2,3-d]oxazol-2-one	35.8653	25.1271	-0.513344	0.0386552	1.38776	down	0.88	--	--
2-Oxothiazolidine-4-carboxylic acid	928.864	761.694	-0.286256	0.0468676	1.35606	down	0.84	--	--
dTDP-3-methyl-4-oxo-alpha-D-ribopyranose	1033.52	891.516	-0.213229	0.0305211	1.44478	down	0.88	C21362	Polyketide sugar unit biosynthesis(ko00523)
5-Benzylacyclouridine	171.736	292.892	0.770174	0.0156143	1.57727	up	0.92	--	--
Gentianine	11.0419	29.9597	1.44003	0.0315675	1.47332	up	1	C06525	--
4-Methoxy-1H-indole-3-acetonitrile	73.9805	51.5742	-0.520495	0.0402319	1.30346	down	0.84	--	--
4-Deoxypyridoxine	81.0979	62.9231	-0.366076	0.00717274	1.72934	down	1	--	--
Prostaglandin A2	262.178	206.679	-0.343155	0.045539	1.32915	down	0.84	C05953	Arachidonic acid metabolism(ko00590);;Metabolic pathways(ko01100);;Serotonergic synapse(ko04726)
Aminoimidazole ribotide	9.21733	3.98731	-1.20893	0.0399515	1.30562	down	0.88	C03373	Purine metabolism(ko00230);;Thiamine metabolism(ko00730);;Porphyrin metabolism(ko00860);;Metabolic pathways(ko01100);;Biosynthesis of cofactors(ko01240)
Loracarbef	2202.62	1643.37	-0.422564	0.0250169	1.38631	down	0.92	--	--
UDP-L-Ara4O	2104.5	1824.73	-0.205797	0.0387313	1.42131	down	0.92	C16155	Amino sugar and nucleotide sugar metabolism(ko00520);;Metabolic pathways(ko01100);;Biosynthesis of nucleotide sugars(ko01250)
1,10-dihydro-1,10-dihydroxyfluoren-9-one	46.801	80.8291	0.788336	0.0112813	1.58199	up	1	--	--
Cefprozil	882.682	724.559	-0.284791	0.0171161	1.49499	down	0.88	C06888	--
Cysteinyl-Asparagine	69.8673	57.9234	-0.27047	0.0168215	1.47685	down	0.92	--	--
Ser Asp Asp Ala	2039.19	1728.37	-0.238585	0.0185266	1.48784	down	0.96	--	--
7-Acetamido-9-oxofluorene-4-carboxylic acid	1027.5	704.328	-0.54482	0.0356276	1.30772	down	0.84	--	--
9-Riburonosylhypoxanthine	326.413	216.408	-0.592944	0.0463445	1.25412	down	0.84	C11631	--
Tridecanoic acid (Tridecylic acid)	48.4109	104.938	1.11614	0.0264528	1.52792	up	1	--	--
Macarpine	1428.03	1002.51	-0.510405	0.033237	1.4164	down	0.92	C06165	Metabolic pathways(ko01100)
Dopamine glucuronide	775.938	570.839	-0.442856	0.014027	1.64445	down	1	--	--
Raffinose	1002.02	826.532	-0.277763	0.0482611	1.3008	down	0.84	C00492	Galactose metabolism(ko00052);;Metabolic pathways(ko01100);;ABC transporters(ko02010)
Protodeoxyviolaceinic acid	324.343	259.031	-0.324393	0.0342388	1.46987	down	1	C21131	Metabolic pathways(ko01100)
2,3,4,5-Tetrahydro-7,8-dihydroxy-1-phenyl-1H-3-benzazepine	961.511	722.859	-0.41159	0.0273067	1.50638	down	1	--	--
Losartan	2255.01	1821.6	-0.307926	0.0181814	1.47988	down	0.88	C07072	--
Blue pigment	277.84	205.892	-0.432368	0.00237112	1.76047	down	1	C16152	Nicotinate and nicotinamide metabolism(ko00760)
Riociguat	1235.22	956.607	-0.368769	0.00835296	1.59396	down	0.96	--	--

## Sheet: XJBC_lactose_percentage 
DEM analysis, ROC curves, and KEGG enrichment analysis of DEMs in low milk lactose percentage vs. high milk lactose percentage
name	Low_Mean	High_Mean	log2FC	Pvalue	VIP	regulated	AUC	KEGG_annotation	KEGG_pathway_annotation
KIRENOL	50.3609	12.8168	-1.97426	0.0314675	1.68142	down	1	--	--
Cholylproline	59.4072	27.7417	-1.09858	0.00484388	1.8055	down	1	--	--
3-Hydroxyhexadecanoylcarnitine	10633	7394.05	-0.524108	0.0165316	1.65207	down	0.96	--	--
5-Oxoavermectin ''1a'' aglycone	1279.98	806.506	-0.66637	0.00171964	2.02011	down	1	C11978	Metabolic pathways(ko01100)
Ginsenoside Rc	121.388	54.5666	-1.15354	0.00189279	1.91092	down	0.96	--	--
LysoPC(16:1(9Z)/0:0)	143.055	73.5551	-0.959669	0.00252565	1.87398	down	1	--	--
PE(18:0/18:1(12Z)-2OH(9,10))	164.424	86.5692	-0.925499	0.036604	1.50719	down	0.88	--	--
PC(18:1(12Z)-2OH(9,10)/DiMe(11,3))	402.143	133.02	-1.59607	0.0153927	1.7288	down	0.96	--	--
2-(4,4-Difluoro-1-piperidinyl)-6-methoxy-N-[1-(1-methylethyl)-4-piperidinyl]-7-[3-(1-pyrrolidinyl)propoxy]-4-quinazolinamine	16474.6	9631.91	-0.774349	0.0139167	1.68393	down	0.92	--	--
(7Z,10Z,13Z,16Z,19Z)-Docosapentaenoic acid	756.949	341.45	-1.14852	0.0269324	1.6376	down	0.92	C16513	Biosynthesis of unsaturated fatty acids(ko01040)
Leu-Arg-Asn-Arg	1540.87	627.61	-1.2958	0.0278431	1.69565	down	1	--	--
LysoPC(22:5(7Z,10Z,13Z,16Z,19Z)/0:0)	111269	71395.7	-0.640139	0.0492185	1.51147	down	0.88	--	--
Taxa-4(20),11(12)-dien-5alpha,13alpha-diol	1317.17	2875.14	1.12619	0.0333919	1.6372	up	1	C11897	Metabolic pathways(ko01100)
Cholyl-L-dopa	2745.3	3916.44	0.512575	0.02872	1.57274	up	1	--	--
Octadecanoic acid	1444.56	754.296	-0.937427	0.0178189	1.62699	down	0.88	C01530	Fatty acid biosynthesis(ko00061);;Biosynthesis of unsaturated fatty acids(ko01040);;Metabolic pathways(ko01100);;Phototransduction - fly(ko04745)
1-acyl-PAF	1647.24	668.047	-1.30203	0.00483884	1.81363	down	0.96	--	--
3alpha,7alpha,12alpha-Trihydroxy-5beta-cholestanoate	311.398	169.958	-0.873582	0.0273763	1.57527	down	0.84	C04722	Primary bile acid biosynthesis(ko00120);;Metabolic pathways(ko01100)
CDP-DG(PGF1alpha/i-14:0)	42237.9	13578.7	-1.6372	0.00114472	1.94923	down	1	--	--
CDP-DG(6 keto-PGF1alpha/16:0)	40363.8	13792.4	-1.54919	0.00219807	2.06111	down	1	--	--
1-Oleoyl-sn-glycero-3-phosphocholine	144318	116869	-0.304363	0.0421742	1.48296	down	0.92	C03916	--
(10S)-Juvenile hormone III acid diol	296.36	165.532	-0.84024	0.0217518	1.60295	down	0.92	C16506	Insect hormone biosynthesis(ko00981)
Contignasterol	30211.3	15250	-0.986279	0.00386777	1.8779	down	1	C19902	--
14-methyl palmitic acid	57.5683	17.0101	-1.75888	0.0211132	1.59285	down	0.92	--	--
LysoPC(16:0/0:0)	11339.8	8224.21	-0.463444	0.0312814	1.59423	down	0.88	--	--
DG(8:0/20:4(8Z,11Z,14Z,17Z)-2OH(5S,6R)/0:0)	348.771	159.138	-1.132	0.0235018	1.56832	down	0.88	--	--
LysoPE(0:0/22:2(13Z,16Z))	25108.3	7537.59	-1.73599	0.00995536	1.72877	down	0.92	--	--
Avermectin B1a aglycone	7679.41	4468.23	-0.781291	0.000678766	2.01514	down	1	C11979	Metabolic pathways(ko01100)
Melibiitol	22.9243	7.63031	-1.58706	0.00688622	1.81263	down	0.96	C05399	Galactose metabolism(ko00052)
Aglepristone	3113.12	1852.83	-0.748626	0.0421628	1.48594	down	0.88	--	--
6-isobutyl-4-hydroxy-2-pyrone	51.7802	161.624	1.64217	0.00258209	1.89859	up	1	--	--
Ganglioside GA2 (d18:1/18:0)	3674.85	766.041	-2.26219	0.00384963	1.87343	down	0.96	--	--
Aliskiren	95.9461	36.2895	-1.40267	0.0160233	1.65156	down	0.96	--	--
Natamycin	1208.33	850.751	-0.50621	0.0288621	1.59936	down	0.92	C08073	--
Rifamycins	605.058	445.755	-0.440821	0.0451016	1.47975	down	0.84	--	--
(9Z,11R,12S,13S,15Z)-12,13-Epoxy-11-hydroxy-9,15-octadecadienoic acid	172.854	38.1619	-2.17935	0.000455048	2.03131	down	1	--	--
(9Z,11E,14Z)-(13S)-hydroperoxyoctadeca-(9,11,14)-trienoate	62.3859	22.2719	-1.486	0.00289678	1.8782	down	1	--	--
Polystyrene sulfonate	131.207	312.039	1.24988	0.0283289	1.69543	up	1	--	--
Iso-Olomoucine	23851	41525.3	0.799938	0.0218237	1.73517	up	1	--	--
N-Undecylbenzenesulfonic acid	7743.37	11140.6	0.524791	0.0182621	1.71434	up	1	--	--
Primary fluorescent chlorophyll catabolite	476.93	322.551	-0.564249	0.0423187	1.53021	down	0.88	C18098	Porphyrin metabolism(ko00860)
CDP-DG(i-18:0/a-25:0)	7672.82	2957.68	-1.37529	0.00991683	1.84255	down	1	--	--
Androsterone	724.628	999.643	0.464172	0.00143253	1.93259	up	1	C00523	Steroid hormone biosynthesis(ko00140);;Metabolic pathways(ko01100)
PE(P-18:0/18:1(12Z)-2OH(9,10))	303.374	872.935	1.52477	0.00947232	1.84132	up	1	--	--
1,2-Dihydroxy-5-(methylthio)pent-1-en-3-one	19.7847	50.8021	1.3605	0.0320526	1.62822	up	0.96	C15606	Cysteine and methionine metabolism(ko00270);;Metabolic pathways(ko01100)
Streptolydigin	277.673	77.6975	-1.83745	0.0217246	1.70247	down	1	--	--
Paromamine	21.3185	46.5656	1.12716	0.00355598	2.0209	up	1	C01743	Neomycin, kanamycin and gentamicin biosynthesis(ko00524)
PE(P-18:1(11Z)/PGF2alpha)	1095.05	1702.96	0.637048	0.0423663	1.44678	up	0.88	--	--
3-ketosphingosine	452.375	255.311	-0.825263	0.0277185	1.58678	down	0.92	C06121	--
LysoPE(0:0/22:0)	14864.5	2546.38	-2.54536	0.00796349	1.89971	down	1	--	--
7,8-Dehydroastaxanthianthin	1772.69	177.073	-3.32353	0.0195436	1.78035	down	1	--	--
Menthol	1384.05	332.616	-2.05696	0.0198539	1.65616	down	0.92	--	--
DG(13:0/5-iso PGF2VI/0:0)	424.555	165.281	-1.36103	0.0448115	1.51727	down	1	--	--
PE(18:1(12Z)-2OH(9,10)/P-18:0)	1054.64	2363.13	1.16395	0.000771456	2.02238	up	1	--	--
N-Oleoyl-L-Serine	948.286	576.711	-0.717473	0.0400727	1.4465	down	0.84	--	--
(E)-3-decen-1-ol	2045.16	861.805	-1.24678	0.00786527	1.74769	down	0.92	--	--
11Z-Eicosenoic acid	30.4589	12.5425	-1.28004	0.0398579	1.45397	down	0.84	--	--
Spheroidenone	338.302	84.4489	-2.00216	0.0398245	1.56471	down	1	C15903	Metabolic pathways(ko01100)
5,6-dehydro Arachidonic Acid	22613.6	13356.2	-0.759676	0.0162702	1.69637	down	1	--	--
NNAL-N-glucuronide	5032.46	3161.76	-0.670533	0.0142445	1.65126	down	0.96	C19606	Metabolism of xenobiotics by cytochrome P450(ko00980);;Chemical carcinogenesis - DNA adducts(ko05204)
Ptelatoside B	4957.04	3088.59	-0.682529	0.0122215	1.68736	down	1	--	--
Oleandolide	153.01	330.696	1.11188	0.0225904	1.62114	up	0.88	C11990	Metabolic pathways(ko01100)
Icosenoic acid	1336.14	768.732	-0.797518	0.0429808	1.56454	down	0.92	C16526	Biosynthesis of unsaturated fatty acids(ko01040)
Norethindrone acetate	18851	38225.2	1.01989	0.0484732	1.51377	up	0.96	C08152	--
[(8S,9S,13S,14S,17R)-3,17-Dihydroxy-13-methyl-6,7,8,9,11,12,14,15,16,17-decahydrocyclopenta[a]phenanthren-1-yl] pentanoate	30.7202	97.4774	1.66588	0.0339055	1.53811	up	0.88	--	--
D-Glucosamine	59608.1	27495	-1.11634	0.036469	1.50198	down	0.84	C00329	Amino sugar and nucleotide sugar metabolism(ko00520);;Metabolic pathways(ko01100);;Biosynthesis of nucleotide sugars(ko01250)
2-Undecenal	94.7666	33.4084	-1.50417	0.0425738	1.58245	down	0.92	--	--
3-Dehydroecdysone	271.496	49.9556	-2.44221	0.00128105	1.9311	down	1	C02513	Insect hormone biosynthesis(ko00981)
2-Aminoethyl oleate	678.097	325.764	-1.05767	0.04562	1.58995	down	0.96	--	--
Drostanolone	40509.5	19255.5	-1.07299	0.00577327	1.8067	down	1	--	--
Peimisine	35266.9	15436.6	-1.19197	0.0138862	1.66463	down	0.92	--	--
DG(i-14:0/20:5(7Z,9Z,11E,13E,17Z)-3OH(5,6,15)/0:0)	79493.7	50307.4	-0.660068	0.0448692	1.51565	down	0.92	--	--
Erythromycin C	28834	12918.4	-1.15834	0.00417722	1.90083	down	1	C06616	Metabolic pathways(ko01100)
Palmitaldehyde	467.334	237.62	-0.975796	0.0244321	1.61185	down	0.88	C00517	Fatty acid degradation(ko00071)
17alpha,21-Dihydroxy-5beta-pregnane-3,11,20-trione	7.14552	12.2255	0.774787	0.00596206	1.78371	up	0.96	C05469	Steroid hormone biosynthesis(ko00140)
1-[4-[2-[2-(4-Fluorophenyl)ethoxy]ethoxy]phenoxy]-3-(propan-2-ylamino)propan-2-ol	814.77	1330.61	0.707626	0.0158301	1.67582	up	0.96	--	--
Mangostanol	162.981	237.987	0.546176	0.0179037	1.66046	up	0.92	--	--
(1R,2S,3S,4R)-p-Menthane-2,3-diol	9917.74	4559.85	-1.12102	0.0226814	1.61764	down	0.92	--	--
17alpha,20alpha-Dihydroxycholesterol	1537.67	820.712	-0.905802	0.0358979	1.53876	down	0.88	C05499	Steroid hormone biosynthesis(ko00140)
(2R,3R)-3-Methylornithinyl-N6-lysine	1018.87	446.423	-1.19049	0.00463909	1.9244	down	1	C20278	Lysine biosynthesis(ko00300);;Metabolic pathways(ko01100)
5-(N-Methyl-4,5-dihydro-1H-pyrrol-2-yl)pyridin-2-ol	13650.9	4812.62	-1.5041	0.0147925	1.70022	down	0.96	C21075	Nicotinate and nicotinamide metabolism(ko00760);;Metabolic pathways(ko01100)
MG(0:0/20:5(5Z,8Z,11Z,14Z,17Z)/0:0)	8300.2	4851.01	-0.774861	0.00952789	1.78624	down	0.92	--	--
2-Hydroxyiminostilbene	7022.93	4043.93	-0.796315	0.00978444	1.79569	down	0.96	C16604	Drug metabolism - cytochrome P450(ko00982)
Tetraethylene glycol monododecyl ether	1396.29	715.037	-0.965509	0.00685542	1.76659	down	0.92	--	--
4,4-Dimethyl-2-[3-carboxylatopropyl]-2-tridecyloxazolidine 3-oxide	105.118	48.5379	-1.11483	0.00281247	1.93833	down	1	--	--
Hexyl dodecanoate	26448.4	9390.47	-1.49391	0.0263076	1.61673	down	0.96	--	--
6-Ketoprostaglandin E1	20098.9	11968.6	-0.747858	0.0307598	1.5687	down	0.96	--	--
5-Hydroxykynurenine	731.362	985.447	0.430192	0.0415907	1.48876	up	0.84	C05651	Tryptophan metabolism(ko00380);;Metabolic pathways(ko01100)
Propaneperoxoic acid, 2-hydroxy-	64.937	137.035	1.07743	0.0411831	1.52306	up	0.88	--	--
(+/-)-3-[(2-methyl-3-furyl)thio]-2-butanone	1287.46	1609.45	0.322038	0.0343784	1.56346	up	0.92	--	--
L-2,3-Dihydrodipicolinate	49.6916	86.1144	0.793253	0.0377489	1.49307	up	0.92	C03340	--
5-(3',5'-Dihydroxyphenyl)-gamma-valerolactone-O-glucuronide-O-methyl	144.534	227.826	0.656529	0.0069028	1.85156	up	1	--	--
Deacetylisoipecoside	3.65286	12.4727	1.77168	0.0224495	1.64496	up	0.92	C07304	--
CMP-N-acetylneuraminate	381.368	490.953	0.364399	0.0379279	1.56695	up	0.84	C00128	Amino sugar and nucleotide sugar metabolism(ko00520);;Metabolic pathways(ko01100);;Biosynthesis of nucleotide sugars(ko01250)
phosphatidylinositol	12197.5	15613.5	0.35621	0.0349346	1.55261	up	0.96	C01194	Inositol phosphate metabolism(ko00562);;Glycosylphosphatidylinositol (GPI)-anchor biosynthesis(ko00563);;Glycerophospholipid metabolism(ko00564);;Metabolic pathways(ko01100);;Phosphatidylinositol signaling system(ko04070);;Autophagy - other(ko04136);;Autophagy - animal(ko04140);;Salmonella infection(ko05132);;Tuberculosis(ko05152)
Quercitrin	188.287	233.336	0.309479	0.0240713	1.62552	up	0.92	C01750	--
(Hydroxymethylphenyl)succinyl-CoA	1036.21	1430.9	0.465607	0.0257889	1.67393	up	0.92	C09819	Metabolic pathways(ko01100)
Anthraniloyl-CoA	19.7643	32.0005	0.695193	0.0396832	1.50394	up	0.84	C02247	--
L-1-Pyrroline-3-hydroxy-5-carboxylate	1843.27	2489.57	0.433627	0.0268579	1.55565	up	0.88	C04281	Arginine and proline metabolism(ko00330);;Metabolic pathways(ko01100)
4-(2-amino-3-hydroxyphenyl)-4-oxobutanoic acid O-glucoside	90.9534	124.652	0.454712	0.0419761	1.58314	up	0.8	--	--
3-Butynoate	203.772	286.225	0.490194	0.0268398	1.55327	up	0.96	C06144	Butanoate metabolism(ko00650);;Metabolic pathways(ko01100)
D-1,5-Anhydrofructose	18.533	23.8501	0.3639	0.0475003	1.42746	up	0.8	--	--
Phenanthrene	22.8482	32.6845	0.51653	0.00769298	1.80467	up	0.96	C11422	Metabolic pathways(ko01100)
3-(2-Hydroperoxyethyl)-1H-indole	25.4975	36.8708	0.532122	0.0144985	1.69334	up	0.92	--	--
2-Nonadecanone	12807.6	5690.47	-1.17039	0.00954382	1.83515	down	0.96	--	--
1-(2-(4-(3-Phenyl-2H-1-benzopyran-2-yl)phenoxy)ethyl)piperidine	1445.4	470.892	-1.618	0.00553584	1.87787	down	0.96	--	--
4,6-Tricosanedione	91.2	47.524	-0.940376	0.0432849	1.53398	down	0.92	--	--
16-phenoxy tetranor Prostaglandin A2	25406.2	14422.5	-0.816856	0.0145734	1.67551	down	0.92	--	--
Pristanal	9284.58	3786.17	-1.2941	0.0444602	1.55814	down	0.92	--	--
(8S,9S,10R,11S,13S,14S,17S)-11,17-Dihydroxy-10,13-dimethyl-17-prop-1-ynyl-9,11,12,14,15,16-hexahydro-8H-cyclopenta[a]phenanthren-3-one	235.655	389.778	0.725976	0.0191413	1.59617	up	0.92	--	--
Arachidonoyl Serinol	4649.09	6923.41	0.574533	0.0320254	1.52775	up	0.92	--	--
Cerivastatin	48.2288	78.1844	0.696987	0.0167538	1.62155	up	0.92	C07966	Bile secretion(ko04976)
2-Isopropyl-5-methylfuran	88.0373	119.91	0.445767	0.045309	1.40291	up	0.92	--	--
Dextromethorphan	18463.6	7134.88	-1.37172	0.00578656	1.87747	down	1	C06947	--
12,13(S)-epoxylinolenate	3838.83	6063.61	0.65951	0.0229365	1.71538	up	1	--	--
Mesobilirubinogen	102.313	30.784	-1.73273	0.00117572	2.03976	down	1	C05790	Porphyrin metabolism(ko00860)
LysoPI(18:1(9Z)/0:0)	3896.8	2210.5	-0.817918	0.00556411	1.93731	down	1	--	--
Cyclo(D-trp-D-asp-pro-D-val-leu)	243.75	64.2581	-1.92345	0.0186868	1.80852	down	1	--	--
Fluoroprobe	577.566	151.172	-1.9338	0.0296493	1.69562	down	1	--	--
Methylphosphonate	270.397	351.148	0.376997	0.014146	1.63505	up	0.92	C20396	Phosphonate and phosphinate metabolism(ko00440);;Metabolic pathways(ko01100)
Hydroxymethylphosphonate	1455.24	1873.04	0.364125	0.0247833	1.53762	up	0.92	C06455	Phosphonate and phosphinate metabolism(ko00440)
Delta1-Piperideine-2-carboxylate	72.6575	40.8231	-0.831728	0.0488822	1.38811	down	0.88	C04092	Lysine degradation(ko00310);;Metabolic pathways(ko01100)
(2S)-2-Amino-3-[(2S,3R)-2-amino-3-hydroxybutanoyl]oxypropanoic acid	71.9138	103.874	0.530499	0.0177412	1.73535	up	1	--	--
SQ 26180	369.99	585.166	0.661358	0.0249917	1.69986	up	1	C16842	Monobactam biosynthesis(ko00261)
3-Methylglutaric acid	600.954	838.984	0.481389	0.01378	1.79094	up	1	--	--
5-Sulfo-1,3-benzenedicarboxylic acid	106.277	159.091	0.582022	0.0130143	1.83722	up	1	--	--
3-hydroxybenzoic acid-3-O-sulphate	60.0478	30.5009	-0.977261	0.0217102	1.59643	down	0.92	--	--
N-Acetyl-L-glutamate 5-semialdehyde	183.142	101.676	-0.848991	0.0464099	1.49925	down	0.88	C01250	Arginine biosynthesis(ko00220);;Arginine and proline metabolism(ko00330);;Metabolic pathways(ko01100);;2-Oxocarboxylic acid metabolism(ko01210);;Biosynthesis of amino acids(ko01230)
N-acetyl-L-2-aminoadipate(2-)	18.8519	7.94907	-1.24585	0.00631652	1.79834	down	0.96	--	--
Methyl 5-hydroxyoxindole-3-acetate	2753.27	4029.34	0.549398	0.0031886	1.93632	up	1	--	--
Edultin	133.311	189.4	0.506642	0.00313352	1.89457	up	1	--	--
5-Hydroxyindoleacetylglycine	969.632	1487.93	0.617801	0.022674	1.62062	up	0.88	C05832	Tryptophan metabolism(ko00380)
Graveolinine	66.3513	116.277	0.809372	0.000612478	2.02038	up	1	--	--
2-Oxosuberate	78.6173	101.896	0.374175	0.0365725	1.58032	up	0.84	C16589	Metabolic pathways(ko01100);;2-Oxocarboxylic acid metabolism(ko01210);;Biosynthesis of cofactors(ko01240)
2-Amino-2,3,6,7-tetrahydro-1H-pteridin-4-one	71.0122	91.8745	0.371596	0.037188	1.50791	up	0.92	--	--
Triflusal	182.485	274.05	0.586661	0.0134792	1.80142	up	0.96	--	--
6-Hydroxy-3-succinoylpyridine	19.6351	6.04527	-1.69955	0.046802	1.44364	down	0.88	C19631	Nicotinate and nicotinamide metabolism(ko00760);;Metabolic pathways(ko01100)
Pyroglutamylvaline	84.515	224.798	1.41135	0.0411898	1.53876	up	0.92	--	--
(R)-5-Diphosphomevalonate	118.126	243.68	1.04466	0.0213225	1.7369	up	1	C01143	Terpenoid backbone biosynthesis(ko00900);;Metabolic pathways(ko01100)
L-Agaridoxin	16.6577	40.0352	1.26508	0.00949298	1.89105	up	1	--	--
2-Hydroxycampholonic acid	50.7642	27.1855	-0.900971	0.045931	1.46188	down	0.84	--	--
N-Acetylmuramate	20.9274	29.6114	0.50076	0.0388391	1.5086	up	0.88	C02713	Amino sugar and nucleotide sugar metabolism(ko00520);;Metabolic pathways(ko01100);;Biosynthesis of nucleotide sugars(ko01250)
2-Methoxy-(3 or 5 or 6)-isopropylpyrazine	2304.14	3047.26	0.403287	0.015054	1.71872	up	0.96	--	--
Prolyl-Glutamate	40.7621	54.7632	0.425981	0.015697	1.67053	up	0.88	--	--
Mannitol 1-phosphate	155.438	232.196	0.579008	0.00672309	1.81203	up	0.92	--	--
Kahweofuran	298.916	1164.07	1.96136	0.0441567	1.54288	up	0.92	--	--
gamma-Glutamylproline	47.9329	83.599	0.802469	0.0371909	1.49714	up	0.88	--	--
Glutamyl-Threonine	5796.34	2699.28	-1.10257	0.0342427	1.49081	down	0.88	--	--
5,10-Methenyltetrahydrofolate	113.357	54.2725	-1.06258	0.037283	1.47504	down	0.96	C00445	One carbon pool by folate(ko00670);;Metabolic pathways(ko01100);;Carbon metabolism(ko01200);;Biosynthesis of cofactors(ko01240)
Dimethylarsinous acid	974.477	1279.94	0.393381	0.0348967	1.49842	up	0.88	C20300	Chemical carcinogenesis - reactive oxygen species(ko05208)
5-Phosphooxy-L-lysine	24.422	78.0098	1.67548	0.0473085	1.50908	up	0.84	C03366	Lysine degradation(ko00310);;Metabolic pathways(ko01100)
Ciliatine	142.967	379.817	1.40963	0.0429759	1.50928	up	0.88	C03557	Phosphonate and phosphinate metabolism(ko00440);;Metabolic pathways(ko01100);;ABC transporters(ko02010)
3-Methyldioxyindole	9332.64	13746.3	0.558688	0.0156819	1.70212	up	0.96	C05834	Tryptophan metabolism(ko00380)
Hippurate	3381.13	4993.95	0.562678	0.0145415	1.71477	up	0.96	C01586	Metabolic pathways(ko01100)
1-Nitronaphthalene-5,6-oxide	130.7	211.493	0.694346	0.0167499	1.66344	up	0.84	C14800	Metabolism of xenobiotics by cytochrome P450(ko00980)
Amidinophenylpyruvic acid	5588.51	8489.25	0.603172	0.0205431	1.63947	up	0.84	--	--
dATP	14.0191	29.0316	1.05023	0.0456786	1.49351	up	0.84	C00131	Purine metabolism(ko00230);;Metabolic pathways(ko01100);;Nucleotide metabolism(ko01232)
5-epi-Valiolol 7-phosphate	259.816	352.631	0.440669	0.0442302	1.5031	up	0.84	C21204	Metabolic pathways(ko01100)
2-Hydroxy-6-oxo-6-(2-hydroxyphenoxy)-hexa-2,4-dienoate	372.541	895.921	1.26597	0.0401294	1.52946	up	0.88	C07734	Metabolic pathways(ko01100)
Flutamide	92.7863	252.292	1.44311	0.0499994	1.49152	up	0.92	C07653	Pathways in cancer(ko05200);;Prostate cancer(ko05215)
S-(2-Hydroxyethyl)glutathione	162.574	242.841	0.578915	0.0277397	1.54	up	0.92	C14875	Metabolism of xenobiotics by cytochrome P450(ko00980)
Aesculin	8.45547	28.236	1.73958	0.0433617	1.5329	up	0.88	--	--
4-coumaroyl-3',4'-dihydroxyphenyllactate	56.6877	89.4813	0.658549	0.0261096	1.56552	up	0.88	--	--
7-Deoxyloganetin	90.7903	135.494	0.577616	0.00690269	1.7834	up	0.96	C20790	Metabolic pathways(ko01100)
1,6-anhydro-N-acetyl-beta-muramate	18.5689	75.4848	2.0233	0.0437601	1.55976	up	0.92	C19769	Amino sugar and nucleotide sugar metabolism(ko00520);;Metabolic pathways(ko01100);;Biosynthesis of nucleotide sugars(ko01250)
loganate	61.6861	93.6099	0.601715	0.0433686	1.48652	up	0.84	C01512	--
4-Ethylphenylsulfate	19358.5	9466.66	-1.03204	0.0329947	1.54011	down	0.84	--	--
Prolyl-Methionine	19.2316	34.5186	0.843899	0.0363361	1.56845	up	0.92	--	--
Isopentyl gentiobioside	544.004	308.22	-0.819656	0.0356689	1.50401	down	0.88	--	--
2-Cinnamoyl-1-galloyl-beta-D-glucopyranose	49.3754	30.4376	-0.697939	0.0437828	1.50764	down	0.84	--	--
Valine-betaxanthin	26.3438	4.68281	-2.49202	0.0175558	1.78237	down	1	--	--
Flumazenil	74.2583	101.586	0.452083	0.0175978	1.68592	up	0.92	C07825	--
S-oxocysteine	1058.77	1526.72	0.528043	0.00109365	1.97097	up	1	--	--
Uridine	17419.9	26371.9	0.598268	0.00143353	1.95238	up	1	C00299	Pyrimidine metabolism(ko00240);;Metabolic pathways(ko01100);;Nucleotide metabolism(ko01232);;ABC transporters(ko02010)
Caftaric acid	332.992	479.37	0.525654	0.00713445	1.8655	up	1	--	--
Tazobactam	68.4817	96.1631	0.489766	0.00504218	1.88816	up	1	C07771	--
Dimethyl sulfoxide	284.506	390.191	0.455722	0.00407545	1.84627	up	1	C11143	Sulfur metabolism(ko00920);;Metabolic pathways(ko01100)
UDP-3-ketoglucose	742.506	1282.43	0.788407	0.0160967	1.69838	up	0.92	C12210	Neomycin, kanamycin and gentamicin biosynthesis(ko00524);;Biosynthesis of nucleotide sugars(ko01250)
4-Chloro-L-phenylalanine	13.2046	25.176	0.931008	0.0232622	1.62616	up	0.88	--	--
4-O-(Indole-3-acetyl)-D-glucopyranose	130.657	73.0653	-0.838528	0.0441207	1.50732	down	0.88	--	--
L-Thyronine	64.043	136.561	1.09243	0.0431566	1.50232	up	0.88	--	--
Dihydrokalafungin	1864.76	1212.09	-0.621499	0.0412738	1.51602	down	0.92	C12436	Metabolic pathways(ko01100)
(4As,5aS,6S,12aS)-1,6,10,11-tetrahydroxy-6-methyl-3,12-dioxo-4a,5,5a,12a-tetrahydro-4H-tetracene-2-carboxamide	18.8048	39.827	1.08265	0.0477436	1.49805	up	0.88	--	--
2-Hydroxychromene-2-carboxylate	565.163	263.17	-1.10267	0.0286361	1.55549	down	0.88	C06204	Metabolic pathways(ko01100)
Pyridoxamine	13.3572	4.75264	-1.49082	0.0286583	1.59069	down	0.88	C00534	Vitamin B6 metabolism(ko00750);;Metabolic pathways(ko01100);;Vitamin digestion and absorption(ko04977)
3-(3,4-Dihydroxyphenyl)-N-[2-(3,4-dihydroxyphenyl)ethyl]prop-2-enamide	19.1828	36.8369	0.941338	0.00159323	1.95151	up	1	--	--
Histidylcysteine	553.617	943.65	0.769364	0.00334744	1.8736	up	0.96	--	--
Succinate	125.586	223.341	0.830577	0.0132203	1.71211	up	0.92	C00042	Citrate cycle (TCA cycle)(ko00020);;Oxidative phosphorylation(ko00190);;Alanine, aspartate and glutamate metabolism(ko00250);;Lysine degradation(ko00310);;Tyrosine metabolism(ko00350);;Phenylalanine metabolism(ko00360);;Pyruvate metabolism(ko00620);;Glyoxylate and dicarboxylate metabolism(ko00630);;Propanoate metabolism(ko00640);;Butanoate metabolism(ko00650);;Nicotinate and nicotinamide metaboli…
15(R)-hydroperoxy-EPE	23.5856	6.03902	-1.96552	0.00645899	1.81162	down	0.92	--	--
Yersiniabactin	21.8601	42.2982	0.952301	0.0355245	1.54879	up	0.88	C12038	--
Sulfadiazine	24.1893	46.1678	0.932519	0.0247183	1.59843	up	0.88	C07658	--
7-Methylxanthosine	34.2791	54.3082	0.663841	0.000208554	2.08634	up	1	C16352	Caffeine metabolism(ko00232);;Metabolic pathways(ko01100)
Abscisate	393.651	172.289	-1.19209	0.0351639	1.47044	down	0.88	C06082	Metabolic pathways(ko01100)
Tavulin	42.1533	12.536	-1.74957	0.0361596	1.47939	down	0.88	--	--
Isogenistein 7-glucoside	54.9299	79.6664	0.536379	0.0363467	1.51828	up	0.92	--	--
Sucrose 6'-phosphate	50.035	79.5287	0.668539	0.0149942	1.7094	up	0.92	C02591	Starch and sucrose metabolism(ko00500);;Metabolic pathways(ko01100)
Floribundoside	43.9028	60.8695	0.471404	0.0406727	1.502	up	0.88	--	--
6-Methoxymellein	269.413	151.721	-0.8284	0.0118453	1.73801	down	0.96	C02381	--
7-Methylthioheptyl glucosinolate	8.619	21.4692	1.31668	0.00454139	1.84776	up	0.96	C17252	2-Oxocarboxylic acid metabolism(ko01210)
[6]-Gingerdiol	26.3753	8.48602	-1.63603	0.00375752	1.83022	down	1	--	--
N-Phosphotaurocyamine	2174.43	2928.2	0.429374	0.00783198	1.78878	up	1	C03149	Taurine and hypotaurine metabolism(ko00430)
5'-S-Methyl-5'-thioinosine	265.447	490.134	0.884754	0.0104444	1.78785	up	1	C19787	Cysteine and methionine metabolism(ko00270);;Metabolic pathways(ko01100)
Angelicin	14312.9	9145.81	-0.646136	0.0434975	1.54227	down	0.92	C09060	--
1-(2-Furyl)butan-3-one	549.007	238.381	-1.20356	0.0348802	1.61229	down	1	--	--
4',5'-Dihydropsoralen	2161.47	1022.82	-1.07946	0.0243686	1.66643	down	1	--	--
Potassium salts of fatty acids	25.5703	44.5538	0.801079	0.000729998	1.99485	up	1	--	--
Prostaglandin I3	145.525	80.5648	-0.853041	0.00184198	1.96148	down	1	--	--
Diltiazem	17234.9	13009.4	-0.405786	0.00533326	1.83629	down	0.92	C06958	--
Austdiol	229.772	143.292	-0.68124	0.000593989	2.01905	down	1	--	--
Neobetanin	1878.82	664.557	-1.49936	0.00068763	2.02786	down	1	--	--
1-(4-O-beta-D-glucopyranosyl-3-methoxyphenyl)-3,5-dihydroxydecane	2813.26	3563.99	0.341248	0.0246651	1.5618	up	0.92	--	--
Avermectin B1b	3495.88	1784.33	-0.970275	0.0127882	1.68097	down	0.96	C11967	Metabolic pathways(ko01100)
Oryzalide A	238.946	130.741	-0.869969	0.00161407	1.94689	down	1	--	--
19,20-(E)-Vallesamine	535.86	285.316	-0.909295	0.000703075	2.04401	down	1	--	--
Momelotinib	34013.2	26245.6	-0.374019	0.00395518	1.86383	down	0.96	--	--
Enasidenib	99.8767	41.5967	-1.26368	0.0307999	1.55046	down	0.92	--	--
2,3-Dinor-8-iso prostaglandin F1alpha	1419.47	979.336	-0.535476	0.0444992	1.47669	down	0.88	C14795	Arachidonic acid metabolism(ko00590)
Bafilomycin A1(Baf-A1)	195.27	65.2389	-1.58167	0.00509614	1.81364	down	1	--	--
5,6,8-Trihydroxy-2-methylbenzo[g]chromen-4-one	78.5491	111.899	0.510525	0.0467973	1.49826	up	0.92	--	--
Thymidine	1600.27	2137.13	0.41736	0.0262742	1.55832	up	1	C00214	Pyrimidine metabolism(ko00240);;Metabolic pathways(ko01100);;Nucleotide metabolism(ko01232)
LysoPC(20:5(5Z,8Z,11Z,14Z,17Z)/0:0)	5764.82	2965.41	-0.959042	0.00153981	1.9388	down	1	--	--
2-Dodecylbenzenesulfonic acid	16561	32275.8	0.962662	0.048811	1.52088	up	1	--	--
Procaterol	293.002	142.523	-1.03972	0.0191803	1.71389	down	0.96	--	--
LysoPC(15:0/0:0)	15920.5	10067.7	-0.661151	0.00349159	1.85809	down	0.96	--	--
Fumitremorgin A	145.952	71.8328	-1.02278	0.0021884	1.92334	down	0.96	C20564	Metabolic pathways(ko01100)
Dihydrostreptomycin 6-phosphate	370.826	207.681	-0.836373	0.0111067	1.72653	down	0.96	C01221	Metabolic pathways(ko01100)
CL(8:0/10:0/10:0/15:0)	6601.49	1599.47	-2.0452	0.00835218	1.77136	down	1	--	--
1-Isopropyl-N-((6-methyl-2-oxo-4-propyl-1,2-dihydropyridin-3-yl)methyl)-6-(2-(4-methylpiperazin-1-yl)pyridin-4-yl)-1H-indazole-4-carboxamide	22154.9	15660.2	-0.500517	0.0114457	1.83687	down	1	--	--
PC(PGE2/2:0)	470.036	305.177	-0.623125	0.0340446	1.58304	down	0.92	--	--
Anisperimus	19705.2	13917	-0.501722	0.0258603	1.56938	down	0.92	--	--
LysoPC(18:3(6Z,9Z,12Z)/0:0)	32331.2	22175.1	-0.543987	0.0128615	1.65519	down	1	--	--
6'''-Deamino-6'''-oxoneomycin C	932.694	483.474	-0.947966	0.0208771	1.57702	down	0.92	C17589	Neomycin, kanamycin and gentamicin biosynthesis(ko00524)
1-Palmitoyl-2-linoleoyl-sn-glycero-3-phosphate	1228.08	288.979	-2.08737	0.0106644	1.84555	down	1	--	--
PE(20:3(5Z,8Z,11Z)-O(14R,15S)/16:0)	71.0157	30.4861	-1.21999	0.0445954	1.40949	down	0.92	--	--
Cholesterol sulfate	788.428	127.87	-2.6243	0.0247341	1.58793	down	0.92	C18043	Steroid hormone biosynthesis(ko00140);;Metabolic pathways(ko01100)
L-Pyrrolysine	101.07	35.2922	-1.51793	0.000502342	2.03484	down	1	C16138	Lysine biosynthesis(ko00300);;Aminoacyl-tRNA biosynthesis(ko00970);;Metabolic pathways(ko01100);;Protein digestion and absorption(ko04974)
Crustecdysone	3181.52	516.534	-2.62278	0.0438997	1.54292	down	1	C02633	Insect hormone biosynthesis(ko00981)
LysoPC(14:0/0:0)	6249.75	3447.76	-0.858138	0.0121935	1.6626	down	1	--	--
(Z)-3-Nonen-1-ol	9.36851	1.49969	-2.64315	0.0341721	1.66197	down	1	--	--
LysoPE(P-16:0/0:0)	48.0654	9.90179	-2.27924	0.0128263	1.73222	down	0.96	--	--
alpha-Acetyldigoxin	19933.1	11971.9	-0.73552	0.0173681	1.74196	down	0.88	--	--
Ganoderic acid L	190.652	103.785	-0.877349	0.0311957	1.61476	down	0.88	--	--
17-Octadecynoic acid	1998.03	1157.34	-0.787766	0.0029167	1.88761	down	0.96	--	--
PC(17:2(9Z,12Z)/0:0)	26683	21011.7	-0.34473	0.0434575	1.55952	down	0.92	--	--
3-O-alpha-Mycarosylerythronolide B	917.676	658.553	-0.478684	0.0127907	1.76692	down	0.96	C06630	Metabolic pathways(ko01100)
LysoPE(0:0/20:2(11Z,14Z))	2274.3	614.301	-1.8884	0.00246249	1.8656	down	0.96	--	--
8,11-eicosadiynoic acid	370.367	181.828	-1.02639	0.00714436	1.77701	down	0.92	--	--
LysoPC(20:4(5Z,8Z,11Z,14Z)/0:0)	64510	43484.6	-0.569019	0.00561037	1.80339	down	0.92	--	--
PC(2:0/PGF2alpha)	2099.62	1281.62	-0.712163	0.0139117	1.66904	down	0.92	--	--
Leukotriene C4	2031.24	1277.56	-0.668973	0.00880479	1.72999	down	0.92	C02166	Arachidonic acid metabolism(ko00590);;Metabolic pathways(ko01100);;Neuroactive ligand-receptor interaction(ko04080);;Fc epsilon RI signaling pathway(ko04664);;Serotonergic synapse(ko04726);;Bile secretion(ko04976);;Asthma(ko05310)
DG(8:0/8:0/0:0)	107.299	193.886	0.853574	0.016132	1.66485	up	0.96	--	--
Ecdysone	3090.14	1089.06	-1.50459	0.020674	1.65262	down	0.92	C00477	Insect hormone biosynthesis(ko00981);;Apoptosis - fly(ko04214)
Foliandrin	2052.88	3422.29	0.737316	0.0208764	1.65086	up	1	--	--
I-Urobilinogen	294.661	522.021	0.825054	0.0149798	1.74127	up	1	C05790	Porphyrin metabolism(ko00860)
LysoPI(16:0/0:0)	631.953	356.435	-0.826178	0.00566413	1.8243	down	0.96	--	--
Glu-Ile-Leu-Asp-Val	3115.26	4466.28	0.519722	0.0298165	1.60195	up	1	--	--
Belinostat glucuronide	1447.69	1892.5	0.386544	0.0238613	1.61723	up	0.88	--	--
dUDP	49.3148	31.2552	-0.657926	0.0275166	1.53035	down	0.88	C01346	Pyrimidine metabolism(ko00240);;Metabolic pathways(ko01100);;Nucleotide metabolism(ko01232)
Taurine glutamate	130.528	171.37	0.392755	0.0404457	1.49638	up	0.88	--	--
4',5-Dihydroxy-3,3'-dimethoxy-6,7-methylenedioxyflavone 4'-glucuronide	621.751	822.662	0.403964	0.0475961	1.44867	up	0.84	--	--
Arasc	209.872	273.649	0.38282	0.0306156	1.52602	up	0.88	--	--
Dodecanol	362.907	289.319	-0.326941	0.00684136	1.85373	down	0.96	--	--
MG(15:0/0:0/0:0)	3997.24	2865.06	-0.480437	0.000976217	1.99736	down	1	--	--
Desmethylflumazenil (Ro 15-5528)	50.3651	32.4446	-0.634449	0.0136685	1.71791	down	0.92	--	--
1-Nitro-5,6-dihydroxy-dihydronaphthalene	30.7831	18.928	-0.701618	0.0421254	1.45434	down	0.88	C14801	Metabolism of xenobiotics by cytochrome P450(ko00980)
Cysteinyl-Glutamate	940.264	655.092	-0.521369	0.0247792	1.61687	down	0.92	--	--
S-(4-Methylthiobutylthiohydroximoyl)-L-cysteine	248.263	161.926	-0.616538	0.020483	1.63702	down	0.92	C17242	2-Oxocarboxylic acid metabolism(ko01210)
5''-Phosphoribostamycin	251.648	429.923	0.772674	0.0280215	1.53488	up	0.92	C18004	Neomycin, kanamycin and gentamicin biosynthesis(ko00524)
glutamic acid betaine	82.8507	126.939	0.615554	0.0254269	1.53748	up	0.92	--	--
5alpha-Pregnan-20alpha-ol-3-one	138.553	66.1094	-1.06751	0.0473926	1.444	down	0.88	C18041	Steroid hormone biosynthesis(ko00140)
N-Lauroyl Valine	1378.45	552.211	-1.31975	0.00583375	1.87151	down	0.96	--	--
Acarbose 7IV-phosphate	111.138	140.098	0.334087	0.0139495	1.64141	up	0.92	C21156	Metabolic pathways(ko01100)
Cinncassiol D1 glucoside	19.5506	47.5095	1.281	0.0484765	1.51891	up	0.84	--	--
Pyridoxine phosphate	39.8088	14.947	-1.41323	0.0024438	1.9215	down	1	C00627	Vitamin B6 metabolism(ko00750);;Metabolic pathways(ko01100);;Biosynthesis of cofactors(ko01240)
Isopropyl tetradecanoate	198.059	116.486	-0.76577	0.00151556	1.96229	down	1	--	--
Tetradecanol	3253.45	2263.7	-0.52329	0.00536076	1.82458	down	0.96	--	--
Malyngamide H	167.622	67.7188	-1.30759	0.0104621	1.73202	down	0.92	--	--
Glycerol 2-phosphate	24.6407	7.79481	-1.66046	0.0440823	1.49351	down	0.88	C02979	--
12-amino-octadecanoic acid	1338.09	826.543	-0.695013	0.00188207	1.93145	down	1	--	--
N-Acetyl-N6,O-didemethylpuromycin-5'-phosphate	52.6483	126.598	1.2658	0.00997948	1.74884	up	1	C07029	Metabolic pathways(ko01100)
Cajaisoflavone	900.197	657.031	-0.454279	0.00420476	1.85096	down	0.96	--	--
3,5,6-Trihydroxy-3',4',7-trimethoxyflavone 3-glucuronide	172.678	263.733	0.610993	0.0219324	1.65113	up	0.88	--	--
dTDP-4-amino-2,3,4,6-tetradeoxy-D-glucose	141.264	251.208	0.830486	0.00863687	1.8488	up	0.96	C18033	Polyketide sugar unit biosynthesis(ko00523);;Metabolic pathways(ko01100);;Biosynthesis of nucleotide sugars(ko01250)
S-(Hydroxyphenylacetothiohydroximoyl)-L-cysteine	775.884	1257.31	0.696431	0.049833	1.47266	up	0.84	C17238	2-Oxocarboxylic acid metabolism(ko01210)
6''-Malonylapiin	50.5563	95.0656	0.911033	0.0285687	1.52046	up	0.84	--	--
dTDP-L-olivose	15.3085	40.5859	1.40665	0.00795827	1.78357	up	0.96	C11920	Polyketide sugar unit biosynthesis(ko00523);;Metabolic pathways(ko01100);;Biosynthesis of nucleotide sugars(ko01250)
Malvidin 3-glucoside-4-vinylphenol	15.5638	34.8884	1.16455	0.0161616	1.6674	up	0.92	--	--
dTDP-3-N,N-dimethylamino-2,3,6-trideoxy-4-keto-D-glucose	22.9014	50.7029	1.14664	0.049338	1.46862	up	0.84	C21073	Polyketide sugar unit biosynthesis(ko00523);;Metabolic pathways(ko01100);;Biosynthesis of nucleotide sugars(ko01250)
dTDP-L-megosamine	26.6633	58.0117	1.12149	0.0424207	1.4964	up	0.92	C11919	Polyketide sugar unit biosynthesis(ko00523);;Metabolic pathways(ko01100);;Biosynthesis of nucleotide sugars(ko01250)
Ser Asp Glu Thr	2118.58	1526.45	-0.472923	0.00457841	1.83693	down	0.96	--	--
5''-Phosphoribosylparomamine	61.4087	124.213	1.01631	0.0453149	1.51408	up	0.88	C21260	Neomycin, kanamycin and gentamicin biosynthesis(ko00524)
Aurachin A	20.2883	13.0706	-0.634327	0.0403651	1.4801	down	0.88	C21875	Metabolic pathways(ko01100)
Prephenate	122.946	155.929	0.342867	0.0221105	1.6099	up	0.92	C00254	Phenylalanine, tyrosine and tryptophan biosynthesis(ko00400);;Metabolic pathways(ko01100);;Biosynthesis of amino acids(ko01230);;Biosynthesis of cofactors(ko01240)
His Lys Met	5651.66	3415.83	-0.726439	0.0115328	1.79103	down	0.96	--	--
MG(19:0/0:0/0:0)	20611.5	13662.4	-0.593237	0.0173964	1.71702	down	0.96	--	--
N-Stearoyl Methionine	1068.28	560.331	-0.930936	0.00528405	1.80508	down	0.92	--	--
[10]-Gingerdione	13129.3	6554.5	-1.00223	0.0107888	1.90281	down	0.92	--	--
Bilirubin beta-diglucuronide	577.76	421.996	-0.453241	0.0421427	1.5117	down	0.88	C05787	Porphyrin metabolism(ko00860);;Metabolic pathways(ko01100)
alpha-Methylstyrene	10627	7675.2	-0.469461	0.0126753	1.74794	down	0.92	C14395	--
3,4-Dimethylbenzoic acid	954.569	599.466	-0.671171	0.00973394	1.82173	down	0.92	--	--
1-(Methylthio)-1-hexanethiol	1057.32	619.493	-0.771256	0.0120325	1.80092	down	0.92	--	--
Dihydrobiopterin	4504.7	3374.55	-0.416737	0.0216958	1.65239	down	0.92	C00268	Folate biosynthesis(ko00790);;Metabolic pathways(ko01100)
Thiamine	3629.8	1852.23	-0.970624	0.0197938	1.69779	down	0.96	C00378	Thiamine metabolism(ko00730);;Metabolic pathways(ko01100);;Biosynthesis of cofactors(ko01240);;ABC transporters(ko02010);;Sulfur relay system(ko04122);;Vitamin digestion and absorption(ko04977)
Moringyne	5892.51	4103.56	-0.522006	0.0154598	1.7106	down	0.92	--	--
Glycylprolylarginine	103.036	57.1208	-0.851058	0.0411522	1.5119	down	0.88	--	--
Armillarin	480735	352491	-0.447655	0.0105605	1.77	down	0.92	--	--
Milciclib	6618.1	4847.89	-0.449061	0.00656863	1.82705	down	0.92	--	--
Macrocarpal B	822.747	560.372	-0.554064	0.00731437	1.79907	down	0.92	--	--
Diacetazotol	3211.87	2221.97	-0.531573	0.0196376	1.64757	down	0.92	--	--
LysoPC(18:3(9Z,12Z,15Z)/0:0)	17.6427	7.82121	-1.17361	0.0477336	1.44346	down	0.92	--	--
hydroxyoctadecenoylcarnitine	204.988	90.2839	-1.183	0.00241636	1.89504	down	1	--	--
(9E)-Heptadec-9-enoylcarnitine	103.506	50.5439	-1.03411	0.0387106	1.53051	down	0.96	--	--
Arginyl-Serine	55.8336	28.3855	-0.975983	0.00816276	1.74781	down	1	--	--
D-Biotin	154.69	72.0542	-1.10223	0.00872311	1.77703	down	1	C00120	Biotin metabolism(ko00780);;Metabolic pathways(ko01100);;Biosynthesis of cofactors(ko01240);;ABC transporters(ko02010);;Vitamin digestion and absorption(ko04977)
DG(2:0/18:3(9,11,15)-OH(13)/0:0)	45.5527	19.4637	-1.22675	0.0475352	1.50413	down	0.96	--	--
LysoPC(18:3(6Z,9Z,12Z))	25303.7	12663.9	-0.998623	0.0107328	1.80973	down	1	--	--
L-2,4-Diaminobutanoate	2080.37	1286.86	-0.692992	0.0168474	1.66189	down	0.92	C03283	Glycine, serine and threonine metabolism(ko00260);;Metabolic pathways(ko01100);;2-Oxocarboxylic acid metabolism(ko01210);;Biosynthesis of amino acids(ko01230)
Neosaxitoxin	23.0598	6.36851	-1.85635	0.000804077	2.01713	down	1	C17208	--
alpha-1,5-L-Arabinobiose	10.09	2.33218	-2.11317	0.00366304	1.83171	down	0.96	C20570	ABC transporters(ko02010)
4-Guanidinobutanal	7.66407	12.4532	0.700335	0.0129951	1.79528	up	0.96	C02647	Arginine and proline metabolism(ko00330);;Metabolic pathways(ko01100)
N2-Succinyl-L-arginine	274.796	119.325	-1.20347	0.00226686	1.92489	down	1	C03296	Arginine and proline metabolism(ko00330);;Metabolic pathways(ko01100)
N-Arachidonoyl Phenylalanine	295.341	99.1158	-1.57519	0.0193808	1.58973	down	0.92	--	--
Cyclohexa-1,2,4,5-tetraene	224.849	183.624	-0.292205	0.0145356	1.71455	down	0.92	--	--
Biotin	43.2019	20.4356	-1.08001	0.00562238	1.76716	down	1	C00120	Biotin metabolism(ko00780);;Metabolic pathways(ko01100);;Biosynthesis of cofactors(ko01240);;ABC transporters(ko02010);;Vitamin digestion and absorption(ko04977)
Dihydroxycarbazepine	25.0711	9.11345	-1.45996	0.0268778	1.54032	down	0.92	C07495	Drug metabolism - cytochrome P450(ko00982)
Bacilysin	28.0171	11.4258	-1.29402	0.00461626	1.79486	down	0.96	C20942	Metabolic pathways(ko01100)
20-Hydroxy-6Z,15Z-eicosadienoic acid	10.8018	2.01682	-2.42112	0.0296758	1.5901	down	0.92	--	--
1-Octadecanoyl-sn-glycero-3-phosphoethanolamine	1894.19	771.583	-1.29569	0.00768219	1.86277	down	1	C21484	Ferroptosis(ko04216)
3-Phenyl-2-propenyl	5670.65	3484.66	-0.702496	0.00243562	1.97685	down	1	--	--
8-Deoxy-11,13-dihydroxygrosheimin	2292.16	1308.83	-0.808423	0.000492081	2.03162	down	1	--	--
Pectachol	5030.21	1730.53	-1.53941	6.08451e-05	2.13026	down	1	--	--
N-Acetylpuromycin	8528.91	4129.03	-1.04656	0.0462945	1.43725	down	0.88	C07032	Metabolic pathways(ko01100)
N-Acetoxy-IQ	82.845	49.4486	-0.744485	0.00357742	1.82068	down	1	C20290	Chemical carcinogenesis - DNA adducts(ko05204)
Calcipotriol	73.9493	32.4314	-1.18914	0.0231551	1.60854	down	0.88	--	--
Tabtoxin	74.4529	25.1605	-1.56517	0.00859228	1.71949	down	1	C20917	Monobactam biosynthesis(ko00261)
1-Aminocyclopropane-1-carboxylate	2597.82	1506.59	-0.786018	0.00619716	1.9204	down	0.96	C01234	Cysteine and methionine metabolism(ko00270);;Metabolic pathways(ko01100)
Phytantriol	393.148	203.622	-0.949181	0.0197112	1.75225	down	1	--	--
3beta-Hydroxy-4beta,14alpha-dimethyl-9beta,19-cyclo-5alpha-ergost-24(24(1))-en-4alpha-carboxylate	5453.44	2602.35	-1.06735	0.0305409	1.72296	down	0.96	C22116	Steroid biosynthesis(ko00100);;Metabolic pathways(ko01100)
(S)-2,3,4,5-Tetrahydropiperidine-2-carboxylate	26.2172	37.8277	0.52893	0.0221427	1.62979	up	0.92	--	--
Ile-Ala-Arg	59.3821	79.0344	0.412453	0.0116785	1.76632	up	1	--	--
Phosphocholine	455.2	231.447	-0.97582	0.00470887	1.8211	down	0.96	C00588	Glycerophospholipid metabolism(ko00564);;Metabolic pathways(ko01100);;Choline metabolism in cancer(ko05231)
2,3-bis (4-Hydroxyphenyl) Propionitrile	195.153	115.584	-0.755665	0.00714797	1.77451	down	0.96	--	--
Leucyl-Asparagine	12.2992	5.10787	-1.26777	0.0315741	1.52208	down	0.88	--	--
trans-3-Hydroxy-L-proline	154.939	90.0222	-0.783349	0.0045305	1.82814	down	0.96	C05147	Arginine and proline metabolism(ko00330);;Metabolic pathways(ko01100)
Hydroxyprolyl-Asparagine	436.759	264.929	-0.721229	0.007895	1.78141	down	0.96	--	--
Histidylhistidine	40.64	15.144	-1.42416	0.010025	1.727	down	0.96	--	--
YM-53601	54.2099	28.0196	-0.952121	0.00873613	1.73285	down	0.96	--	--
PC(14:0/O-1:0)	15562	9415.36	-0.724941	0.00142093	1.94154	down	1	--	--
1-Linoleoylglycerophosphocholine	73900.6	38088.5	-0.956231	0.00618132	1.81604	down	0.96	C04100	--
2'-O-methylcytidine	85.8876	40.0536	-1.10052	0.00241321	1.90555	down	0.96	--	--
5-(10,13-Nonadecadienyl)-1,3-benzenediol	5950.21	636.345	-3.22506	0.00683894	1.9458	down	1	--	--
Alpha-Linoleoylcholine	23222.9	4631.67	-2.32595	0.000443476	2.09706	down	1	--	--
Antroquinonol	113.607	51.5116	-1.14108	0.0207411	1.61356	down	0.96	--	--
Gentamicin C1	10330.2	5602.06	-0.882838	0.00552684	1.894	down	1	C07656	Neomycin, kanamycin and gentamicin biosynthesis(ko00524)
Clavaminic acid	212.173	165.227	-0.36079	0.0147407	1.69797	down	0.96	C06660	Metabolic pathways(ko01100)
Nopaline	1367.46	1105.88	-0.3063	0.0457653	1.48385	down	0.88	C01682	Arginine and proline metabolism(ko00330);;Metabolic pathways(ko01100);;ABC transporters(ko02010)
Nb-p-Coumaroyltryptamine	2056.7	1640.74	-0.325978	0.0177013	1.65684	down	0.92	--	--
LysoPC(20:4(5Z,8Z,11Z,14Z))	40728.4	25802.5	-0.658526	0.0341531	1.56749	down	0.92	--	--
Monacolin J acid	826.036	357.172	-1.20958	0.00530598	1.85976	down	0.96	C20854	Metabolic pathways(ko01100)
Isovaleryl-Val-Val-Sta-OEt	3226.3	1846.19	-0.805332	0.00335101	1.87763	down	1	--	--
Norbelladine	48.9679	20.85	-1.23179	0.000898157	1.96307	down	1	C16701	--
Stearoylcarnitine	7694.86	755.575	-3.34825	0.00185182	2.04834	down	1	--	--
LysoPE(P-18:0/0:0)	19859.7	10227.2	-0.957435	0.0106271	1.87001	down	1	--	--
SC-66	58.2164	35.938	-0.695914	0.00737528	1.80769	down	1	--	--
Didemethylcitalopram	1081.32	793.447	-0.446583	0.023372	1.62216	down	0.92	C16609	Drug metabolism - cytochrome P450(ko00982)
3-[[5-Methyl-2-(1-methylethyl)cyclohexyl]oxy]-1,2-propanediol	238.713	77.2793	-1.62712	0.0125038	1.78394	down	0.96	--	--
PC(16:0/0:0)	55425	36516.6	-0.601986	0.0139203	1.72794	down	0.96	--	--
5beta-Cyprinolsulfate	164.937	100.518	-0.714467	0.00371499	1.84039	down	1	C05468	Primary bile acid biosynthesis(ko00120)
Ralfinamide	134.978	70.2611	-0.941924	0.00390925	1.83137	down	1	--	--
Valyl-Arginine	110.63	49.3846	-1.16361	0.022668	1.65922	down	0.92	--	--
Asn Leu Val Asn	14.7419	5.70572	-1.36945	0.0243711	1.54142	down	0.88	--	--
Butyl (S)-3-hydroxybutyrate glucoside	38.4587	17.6658	-1.12235	0.0190779	1.66893	down	0.96	--	--
Decanal propyleneglycol acetal	344.387	1144.63	1.73277	0.0492412	1.54266	up	0.92	--	--
Ginsenoside Rb1	10070.7	5282.53	-0.930865	0.0029397	1.9913	down	1	C20713	--
Oleoylcholine	3112.34	1326.01	-1.23091	0.000856768	1.98179	down	1	--	--
Choline phosphate	465.394	358.642	-0.375908	0.0392673	1.53324	down	0.84	C00588	Glycerophospholipid metabolism(ko00564);;Metabolic pathways(ko01100);;Choline metabolism in cancer(ko05231)
Avermectin A1b aglycone	2742.1	1428.85	-0.940423	0.00128808	1.98186	down	1	C11964	Metabolic pathways(ko01100)
1-(8Z,11Z,14Z-eicosatrienoyl)-sn-glycero-3-phosphocholine	113232	52877.5	-1.09855	0.00106982	1.97497	down	1	--	--
Hexosylsphingosine	139.957	106.284	-0.397054	0.0157091	1.64132	down	0.92	--	--
Glycyl-Arginine	57.9974	28.2778	-1.03632	0.0161032	1.62497	down	0.92	--	--
L-Cystathionine	306.718	209.634	-0.549036	0.000180604	2.13166	down	1	C02291	Glycine, serine and threonine metabolism(ko00260);;Cysteine and methionine metabolism(ko00270);;Metabolic pathways(ko01100);;Biosynthesis of amino acids(ko01230);;Biosynthesis of cofactors(ko01240)
2'-Deamino-2'-hydroxyneamine	371.825	249.797	-0.573871	0.00173276	2.04155	down	1	C20350	Neomycin, kanamycin and gentamicin biosynthesis(ko00524)
Galactocerebroside	10184	6238.26	-0.707087	7.038e-05	2.1311	down	1	C02686	Sphingolipid metabolism(ko00600);;Metabolic pathways(ko01100)
Grosheimin	109.12	35.3914	-1.62444	0.00100765	1.99439	down	1	--	--
L-Monomenthyl glutarate	356.413	414.301	0.217129	0.0315016	1.61119	up	0.96	--	--
MG(0:0/18:2(9Z,12Z)/0:0)	48.505	33.3769	-0.539284	0.0239192	1.56579	down	0.92	--	--
Pyro-L-glutaminyl-L-glutamine	316.284	231.545	-0.449928	0.00406909	1.90723	down	1	--	--
PC(O-16:1(11Z)/2:0)	350803	213171	-0.718647	0.000137783	2.11862	down	1	--	--
Ganoderic acid Ma	11.2072	1.22271	-3.19627	0.0451068	1.58394	down	0.82	--	--
LysoPC(P-16:0/0:0)	116633	62383.5	-0.902742	0.0184412	1.81847	down	1	--	--
1-O-Hexadecyl-sn-glycero-3-phosphocholine	275.883	129.867	-1.08702	0.0344333	1.53942	down	0.88	--	--
Methyl 3-oxo-12-oleanen-28-oate	66.5104	8.71734	-2.93162	0.00797762	1.96568	down	1	--	--
2-(Ethoxymethyl)-1h-Imidazo[4,5-C]quinolin-4-Amine	78.6685	58.6893	-0.422689	0.0396905	1.53254	down	0.96	--	--
Lysylhydroxyproline	140.096	76.6617	-0.869837	0.00245697	1.9118	down	1	--	--
Prolyl-Tryptophan	129.239	57.3251	-1.1728	0.00138969	1.95238	down	1	--	--
cis-Ethyl 4-heptenoate	89.2522	108.773	0.285358	0.00131893	1.93569	up	1	--	--
Antibiotic G-418	323.125	139.551	-1.2113	0.00523321	1.81841	down	0.96	C17703	Neomycin, kanamycin and gentamicin biosynthesis(ko00524)
Oxyhumulinic acid	602.679	356.086	-0.759165	0.00217302	1.92766	down	1	--	--
Juvenile hormone III acid	31.8262	11.6573	-1.44898	0.00409856	1.81927	down	1	C16504	Insect hormone biosynthesis(ko00981)
3-Hydroxylidocaine	51.5503	10.6332	-2.27741	0.00442306	1.89395	down	1	C16560	Drug metabolism - cytochrome P450(ko00982)
Gentamicin C1a	32.2618	13.0222	-1.30885	0.012421	1.69377	down	1	C00908	Neomycin, kanamycin and gentamicin biosynthesis(ko00524)
LysoPC(P-18:0/0:0)	19759.6	11603.6	-0.767975	0.00114208	2.02563	down	1	--	--
PC(O-18:2(9Z,12Z)/2:0)	14702.6	9207.86	-0.675134	0.00275596	1.93825	down	1	--	--
(-)-8-Demethylmaritidine	119.147	46.6599	-1.35249	0.0230834	1.69964	down	0.96	C12180	--
Theasapogenol A	9419.17	5373.98	-0.809609	0.000172165	2.09231	down	1	--	--
Remogliflozin A	185.788	103.613	-0.842448	0.00551943	1.88382	down	0.96	--	--
Epicillin	72.372	90.0596	0.315448	0.00497415	1.78839	up	0.96	--	--
3-[2-[[(1S,2R,3S)-3-[4-(Pentylcarbamoyl)-1,3-oxazol-2-yl]-7-oxabicyclo[2.2.1]heptan-2-yl]methyl]phenyl]propanoic acid	373.068	499.469	0.420958	0.0290469	1.61443	up	0.96	--	--
Sarafloxacin	35.6837	43.9262	0.299815	0.0335699	1.52421	up	0.92	--	--
O-Arachidonoyl Glycidol	339.739	217.305	-0.644704	0.0315281	1.58817	down	0.92	--	--
3,4-Methylene suberic acid	4102.06	2209.45	-0.892664	0.00180292	2.07705	down	1	--	--
DL-Valine-4-antipyrineamide	7506.45	3899.84	-0.944715	0.00664393	1.99696	down	1	--	--
3-Cyano-L-alanine	7.23524	12.2808	0.763287	0.0414322	1.46892	up	0.88	C02512	Metabolic pathways(ko01100)
Phe Leu Tyr	667.137	393.837	-0.760385	0.00648169	1.88013	down	1	--	--
DG(8:0/0:0/8:0)	12035.8	4281.43	-1.49117	0.00436657	1.98514	down	1	--	--
Ibutilide	3409.75	1536.71	-1.14982	0.0264008	1.61126	down	0.92	C07753	--
PC(19:1(9Z)/0:0)	13281	7531.93	-0.81827	0.00270839	1.91141	down	1	--	--
Isoleucyl-Valine	40.6697	85.4912	1.07182	0.0412091	1.59966	up	0.92	--	--
1-Acetoxy-2-hydroxy-16-heptadecen-4-one	1399.03	806.166	-0.795281	0.00529935	1.95036	down	1	--	--
Endotoxin inhibitor	606.641	786.904	0.375343	0.0453522	1.53595	up	0.88	--	--
24-Acetyl- 25-cinnamoylvulgaroside	15059.9	17669.9	0.230583	0.00874499	1.74691	up	0.96	--	--
Lansioside A	867.239	1695.4	0.967122	0.00226621	1.92625	up	1	--	--
Avocadyne 2-acetate	41.233	20.9565	-0.9764	0.0246834	1.61311	down	0.92	--	--
8-Methyl-6-nonenoic acid	32.9736	21.1071	-0.643585	0.0428009	1.47061	down	0.84	C18202	Metabolic pathways(ko01100)
Farnesylcysteine	59.1058	10.4576	-2.49875	0.00918057	1.79809	down	0.92	C19691	Terpenoid backbone biosynthesis(ko00900)
[(2S)-1-(4-Amino-2-oxopyrimidin-1-yl)-3-hydroxypropan-2-yl]oxymethyl-phosphonooxyphosphinic acid	326.384	138.727	-1.23432	0.0188708	1.74611	down	0.96	--	--
Butanoyl PAF	179640	63402.9	-1.50248	0.0110145	1.88037	down	1	--	--
Lutein diacetate	38.6982	20.7402	-0.899834	0.0221419	1.60924	down	0.92	--	--
(3R,4R)-4-Amino-1-[[4-[(3-methoxyphenyl)amino]pyrrolo[2,1-f][1,2,4]triazin-5-yl]methyl]piperidin-3-ol	32.8858	8.12305	-2.01737	0.00555285	1.87658	down	0.96	--	--
2,2'-Diketospirilloxanthin	37.6882	66.1466	0.811555	0.00293464	1.88131	up	1	C15885	Metabolic pathways(ko01100)
Polidocanol	2435.3	3016.6	0.308826	0.00586487	1.86108	up	1	C13493	--
octanoate	626.173	436.086	-0.521949	0.0465841	1.46312	down	0.84	C06423	Fatty acid biosynthesis(ko00061);;Lipoic acid metabolism(ko00785);;Metabolic pathways(ko01100);;Biosynthesis of cofactors(ko01240)
Monacolin L acid	1435.53	711.07	-1.01352	0.00428326	1.88783	down	1	C20853	Metabolic pathways(ko01100)
2'-N-Acetylparomamine	172.342	103.08	-0.74151	0.020914	1.74979	down	0.96	C17582	Neomycin, kanamycin and gentamicin biosynthesis(ko00524)
3'-C-Ethynylcytidine	31.4148	36.9773	0.235198	0.0497955	1.40323	up	0.88	--	--
11-Deoxy-PGE1	142.453	66.7812	-1.09297	0.0107687	1.81107	down	1	--	--
Gly Ser Gly His	116.261	52.0724	-1.15877	0.0121321	1.84087	down	1	--	--
Antofloxacin	1041.42	327.198	-1.67032	0.00583071	1.98527	down	1	--	--
Heptaethylene glycol monododecyl ether	2200.49	3201.46	0.54091	7.83952e-05	2.13769	up	1	--	--
12,13 diHOME-(d4)	4874.79	5917.16	0.279563	0.0129558	1.67246	up	0.92	--	--
6-Deoxocastasterone	4257.54	5457.44	0.358206	0.000378123	2.0254	up	1	C15802	Metabolic pathways(ko01100)
(6S)-Hydroxyhyoscyamine	62.0079	19.3266	-1.68186	0.0110098	1.79575	down	0.96	C03325	Metabolic pathways(ko01100)
Hydrocinchonine	2574.11	1118.81	-1.20211	0.0136859	1.8463	down	1	--	--
Sphingosine 1-phosphate	73.6865	111.983	0.603804	0.0069907	1.80891	up	1	C06124	Sphingolipid metabolism(ko00600);;Metabolic pathways(ko01100);;Calcium signaling pathway(ko04020);;Sphingolipid signaling pathway(ko04071);;Phospholipase D signaling pathway(ko04072);;Neuroactive ligand-receptor interaction(ko04080);;Apelin signaling pathway(ko04371);;Fc gamma R-mediated phagocytosis(ko04666);;Tuberculosis(ko05152)
alpha-Tocopherol	81.3944	21.5447	-1.9176	0.00156388	2.02656	down	1	C02477	Ubiquinone and other terpenoid-quinone biosynthesis(ko00130);;Metabolic pathways(ko01100);;Biosynthesis of cofactors(ko01240);;Ferroptosis(ko04216);;Vitamin digestion and absorption(ko04977)
3-Fluoromethcathinone	643.066	230.979	-1.47721	0.0361138	1.61467	down	0.96	--	--
2-Butyl-3-phenyl-2-propen-1-al	440.527	272.732	-0.691749	0.0132753	1.66692	down	0.96	--	--
13-Azaprostanoic acid	187.399	933.454	2.31646	0.0020924	2.04332	up	1	--	--
cis-3-Hexenyl b-primeveroside	168.182	17.9585	-3.22729	0.0156932	1.82906	down	1	--	--
(2S,3S)-1-[[2-Methoxy-5-(trifluoromethoxy)phenyl]methyl]-2-phenylpiperidin-3-amine	377.911	121.012	-1.64289	0.00478929	1.91595	down	1	--	--
Spirilloxanthin	41144.8	50516.1	0.296033	0.0126845	1.75137	up	0.92	C15881	Metabolic pathways(ko01100)
Zeinoxanthin	42247.3	49961.9	0.241969	0.0121494	1.68126	up	0.92	C08590	Metabolic pathways(ko01100)
7alpha,12alpha-Dihydroxy-5beta-cholestan-3-one	599.653	733.809	0.291276	0.048801	1.44758	up	0.92	C05453	Primary bile acid biosynthesis(ko00120);;Metabolic pathways(ko01100)
6'-Oxokanamycin C	137.036	160.425	0.227346	0.00836503	1.76254	up	1	C21252	Neomycin, kanamycin and gentamicin biosynthesis(ko00524)
2'''-N-Acetyl-6'''-deamino-6'''-hydroxyparomomycin II	1826.17	140.661	-3.69852	0.0226433	1.78891	down	0.96	C21261	Neomycin, kanamycin and gentamicin biosynthesis(ko00524)
Palmitic amide	2950.8	4708.59	0.674187	0.0218339	1.75608	up	1	--	--
LysoPA(P-16:0/0:0)	314.061	500.614	0.672654	0.0219771	1.70918	up	1	--	--
Thr Gly Ala Val	131.609	100.884	-0.383559	0.0174239	1.63107	down	0.88	--	--
Gentamicin A	784.736	443.701	-0.82262	0.0249631	1.66392	down	0.88	C01917	Neomycin, kanamycin and gentamicin biosynthesis(ko00524)
Norfloxacin	4309.14	1912.11	-1.17224	0.00030153	2.06954	down	1	C06687	ABC transporters(ko02010)
Feruloyldihydro-beta-sitosterol	475.196	691.571	0.541356	0.0140626	1.7309	up	0.96	--	--
MG(10:0/0:0/0:0)	444.38	513.749	0.209272	0.0375626	1.52333	up	0.88	--	--
1-Hexanol arabinosylglucoside	649.259	259.136	-1.32508	0.000598665	2.10694	down	1	--	--
3,7-Dimethyl-9-(2,6,6-trimethylcyclohexen-1-yl)nona-2,4,6,8-tetraenamide	5357.24	6277.78	0.228765	0.0130972	1.73077	up	1	--	--
Anhydrorhodovibrin	69572.7	83761.7	0.267771	0.0160561	1.67653	up	0.92	C15877	Metabolic pathways(ko01100)
Gallamonum	57.8809	67.5042	0.221889	0.0237363	1.58406	up	0.92	--	--
4,6-Icosanedione	48.1161	207.778	2.11045	0.00115175	2.10232	up	1	--	--
20-COOH-Leukotriene B4	307.255	178.525	-0.78331	0.0359684	1.58616	down	0.88	C05950	Arachidonic acid metabolism(ko00590)
Deoxycholyl-L-dopa	704.49	830.462	0.237335	0.0338026	1.57752	up	0.92	--	--
Sphinganine	328.387	1174.37	1.83842	0.0289058	1.72531	up	1	C00836	Sphingolipid metabolism(ko00600);;Metabolic pathways(ko01100);;Sphingolipid signaling pathway(ko04071)
Histidyllysine	28.1323	63.3886	1.17199	0.0266753	1.68478	up	1	--	--
9-octadecenal	62.3882	206.26	1.72512	0.0211554	1.75928	up	1	--	--
1,2-Didecanoyl-sn-glycerol	579.65	900.769	0.635975	0.0164862	1.8015	up	1	C03199	--
1-Stearoyl-rac-glycerol	414.317	898.285	1.11644	0.0107322	1.85349	up	1	--	--
2'-Dehydrokanamycin A	11.4389	35.9176	1.65074	0.018195	1.73687	up	1	C20509	Neomycin, kanamycin and gentamicin biosynthesis(ko00524)
PC(22:2(13Z,16Z)/24:1(15Z))	127.476	554.481	2.12091	0.0124514	1.82786	up	1	--	--
Acetolein	701.657	920.399	0.391493	0.0106097	1.83121	up	1	--	--
DG(18:2(10E,12Z)+=O(9)/19:0/0:0)	411.839	526.441	0.354194	0.0152099	1.68216	up	0.96	--	--
C16 Sphinganine	124.57	171.494	0.4612	0.000164477	2.07124	up	1	--	--
Tyramine	90.2288	108.672	0.268316	0.042729	1.49974	up	0.84	C00483	Tyrosine metabolism(ko00350);;Metabolic pathways(ko01100);;Biosynthesis of cofactors(ko01240);;Neuroactive ligand-receptor interaction(ko04080);;Protein digestion and absorption(ko04974)
Carisoprodol	116.446	287.08	1.30179	0.0430473	1.59066	up	1	C07927	--
3alpha,7alpha,12alpha-Trihydroxy-5beta-cholestan-26-al	180.747	249.353	0.464218	0.0110716	1.72733	up	0.96	C01301	Primary bile acid biosynthesis(ko00120);;Metabolic pathways(ko01100)
1-Myristoyl-sn-glycero-3-phosphocholine	62.9878	102.271	0.699255	0.00597202	1.96554	up	1	--	--
Ginsenoside Rh4	116.003	186.334	0.683729	0.0482392	1.50251	up	1	--	--
Phenylethanolamine	46.6353	53.1952	0.189872	0.0240286	1.60176	up	0.92	C02735	--
DG(14:1(9Z)/22:4(7Z,10Z,13Z,16Z)/0:0)	199.015	240.899	0.27555	0.0475658	1.53944	up	0.88	--	--
2-Hexyl-4,5-dimethyl-1,3-dioxolane	31.0491	171.94	2.46929	0.0405516	1.59994	up	1	--	--
alpha-Terpineol butanoate	16.3863	35.3988	1.11121	0.0230458	1.61725	up	0.88	--	--
Sagittariol	326.631	902.078	1.46559	0.0141509	1.77804	up	1	--	--
13Z-Docosenamide	25.6818	61.7518	1.26574	0.0213311	1.64474	up	0.88	--	--
8-Amino-7-oxononanoic acid	94.5286	156.618	0.728423	0.0342149	1.62816	up	0.92	C01092	Biotin metabolism(ko00780);;Metabolic pathways(ko01100);;Biosynthesis of cofactors(ko01240)
3''-Deamino-3''-hydroxykanamycin B	14.1407	44.3517	1.64913	0.0293164	1.67229	up	0.96	C21254	Neomycin, kanamycin and gentamicin biosynthesis(ko00524)
L-Menthyl (R,S)-3-hydroxybutyrate	195.729	247.308	0.337454	2.9371e-05	2.13484	up	1	--	--
Campestanol	97.9609	133.185	0.443153	0.000166401	2.0739	up	1	C15787	Metabolic pathways(ko01100)
Dapdiamide A	19.1666	38.3842	1.00192	0.0295812	1.58147	up	0.88	C20962	Metabolic pathways(ko01100)
2(R)-hydroxydocosanoic acid	135.666	258.378	0.929424	0.0285903	1.57821	up	0.96	--	--
sn-Glycerol 3-phosphate	52.7014	68.4001	0.376158	0.00552987	1.85484	up	0.96	C00093	Glycerolipid metabolism(ko00561);;Glycerophospholipid metabolism(ko00564);;Metabolic pathways(ko01100);;ABC transporters(ko02010);;Choline metabolism in cancer(ko05231)
Glycolate	179.356	213.331	0.250266	0.0345234	1.51516	up	0.84	C00160	Glyoxylate and dicarboxylate metabolism(ko00630);;Metabolic pathways(ko01100);;Carbon metabolism(ko01200)
MM 42842	284.09	489.364	0.78456	0.0460926	1.48405	up	0.88	C20928	Monobactam biosynthesis(ko00261)
3-Ethyl-1,2-cyclopentanedione	10.9421	21.6013	0.981224	0.0462323	1.49462	up	0.88	--	--
5-Hydroxyindoleacetate	793.172	986.431	0.314584	0.0413845	1.49042	up	0.84	C05635	Tryptophan metabolism(ko00380);;Metabolic pathways(ko01100);;Serotonergic synapse(ko04726)
6-Imino-5-oxocyclohexa-1,3-dienecarboxylate	523.312	336.269	-0.638055	0.0371606	1.52636	down	0.84	C04584	--
Hydrogenobyrinate a,c diamide	333.775	95.223	-1.80949	0.00117834	1.93213	down	1	C06503	Porphyrin metabolism(ko00860);;Metabolic pathways(ko01100);;Biosynthesis of cofactors(ko01240)
1-(Perfluorohexyl)octane	1.17104	8.07653	2.78594	0.0129065	1.85591	up	1	--	--
5-Oxozaleplon	1166.05	1929.82	0.726837	0.029971	1.58773	up	0.84	--	--
N-Methylethanolamine phosphate	83.5476	107.162	0.359129	0.0286741	1.63798	up	0.88	C01210	Glycerophospholipid metabolism(ko00564)
2-Acetyl-1,5,6,7-tetrahydro-6-hydroxy-7-(hydroxymethyl)-4H-azepine-4-one	65.8277	43.2597	-0.60567	0.0411684	1.55224	down	0.92	--	--
Adipate semialdehyde	157.523	95.7335	-0.718466	0.00445486	1.83683	down	1	C06102	Metabolic pathways(ko01100)
3-Carboxy-2,3,4,9-tetrahydro-1H-pyrido[3,4-b]indole-1-propanoic acid	498.134	1039.47	1.06124	0.0360419	1.57012	up	0.88	--	--
3-Hydroxy-2-methylpyridine-5-carboxylate	76.6079	267.404	1.80345	0.0495922	1.50994	up	0.84	C01270	Vitamin B6 metabolism(ko00750)
3-Methyleneoxindole	554.044	237.938	-1.21942	0.0163227	1.62937	down	0.96	C02796	--
Indolelactic acid	185.166	100.591	-0.880318	0.0250452	1.71286	down	0.84	--	--
Ozagrel	25.4037	8.26242	-1.6204	0.0316487	1.68454	down	0.84	--	--
2-Oxothiazolidine-4-carboxylic acid	801.886	955.925	0.2535	0.0401845	1.45725	up	0.84	--	--
5-Benzylacyclouridine	263.717	141.022	-0.903066	0.00107107	1.97639	down	1	--	--
Gentianine	30.1128	9.15674	-1.71747	0.0211347	1.63265	down	1	C06525	--
4-Methoxy-1H-indole-3-acetonitrile	52.1776	75.4983	0.533012	0.0323168	1.56581	up	0.88	--	--
UDP	103.804	151.183	0.542436	0.0484293	1.46635	up	0.84	C00015	Pyrimidine metabolism(ko00240);;Metabolic pathways(ko01100);;Nucleotide metabolism(ko01232);;Biosynthesis of cofactors(ko01240);;Neuroactive ligand-receptor interaction(ko04080)
Myristoleic acid	64.4931	47.6468	-0.436765	0.0272904	1.52859	down	0.92	C08322	--
(S)-10,16-Dihydroxyhexadecanoic acid	3868.1	3056.75	-0.339626	0.0108879	1.73211	down	0.92	--	--
Glycyl-Phenylalanine	48.406	34.4512	-0.490628	0.0444915	1.47395	down	0.84	--	--
1,10-dihydro-1,10-dihydroxyfluoren-9-one	74.9126	36.68	-1.03021	0.0200362	1.61493	down	0.92	--	--
2-Propylisonicotinic acid	94.6723	57.4829	-0.719808	0.0127176	1.72275	down	0.96	--	--
7-Acetamido-9-oxofluorene-4-carboxylic acid	765.211	1071.58	0.485815	0.0383918	1.51145	up	0.88	--	--
9-Riburonosylhypoxanthine	233.965	343.815	0.55534	0.0413383	1.49978	up	0.88	C11631	--
Tridecanoic acid (Tridecylic acid)	87.5321	42.3971	-1.04585	0.000819722	2.06681	down	1	--	--

## Sheet: CSC_SCC
DEM analysis, ROC curves, and KEGG enrichment analysis of DEMs in low SCC vs. high SCC
name	Low_Mean	High_Mean	log2FC	Pvalue	VIP	regulated	AUC	KEGG_annotation	KEGG_pathway_annotation
Coprocholic acid	53.73	17.4019	-1.62648	0.00458773	2.18666	down	0.96	--	--
PC(16:0/18:1(12Z)-O(9S,10R))	695.079	406.448	-0.774107	0.00832264	2.30049	down	0.96	--	--
7,8-Dehydro-3,4-dihydro-beta-ionol	2131.26	2986.61	0.486803	0.00710866	2.13379	up	1	--	--
3-Hydroxy-10'-apo-b,y-carotenal	7223.13	13084.9	0.857203	0.00642013	2.13399	up	0.96	--	--
Fumagillol	20.6372	9.2852	-1.15224	0.00938273	2.20177	down	0.96	--	--
Gentamicin B	30.9021	12.5154	-1.304	0.00784568	2.10688	down	0.92	--	--
Phenylalanyl-Glutamine	288.296	435.893	0.596422	0.00779729	2.09219	up	1	--	--
trans-Tetra-dec-2-enoic acid	515.597	172.313	-1.58122	0.0065033	2.17113	down	0.96	--	--
6'-Oxolividamine	1.65893	8.54264	2.36443	0.000278965	2.45809	up	1	C21256	Neomycin, kanamycin and gentamicin biosynthesis(ko00524)
Lysyl-Methionine	24.7149	52.7708	1.09436	0.00602433	2.3173	up	1	--	--
L-DOPA n-Butyl Ester	30.1814	66.311	1.13559	0.000814104	2.44873	up	1	--	--
Arginyltryptophan	46.6323	87.8774	0.914162	0.00536358	2.12194	up	1	--	--
3-Methoxytyramine	68.5495	22.0671	-1.63525	0.00336916	2.21156	down	1	C05587	Tyrosine metabolism(ko00350);;Metabolic pathways(ko01100);;Dopaminergic synapse(ko04728)
indole-3-acetyl-glycine	41.3217	118.009	1.51392	0.00129345	2.37038	up	1	--	--
(4S,8R)-8,9-Dihydroxy-p-menth-1(6)-en-2-one	55.1706	34.9194	-0.659871	0.00803258	2.26954	down	1	--	--
b-D-Xylopyranosyl-(1->4)-a-L-rhamnopyranosyl-(1->2)-L-arabinose	55.5099	118.268	1.09124	0.00696592	2.19801	up	1	--	--
Ser Glu Asp	495.23	869.662	0.812357	0.00122928	2.38487	up	1	--	--
L-Fucose 1-phosphate	39.5614	49.1641	0.313511	0.00126425	2.25505	up	1	C02985	Fructose and mannose metabolism(ko00051);;Amino sugar and nucleotide sugar metabolism(ko00520);;Metabolic pathways(ko01100);;Biosynthesis of nucleotide sugars(ko01250)
8-Cyclopentyl-3-(3-fluoro-propyl)-1-propyl-3,7-dihydro-purine-2,6-dione	63.0467	29.1521	-1.11282	0.000481326	2.40288	down	1	--	--
Arginine-glycine-aspartate-O-methyltyrosine amide	33.2341	9.30006	-1.83735	0.00954939	2.26244	down	0.96	--	--
Salutaridine	25.3072	53.5689	1.08185	0.000434319	2.3419	up	1	C05179	Metabolic pathways(ko01100)
Sphingosyl-phosphocholine	41.9497	1.50233	-4.80339	0.00288622	2.41634	down	1	C03640	Sphingolipid metabolism(ko00600)
5-Hydroxytryptophol glucuronide	820.93	1208.58	0.557978	0.00460869	2.16449	up	1	--	--
5-Oxozaleplon	898.001	1358.1	0.596798	0.00085203	2.43133	up	1	--	--
(2R)-O-Phospho-3-sulfolactate	364.209	456.808	0.326821	0.00160968	2.3616	up	0.96	C11536	Metabolic pathways(ko01100);;Biosynthesis of cofactors(ko01240)
Riociguat	670.073	939.505	0.487582	0.00989718	1.95009	up	0.92	--	--

## Sheet: CSC_milk_fat_percentage
DEM analysis, ROC curves, and KEGG enrichment analysis of DEMs in low milk fat percentage vs. high milk fat percentage
name	Low_Mean	High_Mean	log2FC	Pvalue	VIP	regulated	AUC	KEGG_annotation	KEGG_pathway_annotation
3-hydroxybenzoic acid-3-O-sulphate	23.597	74.6473	1.66148	0.00510837	2.40649	up	1	--	--
Cortolone-3-glucuronide	7.93079	17.5407	1.14517	0.000868593	2.47446	up	1	--	--
CTP	1688.8	1473.58	-0.196671	0.00670762	2.35959	down	1	C00063	Pyrimidine metabolism(ko00240);;Mannose type O-glycan biosynthesis(ko00515);;Metabolic pathways(ko01100);;Nucleotide metabolism(ko01232);;Biosynthesis of cofactors(ko01240)
20,26-Dihydroxyecdysone	222.512	175.173	-0.345107	0.00857498	2.44208	down	1	C16500	Insect hormone biosynthesis(ko00981)

## Sheet: CSC_milk_protein_percentage 
DEM analysis, ROC curves, and KEGG enrichment analysis of DEMs in low milk protein percentage vs. high milk protein percentage
name	Low_Mean	High_Mean	log2FC	Pvalue	VIP	regulated	AUC	KEGG_annotation	KEGG_pathway_annotation
Ascaridole	27.6675	45.42	0.715137	0.00640804	2.24371	up	1	C09836	--
3-Palmitoylcatechin	155.54	60.8613	-1.35369	0.00181962	2.32464	down	1	--	--
9-Hydroxyoctadeca-2,4-dienoic acid	4734.85	2873.85	-0.720337	0.00616566	2.31011	down	1	--	--
Phytosphingosine	6438.15	2514.72	-1.35625	0.00596694	2.24605	down	1	C12144	Sphingolipid metabolism(ko00600);;Metabolic pathways(ko01100)
Citrusin D	31.4502	101.049	1.68392	0.000506391	2.35633	up	1	--	--
Maltitol	1.14947	19.1534	4.05856	0.000786564	2.34779	up	1	--	--
Arginylhistidine	0.668554	3.72399	2.47773	0.0041702	2.26687	up	1	--	--
Validoxylamine A 7'-phosphate	1.00198	8.77706	3.13089	0.00435467	2.27341	up	1	C21219	Metabolic pathways(ko01100)
CTP	1723.06	1465.22	-0.233855	0.00398211	2.26995	down	1	C00063	Pyrimidine metabolism(ko00240);;Mannose type O-glycan biosynthesis(ko00515);;Metabolic pathways(ko01100);;Nucleotide metabolism(ko01232);;Biosynthesis of cofactors(ko01240)
Calindol	7132.22	12539.5	0.814062	0.00866504	2.21053	up	1	--	--
L-Pyrrolysine	399.06	219.326	-0.863529	0.00693082	2.25893	down	1	C16138	Lysine biosynthesis(ko00300);;Aminoacyl-tRNA biosynthesis(ko00970);;Metabolic pathways(ko01100);;Protein digestion and absorption(ko04974)
latrunculin B	74.1269	153.124	1.04663	0.0099262	2.22696	up	1	C19904	--
Rutin	286.355	308.4	0.106998	0.00336442	2.34519	up	1	C05625	Metabolic pathways(ko01100)
7-Hydroxyetodolac	5.01567	25.5618	2.34948	0.00896647	2.30411	up	1	--	--
20-COOH-Leukotriene B4	357.075	523.781	0.552737	0.00900333	2.21497	up	1	C05950	Arachidonic acid metabolism(ko00590)
Feruloylagmatine	0.235584	2.42074	3.36114	0.0023467	2.29776	up	1	C18325	Metabolic pathways(ko01100)
Tomentosic acid	360.472	190.378	-0.921022	0.00471256	2.25492	down	1	--	--
D-Tyrosine t-butyl ester	19.0685	43.7811	1.19912	0.00370383	2.29282	up	1	--	--
2-(Fluoromethyl)-3-(3,4-dihydroxyphenyl)alanine	64.8426	83.2721	0.360891	0.000993511	2.3741	up	1	--	--

## Sheet: CSC_lactose_percentage 
DEM analysis, ROC curves, and KEGG enrichment analysis of DEMs in low milk lactose percentage vs. high milk lactose percentage
name	Low_Mean	High_Mean	log2FC	Pvalue	VIP	regulated	AUC	KEGG_annotation	KEGG_pathway_annotation
6-Hexyltetrahydro-2H-pyran-2-one	7.30148	20.4789	1.48788	0.00797454	2.17989	up	1	--	--
8-Mercapto-p-menthan-3-one	24.0115	39.4178	0.715122	0.00584232	2.14539	up	1	--	--
Protoviolaceinic acid	13.4501	23.033	0.77609	0.00282002	2.16696	up	1	C21134	Metabolic pathways(ko01100)
Sphingosyl-phosphocholine	3.34446	47.6004	3.83113	0.00191358	2.20721	up	1	C03640	Sphingolipid metabolism(ko00600)
D-Mannitol 1-phosphate	127.305	203.413	0.676126	0.00757761	2.12021	up	1	C00644	Fructose and mannose metabolism(ko00051);;Metabolic pathways(ko01100)
Octopamine (p-Hydroxyphenylethanolamine)	4.04704	12.6366	1.64268	0.00489373	2.16442	up	1	--	--
