# Supplementary material for: Transcriptomic and Metabolomics Joint Analyses Reveal the Influence of Gene and Metabolite Expression in Blood on the Lactation Performance of Dual-Purpose Cattle (Bos taurus)
Source: Int J Mol Sci. 2024 Nov 18;25(22):12375. doi: 10.3390/ijms252212375 (PMC11594596; doi:10.3390/ijms252212375)
Supplement: Supplementary file 1 [file ijms-25-12375-s001.zip › Supplementary File S5.xlsx]

## Sheet: XJBC_SCC
Pathway	Total	Expected	Hits	GeneRatio	Pval	FDR
Glutathione metabolism	85	2.63	10	0.117647	0.000266	0.0147
Pyrimidine metabolism	148	4.58	12	0.0810811	0.00202	0.0838
Purine metabolism	287	8.89	18	0.0627178	0.00324	0.108
Pantothenate and CoA biosynthesis	64	1.98	6	0.09375	0.0138	0.381
Glycerophospholipid metabolism	106	3.28	8	0.0754717	0.0166	0.393
Arginine and proline metabolism	141	4.37	9	0.0638298	0.0304	0.467
Glycerolipid metabolism	102	3.16	7	0.0686275	0.0382	0.529
Retinol metabolism	65	2.01	5		0.05	0.639
Alanine, aspartate and glutamate metabolism	98	3.03	6		0.0826	0.98
Drug metabolism - cytochrome P450	79	2.45	5		0.0973	1
Lysine degradation	128	3.96	7		0.101	1
Histidine metabolism	62	1.92	4		0.125	1
Citrate cycle (TCA cycle)	87	2.69	5		0.132	1
Glycosylphosphatidylinositol (GPI)-anchor biosynthesis	41	1.27	3		0.133	1
Flavone and flavonol biosynthesis	5	0.155	1		0.146	1
beta-Alanine metabolism	67	2.07	4		0.153	1
Tryptophan metabolism	117	3.62	6		0.154	1
Metabolism of xenobiotics by cytochrome P450	95	2.94	5		0.171	1
Steroid biosynthesis	73	2.26	4		0.189	1
Terpenoid backbone biosynthesis	51	1.58	3		0.209	1
Fatty acid degradation	80	2.48	4		0.235	1
Fatty acid biosynthesis	85	2.63	4		0.269	1
Carbon fixation in photosynthetic organisms	34	1.05	2		0.284	1
Primary bile acid biosynthesis	60	1.86	3		0.284	1
Arachidonic acid metabolism	90	2.79	4		0.304	1
Various types of N-glycan biosynthesis	63	1.95	3		0.31	1
Glycosaminoglycan degradation	38	1.18	2		0.33	1
Chloroalkane and chloroalkene degradation	39	1.21	2		0.341	1
Tyrosine metabolism	125	3.87	5		0.345	1
Folate biosynthesis	96	2.97	4		0.346	1
Pyruvate metabolism	155	4.8	6		0.348	1
Glucosinolate biosynthesis	14	0.433	1		0.356	1
Glycolysis / Gluconeogenesis	127	3.93	5		0.357	1
Nicotinate and nicotinamide metabolism	99	3.07	4		0.368	1
Phenylpropanoid biosynthesis	17	0.526	1		0.415	1
Pentose phosphate pathway	106	3.28	4		0.417	1
Valine, leucine and isoleucine degradation	109	3.37	4		0.438	1
One carbon pool by folate	51	1.58	2		0.472	1
N-Glycan biosynthesis	86	2.66	3		0.501	1
Propanoate metabolism	119	3.68	4		0.506	1
Styrene degradation	23	0.712	1		0.516	1
Butanoate metabolism	122	3.78	4		0.526	1
Amino sugar and nucleotide sugar metabolism	192	5.94	6		0.55	1
Fatty acid elongation	60	1.86	2		0.559	1
Fructose and mannose metabolism	128	3.96	4		0.564	1
Valine, leucine and isoleucine biosynthesis	27	0.836	1		0.573	1
Mucin type O-glycan biosynthesis	29	0.898	1		0.599	1
Glyoxylate and dicarboxylate metabolism	134	4.15	4		0.601	1
Porphyrin metabolism	137	4.24	4		0.618	1
Galactose metabolism	104	3.22	3		0.63	1
Ascorbate and aldarate metabolism	70	2.17	2		0.644	1
Phosphonate and phosphinate metabolism	33	1.02	1		0.647	1
Glycosphingolipid biosynthesis - globo and isoglobo series	34	1.05	1		0.658	1
Biotin metabolism	34	1.05	1		0.658	1
Starch and sucrose metabolism	111	3.44	3		0.674	1
Mannose type O-glycan biosynthesis	38	1.18	1		0.698	1
Sphingolipid metabolism	81	2.51	2		0.721	1
Cysteine and methionine metabolism	158	4.89	4		0.727	1
Thiamine metabolism	43	1.33	1		0.743	1
Steroid hormone biosynthesis	129	3.99	3		0.769	1
Ether lipid metabolism	51	1.58	1		0.8	1
Glycine, serine and threonine metabolism	142	4.4	3		0.822	1
Inositol phosphate metabolism	106	3.28	2		0.846	1
Pentose and glucuronate interconversions	107	3.31	2		0.85	1
Biosynthesis of unsaturated fatty acids	64	1.98	1		0.868	1
D-Amino acid metabolism	68	2.11	1		0.884	1
Nitrogen metabolism	68	2.11	1		0.884	1
Ubiquinone and other terpenoid-quinone biosynthesis	75	2.32	1		0.907	1
Glycosphingolipid biosynthesis - lacto and neolacto series	79	2.45	1		0.918	1
Phenylalanine metabolism	81	2.51	1		0.923	1
O-Antigen nucleotide sugar biosynthesis	97	3	1		0.954	1
Sulfur metabolism	100	3.1	1		0.958	1
Carbon fixation pathways in prokaryotes	117	3.62	1		0.976	1
Methane metabolism	195	6.04	2		0.985	1

## Sheet: XJBC_milk_fat_percentage
Pathway	Total	Expected	Hits	GeneRatio	Pval	FDR
Pyrimidine metabolism	148	3.29	11	0.0743243	0.000419	0.0348
Sphingolipid metabolism	81	1.8	7	0.0864198	0.00204	0.0781
Glycerophospholipid metabolism	106	2.36	8	0.0754717	0.00235	0.0781
Arachidonic acid metabolism	90	2	7	0.0777778	0.00371	0.103
Purine metabolism	287	6.38	14	0.0487805	0.00446	0.106
Pantothenate and CoA biosynthesis	64	1.42	5	0.078125	0.0135	0.28
Tryptophan metabolism	117	2.6	6	0.0512821	0.0455	0.629
Amino sugar and nucleotide sugar metabolism	192	4.27	8		0.0635	0.811
Glycosaminoglycan biosynthesis - heparan sulfate / heparin	22	0.489	2		0.0849	1
Drug metabolism - cytochrome P450	79	1.76	4		0.0983	1
Ether lipid metabolism	51	1.13	3		0.104	1
One carbon pool by folate	51	1.13	3		0.104	1
Valine, leucine and isoleucine biosynthesis	27	0.6	2		0.12	1
Neomycin, kanamycin and gentamicin biosynthesis	6	0.133	1		0.126	1
Lysine degradation	128	2.85	5		0.155	1
Alanine, aspartate and glutamate metabolism	98	2.18	4		0.173	1
Carbon fixation in photosynthetic organisms	34	0.756	2		0.174	1
Retinol metabolism	65	1.44	3		0.175	1
Glycosaminoglycan biosynthesis - keratan sulfate	9	0.2	1		0.183	1
beta-Alanine metabolism	67	1.49	3		0.186	1
Mannose type O-glycan biosynthesis	38	0.845	2		0.207	1
Biosynthesis of vancomycin group antibiotics	11	0.245	1		0.219	1
Other glycan degradation	12	0.267	1		0.237	1
Selenocompound metabolism	42	0.934	2		0.239	1
Thiamine metabolism	43	0.956	2		0.248	1
Nitrotoluene degradation	14	0.311	1		0.27	1
Terpenoid backbone biosynthesis	51	1.13	2		0.314	1
Prodigiosin biosynthesis	17	0.378	1		0.318	1
Streptomycin biosynthesis	18	0.4	1		0.333	1
Metabolism of xenobiotics by cytochrome P450	95	2.11	3		0.354	1
Acarbose and validamycin biosynthesis	20	0.445	1		0.363	1
Nicotinate and nicotinamide metabolism	99	2.2	3		0.378	1
Arginine and proline metabolism	141	3.13	4		0.383	1
Caffeine metabolism	22	0.489	1		0.391	1
Glycerolipid metabolism	102	2.27	3		0.397	1
Histidine metabolism	62	1.38	2		0.403	1
Styrene degradation	23	0.511	1		0.404	1
Vitamin B6 metabolism	24	0.534	1		0.418	1
Pentose phosphate pathway	106	2.36	3		0.421	1
Valine, leucine and isoleucine degradation	109	2.42	3		0.438	1
Nitrogen metabolism	68	1.51	2		0.449	1
Cysteine and methionine metabolism	158	3.51	4		0.469	1
Mucin type O-glycan biosynthesis	29	0.645	1		0.48	1
Taurine and hypotaurine metabolism	33	0.734	1		0.525	1
Phosphonate and phosphinate metabolism	33	0.734	1		0.525	1
Biotin metabolism	34	0.756	1		0.535	1
Fructose and mannose metabolism	128	2.85	3		0.546	1
Steroid hormone biosynthesis	129	2.87	3		0.551	1
Cyanoamino acid metabolism	36	0.8	1		0.556	1
Fatty acid biosynthesis	85	1.89	2		0.568	1
Glutathione metabolism	85	1.89	2		0.568	1
Citrate cycle (TCA cycle)	87	1.93	2		0.581	1
Glycosylphosphatidylinositol (GPI)-anchor biosynthesis	41	0.911	1		0.603	1
Glycine, serine and threonine metabolism	142	3.16	3		0.616	1
Folate biosynthesis	96	2.13	2		0.634	1
O-Antigen nucleotide sugar biosynthesis	97	2.16	2		0.64	1
Polyketide sugar unit biosynthesis	46	1.02	1		0.646	1
Galactose metabolism	104	2.31	2		0.678	1
Oxidative phosphorylation	212	4.71	4		0.7	1
Starch and sucrose metabolism	111	2.47	2		0.712	1
Riboflavin metabolism	56	1.24	1		0.718	1
Lipoic acid metabolism	59	1.31	1		0.736	1
Primary bile acid biosynthesis	60	1.33	1		0.742	1
Propanoate metabolism	119	2.65	2		0.748	1
Various types of N-glycan biosynthesis	63	1.4	1		0.759	1
Biosynthesis of unsaturated fatty acids	64	1.42	1		0.765	1
Tyrosine metabolism	125	2.78	2		0.772	1
Glycolysis / Gluconeogenesis	127	2.82	2		0.779	1
Arginine biosynthesis	74	1.64	1		0.812	1
Porphyrin metabolism	137	3.05	2		0.814	1
Ubiquinone and other terpenoid-quinone biosynthesis	75	1.67	1		0.817	1
Phenylalanine, tyrosine and tryptophan biosynthesis	77	1.71	1		0.825	1
Glycosphingolipid biosynthesis - lacto and neolacto series	79	1.76	1		0.833	1
Fatty acid degradation	80	1.78	1		0.836	1
Phenylalanine metabolism	81	1.8	1		0.84	1
Pentose and glucuronate interconversions	107	2.38	1		0.912	1
Butanoate metabolism	122	2.71	1		0.937	1
Glyoxylate and dicarboxylate metabolism	134	2.98	1		0.952	1
Pyruvate metabolism	155	3.45	1		0.971	1
Methane metabolism	195	4.33	1		0.988	1

## Sheet: XJBC_milk_protein_percentage 
Pathway	Total	Expected	Hits	GeneRatio	Pval	FDR
Arginine and proline metabolism	141	3.34	10	0.070922	0.00177	0.147
Arachidonic acid metabolism	90	2.13	7	0.0777778	0.00522	0.217
Primary bile acid biosynthesis	60	1.42	5	0.0833333	0.0133	0.36
Glutathione metabolism	85	2.01	6	0.0705882	0.015	0.36
Histidine metabolism	62	1.47	5	0.0806452	0.0152	0.36
Alanine, aspartate and glutamate metabolism	98	2.32	6	0.0612245	0.0281	0.457
Inositol phosphate metabolism	106	2.51	6	0.0566038	0.0392	0.5
N-Glycan biosynthesis	86	2.03	5		0.0524	0.58
Tryptophan metabolism	117	2.77	6		0.0583	0.598
Various types of N-glycan biosynthesis	63	1.49	4		0.0613	0.598
Drug metabolism - other enzymes	67	1.59	4		0.0734	0.658
Tyrosine metabolism	125	2.96	6		0.0753	0.658
Lysine degradation	128	3.03	6		0.0823	0.683
Glycerophospholipid metabolism	106	2.51	5		0.106	0.791
Linoleic acid metabolism	24	0.568	2		0.109	0.791
Ether lipid metabolism	51	1.21	3		0.119	0.791
One carbon pool by folate	51	1.21	3		0.119	0.791
Terpenoid backbone biosynthesis	51	1.21	3		0.119	0.791
Phenylalanine metabolism	81	1.92	4		0.125	0.796
Pyrimidine metabolism	148	3.5	6		0.138	0.847
Glycosphingolipid biosynthesis - globo and isoglobo series	34	0.804	2		0.192	1
Biotin metabolism	34	0.804	2		0.192	1
Folate biosynthesis	96	2.27	4		0.192	1
Pantothenate and CoA biosynthesis	64	1.51	3		0.193	1
Glycosphingolipid biosynthesis - ganglio series	35	0.828	2		0.2	1
beta-Alanine metabolism	67	1.59	3		0.211	1
Pentose phosphate pathway	106	2.51	4		0.242	1
Arginine biosynthesis	74	1.75	3		0.255	1
Other types of O-glycan biosynthesis	13	0.308	1		0.268	1
Phenylalanine, tyrosine and tryptophan biosynthesis	77	1.82	3		0.274	1
Nitrotoluene degradation	14	0.331	1		0.285	1
Fatty acid degradation	80	1.89	3		0.294	1
Propanoate metabolism	119	2.82	4		0.311	1
Fatty acid biosynthesis	85	2.01	3		0.326	1
Butanoate metabolism	122	2.89	4		0.327	1
Isoquinoline alkaloid biosynthesis	52	1.23	2		0.35	1
Purine metabolism	287	6.79	8		0.369	1
Glycosaminoglycan biosynthesis - chondroitin sulfate / dermatan sulfate	20	0.473	1		0.381	1
Lipoic acid metabolism	59	1.4	2		0.409	1
Caffeine metabolism	22	0.52	1		0.41	1
Styrene degradation	23	0.544	1		0.424	1
Glycine, serine and threonine metabolism	142	3.36	4		0.435	1
Vitamin B6 metabolism	24	0.568	1		0.438	1
Galactose metabolism	104	2.46	3		0.448	1
Retinol metabolism	65	1.54	2		0.458	1
Tropane, piperidine and pyridine alkaloid biosynthesis	26	0.615	1		0.464	1
Valine, leucine and isoleucine biosynthesis	27	0.639	1		0.477	1
Amino sugar and nucleotide sugar metabolism	192	4.54	5		0.479	1
Cysteine and methionine metabolism	158	3.74	4		0.517	1
Ubiquinone and other terpenoid-quinone biosynthesis	75	1.77	2		0.534	1
alpha-Linolenic acid metabolism	34	0.804	1		0.558	1
Sphingolipid metabolism	81	1.92	2		0.576	1
Glycolysis / Gluconeogenesis	127	3	3		0.583	1
Fructose and mannose metabolism	128	3.03	3		0.588	1
Aminobenzoate degradation	37	0.875	1		0.589	1
Mannose type O-glycan biosynthesis	38	0.899	1		0.598	1
Citrate cycle (TCA cycle)	87	2.06	2		0.615	1
Selenocompound metabolism	42	0.994	1		0.635	1
Thiamine metabolism	43	1.02	1		0.644	1
Glycerolipid metabolism	102	2.41	2		0.701	1
Valine, leucine and isoleucine degradation	109	2.58	2		0.735	1
Riboflavin metabolism	56	1.32	1		0.74	1
Fatty acid elongation	60	1.42	1		0.764	1
Biosynthesis of unsaturated fatty acids	64	1.51	1		0.786	1
Nitrogen metabolism	68	1.61	1		0.805	1
Ascorbate and aldarate metabolism	70	1.66	1		0.815	1
Steroid biosynthesis	73	1.73	1		0.828	1
Glyoxylate and dicarboxylate metabolism	134	3.17	2		0.831	1
Porphyrin metabolism	137	3.24	2		0.841	1
Glycosphingolipid biosynthesis - lacto and neolacto series	79	1.87	1		0.851	1
Pyruvate metabolism	155	3.67	2		0.887	1
Nicotinate and nicotinamide metabolism	99	2.34	1		0.908	1
Starch and sucrose metabolism	111	2.63	1		0.932	1
Methane metabolism	195	4.61	2		0.949	1
Oxidative phosphorylation	212	5.02	1		0.994	1

## Sheet: XJBC_lactose_percentage 
Pathway	Total	Expected	Hits	Pval	FDR
Drug metabolism - other enzymes	67	1.3	7	0.000286	0.0438
Glycerophospholipid metabolism	106	2.05	8	0.000974	0.0438
Linoleic acid metabolism	24	0.465	4	0.00105	0.0438
Vitamin B6 metabolism	24	0.465	4	0.00105	0.0438
Arachidonic acid metabolism	90	1.74	7	0.0017	0.0565
Pyrimidine metabolism	148	2.87	9	0.00219	0.0605
alpha-Linolenic acid metabolism	34	0.659	4	0.00397	0.0851
Drug metabolism - cytochrome P450	79	1.53	6	0.0041	0.0851
Sphingolipid metabolism	81	1.57	6	0.00464	0.0856
Retinol metabolism	65	1.26	5	0.00822	0.136
Thiamine metabolism	43	0.833	4	0.00924	0.139
Steroid hormone biosynthesis	129	2.5	7	0.0123	0.17
Ether lipid metabolism	51	0.988	4	0.0166	0.212
Tryptophan metabolism	117	2.27	5	0.0761	0.902
Mucin type O-glycan biosynthesis	29	0.562	2	0.108	1
Metabolism of xenobiotics by cytochrome P450	95	1.84	4	0.112	1
Glycerolipid metabolism	102	1.98	4	0.135	1
Carbon fixation in photosynthetic organisms	34	0.659	2	0.14	1
Biotin metabolism	34	0.659	2	0.14	1
Arginine biosynthesis	74	1.43	3	0.172	1
Glycosylphosphatidylinositol (GPI)-anchor biosynthesis	41	0.794	2	0.188	1
Cysteine and methionine metabolism	158	3.06	5	0.191	1
Other types of O-glycan biosynthesis	13	0.252	1	0.225	1
Terpenoid backbone biosynthesis	51	0.988	2	0.26	1
Folate biosynthesis	96	1.86	3	0.285	1
Arginine and proline metabolism	141	2.73	4	0.291	1
Alanine, aspartate and glutamate metabolism	98	1.9	3	0.295	1
Purine metabolism	287	5.56	7	0.321	1
Glycosaminoglycan biosynthesis - chondroitin sulfate / dermatan sulfate	20	0.387	1	0.324	1
Primary bile acid biosynthesis	60	1.16	2	0.325	1
Glycosaminoglycan biosynthesis - heparan sulfate / heparin	22	0.426	1	0.35	1
Biosynthesis of unsaturated fatty acids	64	1.24	2	0.353	1
Tropane, piperidine and pyridine alkaloid biosynthesis	26	0.504	1	0.399	1
Valine, leucine and isoleucine biosynthesis	27	0.523	1	0.411	1
Ubiquinone and other terpenoid-quinone biosynthesis	75	1.45	2	0.429	1
Tyrosine metabolism	125	2.42	3	0.438	1
Glycosphingolipid biosynthesis - lacto and neolacto series	79	1.53	2	0.455	1
Fatty acid degradation	80	1.55	2	0.462	1
Phosphonate and phosphinate metabolism	33	0.639	1	0.476	1
Glycosphingolipid biosynthesis - globo and isoglobo series	34	0.659	1	0.487	1
Glutathione metabolism	85	1.65	2	0.493	1
Porphyrin metabolism	137	2.65	3	0.498	1
Amino sugar and nucleotide sugar metabolism	192	3.72	4	0.514	1
Aminobenzoate degradation	37	0.717	1	0.516	1
Glycine, serine and threonine metabolism	142	2.75	3	0.523	1
Glycosaminoglycan degradation	38	0.736	1	0.526	1
Nicotinate and nicotinamide metabolism	99	1.92	2	0.576	1
Galactose metabolism	104	2.01	2	0.603	1
Pentose phosphate pathway	106	2.05	2	0.613	1
Inositol phosphate metabolism	106	2.05	2	0.613	1
One carbon pool by folate	51	0.988	1	0.633	1
Isoquinoline alkaloid biosynthesis	52	1.01	1	0.64	1
Riboflavin metabolism	56	1.08	1	0.667	1
Histidine metabolism	62	1.2	1	0.704	1
Various types of N-glycan biosynthesis	63	1.22	1	0.71	1
Glycolysis / Gluconeogenesis	127	2.46	2	0.711	1
Lysine degradation	128	2.48	2	0.715	1
Pantothenate and CoA biosynthesis	64	1.24	1	0.716	1
beta-Alanine metabolism	67	1.3	1	0.732	1
Phenylalanine, tyrosine and tryptophan biosynthesis	77	1.49	1	0.78	1
Phenylalanine metabolism	81	1.57	1	0.797	1
N-Glycan biosynthesis	86	1.67	1	0.816	1
Citrate cycle (TCA cycle)	87	1.69	1	0.82	1
Benzoate degradation	89	1.72	1	0.827	1
Pentose and glucuronate interconversions	107	2.07	1	0.879	1
Valine, leucine and isoleucine degradation	109	2.11	1	0.884	1
Starch and sucrose metabolism	111	2.15	1	0.888	1
Methane metabolism	195	3.78	2	0.897	1
Propanoate metabolism	119	2.31	1	0.905	1
Butanoate metabolism	122	2.36	1	0.91	1
Fructose and mannose metabolism	128	2.48	1	0.92	1
Oxidative phosphorylation	212	4.11	2	0.921	1
Pyruvate metabolism	155	3	1	0.954	1
