# Supplementary material for: Transcriptomic and Metabolomics Joint Analyses Reveal the Influence of Gene and Metabolite Expression in Blood on the Lactation Performance of Dual-Purpose Cattle (Bos taurus)
Source: Int J Mol Sci. 2024 Nov 18;25(22):12375. doi: 10.3390/ijms252212375 (PMC11594596; doi:10.3390/ijms252212375)
Supplement: Supplementary file 1 [file ijms-25-12375-s001.zip › Supplementary File S6.xlsx]

## Sheet: Sheet1
The number of DEGs or DEMs screened in different comparison groups
Breed	DEG analysis			DEM analysis
	low SCC vs. high SCC			low SCC vs. high SCC
	Total	Upregulated	Downregulated	Total	Upregulated	Downregulated
XJBC	497	237	260	317	169	148
CSC	279	124	155	26	16	10
	low milk fat percentage vs. high milk fat percentage			low milk fat percentage vs. high milk fat percentage
	Total	Upregulated	Downregulated	Total	Up	Down
XJBC	968	620	348	281	77	204
CSC	318	138	180	4	2	2
	low milk protein percentage vs. high milk protein percentage			low milk protein percentage vs. high milk protein percentage
	Total	Upregulated	Downregulated	Total	Upregulated	Downregulated
XJBC	503	325	178	597	257	340
CSC	519	159	155	19	6	13
	low milk lactose percentage vs. high milk lactose percentage			low milk lactose percentage vs. high milk lactose percentage
	Total	Upregulated	Downregulated	Total	Upregulated	Downregulated
XJBC	462	167	295	403	161	242
CSC	554	124	155	6	6	0
